# Supplementary material for: Role of the transcription factor Wor2 in biofilm formation of Candidozyma auris
Source: mSphere. 2026 Apr 20;11(5):e00057-26. doi: 10.1128/msphere.00057-26 (PMC13203962; doi:10.1128/msphere.00057-26)
Supplement: File S1 — Raw data of RNA sequencing. [file msphere.00057-26-s0003.xlsx]

## Sheet: WOR2HA vs IV.1
Differential gene expression in WOR2HA compared to its parental strain IV.1
Chromosome	Region	Log₂ fold change	Fold change	P-value	FDR p-value	Bonferroni	CDS	product	note	SBP28 locus	B9J08 locus	CJJ09 locus
Chr1	2580982..2582535	-4.7447	-26.8101	6.16181e-266	1.62394e-262	3.24789e-262	inositol-3-phosphate synthase CDS	inositol-3-phosphate synthase	similar to sp|P42800.1|Inositol-3-phosphate synthase, MIP synthase, Myo-inositol 1-phosphate synthase, IPS, MI-1-P synthase Candida albicans SC5314	SBP28_001173	SBP28_001184	B9J08_002762
Chr3	complement(1244511..1244972)	-2.95256	-7.74122	0.0304914	0.0914221	1	hypothetical protein CDS	hypothetical protein		SBP28_003444	SBP28_003480	No Blast Hit
Chr7	complement(549955..551589)	-2.44979	-5.46337	2.43981e-100	2.57205e-97	1.28603e-96	Hexose transporter 2 CDS	hypothetical protein	similar to sp|P53387.1|Hexose transporter 2 Kluyveromyces lactis	SBP28_005287	SBP28_005333	B9J08_002480
Chr2	1529698..1530549	-1.9148	-3.77062	6.60085e-37	8.9213e-35	3.47931e-33	Probable secreted beta-glucosidase adg3 CDS	hypothetical protein	similar to sp|Q04018.1|Uncharacterized protein YMR244W Saccharomyces cerevisiae S288C	SBP28_002566	SBP28_002587	B9J08_000709
Chr5	complement(715003..716978)	-1.89624	-3.72242	0.00197398	0.00997587	1	hypothetical protein CDS	hypothetical protein	similar to gb|KAF3987707.1|hypothetical protein FT662_03842 Candida haemuloni var. vulneris	SBP28_004565	SBP28_004609	B9J08_004582
Chr2	1277052..1278941	-1.6897	-3.22589	2.94631e-95	2.21857e-92	1.553e-91	Myosin-1 CDS	hypothetical protein	similar to sp|A2R5J1.1|Myosin-1, Class I unconventional myosin, Type I myosin Aspergillus niger CBS 513.88	SBP28_002454	SBP28_002475	B9J08_000594
Chr1	complement(2356973..2357917)	-1.66159	-3.16365	2.33719e-15	8.32386e-14	1.23193e-11	hypothetical protein CDS	hypothetical protein	similar to ref|XP_024715593.1|hypothetical protein C7M61_000558 Candida pseudohaemulonii, gb|PSK40894.1|hypothetical protein C7M61_000558 Candida pseudohaemulonii	SBP28_001063	SBP28_001072	B9J08_003003
Chr4	complement(932395..934104)	-1.54873	-2.92559	2.52816e-99	2.22099e-96	1.33259e-95	Peptide transporter PTR2 CDS	hypothetical protein	similar to sp|P32901.2|Peptide transporter PTR2, Peptide permease PTR2 Saccharomyces cerevisiae S288C	SBP28_004038	SBP28_004076	B9J08_005124
Chr6	181866..182834	-1.51394	-2.85588	6.13541e-38	8.74047e-36	3.23397e-34	hypothetical protein CDS	hypothetical protein	similar to ref|XP_024713709.1|hypothetical protein C7M61_002947 Candida pseudohaemulonii, gb|PSK38384.1|hypothetical protein C7M61_002947 Candida pseudohaemulonii	SBP28_004730	SBP28_004774	No Blast Hit
Chr1	complement(3078257..3080017)	-1.50788	-2.84391	4.91328e-42	8.63263e-40	2.58979e-38	Probable quinate permease CDS	hypothetical protein	similar to sp|Q6MYX6.1|Probable quinate permease, Quinate transporter Aspergillus fumigatus Af293	SBP28_001392	SBP28_001406	B9J08_002659
Chr1	complement(2318493..2319380)	-1.46589	-2.76233	1.93856e-60	6.38635e-58	1.02182e-56	Reductase efuL CDS	hypothetical protein	similar to ref|XP_025344515.1|hypothetical protein CXQ85_003865 Candida haemuloni	SBP28_001042	SBP28_001051	B9J08_003024
Chr5	complement(883547..886291)	-1.46245	-2.75575	4.07565e-57	1.07414e-54	2.14828e-53	OPT family small oligopeptide transporter CDS	OPT family small oligopeptide transporter	similar to sp|Q06593.1|Oligopeptide transporter 2 Saccharomyces cerevisiae S288C	SBP28_004635	SBP28_004679	B9J08_004544
Chr3	complement(1316027..1317751)	-1.45457	-2.74074	2.25256e-20	1.18732e-18	1.18732e-16	Cytochrome P450 monooxygenase orf2 CDS	hypothetical protein	similar to sp|A2QTE8.1|Cytochrome P450 monooxygenase orf2, Pestalamide A biosynthesis cluster protein orf2 Aspergillus niger CBS 513.88	SBP28_003480	SBP28_003517	B9J08_001364
Chr1	2838503..2840134	-1.44859	-2.72941	1.06436e-58	2.95275e-56	5.61023e-55	Glycerophosphocholine permease GIT4 CDS	hypothetical protein	similar to sp|A0A1D8PN14.1|Glycerophosphocholine permease GIT4, GroPCho permease GIT4, Glycerophosphodiester transporter GIT4 Candida albicans SC5314	SBP28_001292	SBP28_001305	B9J08_002886
Chr6	complement(92930..93523)	-1.36474	-2.5753	0.000345119	0.00221305	1	GPI-anchored hemophore PGA7 CDS	hypothetical protein	similar to sp|Q59UT5.1|Predicted GPI-anchored protein 7, Repressed by TUP1 protein 6 Candida albicans SC5314	SBP28_004697	SBP28_004741	B9J08_004469
Chr2	1453199..1453693	-1.35441	-2.55693	7.63578e-07	9.10593e-06	0.00402482	hypothetical protein CDS	hypothetical protein		SBP28_002534	SBP28_002555	B9J08_000676
Chr1	complement(3119139..3119480)	-1.34933	-2.54793	0.148082	0.29771	1	hypothetical protein CDS	hypothetical protein		SBP28_001410	SBP28_001424	B9J08_002640
Chr4	complement(2073..4055)	-1.29491	-2.45362	7.73983e-30	6.79944e-28	4.07967e-26	hypothetical protein CDS	hypothetical protein	similar to gb|KAF3992098.1|hypothetical protein FT663_02415 Candida haemuloni var. vulneris	SBP28_003625	SBP28_003661	B9J08_005575
Chr6	complement(769705..771282)	-1.29481	-2.45344	3.9298e-16	1.49021e-14	2.0714e-12	Lipase 10 CDS	hypothetical protein	similar to sp|Q9P4E5.1|Lipase 10 Candida albicans SC5314	SBP28_004981	SBP28_005028	B9J08_004176
Chr2	complement(641068..642126)	-1.27713	-2.42357	1.29192e-08	2.17563e-07	6.80971e-05	adenosine deaminase CDS	adenosine deaminase	similar to sp|Q3B2Q0.1|Adenine deaminase, ADE, Adenine aminohydrolase, AAH Pelodictyon luteolum DSM 273	SBP28_002192	SBP28_002210	B9J08_000319
Chr6	992724..993200	-1.25196	-2.38165	0.0527197	0.13931	1	hypothetical protein CDS	hypothetical protein	similar to ref|XP_025341588.1|hypothetical protein CXQ85_004152 Candida haemuloni	SBP28_005051	SBP28_005097	B9J08_004103
Chr1	2359047..2360243	-1.21141	-2.31563	1.18339e-50	2.49506e-48	6.23765e-47	Plasma membrane iron permease CDS	hypothetical protein	similar to sp|P40088.1|Plasma membrane iron permease Saccharomyces cerevisiae S288C	SBP28_001064	SBP28_001073	B9J08_003002
Chr6	947628..952970	-1.20885	-2.31153	3.91808e-14	1.2293e-12	2.06522e-10	Agglutinin-like protein 4 CDS	hypothetical protein	similar to sp|A0A1D8PQB9.1|Agglutinin-like protein 4, Adhesin 4 Candida albicans SC5314	SBP28_005043	SBP28_005090	B9J08_004112
Chr1	complement(3502053..3503060)	-1.18098	-2.2673	1.35618e-47	2.74939e-45	7.14842e-44	Transcription factor STP2 CDS	hypothetical protein	similar to gb|QWU86047.1|hypothetical protein CA3LBN_000265 Candida haemuloni	SBP28_001585	SBP28_001600	B9J08_001852
Chr1	complement(1847363..1848613)	-1.10991	-2.15832	7.44087e-56	1.86766e-53	3.92209e-52	Glucan 1,3-beta-glucosidase CDS	hypothetical protein	similar to sp|Q12700.1|Glucan 1,3-beta-glucosidase, Exo-1,3-beta-glucanase Schwanniomyces occidentalis	SBP28_000821	SBP28_000823	B9J08_003251
Chr6	52765..53310	-1.07875	-2.1122	0.157476	0.310784	1	hypothetical protein WICANDRAFT_64605 CDS	hypothetical protein	similar to ref|XP_025341594.1|hypothetical protein CXQ85_004158 Candida haemuloni	SBP28_004683	SBP28_004727	B9J08_005557
Chr2	367549..371082	-1.04108	-2.05777	1.89234e-38	2.93368e-36	9.9745e-35	calcium-translocating P-type ATPase, PMCA-type CDS	calcium-translocating P-type ATPase, PMCA-type	similar to sp|P38929.1|Calcium-transporting ATPase 2, Vacuolar Ca(2 )-ATPase Saccharomyces cerevisiae S288C	SBP28_002056	SBP28_002072	B9J08_000175
Chr2	1280373..1281281	-1.03964	-2.05572	3.78231e-28	2.93185e-26	1.99366e-24	hypothetical protein CDS	hypothetical protein	similar to ref|XP_025339973.1|hypothetical protein CXQ85_001327 Candida haemuloni	SBP28_002455	SBP28_002476	B9J08_000595
Chr1	2707900..2708715	-1.0372	-2.05224	7.20165e-24	4.51904e-22	3.79599e-20	Ammonia transport outward protein 2 CDS	hypothetical protein	similar to sp|P32907.1|Ammonia transport outward protein 2 Saccharomyces cerevisiae S288C	SBP28_001239	SBP28_001250	B9J08_002831
Chr6	complement(63141..64106)	-1.03373	-2.04731	0.138376	0.284027	1	Protoporphyrin uptake protein 1 CDS	hypothetical protein	similar to sp|P53047.1|Protein RTA1 Saccharomyces cerevisiae S288C	SBP28_004687	SBP28_004731	B9J08_005553
Chr3	1533338..1535599	-1.01366	-2.01903	7.33257e-10	1.4368e-08	3.865e-06	Circumsporozoite protein CDS	hypothetical protein	similar to sp|P06914.1|Circumsporozoite protein, CS Plasmodium yoelii yoelii	SBP28_003569	SBP28_003606	B9J08_001458
Chr6	complement(985845..986456)	-0.99512	-1.99325	0.297363	0.4809	1	hypothetical protein CDS	hypothetical protein		SBP28_005049	SBP28_005095	B9J08_004105
Chr4	654676..655602	-0.986653	-1.98158	0.000148093	0.00106348	0.780598	hypothetical protein CDS	hypothetical protein		SBP28_003904	SBP28_003942	B9J08_005257
Chr6	51537..52070	-0.963884	-1.95055	0.254351	0.433878	1	uncharacterized protein CJI97_004549 CDS	hypothetical protein	similar to ref|XP_025341595.1|hypothetical protein CXQ85_004159 Candida haemuloni	SBP28_004682	SBP28_004726	B9J08_005558
Chr7	complement(11520..13142)	-0.963651	-1.95024	2.48274e-32	2.56598e-30	1.30865e-28	Major glycerophosphoinositol permease GIT3 CDS	hypothetical protein	similar to sp|Q5A1L6.1|Major glycerophosphoinositol permease GIT3, GroPCho permease GIT3, Glycerophosphodiester transporter GIT3 Candida albicans SC5314	SBP28_005055	SBP28_005101	B9J08_002243
Chr6	complement(779351..780892)	-0.954393	-1.93776	9.70456e-35	1.13673e-32	5.11527e-31	Lipase 1 CDS	hypothetical protein	similar to sp|O94091.2|Lipase 1 Candida albicans	SBP28_004985	SBP28_005032	B9J08_004172
Chr3	complement(1501120..1502694)	-0.952877	-1.93573	6.82347e-34	7.65245e-32	3.59665e-30	lanosterol 14-alpha demethylase CDS	lanosterol 14-alpha demethylase	similar to sp|P14263.2|Lanosterol 14-alpha demethylase, CYPLI, Cytochrome P450 51, Cytochrome P450-14DM, Cytochrome P450-LIA1, Sterol 14-alpha demethylase Candida tropicalis	SBP28_003559	SBP28_003595	B9J08_001448
Chr7	1545..4037	-0.943708	-1.92347	0.217372	0.388923	1	Probable beta-glucosidase I CDS	hypothetical protein	similar to sp|B0Y3M6.1|Probable beta-glucosidase I, Beta-D-glucoside glucohydrolase I, Cellobiase I, Gentiobiase I Aspergillus fumigatus A1163	SBP28_005052	SBP28_005098	B9J08_002240
Chr2	complement(1031354..1033297)	-0.921499	-1.89408	2.04282e-29	1.73673e-27	1.07677e-25	heat shock protein SSA1 CDS	heat shock protein SSA1	similar to sp|P41797.2|Heat shock protein SSA1 Candida albicans SC5314	SBP28_002350	SBP28_002370	B9J08_000483
Chr3	complement(444144..445064)	-0.908199	-1.8767	8.77098e-30	7.57899e-28	4.62319e-26	putative integral membrane protein CDS	hypothetical protein	similar to ref|XP_025343842.1|hypothetical protein CXQ85_002627 Candida haemuloni	SBP28_003095	SBP28_003129	B9J08_002141
Chr1	complement(3652591..3653361)	-0.903675	-1.87083	1.3544e-36	1.78476e-34	7.13906e-33	Ammonia transport outward protein 2 CDS	hypothetical protein	similar to sp|P32907.1|Ammonia transport outward protein 2 Saccharomyces cerevisiae S288C	SBP28_001656	SBP28_001672	B9J08_001775
Chr1	3481701..3483149	-0.891022	-1.85449	7.02525e-10	1.38772e-08	3.70301e-06	hypothetical protein CDS	hypothetical protein	similar to ref|XP_025341017.1|hypothetical protein CXQ85_001856 Candida haemuloni	SBP28_001575	SBP28_001590	B9J08_001862
Chr2	1273824..1275509	-0.886749	-1.84901	6.61838e-20	3.35437e-18	3.48855e-16	Bud emergence protein 1 CDS	hypothetical protein	similar to sp|P29366.1|Bud emergence protein 1, Suppressor of RHO3 protein 1 Saccharomyces cerevisiae S288C	SBP28_002453	SBP28_002474	B9J08_000593
Chr5	912044..913210	-0.875144	-1.83419	1.58996e-05	0.00014626	0.083807	hypothetical protein CDS	hypothetical protein	similar to sp|P47154.1|CAAX prenyl protease 1, A-factor-converting enzyme, Prenyl protein-specific endoprotease 1, PPSEP 1 Saccharomyces cerevisiae S288C	SBP28_004643	SBP28_004687
Chr1	complement(2576579..2577916)	-0.869765	-1.82736	3.57621e-34	4.09787e-32	1.88502e-30	Chitinase 3 CDS	hypothetical protein	similar to sp|P40954.2|Chitinase 3 Candida albicans SC5314	SBP28_001172	SBP28_001183	B9J08_002761
Chr3	678162..679892	-0.866867	-1.8237	2.63646e-32	2.67246e-30	1.38968e-28	Probable transporter SEO1 CDS	hypothetical protein	similar to sp|P39709.1|Probable transporter SEO1 Saccharomyces cerevisiae S288C	SBP28_003197	SBP28_003232	B9J08_001070
Chr1	3501279..3501974	-0.854656	-1.80833	3.42287e-33	3.68203e-31	1.80419e-29	Protein FMP52, mitochondrial CDS	hypothetical protein	similar to sp|Q6BLA6.1|Protein FMP52, mitochondrial Debaryomyces hansenii CBS767	SBP28_001584	SBP28_001599	B9J08_001853
Chr4	complement(1369082..1371208)	-0.8536	-1.807	2.24064e-20	1.18732e-18	1.18104e-16	hsp82-like protein CDS	hsp82-like protein	similar to sp|P46598.1|Heat shock protein 90 homolog Candida albicans SC5314	SBP28_004235	SBP28_004278	B9J08_004918
Chr1	complement(753557..754246)	-0.850662	-1.80333	3.52534e-12	9.43252e-11	1.85821e-08	Zinc finger protein 1 CDS	hypothetical protein	similar to sp|Q5A0W9.1|Zinc cluster transcription factor CZF1 Candida albicans SC5314	SBP28_000314	SBP28_000314	B9J08_003772
Chr1	complement(2560020..2560295)	-0.836415	-1.78561	2.87534e-14	9.18539e-13	1.51559e-10	Protein TOS6 CDS	hypothetical protein	similar to sp|Q6BIS8.1|Protein TOS6 Debaryomyces hansenii CBS767	SBP28_001163	SBP28_001174	B9J08_002753
Chr3	285807..286793	-0.828084	-1.77533	5.82604e-07	7.25983e-06	0.00307091	Pheromone alpha factor receptor CDS	hypothetical protein	similar to sp|P12384.1|Pheromone alpha factor receptor Lachancea kluyveri	SBP28_003025	SBP28_003059	B9J08_002069
Chr1	complement(3311401..3311760)	-0.815473	-1.75987	6.507e-26	4.51295e-24	3.42984e-22	12 kDa heat shock protein CDS	hypothetical protein	similar to sp|P22943.1|12 kDa heat shock protein, Glucose and lipid-regulated protein Saccharomyces cerevisiae S288C	SBP28_001498	SBP28_001513	B9J08_001940
Chr2	2272441..2273634	-0.812398	-1.75613	1.79216e-26	1.25953e-24	9.44649e-23	Cholinephosphotransferase 1 CDS	hypothetical protein	similar to sp|P17898.3|Cholinephosphotransferase 1, Aminoalcohol phosphotransferase CPT1, Diacylglycerol cholinephosphotransferase 1	SBP28_002882	SBP28_002909	B9J08_001036
Chr2	complement(951511..953148)	-0.797744	-1.73838	3.07095e-16	1.17297e-14	1.6187e-12	Stationary phase enriched protein CDS	hypothetical protein	similar to gb|QWU87453.1|hypothetical protein CA3LBN_001718 Candida haemuloni	SBP28_002318	SBP28_002336	B9J08_000448
Chr6	84750..85748	-0.79378	-1.73361	2.3994e-13	6.94903e-12	1.26472e-09	hypothetical protein CDS	hypothetical protein		SBP28_004694	SBP28_004738	B9J08_005546
Chr1	3894878..3896638	-0.791405	-1.73076	8.93918e-06	8.53594e-05	0.0471184	General amino-acid permease GAP2 CDS	hypothetical protein	similar to sp|A0A1D8PK89.1|General amino-acid permease GAP2 Candida albicans SC5314	SBP28_001756	SBP28_001772	B9J08_001673
Chr1	3241017..3241418	-0.78806	-1.72675	4.05486e-05	0.000338183	0.213732	Rho GDP-dissociation inhibitor CDS	hypothetical protein	similar to sp|Q12434.1|Rho GDP-dissociation inhibitor, Rho GDI Saccharomyces cerevisiae S288C	SBP28_001467	SBP28_001481	No Blast Hit
Chr6	83196..84134	-0.784202	-1.72214	1.717e-07	2.37541e-06	0.00090503	hypothetical protein CDS	hypothetical protein		SBP28_004693	SBP28_004737	B9J08_005547
Chr1	complement(2696233..2696439)	-0.77579	-1.71213	5.93974e-07	7.38405e-06	0.00313084	valine--tRNA ligase CDS	hypothetical protein	similar to gb|KAF3989097.1|hypothetical protein FT663_03768 Candida haemuloni var. vulneris	SBP28_001233	SBP28_001244	B9J08_002825
Chr5	complement(988453..988806)	-0.768055	-1.70297	0.158595	0.312227	1	hypothetical protein CDS	hypothetical protein	similar to ref|XP_025341216.1|hypothetical protein CXQ85_002061 Candida haemuloni	SBP28_004674	SBP28_004718	B9J08_004471
Chr1	2869265..2873083	-0.75205	-1.68418	2.87372e-29	2.36678e-27	1.51474e-25	Vacuolar cation-chloride cotransporter 1 CDS	hypothetical protein	similar to sp|P38329.1|Vacuolar cation-chloride cotransporter 1, Vacuolar homolog of CCC family protein 1 Saccharomyces cerevisiae S288C	SBP28_001306	SBP28_001319	B9J08_002901
Chr1	1262838..1264697	-0.740328	-1.67056	8.94274e-15	3.04111e-13	4.71372e-11	Outward-rectifier potassium channel TOK1 CDS	hypothetical protein	similar to sp|P40310.1|Outward-rectifier potassium channel TOK1, Two-domain outward rectifier K( ) channel YORK Saccharomyces cerevisiae S288C	SBP28_000554	SBP28_000555	B9J08_003529
Chr6	complement(90363..91070)	-0.735408	-1.66487	2.81745e-07	3.66686e-06	0.00148508	GPI-anchored hemophore PGA7 CDS	hypothetical protein	similar to sp|Q59UT5.1|Predicted GPI-anchored protein 7, Repressed by TUP1 protein 6 Candida albicans SC5314	SBP28_004696	SBP28_004740	B9J08_004469
Chr1	complement(389425..391239)	-0.731449	-1.66031	8.95757e-22	5.1321e-20	4.72153e-18	F-box protein COS111 CDS	hypothetical protein	similar to sp|Q6BWC2.2|F-box protein COS111 Debaryomyces hansenii CBS767	SBP28_000165	SBP28_000165	B9J08_004026
Chr5	5796..6167	-0.723263	-1.65091	0.150387	0.300945	1	hypothetical protein CDS	hypothetical protein	similar to ref|XP_025341216.1|hypothetical protein CXQ85_002061 Candida haemuloni	SBP28_004257	SBP28_004300	B9J08_004894
Chr1	complement(21673..22803)	-0.723123	-1.65075	5.13774e-15	1.79345e-13	2.7081e-11	Peroxisomal membrane protein LPX1 CDS	hypothetical protein	similar to sp|Q12405.1|Peroxisomal membrane protein LPX1, Lipase of peroxisomes protein 1 Saccharomyces cerevisiae S288C	SBP28_000005	SBP28_000005	B9J08_004096
Chr4	complement(1347936..1351079)	-0.714756	-1.64121	3.51133e-21	1.94824e-19	1.85082e-17	Transaminated amino acid decarboxylase CDS	hypothetical protein	similar to sp|Q06408.1|Transaminated amino acid decarboxylase, Thiamine diphosphate-dependent phenylpyruvate decarboxylase	SBP28_004225	SBP28_004268	B9J08_004930
Chr3	730765..733059	-0.713282	-1.63953	4.0611e-24	2.57905e-22	2.14061e-20	Protein SPT21 CDS	hypothetical protein	similar to ref|XP_025343965.1|hypothetical protein CXQ85_002750 Candida haemuloni	SBP28_003222	SBP28_003257	B9J08_001096
Chr6	complement(957371..959365)	-0.702426	-1.62724	3.80792e-09	6.78093e-08	2.00715e-05	Cell wall protein IFF9 CDS	hypothetical protein	similar to sp|Q5A6U1.2|Cell wall protein IFF9, Adhesin-like protein IFF9 Candida albicans SC5314	SBP28_005045	SBP28_005092	B9J08_004110
Chr1	complement(3719142..3721295)	-0.700739	-1.62534	3.8894e-20	2.0099e-18	2.0501e-16	General transcriptional corepressor CYC8 CDS	hypothetical protein	similar to sp|P14922.2|General transcriptional corepressor CYC8, Glucose repression mediator protein CYC8 Saccharomyces cerevisiae S288C	SBP28_001684	SBP28_001700	B9J08_001748
Chr4	824591..825832	-0.699538	-1.62399	0.127489	0.267941	1	hypothetical protein CDS	hypothetical protein	similar to ref|XP_025342507.1|hypothetical protein CXQ85_000549 Candida haemuloni	SBP28_003981	SBP28_004019	B9J08_005182
Chr1	complement(2866411..2868297)	-0.697065	-1.6212	2.67531e-16	1.04456e-14	1.41015e-12	RNA-binding protein RMD9, mitochondrial CDS	hypothetical protein	similar to sp|Q6BML3.2|Protein RMD9, mitochondrial Debaryomyces hansenii CBS767	SBP28_001305	SBP28_001318	B9J08_002900
Chr4	complement(954906..955433)	-0.695249	-1.61916	1.30805e-06	1.5054e-05	0.00689474	Stress response regulator protein 1 CDS	hypothetical protein	similar to sp|C4Y489.1|Stress response regulator protein 1 Clavispora lusitaniae ATCC 42720	SBP28_004047	SBP28_004085	B9J08_005114
Chr6	95338..97281	-0.6937	-1.61743	0.00283062	0.0134518	1	Ferric reductase transmembrane component 1 CDS	hypothetical protein	similar to sp|Q04800.1|Ferric reductase transmembrane component 1, Ferric-chelate reductase 1 Schizosaccharomyces pombe 972h-	SBP28_004698	SBP28_004742	B9J08_004468
Chr6	143155..144192	-0.681857	-1.6042	2.14233e-05	0.000190343	0.112922	pyrimidine biosynthesis enzyme THI5 CDS	pyrimidine biosynthesis enzyme THI5	similar to sp|C4YMW2.1|4-amino-5-hydroxymethyl-2-methylpyrimidine phosphate synthase, HMP-P synthase, Hydroxymethylpyrimidine phosphate synthase	SBP28_004716	SBP28_004760	B9J08_004450
Chr6	complement(961257..970289)	-0.67847	-1.60044	1.09281e-10	2.50443e-09	5.76018e-07	Cell wall protein RBR3 CDS	hypothetical protein	similar to sp|Q5A5M7.3|Cell wall protein RBR3, Repressed by RIM101 protein 3 Candida albicans SC5314	SBP28_005046	SBP28_005093	B9J08_004109
Chr3	1612642..1614645	-0.676514	-1.59827	0.0574393	0.148632	1	hypothetical protein CDS	hypothetical protein	similar to ref|XP_025344335.1|hypothetical protein CXQ85_003130 Candida haemuloni	SBP28_003598	SBP28_003633	B9J08_001490
Chr2	777275..778936	-0.675685	-1.59735	3.24942e-17	1.3381e-15	1.71277e-13	Protein EPD1 CDS	hypothetical protein	similar to sp|P56092.1|Protein EPD1, Essential for pseudohyphal development 1 Candida maltosa	SBP28_002254	SBP28_002271	B9J08_000384
Chr1	complement(3497648..3499531)	-0.673061	-1.59445	9.52334e-17	3.80284e-15	5.01975e-13	Transcriptional regulator STP4 CDS	hypothetical protein	similar to sp|Q5AL16.1|Transcriptional regulator STP2 Candida albicans SC5314	SBP28_001583	SBP28_001598	B9J08_001854
Chr2	complement(397419..397993)	-0.664811	-1.58536	7.85403e-20	3.90553e-18	4.13986e-16	ADP-ribosylation factor 6 CDS	hypothetical protein	similar to sp|P62330.2|ADP-ribosylation factor 6 Homo sapiens sp|P62331.2|ADP-ribosylation factor 6 Mus musculus sp|P62332.2|ADP-ribosylation factor 6 Rattus norvegicus sp|Q007T5.1|ADP-ribosylation factor 6	SBP28_002068	SBP28_002084	B9J08_000187
Chr1	complement(3971521..3971886)	-0.66359	-1.58402	0.273843	0.455914	1	Ethanolamine utilization protein EutQ family protein CDS	hypothetical protein	similar to ref|XP_025343195.1|hypothetical protein CXQ85_005280 Candida haemuloni	SBP28_001796	SBP28_001814	B9J08_001630
Chr1	complement(1342114..1343127)	-0.661675	-1.58192	3.55961e-15	1.25924e-13	1.87627e-11	Cruciform cutting endonuclease 1, mitochondrial CDS	hypothetical protein	similar to sp|Q03702.1|Cruciform cutting endonuclease 1, mitochondrial Saccharomyces cerevisiae S288C	SBP28_000592	SBP28_000593	B9J08_003488
Chr6	complement(513670..514716)	-0.656188	-1.57591	0.0255601	0.0794234	1	hypothetical protein CDS	hypothetical protein	similar to ref|XP_025337030.1|uncharacterized protein CXQ87_003954 Candida duobushaemulonis	SBP28_004874	SBP28_004918	B9J08_004287
Chr4	27734..28657	-0.641695	-1.56016	1.94466e-20	1.04595e-18	1.02503e-16	hypothetical protein CDS	hypothetical protein		SBP28_003634	SBP28_003670	No Blast Hit
Chr1	2930696..2932969	-0.641025	-1.55944	0.136057	0.281018	1	putative group II intron reverse transcriptase/maturase CDS	hypothetical protein	similar to sp|P08548.1|LINE-1 reverse transcriptase homolog Nycticebus coucang	SBP28_001338	SBP28_001351	B9J08_004248
Chr5	810536..812116	-0.639104	-1.55736	1.41072e-07	1.98821e-06	0.000743589	Vitamin B6 transporter TPN1 CDS	hypothetical protein	similar to sp|Q874L4.1|Vitamin B6 transporter TPN1, Transport of pyridoxine protein 1 Saccharomyces cerevisiae	SBP28_004604	SBP28_004648	B9J08_004513
Chr6	complement(975579..979097)	-0.634866	-1.55279	8.96647e-19	4.07433e-17	4.72623e-15	Cell wall protein IFF5 CDS	hypothetical protein	similar to sp|Q5A1E0.1|Cell wall protein IFF5, Adhesin-like protein IFF5 Candida albicans SC5314	SBP28_005047	SBP28_005094	B9J08_004107
Chr1	complement(1605229..1605984)	-0.625533	-1.54278	1.51244e-12	4.15211e-11	7.97206e-09	Phosphoglycerate mutase 1 CDS	hypothetical protein	similar to sp|P00950.3|Phosphoglycerate mutase 1, PGAM 1, BPG-dependent PGAM 1, MPGM 1, Phosphoglyceromutase 1 Saccharomyces cerevisiae S288C	SBP28_000703	SBP28_000705	B9J08_003371
Chr3	complement(260712..262619)	-0.619818	-1.53668	6.41137e-19	2.93864e-17	3.37943e-15	Transcriptional regulatory protein SEF1 CDS	hypothetical protein	similar to sp|Q59UY7.1|Transcriptional regulatory protein SEF1 Candida albicans SC5314	SBP28_003013	SBP28_003047	B9J08_002057
Chr5	160833..162296	-0.619454	-1.53629	4.45532e-08	7.01014e-07	0.00023484	Thiamine pathway transporter THI73 CDS	hypothetical protein	similar to sp|Q07904.1|Thiamine pathway transporter THI73 Saccharomyces cerevisiae S288C	SBP28_004320	SBP28_004363	B9J08_004830
Chr2	51067..51828	-0.618535	-1.53532	2.07376e-10	4.49827e-09	1.09308e-06	Sporulation protein RMD6 CDS	hypothetical protein	similar to sp|P39975.1|Sporulation protein RMD6, Required for meiotic nuclear division protein 6 Saccharomyces cerevisiae S288C	SBP28_001907	SBP28_001925	B9J08_000022
Chr1	4052699..4053532	-0.617076	-1.53376	8.16994e-14	2.46079e-12	4.30638e-10	Uncharacterized protein C637.03 CDS	hypothetical protein	similar to sp|O94440.1|Uncharacterized protein C637.03 Schizosaccharomyces pombe 972h-	SBP28_001830	SBP28_001848	B9J08_001590
Chr4	1225648..1227342	-0.615287	-1.53186	0.000105698	0.000784693	0.557132	hypothetical protein CDS	hypothetical protein	similar to gb|QWU89446.1|hypothetical protein CA3LBN_003769 Candida haemuloni	SBP28_004170	SBP28_004212	B9J08_004987
Chr1	complement(2803260..2804720)	-0.610361	-1.52664	7.1779e-11	1.67941e-09	3.78347e-07	E3 ubiquitin-protein ligase itt1 CDS	hypothetical protein	similar to sp|Q9US46.1|E3 ubiquitin-protein ligase itt1, RING finger protein itt1, RING-type E3 ubiquitin transferase itt1 Schizosaccharomyces pombe 972h-	SBP28_001277	SBP28_001288	B9J08_002868
Chr6	complement(97470..98444)	-0.609775	-1.52602	5.99088e-09	1.05612e-07	3.15779e-05	D-arabinose dehydrogenase [NAD(P) ] heavy chain CDS	hypothetical protein	similar to sp|P38115.1|D-arabinose dehydrogenase NAD(P) heavy chain, AKR3C Saccharomyces cerevisiae S288C	SBP28_004699	SBP28_004743	B9J08_004467
Chr4	73624..74139	-0.605798	-1.52182	0.102395	0.22802	1	4-hydroxyphenylpyruvate dioxygenase CDS	4-hydroxyphenylpyruvate dioxygenase	similar to sp|Q6CDR5.1|4-hydroxyphenylpyruvate dioxygenase, 4HPPD, HPD, HPPDase Yarrowia lipolytica CLIB122	SBP28_003653	SBP28_003690	B9J08_005516
Chr5	complement(719252..721111)	-0.603758	-1.51967	9.40188e-06	8.94537e-05	0.0495573	hypothetical protein CDS	hypothetical protein		SBP28_004566	SBP28_004610	B9J08_004582
Chr7	complement(217970..218887)	-0.602062	-1.51788	4.74716e-05	0.000385551	0.250223	hypothetical protein CDS	hypothetical protein	similar to gb|KAF3985439.1|hypothetical protein FT663_05301 Candida haemuloni var. vulneris	SBP28_005138	SBP28_005184	B9J08_002330
Chr6	935950..937044	-0.601458	-1.51725	4.82833e-18	2.06912e-16	2.54501e-14	Peptidyl-prolyl cis-trans isomerase D CDS	hypothetical protein	similar to sp|Q6BXZ7.1|Peptidyl-prolyl cis-trans isomerase D, PPIase D, Rotamase D Debaryomyces hansenii CBS767	SBP28_005040	SBP28_005087	B9J08_004115
Chr5	17283..21653	-0.600599	-1.51635	1.33636e-12	3.68794e-11	7.04397e-09	Hyphally regulated cell wall protein 3 CDS	hypothetical protein	similar to sp|Q59XL0.2|Cell wall protein IFF6, Adhesin-like protein IFF6, Hyphally regulated cell wall protein 10 Candida albicans SC5314	SBP28_004259	SBP28_004302	B9J08_004892
Chr1	1087197..1090322	-0.598672	-1.51432	2.0172e-16	7.93483e-15	1.06327e-12	glycine dehydrogenase CDS	glycine dehydrogenase	similar to sp|P49095.1|Glycine dehydrogenase (decarboxylating), mitochondrial, Glycine cleavage system P protein, Glycine decarboxylase, Glycine decarboxylase complex subunit P	SBP28_000474	SBP28_000474	B9J08_003609
Chr1	complement(2492769..2495717)	-0.597727	-1.51333	0.130767	0.273413	1	reverse transcriptase CDS, hypothetical protein HF325_005491 CDS	hypothetical protein	similar to sp|P08548.1|LINE-1 reverse transcriptase homolog Nycticebus coucang, similar to gb|KAF8000562.1|hypothetical protein HF325_005491 Metschnikowia persimmonesis
Chr1	1015731..1016585	-0.596647	-1.5122	2.04467e-14	6.65274e-13	1.07774e-10	Uncharacterized protein YLR407W CDS	hypothetical protein	similar to sp|Q06070.2|Uncharacterized protein YLR407W Saccharomyces cerevisiae S288C	SBP28_000445	SBP28_000445	B9J08_003637
Chr2	complement(773437..774546)	-0.596193	-1.51172	2.44198e-12	6.66928e-11	1.28717e-08	Glucose-signaling factor 2 CDS	hypothetical protein	similar to sp|Q04697.1|Glucose-signaling factor 2, Extracellular mutant protein 6 Saccharomyces cerevisiae S288C	SBP28_002253	SBP28_002270	B9J08_000383
Chr2	complement(753324..754727)	-0.59498	-1.51045	8.32036e-15	2.84783e-13	4.38566e-11	KNR4/SMI1 homolog 1 CDS	hypothetical protein	similar to sp|Q6BW41.2|KNR4/SMI1 homolog 1 Debaryomyces hansenii CBS767	SBP28_002244	SBP28_002261	B9J08_000374
Chr6	complement(71332..72063)	-0.594484	-1.50993	0.0736908	0.179494	1	hypothetical protein CDS	hypothetical protein		SBP28_004689	SBP28_004733	B9J08_005551
Chr1	complement(445854..446945)	-0.592624	-1.50799	3.34507e-14	1.0558e-12	1.76319e-10	Phosphatidylinositol transfer protein SFH5 CDS	hypothetical protein	similar to sp|A5DEQ9.2|Phosphatidylinositol transfer protein SFH5, PITP SFH5 Meyerozyma guilliermondii ATCC 6260	SBP28_000187	SBP28_000187	B9J08_004048
Chr7	733157..734611	-0.589289	-1.50451	1.17015e-11	2.95113e-10	6.16787e-08	hexokinase CDS	hexokinase	similar to sp|P83776.2|Hexokinase-2, Cytoplasmic antigenic protein 3, Hexokinase PII, Hexokinase-B Candida albicans SC5314	SBP28_005367	SBP28_005413	B9J08_002566
Chr2	complement(2222903..2224645)	-0.589147	-1.50436	0.00345215	0.0159477	1	Sugar transporter STL1 CDS	hypothetical protein	similar to sp|P39932.2|Sugar transporter STL1 Saccharomyces cerevisiae S288C	SBP28_002863	SBP28_002890	B9J08_001016
Chr7	complement(328184..329140)	-0.588497	-1.50368	5.18098e-12	1.35193e-10	2.7309e-08	Glucose-induced degradation protein 4 homolog CDS	hypothetical protein	similar to sp|Q9CPY6.1|Glucose-induced degradation protein 4 homolog, Vacuolar import and degradation protein 24 homolog Mus musculus	SBP28_005190	SBP28_005236	B9J08_002382
Chr5	731924..732355	-0.581335	-1.49623	1.32025e-17	5.56724e-16	6.95905e-14	Predicted GPI-anchored protein 26 CDS	hypothetical protein	similar to sp|Q5AA09.2|Predicted GPI-anchored protein 26 Candida albicans SC5314	SBP28_004571	SBP28_004615	B9J08_004577
Chr1	1907606..1910188	-0.580742	-1.49562	9.35786e-15	3.14174e-13	4.93253e-11	Transcriptional regulator WAR1 CDS	hypothetical protein	similar to sp|Q59VQ8.2|Transcriptional regulator WAR1, Weak acid resistance protein 1 Candida albicans SC5314	SBP28_000845	SBP28_000847	B9J08_003227
Chr7	complement(22033..22725)	-0.576933	-1.49167	0.277791	0.459729	1	hypothetical protein CDS	hypothetical protein		SBP28_005059	SBP28_005105	B9J08_002247
Chr3	589103..590476	-0.573121	-1.48774	9.09668e-15	3.07363e-13	4.79486e-11	hypothetical protein CDS	hypothetical protein	similar to ref|XP_025343901.1|hypothetical protein CXQ85_002686 Candida haemuloni	SBP28_003158	SBP28_003192	B9J08_002205
Chr3	complement(676178..676933)	-0.572395	-1.48699	3.13837e-10	6.64351e-09	1.65423e-06	Uncharacterized N-acetyltransferase C550.08 CDS	hypothetical protein	similar to sp|O59806.1|Uncharacterized N-acetyltransferase C550.08 Schizosaccharomyces pombe 972h-	SBP28_003196	SBP28_003231	B9J08_001069
Chr4	complement(938747..939730)	-0.570395	-1.48493	1.56096e-06	1.77707e-05	0.00822785	Malonyl CoA-acyl carrier protein transacylase CDS	hypothetical protein	similar to sp|P0AAI9.2|Malonyl CoA-acyl carrier protein transacylase, MCT Escherichia coli K-12	SBP28_004040	SBP28_004078	B9J08_005122
Chr1	complement(3218685..3219707)	-0.56923	-1.48373	6.42368e-06	6.30525e-05	0.0338592	hypothetical protein CDS	hypothetical protein	similar to ref|XP_025341127.1|hypothetical protein CXQ85_001970 Candida haemuloni	SBP28_001455	SBP28_001469	B9J08_002593
Chr1	complement(1615798..1617732)	-0.565292	-1.47969	1.08087e-08	1.84976e-07	5.69727e-05	heat shock protein SSA2 CDS	heat shock protein SSA2	similar to sp|P46587.4|Heat shock protein SSA2 Candida albicans SC5314	SBP28_000710	SBP28_000712	B9J08_003364
Chr5	929487..932216	-0.558943	-1.47319	0.000226559	0.00154289	1	OPT family small oligopeptide transporter CDS	OPT family small oligopeptide transporter	similar to sp|Q06593.1|Oligopeptide transporter 2 Saccharomyces cerevisiae S288C	SBP28_004650	SBP28_004694	B9J08_004560
Chr1	2593366..2594409	-0.557502	-1.47172	7.39158e-14	2.23914e-12	3.8961e-10	Hsp90 co-chaperone AHA1 CDS	hypothetical protein	similar to sp|Q12449.1|Hsp90 co-chaperone AHA1, Activator of Hsp90 ATPase protein 1 Saccharomyces cerevisiae S288C	SBP28_001179	SBP28_001190	B9J08_002768
Chr1	complement(2263081..2265159)	-0.557034	-1.47124	2.56058e-12	6.95712e-11	1.34968e-08	Beta-mannosyltransferase 8 CDS	hypothetical protein	similar to sp|Q5AHD6.1|Beta-mannosyltransferase 8, WRY family protein 3 Candida albicans SC5314	SBP28_001013	SBP28_001022	B9J08_003051
Chr1	complement(3355666..3357786)	-0.555033	-1.4692	5.22926e-07	6.57839e-06	0.00275634	Piso0_001250 CDS	hypothetical protein	similar to gb|KAF3988687.1|hypothetical protein FT662_03291 Candida haemuloni var. vulneris	SBP28_001519	SBP28_001534	B9J08_001919
Chr1	2716382..2717869	-0.55394	-1.46809	1.89247e-13	5.54179e-12	9.97522e-10	Enhanced filamentous growth protein 1 CDS	hypothetical protein	similar to sp|Q59X67.2|Enhanced filamentous growth protein 1 Candida albicans SC5314	SBP28_001242	SBP28_001253	B9J08_002834
Chr4	10201..11742	-0.553566	-1.46771	2.22068e-08	3.61271e-07	0.000117052	Putative tartrate transporter CDS	hypothetical protein	similar to sp|Q9US44.1|Uncharacterized transporter C1002.16c Schizosaccharomyces pombe 972h-	SBP28_003628	SBP28_003664	B9J08_005572
Chr3	392364..394370	-0.553255	-1.46739	3.25668e-05	0.00027687	0.171659	hypothetical protein CDS	hypothetical protein	similar to gb|KAF3985112.1|hypothetical protein FT663_05430 Candida haemuloni var. vulneris	SBP28_003073	SBP28_003107	B9J08_002119
Chr1	2324803..2326176	-0.55224	-1.46636	1.7972e-09	3.39536e-08	9.47306e-06	Uncharacterized membrane protein YJR124C CDS	hypothetical protein	similar to sp|P47159.1|Uncharacterized membrane protein YJR124C Saccharomyces cerevisiae S288C	SBP28_001046	SBP28_001055	B9J08_003020
Chr1	complement(4096840..4097997)	-0.551647	-1.46576	0.000667986	0.00394284	1	Alpha-ketoglutarate-dependent sulfonate dioxygenase CDS	hypothetical protein	similar to sp|Q12358.1|Alpha-ketoglutarate-dependent sulfonate dioxygenase Saccharomyces cerevisiae S288C	SBP28_001846	SBP28_001864	B9J08_001571
Chr1	complement(906178..907440)	-0.551497	-1.46561	0.017392	0.0588357	1	hypothetical protein CDS	hypothetical protein	similar to ref|XP_025343643.1|hypothetical protein CXQ85_005385 Candida haemuloni	SBP28_000385	SBP28_000385	B9J08_003698
Chr1	complement(2026639..2027856)	-0.549764	-1.46385	1.3545e-13	4.01099e-12	7.13957e-10	diphthamide biosynthesis protein 1 CDS	diphthamide biosynthesis protein 1	similar to sp|Q6BPU5.2|2-(3-amino-3-carboxypropyl)histidine synthase subunit 1, Diphthamide biosynthesis protein 1, Diphtheria toxin resistance protein 1	SBP28_000897	SBP28_000899	B9J08_003177
Chr6	388230..389435	-0.548688	-1.46275	3.63289e-09	6.51325e-08	1.91489e-05	L-2-hydroxyglutarate dehydrogenase CDS	hypothetical protein	similar to sp|Q9LES4.1|L-2-hydroxyglutarate dehydrogenase, mitochondrial Arabidopsis thaliana	SBP28_004819	SBP28_004863	B9J08_004341
Chr3	complement(1632712..1634853)	-0.54412	-1.45813	0.000114944	0.000841489	0.605872	MFS siderochrome iron transporter 1 CDS	hypothetical protein	similar to sp|P39980.1|Siderophore iron transporter 1, Ferrioxamine B permease, Siderophore iron transporter ARN3 Saccharomyces cerevisiae S288C	SBP28_003606	SBP28_003641	B9J08_001499
Chr3	complement(110289..112865)	-0.5401	-1.45407	0.00163885	0.00862116	1	Probable beta-glucosidase I CDS	hypothetical protein	similar to sp|A1CA51.1|Probable beta-glucosidase I, Beta-D-glucoside glucohydrolase I, Cellobiase I, Gentiobiase I Aspergillus clavatus NRRL 1	SBP28_002945	SBP28_002978	B9J08_001985
Chr2	990462..992765	-0.539688	-1.45366	4.56869e-15	1.60544e-13	2.40816e-11	Transcriptional regulator MNL1 CDS	hypothetical protein	similar to sp|Q59RR3.2|Transcriptional regulator MNL1, MSN2- and MSN4-like protein 1 Candida albicans SC5314	SBP28_002334	SBP28_002354	B9J08_000467
Chr6	complement(155817..157526)	-0.539217	-1.45318	4.88154e-05	0.000395855	0.257306	hypothetical protein CDS	hypothetical protein	similar to ref|XP_025341641.1|hypothetical protein CXQ85_004205 Candida haemuloni	SBP28_004722	SBP28_004766	B9J08_004444
Chr6	154022..155719	-0.539181	-1.45315	1.36566e-07	1.94026e-06	0.000719838	Deoxyribodipyrimidine photo-lyase CDS	hypothetical protein	similar to sp|P27526.2|Deoxyribodipyrimidine photo-lyase, DNA photolyase, Photoreactivating enzyme Neurospora crassa OR74A	SBP28_004721	SBP28_004765	B9J08_004445
Chr2	490024..492312	-0.538019	-1.45198	1.18705e-07	1.71423e-06	0.000625695	Transcriptional regulator RFX1 CDS	hypothetical protein	similar to sp|Q59V88.2|Transcriptional regulator RFX1 Candida albicans SC5314	SBP28_002110	SBP28_002128	B9J08_000234
Chr2	complement(2146211..2150625)	-0.534172	-1.44811	1.90888e-06	2.12721e-05	0.0100617	Karyogamy protein KAR4 CDS	hypothetical protein	similar to sp|P25583.1|Karyogamy protein KAR4 Saccharomyces cerevisiae S288C	SBP28_002830	SBP28_002857	B9J08_000982
Chr7	complement(16394..17455)	-0.533935	-1.44787	9.49612e-14	2.82791e-12	5.0054e-10	Uncharacterized membrane protein YML131W CDS	hypothetical protein	similar to sp|Q03102.1|Uncharacterized membrane protein YML131W Saccharomyces cerevisiae S288C	SBP28_005057	SBP28_005103	B9J08_002245
Chr3	1320470..1322062	-0.533022	-1.44696	1.21434e-12	3.40468e-11	6.40079e-09	Endoplasmic reticulum oxidoreductin-1 CDS	hypothetical protein	similar to sp|Q8NIP5.1|Endoplasmic reticulum oxidoreductin-1 Kluyveromyces lactis NRRL Y-1140	SBP28_003481	SBP28_003518	B9J08_001365
Chr4	complement(1351222..1354056)	-0.529891	-1.44382	6.24956e-11	1.4706e-09	3.29414e-07	6-phosphofructokinase subunit beta CDS	6-phosphofructokinase subunit beta	similar to sp|O94200.1|ATP-dependent 6-phosphofructokinase subunit beta, ATP-dependent 6-phosphofructokinase 2, ATP-PFK 2, Phosphofructokinase 2, Phosphohexokinase 2 Candida albicans	SBP28_004226	SBP28_004269	B9J08_004928
Chr1	complement(1242749..1243609)	-0.528103	-1.44203	9.4176e-10	1.8051e-08	4.96402e-06	NADPH-dependent 1-acyldihydroxyacetone phosphate reductase CDS	hypothetical protein	similar to sp|P40471.1|NADPH-dependent 1-acyldihydroxyacetone phosphate reductase, ADR, 1-acyl DHAP reductase, Acyl/alkyl DHAP reductase, Acylglycerone-phosphate reductase Saccharomyces cerevisiae S288C	SBP28_000541	SBP28_000542	B9J08_003542
Chr4	573797..574201	-0.523981	-1.43792	0.0145711	0.0513054	1	hypothetical protein CDS	hypothetical protein	similar to ref|XP_025342610.1|hypothetical protein CXQ85_000656 Candida haemuloni	SBP28_003869	SBP28_003906	B9J08_005293
Chr5	complement(976532..978484)	-0.523444	-1.43738	0.00123358	0.00668952	1	MFS siderochrome iron transporter 1 CDS	hypothetical protein	similar to sp|Q92341.1|Siderophore iron transporter 3 Schizosaccharomyces pombe 972h-	SBP28_004670	SBP28_004714	B9J08_004475
Chr6	271887..272498	-0.521836	-1.43578	0.28567	0.468356	1	SCA7, zinc-binding domain CDS	hypothetical protein	similar to ref|XP_025341779.1|hypothetical protein CXQ85_004347 Candida haemuloni	SBP28_004771	SBP28_004815	B9J08_004390
Chr4	complement(32680..34068)	-0.521739	-1.43568	7.51607e-07	9.00391e-06	0.00396172	hypothetical protein JCM33374_g4802 CDS	hypothetical protein	similar to gb|KAF3994079.1|hypothetical protein FT662_00265 Candida haemuloni var. vulneris	SBP28_003636	SBP28_003672	B9J08_005534
Chr6	575306..576547	-0.519783	-1.43374	0.000117254	0.000856022	0.618048	hypothetical protein, partial CDS	hypothetical protein	similar to ref|XP_025341813.1|hypothetical protein CXQ85_004383 Candida haemuloni	SBP28_004900	SBP28_004944	B9J08_004260
Chr6	complement(281570..283174)	-0.519131	-1.43309	0.031065	0.0927201	1	hypothetical protein CDS	hypothetical protein	similar to ref|XP_025341776.1|hypothetical protein CXQ85_004344 Candida haemuloni	SBP28_004774	SBP28_004818	B9J08_004387
Chr7	731629..732246	-0.515396	-1.42939	1.56671e-10	3.46981e-09	8.25815e-07	Uncharacterized protein YPL077C CDS	hypothetical protein	similar to sp|Q02831.1|Uncharacterized protein YPL077C Saccharomyces cerevisiae S288C	SBP28_005366	SBP28_005412	B9J08_002565
Chr4	184084..185457	-0.513679	-1.42769	6.3867e-14	1.94591e-12	3.36643e-10	Gluconeogenesis factor CDS	hypothetical protein	similar to sp|P53980.1|Uncharacterized protein YNL011C Saccharomyces cerevisiae S288C	SBP28_003711	SBP28_003747	B9J08_005457
Chr2	complement(1655828..1656934)	-0.513453	-1.42746	2.2072e-13	6.42772e-12	1.16342e-09	Nuclear envelope morphology protein 1 CDS	hypothetical protein	similar to sp|P38757.1|Nuclear envelope morphology protein 1 Saccharomyces cerevisiae S288C	SBP28_002621	SBP28_002646	B9J08_000768
Chr4	602841..603566	-0.513116	-1.42713	0.0257435	0.079914	1	hypothetical protein CDS	hypothetical protein	similar to ref|XP_025342597.1|hypothetical protein CXQ85_000641 Candida haemuloni	SBP28_003884	SBP28_003922	B9J08_005277
Chr1	330562..332580	-0.512442	-1.42646	2.43219e-05	0.000213313	0.128201	acetyl-coenzyme A synthetase 1 CDS	acetyl-coenzyme A synthetase 1	similar to sp|O94049.1|Acetyl-coenzyme A synthetase 1, Acetate--CoA ligase 1, Acyl-activating enzyme 1 Candida albicans	SBP28_000138	SBP28_000138	B9J08_003998
Chr5	complement(164971..166032)	-0.511916	-1.42594	0.0867842	0.202586	1	Anthocyanidin reductase ((2S)-flavan-3-ol-forming)CDS	hypothetical protein	similar to sp|P83775.2|Putative NADPH-dependent methylglyoxal reductase GRP2, Cytoplasmic antigenic protein 2 Candida albicans SC5314	SBP28_004322	SBP28_004365	B9J08_004828
Chr6	928403..929356	-0.511563	-1.42559	1.33496e-06	1.52969e-05	0.00703658	Protein interacting with Hsp90 1 CDS	hypothetical protein	similar to sp|P38768.1|Protein interacting with Hsp90 1, Nucleolar protein 17 Saccharomyces cerevisiae S288C	SBP28_005037	SBP28_005084	B9J08_004119
Chr3	41190..42968	-0.510085	-1.42413	0.000506928	0.00310339	1	Cell wall protein 1 CDS	hypothetical protein	similar to sp|G1UB63.1|Cell wall protein 1, Surface antigen protein 1, Wall protein 1 Candida albicans SC5314	SBP28_002911	SBP28_002944	B9J08_001951
Chr3	complement(253346..254491)	-0.510072	-1.42412	0.00246226	0.0120172	1	Serine/threonine-protein kinase svkA CDS	hypothetical protein	similar to sp|O61122.1|Serine/threonine-protein kinase svkA, Severin kinase A Dictyostelium discoideum	SBP28_003009	SBP28_003043	B9J08_002053
Chr6	complement(311470..312228)	-0.508303	-1.42238	5.79004e-07	7.23206e-06	0.00305193	Glycerol-1-phosphate phosphohydrolase 2 CDS	hypothetical protein	similar to sp|P40106.1|Glycerol-1-phosphate phosphohydrolase 2, (DL)-glycerol-3-phosphatase 2, Hyperosmolarity-responsive protein 2 Saccharomyces cerevisiae S288C	SBP28_004783	SBP28_004827	B9J08_004378
Chr1	588584..589342	-0.507794	-1.42187	2.56581e-07	3.39809e-06	0.00135244	glucosamine-6-phosphate isomerase CDS	glucosamine-6-phosphate isomerase	similar to sp|Q04802.3|Glucosamine-6-phosphate isomerase, Glucosamine-6-phosphate deaminase, GNPDA, GlcN6P deaminase Candida albicans SC5314	SBP28_000249	SBP28_000249	B9J08_003837
Chr2	complement(1190382..1191494)	-0.507548	-1.42163	9.3158e-14	2.78998e-12	4.91036e-10	Protein kinase MCK1 CDS	hypothetical protein	similar to sp|P21965.1|Protein kinase MCK1, Meiosis and centromere regulatory kinase Saccharomyces cerevisiae S288C	SBP28_002415	SBP28_002435	B9J08_000552
Chr1	2834442..2835375	-0.503251	-1.4174	0.00863974	0.0339379	1	dihydroorotase, homodimeric type CDS	hypothetical protein	similar to gb|QWU86389.1|hypothetical protein CA3LBN_000607 Candida haemuloni	SBP28_001290	SBP28_001303	B9J08_002884
Chr1	2384015..2385691	-0.497795	-1.41205	2.10664e-10	4.55086e-09	1.11041e-06	Arylsulfatase CDS	hypothetical protein	similar to sp|P51691.3|Arylsulfatase, AS, Aryl-sulfate sulphohydrolase Pseudomonas aeruginosa PAO1	SBP28_001076	SBP28_001085	B9J08_002990
Chr4	complement(1266705..1270619)	-0.495445	-1.40976	1.04179e-10	2.39793e-09	5.49127e-07	5-oxoprolinase CDS	hypothetical protein	similar to sp|Q10094.1|Uncharacterized protein C11D3.15 Schizosaccharomyces pombe 972h-	SBP28_004189	SBP28_004232	B9J08_004967
Chr5	939882..942191	-0.49361	-1.40796	0.210819	0.381715	1	Uncharacterized oligopeptide transporter C1840.12 CDS	hypothetical protein	similar to sp|Q7LL00.2|Uncharacterized oligopeptide transporter C1840.12 Schizosaccharomyces pombe 972h-	SBP28_004653	SBP28_004697	B9J08_004562
Chr3	complement(493543..494529)	-0.491634	-1.40604	6.007e-12	1.5521e-10	3.16629e-08	Vacuolar morphogenesis protein 7 CDS	hypothetical protein	similar to sp|O60493.3|Sorting nexin-3, Protein SDP3 Homo sapiens sp|Q1RMH8.3|Sorting nexin-3 Bos taurus sp|Q5R5V1.3|Sorting nexin-3 Pongo abelii sp|Q5U211.1|Sorting nexin-3 Rattus norvegicus	SBP28_003119	SBP28_003153	B9J08_002165
Chr1	complement(4098319..4099476)	-0.491567	-1.40597	0.0107855	0.040753	1	Alpha-ketoglutarate-dependent sulfonate dioxygenase CDS	hypothetical protein	similar to sp|Q12358.1|Alpha-ketoglutarate-dependent sulfonate dioxygenase Saccharomyces cerevisiae S288C	SBP28_001847	SBP28_001865	B9J08_001570
Chr3	complement(1567774..1569348)	-0.487398	-1.40191	4.40578e-05	0.000361727	0.232229	hypothetical protein METBIDRAFT_223745 CDS	hypothetical protein	similar to gb|KAF3988499.1|hypothetical protein FT662_03368 Candida haemuloni var. vulneris	SBP28_003581	SBP28_003616	B9J08_001470
Chr1	1146721..1147671	-0.480873	-1.39559	2.77672e-09	5.11751e-08	1.46361e-05	Regulatory protein GAL4 CDS	hypothetical protein	similar to sp|P04386.2|Regulatory protein GAL4 Saccharomyces cerevisiae S288C	SBP28_000498	SBP28_000497	B9J08_003585
Chr1	complement(2997179..2999248)	-0.480766	-1.39548	8.2627e-10	1.60711e-08	4.35527e-06	Transcription factor vib-1 CDS	hypothetical protein	similar to sp|Q9C2N1.1|Transcription factor vib-1, Vegetative incompatibility blocked protein 1 Neurospora crassa OR74A	SBP28_001369	SBP28_001383	B9J08_002684
Chr3	complement(1322377..1323153)	-0.480061	-1.3948	4.29439e-11	1.02998e-09	2.26357e-07	Predicted GPI-anchored protein 6 CDS	hypothetical protein	similar to sp|Q5APJ9.1|Predicted GPI-anchored protein 6 Candida albicans SC5314	SBP28_003482	SBP28_003519	B9J08_001366
Chr2	2278827..2280581	-0.479023	-1.3938	7.21444e-13	2.05553e-11	3.80273e-09	TIGR01456 family HAD hydrolase CDS	TIGR01456 family HAD hydrolase	similar to sp|P36151.1|Uncharacterized protein YKR070W Saccharomyces cerevisiae S288C	SBP28_002885	SBP28_002912	B9J08_001039
Chr2	complement(1468118..1469902)	-0.476792	-1.39165	7.31068e-10	1.4368e-08	3.85346e-06	Transcription factor VHR2 CDS	hypothetical protein	similar to sp|P40041.1|Transcription factor VHR2, VHT1 regulator 2 Saccharomyces cerevisiae S288C	SBP28_002542	SBP28_002563	B9J08_000684
Chr3	complement(417287..418732)	-0.473599	-1.38857	1.81092e-08	3.00169e-07	9.54537e-05	Proline dehydrogenase, mitochondrial CDS	hypothetical protein	similar to sp|P09368.2|Proline dehydrogenase, mitochondrial, Proline oxidase Saccharomyces cerevisiae S288C	SBP28_003084	SBP28_003118	B9J08_002130
Chr2	151336..151863	-0.471721	-1.38676	2.65878e-05	0.000231261	0.140144	Protein SYM1 CDS	hypothetical protein	similar to sp|Q6BMY0.1|Protein SYM1 Debaryomyces hansenii CBS767	SBP28_001958	SBP28_001976	B9J08_000073
Chr6	complement(807830..809383)	-0.470307	-1.3854	0.0186027	0.0620601	1	Cytochrome P450 52A6 CDS	hypothetical protein	similar to sp|P24458.1|Cytochrome P450 52A3-B, CYP52A3-B, Alkane-inducible P450-ALK1-B, CYPLIIA3 Candida maltosa	SBP28_004995	SBP28_005042	B9J08_004161
Chr2	1713504..1714529	-0.469055	-1.3842	8.89161e-10	1.7105e-08	4.68677e-06	Uncharacterized transcriptional regulatory proteinC25B8.11 CDS	hypothetical protein	similar to sp|Q9UTA7.1|Uncharacterized transcriptional regulatory protein C25B8.11 Schizosaccharomyces pombe 972h-	SBP28_002644	SBP28_002669	B9J08_000791
Chr3	complement(134386..136695)	-0.469027	-1.38418	0.00195459	0.00994465	1	OPT family small oligopeptide transporter CDS	OPT family small oligopeptide transporter	similar to sp|Q7LL00.2|Uncharacterized oligopeptide transporter C1840.12 Schizosaccharomyces pombe 972h-	SBP28_002955	SBP28_002989	B9J08_001998
Chr1	3552164..3552967	-0.468712	-1.38387	2.76062e-09	5.1057e-08	1.45512e-05	Transcriptional activator HAC1 CDS	hypothetical protein	similar to sp|P41546.2|Transcriptional activator HAC1 Saccharomyces cerevisiae S288C	SBP28_001612	SBP28_001627	B9J08_001826
Chr1	1428604..1430106	-0.467029	-1.38226	2.18927e-08	3.57264e-07	0.000115396	4-aminobutyrate aminotransferase CDS	4-aminobutyrate aminotransferase	similar to sp|P14010.1|4-aminobutyrate aminotransferase, GABA aminotransferase, GABA-AT, Gamma-amino-N-butyrate transaminase, GABA transaminase Aspergillus nidulans FGSC A4	SBP28_000627	SBP28_000628	B9J08_003452
Chr4	389511..391184	-0.464874	-1.3802	1.02006e-11	2.58498e-10	5.37676e-08	Uncharacterized transporter YHL008C CDS	hypothetical protein	similar to sp|P38750.1|Uncharacterized transporter YHL008C Saccharomyces cerevisiae S288C	SBP28_003791	SBP28_003827	B9J08_005375
Chr4	1250895..1252547	-0.463344	-1.37873	4.304e-06	4.39659e-05	0.0226864	conserved hypothetical protein CDS	hypothetical protein	similar to ref|XP_025340205.1|hypothetical protein CXQ85_001571 Candida haemuloni	SBP28_004182	SBP28_004225	B9J08_004974
Chr5	complement(646527..647534)	-0.463008	-1.37841	0.00233388	0.0114971	1	hypothetical protein CDS	hypothetical protein		SBP28_004532	SBP28_004576
Chr1	complement(4135820..4136539)	-0.462669	-1.37809	5.27122e-10	1.08959e-08	2.77846e-06	putative transcriptional accessory protein CDS	hypothetical protein	similar to ref|XP_025343261.1|hypothetical protein CXQ85_005349 Candida haemuloni	SBP28_001860	SBP28_001878	B9J08_001556
Chr7	492813..498302	-0.461776	-1.37724	1.25476e-05	0.000117267	0.0661385	urea carboxylase CDS	urea carboxylase	similar to sp|A5H0J2.1|Urea amidolyase, Pyrimidine-degrading protein 13,15, Uracil catabolism protein 3	SBP28_005264	SBP28_005310	B9J08_002457
Chr1	complement(290756..292405)	-0.460978	-1.37647	0.000671133	0.00395698	1	Multidrug resistance protein 1 (MDR1) CDS	hypothetical protein	similar to sp|Q5ABU7.2|Multidrug resistance protein 1, Benomyl resistance protein 1 Candida albicans SC5314	SBP28_000120	SBP28_000120	B9J08_003981
Chr5	228979..229995	-0.46011	-1.37565	0.00018349	0.00127072	0.967174	ornithine carbamoyltransferase CDS	ornithine carbamoyltransferase	similar to sp|P14995.1|Ornithine carbamoyltransferase, mitochondrial, Ornithine transcarbamylase, OTCase Pachysolen tannophilus	SBP28_004351	SBP28_004394	B9J08_004798
Chr1	complement(1736004..1737455)	-0.460043	-1.37558	1.11074e-10	2.5345e-09	5.8547e-07	Protein SAN1 CDS	hypothetical protein	similar to sp|P22470.1|Protein SAN1 Saccharomyces cerevisiae S288C	SBP28_000772	SBP28_000774	B9J08_003302
Chr1	2533050..2534066	-0.457667	-1.37332	6.97174e-10	1.38672e-08	3.6748e-06	Protein SLG1 CDS	hypothetical protein	similar to sp|P34735.1|Uncharacterized protein in LEU2 3'region Ogataea angusta	SBP28_001148	SBP28_001159	B9J08_002738
Chr2	516841..518151	-0.457063	-1.37274	0.120973	0.25722	1	hypothetical protein CDS	hypothetical protein	similar to ref|XP_025335456.1|uncharacterized protein CXQ87_002657 Candida duobushaemulonis	SBP28_002125	SBP28_002143	B9J08_000249
Chr4	complement(596192..597895)	-0.457049	-1.37273	1.12022e-05	0.00010544	0.0590466	Serine/threonine-protein kinase SRPK CDS	hypothetical protein	similar to sp|Q45FA5.1|Serine/threonine-protein kinase SRPK, PSRPK Physarum polycephalum	SBP28_003881	SBP28_003919	B9J08_005280
Chr7	6820..8886	-0.455688	-1.37144	0.00374104	0.017058	1	MFS siderochrome iron transporter 1 CDS	hypothetical protein	similar to sp|P38731.1|Siderophore iron transporter ARN1, Ferrichrome permease Saccharomyces cerevisiae S288C	SBP28_005053	SBP28_005099	B9J08_002241
Chr7	678139..680068	-0.451808	-1.36775	2.84587e-11	6.97702e-10	1.50006e-07	Sphingolipid C4-hydroxylase SUR2 CDS	hypothetical protein	similar to sp|P38992.1|Sphingolipid C4-hydroxylase SUR2, Syringomycin response protein 2 Saccharomyces cerevisiae S288C	SBP28_005340	SBP28_005386	B9J08_002536
Chr1	complement(1279573..1280325)	-0.448053	-1.3642	2.70602e-07	3.53931e-06	0.00142634	Glutathione-specific gamma-glutamylcyclotransferase CDS	hypothetical protein	similar to sp|P32656.1|Glutathione-specific gamma-glutamylcyclotransferase, Gamma-GCG Saccharomyces cerevisiae S288C	SBP28_000563	SBP28_000564	B9J08_003519
Chr5	180187..181959	-0.446849	-1.36306	3.53244e-09	6.42051e-08	1.86195e-05	Heat shock protein STI1 CDS	hypothetical protein	similar to sp|P15705.1|Heat shock protein STI1 Saccharomyces cerevisiae S288C	SBP28_004329	SBP28_004372	B9J08_004821
Chr1	complement(4106285..4109890)	-0.446164	-1.36241	1.91587e-11	4.76347e-10	1.00986e-07	Protein SCP160 CDS	hypothetical protein	similar to sp|P06105.3|Protein SCP160, Protein HX Saccharomyces cerevisiae S288C	SBP28_001851	SBP28_001869	B9J08_001566
Chr2	536633..538117	-0.442962	-1.35939	1.96589e-10	4.29967e-09	1.03622e-06	Squalene epoxidase ERG1 CDS	hypothetical protein	similar to sp|Q92206.1|Squalene monooxygenase, Squalene epoxidase, SE Candida albicans SC5314	SBP28_002137	SBP28_002155	B9J08_000261
Chr4	1009755..1010465	-0.440795	-1.35735	6.15891e-08	9.46461e-07	0.000324636	hypothetical protein CDS	hypothetical protein	similar to ref|XP_025342247.1|hypothetical protein CXQ85_000280 Candida haemuloni	SBP28_004071	SBP28_004110
Chr3	complement(464734..466404)	-0.440032	-1.35663	2.22958e-10	4.77729e-09	1.17521e-06	Aspartic proteinase yapsin-7 CDS	hypothetical protein	similar to sp|Q06325.1|Aspartic proteinase yapsin-7 Saccharomyces cerevisiae S288C	SBP28_003103	SBP28_003137	B9J08_002149
Chr2	complement(56946..57386)	-0.433618	-1.35062	0.425156	0.609298	1	putative nitrogen fixation protein NifM CDS	hypothetical protein		SBP28_001911	SBP28_001929	B9J08_000025
Chr2	1289543..1290877	-0.431453	-1.34859	2.28683e-07	3.06715e-06	0.00120539	hypothetical protein A9F13_01g06171 CDS	hypothetical protein	similar to gb|KAF3986744.1|hypothetical protein FT662_04402 Candida haemuloni var. vulneris	SBP28_002459	SBP28_002480	B9J08_000600
Chr1	2512423..2512869	-0.430896	-1.34807	9.51846e-06	9.0237e-05	0.0501718	Mediator of RNA polymerase II transcription subunit 10 CDS	hypothetical protein	similar to sp|A3LPQ8.2|Mediator of RNA polymerase II transcription subunit 10, Mediator complex subunit 10 Scheffersomyces stipitis CBS 6054	SBP28_001138	SBP28_001149	B9J08_002728
Chr1	2705748..2706638	-0.430292	-1.34751	7.22676e-08	1.09147e-06	0.000380922	NADPH-dependent 1-acyldihydroxyacetone phosphate reductase CDS	hypothetical protein	similar to sp|P40471.1|NADPH-dependent 1-acyldihydroxyacetone phosphate reductase, ADR, 1-acyl DHAP reductase, Acyl/alkyl DHAP reductase, Acylglycerone-phosphate reductase Saccharomyces cerevisiae S288C	SBP28_001238	SBP28_001249	B9J08_002830
Chr1	2410026..2410985	-0.429488	-1.34676	7.83223e-06	7.5198e-05	0.0412837	Transport and Golgi organization protein 2 homologCDS	hypothetical protein	similar to sp|P53275.1|Uncharacterized protein YGR127W Saccharomyces cerevisiae S288C	SBP28_001090	SBP28_001099	B9J08_002976
Chr6	complement(463157..466096)	-0.429097	-1.34639	2.64901e-07	3.48202e-06	0.00139629	6-phosphofructokinase CDS	6-phosphofructokinase	similar to sp|O94201.1|ATP-dependent 6-phosphofructokinase subunit alpha, ATP-dependent 6-phosphofructokinase 1, ATP-PFK 1, Phosphofructokinase 1, Phosphohexokinase 1 Candida albicans	SBP28_004852	SBP28_004896	B9J08_004309
Chr2	1678129..1680765	-0.428184	-1.34554	1.01491e-08	1.74254e-07	5.34961e-05	trehalose-phosphatase CDS	trehalose-phosphatase	similar to sp|P31688.3|Trehalose-phosphatase, Trehalose synthase complex catalytic subunit TPS2, Trehalose-6-phosphate phosphatase, TPP Saccharomyces cerevisiae S288C	SBP28_002628	SBP28_002653	B9J08_000775
Chr1	1366415..1366852	-0.427662	-1.34505	0.0632833	0.160061	1	uncharacterized protein CJI97_003549 CDS	hypothetical protein	similar to ref|XP_025334576.1|uncharacterized protein CXQ87_001746 Candida duobushaemulonis, gb|PVH13636.1|hypothetical protein CXQ87_001746 Candida duobushaemulonis	SBP28_000604	SBP28_000605	B9J08_003475
Chr3	complement(1503405..1504475)	-0.426758	-1.34421	6.25504e-08	9.58439e-07	0.000329703	Sterol regulatory element-binding protein 1 CDS	hypothetical protein	similar to sp|Q9UUD1.1|Sterol regulatory element-binding protein 1, contains Processed sterol regulatory element-binding protein 1 Schizosaccharomyces pombe 972h-	SBP28_003560	SBP28_003596	B9J08_001449
Chr1	complement(274527..275993)	-0.426142	-1.34364	3.71821e-10	7.83948e-09	1.95987e-06	Putative uncharacterized protein YHR045W CDS	hypothetical protein	similar to sp|P38775.1|Putative uncharacterized protein YHR045W Saccharomyces cerevisiae S288C	SBP28_000109	SBP28_000109	B9J08_003970
Chr1	4182355..4183539	-0.423953	-1.3416	0.162733	0.317228	1	Candidapepsin-4 CDS	hypothetical protein	similar to sp|Q5A8N2.1|Candidapepsin-4, ACP 4, Aspartate protease 4, Secreted aspartic protease 4 Candida albicans SC5314	SBP28_001882	SBP28_001900	B9J08_001534
Chr1	3464090..3467306	-0.423565	-1.34124	2.07292e-10	4.49827e-09	1.09264e-06	Trehalose synthase complex regulatory subunit TSL1 CDS	hypothetical protein	similar to sp|P38427.1|Trehalose synthase complex regulatory subunit TSL1, Alpha,alpha-trehalose-phosphate synthase UDP-forming 123 kDa subunit Saccharomyces cerevisiae S288C	SBP28_001566	SBP28_001581	B9J08_001873
Chr7	complement(773390..775312)	-0.423296	-1.34099	0.00023367	0.0015811	1	ring-infected erythrocyte surface antigen-like CDS	hypothetical protein	similar to gb|KAI4241656.1|MAG: hypothetical protein L6R40_004489 Xanthomendoza cf. fulva	SBP28_005386	SBP28_005432	B9J08_005576
Chr2	complement(2270417..2271100)	-0.422484	-1.34023	1.84899e-07	2.52488e-06	0.000974604	Protein LSM12 CDS	hypothetical protein	similar to gb|KAF3991863.1|hypothetical protein FT662_01480 Candida haemuloni var. vulneris	SBP28_002881	SBP28_002908	B9J08_001035
Chr3	complement(935185..936609)	-0.422246	-1.34001	0.0150331	0.0526159	1	Sporulation-regulated protein 3 CDS	hypothetical protein	similar to sp|P41901.1|Sporulation-regulated protein 3 Saccharomyces cerevisiae S288C	SBP28_003317	SBP28_003352	B9J08_001194
Chr1	2662405..2664198	-0.422057	-1.33984	1.3793e-07	1.95437e-06	0.000727027	Sterol O-acyltransferase 2 CDS	hypothetical protein	similar to sp|P84285.1|Sterol O-acyltransferase 2, ASAT, Sterol-ester synthase Candida albicans	SBP28_001215	SBP28_001226	B9J08_002807
Chr1	12328..16071	-0.419448	-1.33742	0.0310341	0.0927201	1	Cell wall protein RBR3 CDS	hypothetical protein	similar to sp|Q5A5M7.3|Cell wall protein RBR3, Repressed by RIM101 protein 3 Candida albicans SC5314	SBP28_000003	SBP28_000003	B9J08_004098
Chr2	1532472..1534589	-0.418538	-1.33657	9.4576e-06	8.98217e-05	0.049851	Uncharacterized transcriptional regulatory proteinC3C7.04 CDS	hypothetical protein	similar to sp|O14130.1|Uncharacterized transcriptional regulatory protein C3C7.04 Schizosaccharomyces pombe 972h-	SBP28_002567	SBP28_002588	B9J08_000710
Chr1	complement(1346209..1348116)	-0.41806	-1.33613	4.64168e-10	9.70884e-09	2.44663e-06	Lysophospholipase 3 CDS	hypothetical protein	similar to sp|Q9UVX1.2|Lysophospholipase 3, Phospholipase B 3 Candida albicans, Derived using Geneious Prime 2023.0.4 'Annotate by BLAST' based on protein similarity	SBP28_000594	SBP28_000595	B9J08_003486
Chr6	complement(545853..547586)	-0.416115	-1.33433	2.79743e-09	5.13772e-08	1.47452e-05	hypothetical protein CDS	hypothetical protein	similar to gb|KAF3988556.1|hypothetical protein FT663_03969 Candida haemuloni var. vulneris	SBP28_004888	SBP28_004932	B9J08_004272
Chr6	complement(632888..633472)	-0.414246	-1.3326	6.24492e-10	1.26604e-08	3.2917e-06	Protein wos2 CDS	hypothetical protein	similar to sp|Q11118.1|Protein wos2, p21 Schizosaccharomyces pombe 972h-	SBP28_004922	SBP28_004967	B9J08_004237
Chr4	973230..975005	-0.412844	-1.33131	3.76173e-06	3.8955e-05	0.0198281	Uncharacterized RING finger protein C57A7.09 CDS	hypothetical protein	similar to sp|P87139.1|Uncharacterized RING finger protein C57A7.09 Schizosaccharomyces pombe 972h-	SBP28_004053	SBP28_004091	B9J08_005108
Chr5	614154..615392	-0.412551	-1.33104	0.171337	0.329965	1	Candidapepsin CDS	hypothetical protein	similar to sp|Q00663.1|Candidapepsin, ACP, Aspartate protease, Secreted aspartic proteinase, SAPT Candida tropicalis	SBP28_004518	SBP28_004562	B9J08_004629
Chr3	673170..674270	-0.412193	-1.33071	8.43655e-10	1.63489e-08	4.44691e-06	NADP-dependent alcohol dehydrogenase 6 CDS	hypothetical protein	similar to sp|Q04894.1|NADP-dependent alcohol dehydrogenase 6, NADP-dependent alcohol dehydrogenase VI, ScADHVI Saccharomyces cerevisiae S288C	SBP28_003194	SBP28_003229	B9J08_001067
Chr5	506126..508222	-0.407689	-1.32656	1.65813e-07	2.30607e-06	0.000874001	Protein YSC84 CDS	hypothetical protein	similar to sp|P32793.2|Protein YSC84, LAS seventeen-binding protein 4, LAS17-binding protein 4 Saccharomyces cerevisiae S288C	SBP28_004472	SBP28_004515	B9J08_004674
Chr7	complement(317837..319420)	-0.407525	-1.32641	0.0023615	0.011579	1	Lipase 2 CDS	hypothetical protein	similar to sp|Q9P8W5.1|Lipase 2 Candida albicans	SBP28_005184	SBP28_005230	B9J08_002377
Chr5	complement(674827..677157)	-0.406722	-1.32567	0.00181082	0.00936685	1	OPT family small oligopeptide transporter CDS	OPT family small oligopeptide transporter	similar to sp|P40900.2|Sexual differentiation process protein isp4 Schizosaccharomyces pombe 972h-	SBP28_004545	SBP28_004589	B9J08_004602
Chr3	complement(499956..501695)	-0.40638	-1.32536	2.87437e-06	3.07943e-05	0.0151508	Alpha-glucosides permease MPH3 CDS	hypothetical protein	similar to sp|B5VF36.1|Alpha-glucosides permease MPH3, Maltose transport protein 3 Saccharomyces cerevisiae AWRI1631	SBP28_003122	SBP28_003156	B9J08_002168
Chr6	complement(136174..138327)	-0.406154	-1.32515	0.0431905	0.119568	1	Cell wall protein IFF4 CDS	hypothetical protein	similar to sp|Q5AAL9.1|Cell wall protein IFF4, Adhesin-like protein IFF4 Candida albicans SC5314	SBP28_004715	SBP28_004759	B9J08_004451
Chr2	1034232..1034768	-0.406033	-1.32504	3.81959e-08	6.0825e-07	0.000201331	glycine cleavage system H protein CDS	glycine cleavage system H protein	similar to sp|P39726.3|Glycine cleavage system H protein, mitochondrial, Glycine decarboxylase complex subunit H Saccharomyces cerevisiae S288C	SBP28_002351	SBP28_002371	B9J08_000484
Chr5	351679..353415	-0.405584	-1.32463	1.70194e-08	2.83365e-07	8.97094e-05	RING-variant domain family protein CDS	hypothetical protein	similar to ref|XP_025344567.1|hypothetical protein CXQ85_003917 Candida haemuloni	SBP28_004397	SBP28_004440	B9J08_004750
Chr5	38608..39810	-0.404012	-1.32318	0.0101773	0.0387887	1	Probable guanine deaminase CDS	hypothetical protein	similar to sp|O14057.1|Probable guanine deaminase, Guanase, Guanine aminase, Guanine aminohydrolase, GAH Schizosaccharomyces pombe 972h-	SBP28_004267	SBP28_004310	B9J08_004884
Chr1	complement(1460160..1460825)	-0.403857	-1.32304	3.48837e-07	4.48468e-06	0.00183872	Peroxiredoxin PRX1, mitochondrial CDS	hypothetical protein	similar to sp|P34227.1|Peroxiredoxin PRX1, mitochondrial, Prx, 1-Cys PRX, Mitochondrial thiol peroxidase, mTPx, Thioredoxin peroxidase Saccharomyces cerevisiae S288C	SBP28_000642	SBP28_000643	B9J08_003437
Chr1	1264887..1266242	-0.403389	-1.32261	3.73551e-06	3.88551e-05	0.0196899	Nucleoside transporter FUN26 CDS	hypothetical protein	similar to sp|P31381.1|Nucleoside transporter FUN26 Saccharomyces cerevisiae S288C	SBP28_000555	SBP28_000556	B9J08_003527
Chr2	complement(358949..360625)	-0.401318	-1.32071	8.79742e-09	1.5154e-07	4.63712e-05	Myo-inositol transporter 1 CDS	hypothetical protein	similar to sp|P30605.2|Myo-inositol transporter 1 Saccharomyces cerevisiae S288C	SBP28_002053	SBP28_002069	B9J08_000172
Chr2	complement(1845777..1846472)	-0.400629	-1.32008	4.17343e-07	5.31357e-06	0.00219982	Protein DR_1172 CDS	hypothetical protein	similar to ref|XP_025339711.1|hypothetical protein CXQ85_001059 Candida haemuloni	SBP28_002700	SBP28_002726	B9J08_000849
Chr4	complement(1261481..1262527)	-0.398517	-1.31815	3.76822e-09	6.73298e-08	1.98623e-05	Small glutamine-rich tetratricopeptide repeat-containing protein 2 CDS	hypothetical protein	similar to sp|Q12118.1|Small glutamine-rich tetratricopeptide repeat-containing protein 2, SGT/UBP, Viral protein U-binding protein Saccharomyces cerevisiae S288C	SBP28_004187	SBP28_004230	B9J08_004969
Chr2	1322194..1328565	-0.398447	-1.31809	2.70064e-09	5.03006e-08	1.42351e-05	Glutamate synthase [NADH] CDS	hypothetical protein	similar to sp|Q12680.2|Glutamate synthase NADH , NADH-GOGAT Saccharomyces cerevisiae S288C	SBP28_002472	SBP28_002493	B9J08_000613
Chr5	983701..985125	-0.398091	-1.31776	7.37991e-05	0.000568706	0.388995	Uncharacterized transporter YDR338C CDS	hypothetical protein	similar to sp|Q05497.1|Uncharacterized transporter YDR338C Saccharomyces cerevisiae S288C	SBP28_004672	SBP28_004716	B9J08_004473
Chr3	437121..439665	-0.39801	-1.31769	3.62899e-09	6.51325e-08	1.91284e-05	Inner nuclear membrane protein SRC1 CDS	hypothetical protein	similar to sp|Q03281.1|Inner nuclear membrane protein HEH2, Helix-extension-helix domain-containing protein 2 Saccharomyces cerevisiae S288C	SBP28_003091	SBP28_003125	B9J08_002137
Chr1	2396545..2398422	-0.397053	-1.31682	1.92354e-08	3.16843e-07	0.00010139	ATP-dependent DNA helicase II subunit 2 CDS	hypothetical protein	similar to sp|Q6C7B9.1|ATP-dependent DNA helicase II subunit 2, ATP-dependent DNA helicase II subunit Ku80 Yarrowia lipolytica CLIB122	SBP28_001082	SBP28_001091	B9J08_002984
Chr1	2783980..2785287	-0.396862	-1.31664	8.25737e-08	1.22951e-06	0.000435246	COMPASS component SWD1 CDS	hypothetical protein	similar to sp|P39706.1|COMPASS component SWD1, Complex proteins associated with SET1 protein SWD1, Set1C component SWD1 Saccharomyces cerevisiae S288C	SBP28_001268	SBP28_001279	B9J08_002859
Chr2	complement(1003729..1009488)	-0.394931	-1.31488	7.27135e-09	1.26912e-07	3.83273e-05	Phosphatidylinositol 4-kinase STT4 CDS	hypothetical protein	similar to sp|P37297.1|Phosphatidylinositol 4-kinase STT4, PI4-kinase, PtdIns-4-kinase Saccharomyces cerevisiae S288C	SBP28_002341	SBP28_002361	B9J08_000474
Chr4	1202307..1203434	-0.3928	-1.31294	7.6546e-09	1.32722e-07	4.03474e-05	Nucleotide exchange factor SIL1 CDS	hypothetical protein	similar to sp|Q6BTV5.2|Nucleotide exchange factor SIL1 Debaryomyces hansenii CBS767	SBP28_004159	SBP28_004199	B9J08_005000
Chr6	complement(777183..778715)	-0.392056	-1.31226	0.0879246	0.204614	1	Lipase 1 CDS	hypothetical protein	similar to sp|O94091.2|Lipase 1 Candida albicans	SBP28_004984	SBP28_005031	B9J08_004173
Chr3	complement(1003290..1004051)	-0.388392	-1.30893	2.04206e-06	2.26129e-05	0.0107637	hypothetical protein A9F13_01g06743 CDS	hypothetical protein	similar to ref|XP_025344087.1|hypothetical protein CXQ85_002875 Candida haemuloni	SBP28_003347	SBP28_003382	B9J08_001226
Chr1	3727176..3728990	-0.388186	-1.30875	0.000209446	0.00143936	1	Genetic interactor of prohibitins 3, mitochondrialCDS	hypothetical protein	similar to sp|C4XXL5.1|Genetic interactor of prohibitins 3, mitochondrial, Found in mitochondrial proteome protein 38 Clavispora lusitaniae ATCC 42720	SBP28_001685	SBP28_001701	B9J08_001747
Chr4	780123..781535	-0.387556	-1.30818	5.74411e-09	1.01601e-07	3.02772e-05	Acyl-coenzyme A thioesterase 2, chloroplastic CDS	hypothetical protein	similar to sp|Q9R0X4.1|Acyl-coenzyme A thioesterase 9, mitochondrial, Acyl-CoA thioesterase 9	SBP28_003959	SBP28_003997	B9J08_005206
Chr6	548541..549149	-0.386333	-1.30707	0.0159179	0.0549104	1	AP-1-like transcription factor YAP4 CDS	hypothetical protein	similar to sp|P40917.1|AP-1-like transcription factor YAP4, Chromosome instability protein 5, Transcription activator CIN5 Saccharomyces cerevisiae S288C	SBP28_004889	SBP28_004933	B9J08_004271
Chr2	complement(1717361..1718287)	-0.386172	-1.30692	1.81181e-07	2.48699e-06	0.000955005	Epoxide hydrolase 3 CDS	hypothetical protein	similar to sp|Q9H6B9.1|Epoxide hydrolase 3, EH3, Abhydrolase domain-containing protein 9 Homo sapiens	SBP28_002645	SBP28_002670	B9J08_000792
Chr2	1681038..1682309	-0.385953	-1.30672	1.58909e-06	1.80131e-05	0.00837607	Medium-chain fatty acid ethyl ester synthase/esterase 1 CDS	hypothetical protein	similar to sp|Q02891.1|Medium-chain fatty acid ethyl ester synthase/esterase 1, Alcohol O-acetyltransferase, Ethyl ester biosynthesis protein 1 Saccharomyces cerevisiae S288C	SBP28_002629	SBP28_002654	B9J08_000776
Chr2	2306537..2308537	-0.385813	-1.3066	0.00031064	0.00201897	1	hypothetical protein CDS	hypothetical protein	similar to ref|XP_025339625.1|hypothetical protein CXQ85_000970 Candida haemuloni	SBP28_002898	SBP28_002925	B9J08_001052
Chr5	complement(372723..374129)	-0.384947	-1.30581	8.39742e-08	1.24684e-06	0.000442628	Transcription factor tau 55 kDa subunit CDS	hypothetical protein	similar to sp|Q12415.1|Transcription factor tau 55 kDa subunit, TFIIIC 55 kDa subunit, Transcription factor C subunit 7 Saccharomyces cerevisiae S288C	SBP28_004409	SBP28_004452	B9J08_004738
Chr7	9669..11327	-0.384408	-1.30532	0.195975	0.36296	1	Dicarboxylic amino acid permease CDS	hypothetical protein	similar to sp|P53388.1|Dicarboxylic amino acid permease Saccharomyces cerevisiae S288C	SBP28_005054	SBP28_005100	B9J08_002242
Chr2	2048001..2051651	-0.383925	-1.30489	2.29274e-05	0.000202091	0.12085	Transcription factor pgmR CDS	hypothetical protein	similar to sp|A0A067XMN9.1|Pestheic acid cluster transcriptional regulator 2 Pestalotiopsis fici W106-1	SBP28_002787	SBP28_002814	B9J08_000939
Chr1	complement(2507730..2509820)	-0.383843	-1.30481	1.10359e-07	1.61136e-06	0.000581702	Uncharacterized protein YOR019W CDS	hypothetical protein	similar to sp|Q99248.1|Uncharacterized protein YOR019W Saccharomyces cerevisiae S288C	SBP28_001136	SBP28_001147	B9J08_002726
Chr5	complement(110889..112988)	-0.383587	-1.30458	1.70417e-08	2.83365e-07	8.98269e-05	Probable Xaa-Pro aminopeptidase P CDS	hypothetical protein	similar to sp|Q0CDB3.1|Probable Xaa-Pro aminopeptidase P, AMPP, Aminopeptidase P, Aminoacylproline aminopeptidase, Prolidase Aspergillus terreus NIH2624	SBP28_004296	SBP28_004339	B9J08_004854
Chr1	complement(887963..890329)	-0.382676	-1.30376	9.76796e-08	1.43818e-06	0.000514869	Saccharolysin CDS	hypothetical protein	similar to sp|P25375.1|Saccharolysin, Oligopeptidase YSCD, Protease D, Proteinase yscD Saccharomyces cerevisiae S288C	SBP28_000377	SBP28_000377	B9J08_003707
Chr1	1281353..1284081	-0.38193	-1.30308	1.89316e-07	2.57851e-06	0.000997883	sodium/hydrogen antiporter CDS	sodium/hydrogen antiporter	similar to sp|Q99271.1|Na( )/H( ) antiporter Saccharomyces cerevisiae S288C	SBP28_000564	SBP28_000565	B9J08_003518
Chr6	317988..319301	-0.381541	-1.30273	2.08559e-06	2.29502e-05	0.0109931	hypothetical protein CDS	hypothetical protein		SBP28_004785	SBP28_004829	B9J08_004376
Chr2	499367..499825	-0.38125	-1.30247	1.21287e-06	1.40507e-05	0.00639306	Adenosine 5'-monophosphoramidase HNT1 CDS	hypothetical protein	similar to sp|Q04344.2|Hit family protein 1, Adenosine 5'-monophosphoramidase Saccharomyces cerevisiae S288C	SBP28_002114	SBP28_002132	B9J08_000238
Chr1	complement(894260..895210)	-0.380691	-1.30197	0.0296227	0.089389	1	hypothetical protein CDS	hypothetical protein		SBP28_000379	SBP28_000379	B9J08_003704
Chr4	complement(438229..441120)	-0.380268	-1.30158	1.62437e-06	1.83735e-05	0.00856206	Protein CWH43 CDS	hypothetical protein	similar to sp|P25618.2|Protein CWH43, Calcofluor white hypersensitive protein Saccharomyces cerevisiae S288C	SBP28_003814	SBP28_003850	B9J08_005351
Chr3	complement(1403502..1404227)	-0.378217	-1.29973	4.95117e-08	7.74409e-07	0.000260976	Protein AIM2 CDS	hypothetical protein	similar to sp|P39721.1|Protein AIM2, Altered inheritance rate of mitochondria protein 2 Saccharomyces cerevisiae S288C	SBP28_003520	SBP28_003557	B9J08_001403
Chr2	complement(561948..563924)	-0.377473	-1.29906	3.37717e-07	4.35233e-06	0.0017801	chaperone DnaK CDS	chaperone DnaK	similar to sp|P0CS91.1|Heat shock protein SSC1, mitochondrial, Endonuclease SceI 75 kDa subunit, Endo.SceI 75 kDa subunit, mtHSP70 Saccharomyces cerevisiae	SBP28_002151	SBP28_002169	B9J08_000276
Chr2	1855359..1856309	-0.376751	-1.29841	6.69953e-07	8.21238e-06	0.00353132	Pyridoxine/pyridoxamine 5'-phosphate oxidase 2 CDS	hypothetical protein	similar to sp|P53210.1|Uncharacterized protein YGR017W Saccharomyces cerevisiae S288C	SBP28_002704	SBP28_002731	B9J08_000854
Chr1	260315..260932	-0.376339	-1.29804	0.0133213	0.047799	1	Ribonuclease MRP protein subunit RMP1 CDS	hypothetical protein	similar to sp|Q12530.1|Ribonuclease MRP protein subunit RMP1, RNA-processing protein RMP1, RNase MRP 23.6 kDa subunit Saccharomyces cerevisiae S288C	SBP28_000103	SBP28_000103	B9J08_003963
Chr1	2047416..2049170	-0.375789	-1.29755	6.87313e-07	8.3668e-06	0.00362282	Autophagy-related protein 18 CDS	hypothetical protein	similar to sp|A3GFE3.2|Autophagy-related protein 18 Scheffersomyces stipitis CBS 6054	SBP28_000909	SBP28_000911	B9J08_003165
Chr7	47299..48405	-0.373778	-1.29574	0.00160631	0.00850941	1	Anthocyanidin reductase ((2S)-flavan-3-ol-forming)CDS	hypothetical protein	similar to sp|P83775.2|Putative NADPH-dependent methylglyoxal reductase GRP2, Cytoplasmic antigenic protein 2 Candida albicans SC5314	SBP28_005068	SBP28_005114	B9J08_002257
Chr3	complement(288715..289320)	-0.372659	-1.29474	1.83161e-08	3.02646e-07	9.65442e-05	histone CDS	histone	similar to sp|A3LXD5.1|Histone H3.1/H3.2 Scheffersomyces stipitis CBS 6054 sp|A5DFC5.1|Histone H3.1/H3.2 Meyerozyma guilliermondii ATCC 6260 sp|Q6BRZ5.3|Histone H3.1/H3.2 Debaryomyces hansenii CBS767	SBP28_003028	SBP28_003062	B9J08_002072
Chr6	424002..425660	-0.370861	-1.29312	7.81669e-08	1.17051e-06	0.000412018	Dicarboxylic amino acid permease CDS	hypothetical protein	similar to sp|P53388.1|Dicarboxylic amino acid permease Saccharomyces cerevisiae S288C	SBP28_004836	SBP28_004880	B9J08_004324
Chr4	complement(935134..937974)	-0.36823	-1.29077	2.8545e-08	4.60124e-07	0.000150461	C-1-tetrahydrofolate synthase, mitochondrial CDS	hypothetical protein	similar to sp|P09440.1|C-1-tetrahydrofolate synthase, mitochondrial, C1-THF synthase	SBP28_004039	SBP28_004077	B9J08_005123
Chr6	complement(772857..774440)	-0.367885	-1.29046	0.368978	0.556316	1	Lipase 2 CDS	hypothetical protein	similar to sp|Q9P8W5.1|Lipase 2 Candida albicans	SBP28_004982	SBP28_005029	B9J08_004175
Chr2	259041..260711	-0.367141	-1.28979	1.64286e-06	1.85429e-05	0.00865953	Mitochondrial protein import protein MAS5 CDS	hypothetical protein	similar to sp|P25491.1|Mitochondrial protein import protein MAS5, Yeast dnaJ protein 1 Saccharomyces cerevisiae S288C	SBP28_002007	SBP28_002024	B9J08_000122
Chr2	720052..721005	-0.366995	-1.28966	1.2532e-05	0.000117267	0.0660561	Mitochondrial peculiar membrane protein 1 CDS	hypothetical protein	similar to sp|A6ZPQ6.1|Mitochondrial peculiar membrane protein 1 Saccharomyces cerevisiae YJM789	SBP28_002229	SBP28_002247	B9J08_000358
Chr4	901053..901943	-0.365792	-1.28859	1.38425e-07	1.95614e-06	0.000729639	Lysophosphatidic acid:oleoyl-CoA acyltransferase 1CDS	hypothetical protein	similar to sp|Q06508.1|Lysophosphatidic acid:oleoyl-CoA acyltransferase 1, LPAAT, Lysophosphatidic acid acyltransferase, Vacuolar protein sorting-associated protein 66 Saccharomyces cerevisiae S288C	SBP28_004019	SBP28_004057	B9J08_005143
Chr4	complement(990847..991470)	-0.365295	-1.28815	3.26215e-07	4.21441e-06	0.00171948	Mitochondrial fission process protein 1 CDS	hypothetical protein	similar to sp|Q9UDX5.1|Mitochondrial fission process protein 1, Mitochondrial 18 kDa protein, MTP18 Homo sapiens	SBP28_004061	SBP28_004099	B9J08_005100
Chr1	complement(2480381..2482066)	-0.364981	-1.28786	9.30145e-08	1.37719e-06	0.000490279	Serine/threonine-protein kinase PRR1 CDS	hypothetical protein	similar to sp|P28708.1|Serine/threonine-protein kinase PRR1, Pheromone response regulator 1 Saccharomyces cerevisiae S288C	SBP28_001120	SBP28_001131	B9J08_002940
Chr4	complement(651594..653840)	-0.363028	-1.28612	1.84681e-07	2.52488e-06	0.000973456	ATPase WRNIP1 homolog C26H5.02c CDS	hypothetical protein	similar to sp|O13984.2|ATPase WRNIP1 homolog C26H5.02c Schizosaccharomyces pombe 972h-	SBP28_003903	SBP28_003941	B9J08_005258
Chr5	146244..146846	-0.361944	-1.28516	0.0152784	0.0533328	1	NAD(P)H:quinone oxidoreductase, type IV CDS	NAD(P)H:quinone oxidoreductase, type IV	similar to sp|Q12335.1|Protoplast secreted protein 2 Saccharomyces cerevisiae S288C	SBP28_004312	SBP28_004355	B9J08_004838
Chr1	3532364..3534409	-0.360117	-1.28353	1.3336e-07	1.89984e-06	0.000702939	Polyamine transporter 4 CDS	hypothetical protein	similar to sp|Q12256.1|Polyamine transporter 4 Saccharomyces cerevisiae S288C	SBP28_001604	SBP28_001619	B9J08_001834
Chr4	172608..175853	-0.359262	-1.28277	2.27836e-07	3.06358e-06	0.00120092	Peroxisomal ATPase PEX1 CDS	hypothetical protein	similar to sp|P46463.1|Peroxisome biosynthesis protein PAS1, Peroxin-1 Komagataella pastoris	SBP28_003704	SBP28_003740	B9J08_005464
Chr1	1943156..1944277	-0.358407	-1.28201	1.4428e-05	0.000134062	0.0760501	Arabinose 5-phosphate isomerase KpsF CDS	hypothetical protein	similar to sp|Q8FDQ2.2|Arabinose 5-phosphate isomerase KpsF, API, K-antigen-specific arabinose 5-phosphate isomerase, K-API Escherichia coli CFT073	SBP28_000861	SBP28_000863	B9J08_003211
Chr7	257630..259198	-0.357301	-1.28103	7.34383e-08	1.10598e-06	0.000387094	C-22 sterol desaturase ERG5 CDS	hypothetical protein	similar to sp|P54781.1|Cytochrome P450 61, C-22 sterol desaturase Saccharomyces cerevisiae S288C	SBP28_005158	SBP28_005204	B9J08_002349
Chr5	568667..570298	-0.357024	-1.28078	0.000116403	0.000850987	0.613561	Cerevisin CDS	hypothetical protein	similar to sp|P09232.1|Cerevisin, Proteinase YSCB, Vacuolar protease B, PrB Saccharomyces cerevisiae S288C	SBP28_004499	SBP28_004543	B9J08_004648
Chr4	72710..73546	-0.356627	-1.28043	0.284241	0.466595	1	4-hydroxyphenylpyruvate dioxygenase CDS	hypothetical protein	similar to sp|Q872T7.1|4-hydroxyphenylpyruvate dioxygenase, 4HPPD, HPD, HPPDase Neurospora crassa OR74A	SBP28_003652	SBP28_003689	B9J08_005516
Chr5	complement(259096..260277)	-0.355415	-1.27935	0.0593147	0.152694	1	Zinc finger protein CRM3 CDS	hypothetical protein	similar to sp|Q12145.1|Zinc finger protein CRM3, Changed mutation rate protein 3 Saccharomyces cerevisiae S288C	SBP28_004361	SBP28_004404	B9J08_004787
Chr1	complement(316022..318007)	-0.355173	-1.27914	1.3196e-07	1.88499e-06	0.000695562	heat shock protein 60, mitochondrial CDS	heat shock protein 60, mitochondrial	similar to sp|O74261.1|Heat shock protein 60, mitochondrial, 60 kDa chaperonin, Protein Cpn60 Candida albicans SC5314	SBP28_000131	SBP28_000131	B9J08_003991
Chr3	complement(916564..918063)	-0.354895	-1.27889	1.87679e-05	0.000169394	0.0989258	Zinc-regulated transporter 3 CDS	hypothetical protein	similar to sp|P34240.2|Zinc-regulated transporter 3, Vacuolar membrane zinc transporter Saccharomyces cerevisiae S288C	SBP28_003308	SBP28_003343	B9J08_001185
Chr4	complement(1157170..1158786)	-0.354331	-1.27839	3.00615e-07	3.90281e-06	0.00158454	Kynurenine 3-monooxygenase CDS	hypothetical protein	similar to sp|Q6BV21.2|Kynurenine 3-monooxygenase, Biosynthesis of nicotinic acid protein 4, Kynurenine 3-hydroxylase Debaryomyces hansenii CBS767	SBP28_004137	SBP28_004177	B9J08_005022
Chr1	complement(3790868..3793528)	-0.35307	-1.27728	8.64115e-07	1.02354e-05	0.00455475	Pre-mRNA-splicing factor ATP-dependent RNA helicase-like protein cdc28 CDS	hypothetical protein	similar to sp|Q10752.2|Pre-mRNA-splicing factor ATP-dependent RNA helicase-like protein cdc28, Pre-mRNA-processing protein 8 Schizosaccharomyces pombe 972h-	SBP28_001715	SBP28_001731	B9J08_001716
Chr6	378562..383487	-0.353003	-1.27722	2.95822e-06	3.16283e-05	0.0155928	Probable phospholipid-transporting ATPase DNF3 CDS	hypothetical protein	similar to sp|Q12674.1|Probable phospholipid-transporting ATPase DNF3, Aminophospholipid translocase, APT, Phospholipid translocase, PLT Saccharomyces cerevisiae S288C	SBP28_004816	SBP28_004860	B9J08_004344
Chr4	395372..395865	-0.352604	-1.27686	5.34032e-06	5.29113e-05	0.0281488	Hsp90 co-chaperone HCH1 CDS	hypothetical protein	similar to sp|P53834.1|Hsp90 co-chaperone HCH1, High-copy Hsp90 suppressor protein 1 Saccharomyces cerevisiae S288C	SBP28_003795	SBP28_003831	B9J08_005371
Chr7	complement(730632..731486)	-0.351767	-1.27612	0.000346159	0.00221432	1	Phosphatidylinositol N-acetylglucosaminyltransferase GPI2 subunit CDS	hypothetical protein	similar to sp|O59802.1|Phosphatidylinositol N-acetylglucosaminyltransferase GPI2 subunit Schizosaccharomyces pombe 972h-	SBP28_005365	SBP28_005411	B9J08_002564
Chr1	complement(3787553..3788956)	-0.350221	-1.27476	7.05328e-06	6.84675e-05	0.0371778	Volume-regulated anion channel subunit LRRC8D CDS	hypothetical protein	similar to sp|B0W6M9.1|Leucine-rich repeat protein soc-2 homolog, Protein Sur-8 homolog, Protein soc-2 homolog Culex quinquefasciatus	SBP28_001714	SBP28_001730	B9J08_001718
Chr2	complement(1927061..1927930)	-0.348739	-1.27345	0.213343	0.383929	1	hypothetical protein CDS	hypothetical protein		SBP28_002740	SBP28_002767	B9J08_000892
Chr1	complement(1927298..1928805)	-0.348337	-1.27309	1.78467e-06	2.01005e-05	0.00940702	Aspartokinase CDS	hypothetical protein	similar to sp|P10869.2|Aspartokinase, Aspartate kinase Saccharomyces cerevisiae S288C	SBP28_000855	SBP28_000857	B9J08_003217
Chr3	711007..711507	-0.347813	-1.27263	0.000197394	0.00136008	1	E3 ubiquitin ligase TRIM40 CDS	hypothetical protein	similar to sp|P40072.1|E3 ubiquitin-protein ligase complex SLX5-SLX8 subunit SLX8, RING-type E3 ubiquitin transferase SLX8, Synthetic lethal of unknown function protein 8 Saccharomyces cerevisiae S288C	SBP28_003209	SBP28_003244	B9J08_001083
Chr1	complement(1692239..1695523)	-0.346903	-1.27183	4.84905e-07	6.12934e-06	0.00255594	SET domain-containing protein 3 CDS	hypothetical protein	similar to sp|P36124.1|SET domain-containing protein 3 Saccharomyces cerevisiae S288C	SBP28_000752	SBP28_000754	B9J08_003322
Chr2	673796..678761	-0.345326	-1.27044	4.26912e-05	0.000352704	0.225025	uncharacterized protein CANTADRAFT_18987 CDS	hypothetical protein	similar to ref|XP_025336816.1|uncharacterized protein CXQ87_003733 Candida duobushaemulonis, gb|PVH15876.1|hypothetical protein CXQ87_003733 Candida duobushaemulonis	SBP28_002208	SBP28_002226	B9J08_000336
Chr2	complement(1611635..1615834)	-0.343314	-1.26867	5.05543e-07	6.37492e-06	0.00266472	Rho-GTPase-activating protein LRG1 CDS	hypothetical protein	similar to sp|P35688.3|Rho-GTPase-activating protein LRG1, LIM-RhoGAP protein 1 Saccharomyces cerevisiae S288C	SBP28_002602	SBP28_002626	B9J08_000748
Chr1	579327..580598	-0.343309	-1.26866	8.71874e-07	1.03041e-05	0.00459565	hypothetical protein CDS	hypothetical protein	similar to ref|XP_025343082.1|hypothetical protein CXQ85_004811 Candida haemuloni	SBP28_000243	SBP28_000243	B9J08_003843
Chr5	complement(632238..633206)	-0.343097	-1.26848	2.38191e-05	0.000209251	0.125551	Protein SAN1 CDS	hypothetical protein	similar to sp|P22470.1|Protein SAN1 Saccharomyces cerevisiae S288C	SBP28_004525	SBP28_004569	B9J08_004622
Chr2	complement(2862..4466)	-0.341556	-1.26712	0.0466902	0.127251	1	Zinc-regulated transporter 1 CDS	hypothetical protein	similar to sp|O94639.1|Zinc-regulated transporter 1, High-affinity zinc transport protein zrt1 Schizosaccharomyces pombe 972h-	SBP28_001888	SBP28_001906	B9J08_000003
Chr2	63674..64519	-0.340304	-1.26602	0.00033339	0.00215619	1	PHO85 cyclin-5 CDS	hypothetical protein	similar to sp|P38794.1|PHO85 cyclin-5, G1/S-specific cyclin PCL5 Saccharomyces cerevisiae S288C	SBP28_001915	SBP28_001933	B9J08_000029
Chr6	633821..635071	-0.339528	-1.26534	6.2512e-06	6.15889e-05	0.0329501	F-box protein UCC1 CDS	hypothetical protein	similar to ref|XP_025339296.1|uncharacterized protein CXQ87_001280 Candida duobushaemulonis, gb|PVH18356.1|hypothetical protein CXQ87_001280 Candida duobushaemulonis	SBP28_004923	SBP28_004968	B9J08_004236
Chr6	177506..178486	-0.339185	-1.26504	1.03559e-06	1.20766e-05	0.00545861	Putative elongation of fatty acids protein DDB_G0274669 CDS	hypothetical protein	similar to sp|Q555E8.1|Putative elongation of fatty acids protein DDB_G0274669, 3-keto acyl-CoA synthase DDB_G0274669, Very-long-chain 3-oxoacyl-CoA synthase DDB_G0274669 Dictyostelium discoideum	SBP28_004728	SBP28_004772	B9J08_004437
Chr5	complement(357859..359280)	-0.33714	-1.26325	3.04741e-05	0.000261611	0.160629	NADH kinase POS5, mitochondrial CDS	hypothetical protein	similar to sp|Q06892.2|NADH kinase POS5, mitochondrial Saccharomyces cerevisiae S288C	SBP28_004399	SBP28_004442	B9J08_004748
Chr3	complement(1679463..1681490)	-0.335985	-1.26224	0.345104	0.530178	1	MFS siderochrome iron transporter 1 CDS	hypothetical protein	similar to sp|P38731.1|Siderophore iron transporter ARN1, Ferrichrome permease Saccharomyces cerevisiae S288C	SBP28_003624	SBP28_003660	B9J08_001519
Chr5	432314..434353	-0.334954	-1.26134	2.17835e-05	0.000192652	0.114821	NADPH--cytochrome P450 reductase CDS	hypothetical protein	similar to sp|P50126.1|NADPH--cytochrome P450 reductase, CPR, P450R Candida maltosa	SBP28_004436	SBP28_004479	B9J08_004709
Chr1	complement(3319426..3320970)	-0.334751	-1.26116	0.00429438	0.0190696	1	Uncharacterized MFS-type transporter C1683.03c CDS	hypothetical protein	similar to sp|Q9P6J7.1|Uncharacterized MFS-type transporter C1683.03c Schizosaccharomyces pombe 972h-	SBP28_001502	SBP28_001517	B9J08_001936
Chr5	232266..233906	-0.333914	-1.26043	2.83627e-06	3.0448e-05	0.01495	Hexose transporter 2 CDS	hypothetical protein	similar to sp|P53387.1|Hexose transporter 2 Kluyveromyces lactis	SBP28_004352	SBP28_004395	B9J08_004797
Chr6	937508..938281	-0.332825	-1.25948	0.0248166	0.0777231	1	Diacetyl reductase [(S)-acetoin forming] CDS	hypothetical protein	similar to sp|Q48436.2|Diacetyl reductase (S)-acetoin forming , Acetoin(diacetyl) reductase, AR, Meso-2,3-butanediol dehydrogenase Klebsiella pneumoniae	SBP28_005041	SBP28_005088	B9J08_004114
Chr3	1265504..1265950	-0.332362	-1.25907	0.170215	0.328406	1	Cell wall protein RHD3 CDS	hypothetical protein	similar to sp|Q5A5U4.1|Cell wall protein RHD3, LDG family protein 7, Predicted GPI-anchored protein 29, Repressed during hyphae development protein 3 Candida albicans SC5314	SBP28_003456	SBP28_003493	B9J08_001339
Chr1	417997..418929	-0.332337	-1.25905	0.027139	0.0833624	1	hypothetical protein CDS	hypothetical protein	similar to ref|XP_025343006.1|hypothetical protein CXQ85_004735 Candida haemuloni	SBP28_000172	SBP28_000172	B9J08_004033
Chr2	complement(51845..54664)	-0.331727	-1.25852	6.96077e-07	8.43453e-06	0.00366902	aminopeptidase 2 CDS	aminopeptidase 2	similar to sp|Q59KZ1.3|Aminopeptidase 2 Candida albicans SC5314	SBP28_001908	SBP28_001926	B9J08_000023
Chr1	complement(6540..8108)	-0.329417	-1.25651	0.0336502	0.0986486	1	Uncharacterized transporter C417.10 CDS	hypothetical protein	similar to sp|P15365.1|Allantoate permease Saccharomyces cerevisiae S288C	SBP28_000002	SBP28_000002	B9J08_004099
Chr2	complement(123099..127247)	-0.323845	-1.25166	1.79421e-06	2.01219e-05	0.00945729	Guanine nucleotide exchange factor LTE1 CDS	hypothetical protein	similar to sp|Q6CY10.1|Guanine nucleotide exchange factor LTE1 Kluyveromyces lactis NRRL Y-1140	SBP28_001945	SBP28_001963	B9J08_000060
Chr6	complement(412738..414267)	-0.323603	-1.25145	0.00017144	0.00120649	0.903661	GPI mannosyltransferase 3 CDS	hypothetical protein	similar to sp|Q6BH65.2|GPI mannosyltransferase 3, GPI mannosyltransferase III, GPI-MT-III, Glycosylphosphatidylinositol-anchor biosynthesis protein 10 Debaryomyces hansenii CBS767	SBP28_004830	SBP28_004874	B9J08_004330
Chr2	complement(1695805..1697511)	-0.322664	-1.25064	0.0395747	0.111607	1	hypothetical protein CDS	hypothetical protein		SBP28_002636	SBP28_002661	B9J08_000783
Chr3	complement(941954..942364)	-0.322654	-1.25063	0.00339936	0.015769	1	GPI-anchored hemophore PGA7 CDS	hypothetical protein	similar to sp|Q59UT5.1|Predicted GPI-anchored protein 7, Repressed by TUP1 protein 6 Candida albicans SC5314	SBP28_003319	SBP28_003354	B9J08_001196
Chr2	1218631..1220667	-0.320911	-1.24912	0.037637	0.107642	1	Probable ferric reductase transmembrane component CDS	hypothetical protein	similar to sp|P78588.1|Probable ferric reductase transmembrane component, Ferric-chelate reductase Candida albicans	SBP28_002430	SBP28_002450	B9J08_000568
Chr1	complement(748172..750211)	-0.32061	-1.24886	2.07763e-06	2.29104e-05	0.0109512	Protein SLY1 CDS	hypothetical protein	similar to sp|P22213.1|Protein SLY1, Suppressor of loss of YPT1 protein 1 Saccharomyces cerevisiae S288C	SBP28_000313	SBP28_000313	B9J08_003773
Chr3	complement(887117..887986)	-0.320371	-1.24865	2.85215e-05	0.000246453	0.150337	Putative glutamine amidotransferase YLR126C CDS	hypothetical protein	similar to sp|Q12288.1|Putative glutamine amidotransferase YLR126C Saccharomyces cerevisiae S288C	SBP28_003292	SBP28_003327	B9J08_001169
Chr1	525774..526946	-0.319433	-1.24784	4.68802e-06	4.70677e-05	0.0247105	Alpha-ketoglutarate-dependent xanthine dioxygenasexanA CDS	hypothetical protein	similar to sp|C8VSZ2.2|Alpha-ketoglutarate-dependent xanthine dioxygenase xanA Aspergillus nidulans FGSC A4 sp|Q4QZZ9.1|Alpha-ketoglutarate-dependent xanthine dioxygenase xanA Aspergillus nidulans	SBP28_000221	SBP28_000221	B9J08_003867
Chr5	complement(806721..808520)	-0.318867	-1.24735	4.45314e-06	4.52264e-05	0.0234725	Ribosomal lysine N-methyltransferase 1 CDS	hypothetical protein	similar to sp|Q08961.1|Ribosomal lysine N-methyltransferase 1 Saccharomyces cerevisiae S288C	SBP28_004602	SBP28_004646	B9J08_004511
Chr2	49464..50915	-0.317549	-1.24621	9.14822e-06	8.71976e-05	0.0482203	putative ion channel regulatory protein CDS	hypothetical protein	similar to ref|XP_025342013.1|hypothetical protein CXQ85_000038 Candida haemuloni	SBP28_001906	SBP28_001924	B9J08_000021
Chr1	complement(2169437..2170612)	-0.316476	-1.24528	2.72509e-06	2.94947e-05	0.0143639	phosphoserine transaminase CDS	phosphoserine transaminase	similar to sp|P33330.1|Phosphoserine aminotransferase, PSAT, Phosphohydroxythreonine aminotransferase Saccharomyces cerevisiae S288C	SBP28_000969	SBP28_000972	B9J08_003103
Chr4	1380129..1384607	-0.31442	-1.24351	2.03297e-05	0.000181931	0.107158	Metal resistance protein YCF1 CDS	hypothetical protein	similar to sp|P39109.2|Metal resistance protein YCF1, ABC-type Cd(2 ) transporter, ABC-type glutathione-S-conjugate transporter, Yeast cadmium factor 1 Saccharomyces cerevisiae S288C	SBP28_004240	SBP28_004283	B9J08_004913
Chr2	424268..426514	-0.313797	-1.24297	0.00213714	0.0106878	1	putative central kinetochore subunit CDS	hypothetical protein	similar to ref|XP_025342178.1|hypothetical protein CXQ85_000207 Candida haemuloni	SBP28_002080	SBP28_002096	B9J08_000199
Chr1	complement(1706306..1708897)	-0.312061	-1.24148	4.66579e-06	4.70677e-05	0.0245934	Inclusion body clearance protein IML2 CDS	hypothetical protein	similar to sp|Q6BXP8.2|Inclusion body clearance protein IML2 Debaryomyces hansenii CBS767	SBP28_000759	SBP28_000761	B9J08_003315
Chr6	121904..122407	-0.311767	-1.24123	0.00184077	0.00948455	1	nuclear transcription factor Y subunit B-3 CDS	nuclear transcription factor Y subunit B-3	similar to sp|Q9SLG0.2|Nuclear transcription factor Y subunit B-1, AtNF-YB-1, Transcriptional activator HAP3A Arabidopsis thaliana	SBP28_004709	SBP28_004753	B9J08_004457
Chr1	3138793..3140277	-0.311241	-1.24077	0.00329243	0.0153172	1	Ammonium transporter MEP3 CDS	hypothetical protein	similar to sp|P53390.1|Ammonium transporter MEP3 Saccharomyces cerevisiae S288C	SBP28_001419	SBP28_001433	B9J08_002630
Chr7	753345..754664	-0.310484	-1.24012	0.001672	0.00876929	1	N-carbamoyl-L-amino acid hydrolase CDS	hypothetical protein	similar to sp|Q6DTN4.1|N-carbamoyl-L-amino-acid hydrolase, Hydantoin utilization protein C, L-N-carbamoylase Sinorhizobium meliloti	SBP28_005378	SBP28_005424	B9J08_002577
Chr2	1496840..1499299	-0.31045	-1.24009	4.68027e-06	4.70677e-05	0.0246697	Cytosolic neutral trehalase CDS	hypothetical protein	similar to sp|P52494.1|Neutral trehalase, Alpha,alpha-trehalase, Alpha,alpha-trehalose glucohydrolase Candida albicans	SBP28_002553	SBP28_002574	B9J08_000695
Chr6	934597..935577	-0.309682	-1.23943	8.5053e-06	8.15117e-05	0.0448314	Casein kinase II subunit alpha CDS	hypothetical protein	similar to sp|P40231.2|Casein kinase II subunit alpha, CK II subunit alpha Schizosaccharomyces pombe 972h-	SBP28_005039	SBP28_005086	B9J08_004116
Chr1	1245340..1246578	-0.309475	-1.23926	0.00355544	0.0163532	1	5'/3'-nucleotidase SurE CDS	5'/3'-nucleotidase SurE	similar to sp|P30887.2|Acid phosphatase Yarrowia lipolytica CLIB122	SBP28_000542	SBP28_000543	B9J08_003541
Chr3	complement(1411624..1412676)	-0.308488	-1.23841	7.70895e-06	7.4285e-05	0.0406339	Protein disulfide-isomerase tigA CDS	hypothetical protein	similar to sp|Q17967.1|Protein disulfide-isomerase 1, PDI 1, Prolyl 4-hydroxylase subunit beta-1 Caenorhabditis elegans	SBP28_003525	SBP28_003562	B9J08_001408
Chr3	complement(683369..684535)	-0.30769	-1.23772	4.62299e-06	4.67711e-05	0.0243678	glycine cleavage system T protein CDS	glycine cleavage system T protein	similar to sp|P48015.2|Aminomethyltransferase, mitochondrial, Glycine cleavage system T protein, GCVT, Glycine decarboxylase complex subunit T Saccharomyces cerevisiae S288C	SBP28_003200	SBP28_003235	B9J08_001073
Chr7	complement(670577..671080)	-0.306875	-1.23703	1.2207e-05	0.00011449	0.0643433	AN1-type zinc finger protein TMC1 CDS	hypothetical protein	similar to sp|Q08422.1|AN1-type zinc finger protein TMC1, Trivalent metalloid-sensitive Cuz1-related protein 1 Saccharomyces cerevisiae S288C	SBP28_005337	SBP28_005383	B9J08_002533
Chr1	complement(3886057..3890253)	-0.306852	-1.23701	0.0015806	0.00839853	1	DNA replication ATP-dependent helicase/nuclease DNA2 CDS	hypothetical protein	similar to sp|P38859.1|DNA replication ATP-dependent helicase/nuclease DNA2	SBP28_001754	SBP28_001770	B9J08_001675
Chr4	complement(221421..222140)	-0.306323	-1.23655	5.6094e-05	0.000450033	0.295672	Secreted protein RBT4 CDS	hypothetical protein	similar to sp|Q5AB48.3|Secreted protein RBT4, PRY family protein 4, Repressed by TUP1 protein 4 Candida albicans SC5314	SBP28_003730	SBP28_003766	B9J08_005437
Chr1	complement(482899..483915)	-0.306254	-1.23649	6.63307e-06	6.46265e-05	0.0349629	Mannosyl phosphorylinositol ceramide synthase SUR1CDS	hypothetical protein	similar to sp|P33300.1|Mannosyl phosphorylinositol ceramide synthase SUR1 Saccharomyces cerevisiae S288C	SBP28_000204	SBP28_000204	B9J08_003885
Chr7	complement(315396..316847)	-0.305153	-1.23555	2.11934e-05	0.000189019	0.11171	Protein DML1 CDS	hypothetical protein	similar to sp|Q6BL01.2|Protein DML1 Debaryomyces hansenii CBS767	SBP28_005183	SBP28_005229	B9J08_002376
Chr7	570762..572015	-0.304966	-1.23539	9.75248e-05	0.000729154	0.514053	Peroxisomal biogenesis factor 2 CDS	hypothetical protein	similar to sp|Q01964.1|Peroxisomal biogenesis factor 2, Peroxin-2, Peroxisomal protein PER6 Komagataella pastoris	SBP28_005295	SBP28_005341	B9J08_002488
Chr1	complement(2561394..2563487)	-0.304213	-1.23474	1.65269e-05	0.000151501	0.0871133	hypothetical protein HF325_001218 CDS	hypothetical protein	similar to ref|XP_025341266.1|hypothetical protein CXQ85_002113 Candida haemuloni	SBP28_001164	SBP28_001175	B9J08_002754
Chr7	complement(541860..543530)	-0.304125	-1.23467	0.000344712	0.00221305	1	Phosphoglucomutase CDS	hypothetical protein	similar to sp|P57749.1|Phosphoglucomutase, PGM, Glucose phosphomutase Aspergillus oryzae RIB40	SBP28_005284	SBP28_005330	B9J08_002477
Chr2	complement(686245..688956)	-0.304024	-1.23458	0.000107665	0.00079482	0.567501	Mitosis inhibitor protein kinase SWE1 CDS	hypothetical protein	similar to sp|Q5AP97.2|Mitosis inhibitor protein kinase SWE1, Wee1 homolog Candida albicans SC5314	SBP28_002212	SBP28_002230	B9J08_000340
Chr1	complement(2383002..2383472)	-0.303824	-1.23441	2.77315e-05	0.000240812	0.146173	Uncharacterized protein YML079W CDS	hypothetical protein	similar to ref|XP_024715604.1|hypothetical protein C7M61_000569 Candida pseudohaemulonii, gb|PSK40905.1|hypothetical protein C7M61_000569 Candida pseudohaemulonii	SBP28_001075	SBP28_001084	B9J08_002991
Chr3	343534..345273	-0.303789	-1.23438	8.54072e-06	8.17026e-05	0.0450181	Transcriptional regulator CRZ1 CDS	hypothetical protein	similar to sp|Q5A4H5.1|Transcriptional regulator CRZ1, Calcineurin-responsive zinc finger protein 1 Candida albicans SC5314	SBP28_003051	SBP28_003085	B9J08_002096
Chr4	8066..8650	-0.302034	-1.23288	2.37963e-05	0.000209251	0.12543	uncharacterized protein CJI97_005623 CDS	hypothetical protein	similar to ref|XP_025344413.1|hypothetical protein CXQ85_003763 Candida haemuloni	SBP28_003627	SBP28_003663	B9J08_005573
Chr2	1029141..1031282	-0.301564	-1.23248	2.0497e-05	0.000183118	0.10804	Putative sodium/calcium exchanger 7 CDS	hypothetical protein	similar to sp|P34322.3|Putative sodium/calcium exchanger 7, Na( )/Ca(2 )-exchange protein 7 Caenorhabditis elegans	SBP28_002349	SBP28_002369	B9J08_000482
Chr6	918907..920247	-0.301304	-1.23226	6.23266e-05	0.000486701	0.328523	glutamate 5-kinase CDS	glutamate 5-kinase	similar to sp|P32264.2|Glutamate 5-kinase, GK, Gamma-glutamyl kinase Saccharomyces cerevisiae S288C	SBP28_005032	SBP28_005079	B9J08_004124
Chr3	complement(639637..640422)	-0.301139	-1.23212	0.000227841	0.00154961	1	Transcriptional regulator CBF1 CDS	hypothetical protein	similar to sp|Q5A1E3.2|Transcriptional regulator CBF1 Candida albicans SC5314	SBP28_003181	SBP28_003215	B9J08_002230
Chr2	complement(1268165..1269493)	-0.301053	-1.23204	0.0352503	0.101978	1	Transcriptional regulatory protein UME6 CDS	hypothetical protein	similar to sp|Q59MD2.2|Transcriptional regulatory protein UME6 Candida albicans SC5314	SBP28_002452	SBP28_002473	B9J08_000592
Chr4	complement(136951..137619)	-0.300105	-1.23123	0.00492766	0.0215549	1	hypothetical protein CDS	hypothetical protein	similar to gb|PYD22418.1|hypothetical protein DND58_30380, partial Pseudomonas syringae pv. pisi	SBP28_003684	SBP28_003721
Chr6	complement(914875..915654)	-0.299658	-1.23085	1.4882e-05	0.000137619	0.0784428	Isoamyl acetate-hydrolyzing esterase CDS	hypothetical protein	similar to sp|P41734.1|Isoamyl acetate-hydrolyzing esterase Saccharomyces cerevisiae S288C	SBP28_005030	SBP28_005077	B9J08_004126
Chr2	751976..753319	-0.298585	-1.22994	5.39687e-05	0.000435634	0.284469	Dol-P-Glc:Glc(2)Man(9)GlcNAc(2)-PP-Dol alpha-1,2-glucosyltransferase CDS	hypothetical protein	similar to sp|Q6BW42.1|Dol-P-Glc:Glc(2)Man(9)GlcNAc(2)-PP-Dol alpha-1,2-glucosyltransferase, Alpha-1,2-glucosyltransferase ALG10-A, Alpha-2-glucosyltransferase ALG10, Asparagine-linked glycosylation protein 10	SBP28_002243	SBP28_002260	B9J08_000373
Chr4	1199145..1201040	-0.298222	-1.22963	0.000129012	0.000936672	0.680024	Filamin-C CDS	hypothetical protein	similar to sp|D3ZHA0.1|Filamin-C, FLN-C, ABP-280-like protein, ABP-L, Actin-binding-like protein, Filamin-2, Gamma-filamin Rattus norvegicus	SBP28_004157	SBP28_004197	B9J08_005002
Chr1	complement(1901469..1903420)	-0.297563	-1.22907	4.2314e-05	0.000350408	0.223037	Transcriptional regulator SKO1 CDS	hypothetical protein	similar to sp|Q59VR1.2|Transcriptional regulator SKO1 Candida albicans SC5314	SBP28_000843	SBP28_000845	B9J08_003229
Chr1	complement(895504..896862)	-0.296611	-1.22826	0.00192978	0.00983742	1	Sulfite efflux pump SSU1 CDS	hypothetical protein	similar to sp|Q5A3Z6.1|Sulfite efflux pump SSU1, Sulfite sensitivity protein SSU1 Candida albicans SC5314	SBP28_000380	SBP28_000380	B9J08_003703
Chr1	complement(2961049..2962077)	-0.295951	-1.22769	0.0076587	0.0309816	1	hypothetical protein CDS	hypothetical protein	similar to ref|XP_025341225.1|hypothetical protein CXQ85_002071 Candida haemuloni	SBP28_001349	SBP28_001362	B9J08_002705
Chr3	complement(741189..742261)	-0.295732	-1.22751	2.25123e-05	0.000198764	0.118662	glutathione S-transferase CDS	hypothetical protein	similar to sp|O94524.1|Glutathione S-transferase omega-like 2, Glutathione-dependent dehydroascorbate reductase Schizosaccharomyces pombe 972h-	SBP28_003228	SBP28_003263
Chr7	complement(240523..243153)	-0.295592	-1.22739	5.85742e-05	0.000464977	0.308745	Transcription factor MBP1 CDS	hypothetical protein	similar to sp|P39679.2|Transcription factor MBP1, MBF subunit P120 Kluyveromyces lactis NRRL Y-1140	SBP28_005151	SBP28_005197	B9J08_002344
Chr5	803136..805853	-0.295521	-1.22733	3.59284e-05	0.000303006	0.189379	Staphylococcal nuclease domain-containing protein 1 CDS	hypothetical protein	similar to sp|Q9Y7U7.1|Staphylococcal nuclease domain-containing protein 1, 4SNc-Tudor domain protein Schizosaccharomyces pombe 972h-	SBP28_004600	SBP28_004644	B9J08_004509
Chr3	complement(1181237..1185493)	-0.295373	-1.2272	8.08562e-05	0.000616777	0.426193	Structural maintenance of chromosomes protein 4 CDS	hypothetical protein	similar to sp|Q12267.1|Structural maintenance of chromosomes protein 4 Saccharomyces cerevisiae S288C	SBP28_003423	SBP28_003458	B9J08_001305
Chr5	complement(630241..631374)	-0.295175	-1.22703	0.0162793	0.0558649	1	hypothetical protein CDS	hypothetical protein	similar to ref|XP_025344683.1|hypothetical protein CXQ85_004036 Candida haemuloni	SBP28_004524	SBP28_004568	B9J08_004623
Chr4	803535..804158	-0.294681	-1.22661	0.0426274	0.118444	1	hypothetical protein CDS	hypothetical protein	similar to gb|KAF3986230.1|hypothetical protein FT663_04978	SBP28_003969	SBP28_004007	B9J08_005194
Chr3	complement(835777..836733)	-0.294489	-1.22645	0.00292251	0.0137787	1	Mediator of RNA polymerase II transcription subunit 4 CDS	hypothetical protein	similar to sp|A3LYF7.2|Mediator of RNA polymerase II transcription subunit 4, Mediator complex subunit 4 Scheffersomyces stipitis CBS 6054	SBP28_003268	SBP28_003303	B9J08_001144
Chr4	809734..811386	-0.294477	-1.22644	0.00395336	0.0178868	1	DNA-dependent ATPase MGS1 CDS	hypothetical protein	similar to sp|P40151.2|DNA-dependent ATPase MGS1, Maintenance of genome stability protein 1 Saccharomyces cerevisiae S288C	SBP28_003973	SBP28_004011	B9J08_005190
Chr3	complement(1305321..1306871)	-0.293268	-1.22541	0.000930167	0.00523256	1	Suppressor protein STP22 of temperature-sensitive alpha-factor receptor and arginine permease CDS	hypothetical protein	similar to sp|P25604.3|Suppressor protein STP22 of temperature-sensitive alpha-factor receptor and arginine permease, ESCRT-I complex subunit VPS23	SBP28_003476	SBP28_003513	B9J08_001359
Chr5	complement(799761..801176)	-0.293077	-1.22525	3.95742e-05	0.00033163	0.208596	hypothetical protein CDS	hypothetical protein	similar to sp|P31225.2|Corticosteroid-binding protein Candida albicans SC5314	SBP28_004599	SBP28_004643
Chr6	complement(215416..217596)	-0.292259	-1.22456	0.00491602	0.0215219	1	putative ubiquitin-protein ligase CDS	hypothetical protein	similar to gb|KAF3990025.1|hypothetical protein FT662_02476 Candida haemuloni var. vulneris	SBP28_004744	SBP28_004788	B9J08_004420
Chr3	1333761..1335110	-0.290909	-1.22341	0.408379	0.594295	1	hypothetical protein CDS	hypothetical protein		SBP28_003486	SBP28_003523	B9J08_001370
Chr7	628392..629585	-0.290801	-1.22332	2.5669e-05	0.00022438	0.135301	SWI5-dependent HO expression protein 3 CDS	hypothetical protein	similar to sp|A3LXM3.2|SWI5-dependent HO expression protein 3 Scheffersomyces stipitis CBS 6054	SBP28_005322	SBP28_005368	B9J08_002517
Chr1	1910371..1910907	-0.290629	-1.22317	0.00186096	0.00955679	1	Membrane steroid-binding protein 1 CDS	hypothetical protein	similar to sp|Q9FVZ7.1|Membrane steroid-binding protein 1, OsMSBP1, OsMSBP2 Oryza sativa Japonica Group	SBP28_000846	SBP28_000848	B9J08_003226
Chr3	494774..496465	-0.290425	-1.223	4.11125e-05	0.000342344	0.216704	Uncharacterized vacuolar membrane protein SCY_4679CDS	hypothetical protein	similar to sp|A6ZRW8.1|Uncharacterized vacuolar membrane protein SCY_4679 Saccharomyces cerevisiae YJM789	SBP28_003120	SBP28_003154	B9J08_002166
Chr1	2861348..2863723	-0.290144	-1.22276	3.13839e-05	0.000268546	0.165425	DNA replication regulator SLD3 CDS	hypothetical protein	similar to sp|P53135.1|DNA replication regulator SLD3 Saccharomyces cerevisiae S288C	SBP28_001303	SBP28_001316	B9J08_002897
Chr2	complement(1244125..1246233)	-0.289694	-1.22238	0.000295198	0.00193772	1	Long-chain-alcohol oxidase FAO3 CDS	hypothetical protein	similar to sp|Q9LW56.1|Long-chain-alcohol oxidase FAO3, Long-chain fatty alcohol oxidase 3 Arabidopsis thaliana	SBP28_002442	SBP28_002462	B9J08_000581
Chr2	complement(1461900..1464512)	-0.289597	-1.2223	1.44719e-05	0.000134062	0.0762814	Dolichyl-phosphate-mannose--protein mannosyltransferase 1 CDS	hypothetical protein	similar to sp|O74189.1|Dolichyl-phosphate-mannose--protein mannosyltransferase 1, Protein mannosyltransferase 1 Candida albicans SC5314	SBP28_002539	SBP28_002560	B9J08_000681
Chr3	641997..643685	-0.289479	-1.2222	0.000571089	0.00345207	1	pyruvate decarboxylase CDS	pyruvate decarboxylase	similar to sp|P83779.2|Pyruvate decarboxylase Candida albicans SC5314	SBP28_003182	SBP28_003216	B9J08_002231
Chr4	complement(556280..557227)	-0.288845	-1.22166	0.0016369	0.0086195	1	6-phosphofructo-2-kinase 1 CDS	hypothetical protein	similar to sp|P40433.1|6-phosphofructo-2-kinase 1, 6PF-2-K 1, Phosphofructokinase 2 I Saccharomyces cerevisiae S288C	SBP28_003862	SBP28_003899	B9J08_005300
Chr2	complement(647907..648248)	-0.288709	-1.22155	0.21098	0.381715	1	Thioredoxin CDS	hypothetical protein	similar to sp|P68176.1|Thioredoxin H-type, Trx-H, Pollen coat protein Brassica oleracea sp|P68177.1|Thioredoxin H-type 1, Trx-H-1 Brassica napus	SBP28_002195	SBP28_002213	B9J08_000322
Chr2	1535994..1537553	-0.288563	-1.22142	0.118395	0.253168	1	hypothetical protein CDS	hypothetical protein	similar to gb|KAF3987606.1|hypothetical protein FT662_03912 Candida haemuloni var. vulneris	SBP28_002569	SBP28_002590	B9J08_000712
Chr3	complement(1654536..1655546)	-0.287587	-1.2206	2.81219e-05	0.000243781	0.148231	CAAX prenyl protease 1 CDS	hypothetical protein	similar to sp|P47154.1|CAAX prenyl protease 1, A-factor-converting enzyme, Prenyl protein-specific endoprotease 1, PPSEP 1 Saccharomyces cerevisiae S288C	SBP28_003615	SBP28_003651	B9J08_001510
Chr1	1825988..1827727	-0.287571	-1.22058	0.00264447	0.0127413	1	3',5'-cyclic-nucleotide phosphodiesterase 2 CDS	hypothetical protein	similar to sp|P06776.2|3',5'-cyclic-nucleotide phosphodiesterase 2, PDEase 2, High-affinity cAMP phosphodiesterase Saccharomyces cerevisiae S288C	SBP28_000808	SBP28_000810	B9J08_003265
Chr2	2090847..2092865	-0.287313	-1.22036	0.00282013	0.013416	1	DNA cross-link repair protein PSO2/SNM1 CDS	hypothetical protein	similar to sp|P30620.1|DNA cross-link repair protein PSO2/SNM1 Saccharomyces cerevisiae S288C	SBP28_002810	SBP28_002837	B9J08_000961
Chr3	1007832..1010099	-0.286822	-1.21995	1.87555e-05	0.000169394	0.09886	Dolichyl-phosphate-mannose--protein mannosyltransferase 2 CDS	hypothetical protein	similar to sp|Q5ADM9.1|Dolichyl-phosphate-mannose--protein mannosyltransferase 2, Protein mannosyltransferase 2 Candida albicans SC5314	SBP28_003349	SBP28_003384	B9J08_001228
Chr5	10905..12428	-0.286616	-1.21978	0.0223033	0.0712733	1	Putative tartrate transporter CDS	hypothetical protein	similar to sp|Q9P6J0.1|Uncharacterized transporter C1683.12 Schizosaccharomyces pombe 972h-	SBP28_004258	SBP28_004301	B9J08_004893
Chr1	2805579..2805860	-0.286511	-1.21969	0.000483973	0.0029821	1	Translation machinery-associated protein 10 CDS	hypothetical protein	similar to sp|Q06177.3|Translation machinery-associated protein 10 Saccharomyces cerevisiae S288C	SBP28_001278	SBP28_001289	B9J08_002869
Chr2	1473744..1474994	-0.286239	-1.21946	0.00145779	0.00780105	1	argininosuccinate synthase CDS	argininosuccinate synthase	similar to sp|P22768.3|Argininosuccinate synthase, Citrulline--aspartate ligase Saccharomyces cerevisiae S288C	SBP28_002544	SBP28_002565	B9J08_000686
Chr1	819504..820595	-0.286054	-1.2193	1.63775e-05	0.000150393	0.0863258	Delta(7)-sterol 5(6)-desaturase CDS	hypothetical protein	similar to sp|O93875.1|Delta(7)-sterol 5(6)-desaturase, C-5 sterol desaturase, Ergosterol Delta(5,6) desaturase, Sterol-C5-desaturase Candida albicans	SBP28_000347	SBP28_000347	B9J08_003737
Chr4	complement(914070..915794)	-0.285696	-1.219	4.73607e-05	0.000385244	0.249638	histone acetyltransferase GCN5 CDS	histone acetyltransferase GCN5	similar to sp|Q6BGW1.2|Histone acetyltransferase GCN5 Debaryomyces hansenii CBS767	SBP28_004029	SBP28_004067	B9J08_005133
Chr1	1026584..1028098	-0.285003	-1.21841	0.000107579	0.00079482	0.567047	pyruvate kinase CDS	pyruvate kinase	similar to sp|Q6BS75.1|Pyruvate kinase, PK Debaryomyces hansenii CBS767	SBP28_000451	SBP28_000451	B9J08_003632
Chr2	complement(1261147..1261863)	-0.28452	-1.21801	2.96801e-05	0.000255627	0.156444	Dolichol-phosphate mannosyltransferase subunit 1 CDS	hypothetical protein	similar to sp|O70152.1|Dolichol-phosphate mannosyltransferase subunit 1, Dolichol-phosphate mannose synthase subunit 1, DPM synthase subunit 1, Dolichyl-phosphate beta-D-mannosyltransferase subunit 1	SBP28_002449	SBP28_002470	B9J08_000589
Chr1	complement(443938..445656)	-0.283962	-1.21753	6.87902e-05	0.000531661	0.362593	DnaJ homolog subfamily C member 3 homolog CDS	hypothetical protein	similar to sp|Q54M21.1|DnaJ homolog subfamily C member 3 homolog Dictyostelium discoideum	SBP28_000186	SBP28_000186	B9J08_004047
Chr1	complement(1318795..1319874)	-0.283801	-1.2174	4.55674e-05	0.000372959	0.240186	37 kDa cell surface protein CDS	hypothetical protein	similar to sp|P53707.2|37 kDa cell surface protein Candida albicans	SBP28_000580	SBP28_000581	B9J08_003500
Chr1	complement(866248..867330)	-0.283576	-1.21721	0.000276944	0.00183619	1	GCR1-dependent translation factor 1 CDS	hypothetical protein	similar to sp|P38301.1|GCR1-dependent translation factor 1 Saccharomyces cerevisiae S288C	SBP28_000368	SBP28_000368	B9J08_003716
Chr1	3506924..3508693	-0.283502	-1.21715	2.62738e-05	0.000229202	0.138489	bifunctional purine biosynthesis protein ADE17 CDS	bifunctional purine biosynthesis protein ADE17	similar to sp|P38009.2|Bifunctional purine biosynthesis protein ADE17	SBP28_001587	SBP28_001602	B9J08_001850
Chr2	complement(722996..723454)	-0.281092	-1.21511	0.0611633	0.156122	1	hypothetical protein CDS	hypothetical protein	similar to ref|XP_025342334.1|hypothetical protein CXQ85_000371 Candida haemuloni	SBP28_002232	SBP28_002250	B9J08_000361
Chr4	complement(718314..719732)	-0.280917	-1.21497	0.000299374	0.00195782	1	Glucokinase-1 CDS	hypothetical protein	similar to sp|P17709.1|Glucokinase-1, Glucose kinase 1, GLK-1 Saccharomyces cerevisiae S288C	SBP28_003936	SBP28_003974	B9J08_005226
Chr6	complement(750667..752214)	-0.28058	-1.21468	0.0578711	0.149602	1	Uncharacterized MFS-type transporter PB1E7.08c CDS	hypothetical protein	similar to sp|Q9C101.1|Uncharacterized MFS-type transporter PB1E7.08c Schizosaccharomyces pombe 972h-	SBP28_004975	SBP28_005022	B9J08_004183
Chr4	1249836..1250696	-0.279457	-1.21374	6.06119e-05	0.000477556	0.319485	Uncharacterized methyltransferase C1347.09 CDS	hypothetical protein	similar to sp|O94628.1|Uncharacterized methyltransferase C1347.09 Schizosaccharomyces pombe 972h-	SBP28_004181	SBP28_004224	B9J08_004975
Chr2	1049578..1054353	-0.27943	-1.21371	0.000106527	0.000788626	0.561502	Myosin-2 CDS	hypothetical protein	similar to sp|Q875Q8.1|Myosin-2, Class V unconventional myosin MYO2, Type V myosin heavy chain MYO2, Myosin V MYO2 Lachancea kluyveri NRRL Y-12651	SBP28_002359	SBP28_002379	B9J08_000492
Chr6	complement(721110..722024)	-0.279124	-1.21346	0.139609	0.285556	1	hypothetical protein CDS	hypothetical protein		SBP28_004963	SBP28_005010	B9J08_004195
Chr1	complement(3224518..3224814)	-0.278108	-1.2126	0.0464992	0.126796	1	hypothetical protein CDS	hypothetical protein	similar to ref|XP_025341125.1|hypothetical protein CXQ85_001968 Candida haemuloni	SBP28_001457	SBP28_001471	B9J08_002591
Chr6	440156..441205	-0.277817	-1.21236	0.00152609	0.00814173	1	Nuclear migration protein JNM1 CDS	hypothetical protein	similar to sp|P36224.2|Nuclear migration protein JNM1 Saccharomyces cerevisiae S288C	SBP28_004843	SBP28_004887	B9J08_004318
Chr3	complement(954848..956389)	-0.277765	-1.21231	0.000212887	0.00145921	1	hydroxyethylthiazole kinase CDS	hydroxyethylthiazole kinase	similar to sp|P41835.1|Thiamine biosynthetic bifunctional enzyme	SBP28_003328	SBP28_003363	B9J08_001205
Chr2	546946..548214	-0.277017	-1.21169	0.000216959	0.00148518	1	Putative steryl acetyl hydrolase mug81 CDS	hypothetical protein	similar to ref|XP_025342235.1|hypothetical protein CXQ85_000267 Candida haemuloni	SBP28_002142	SBP28_002160	B9J08_000267
Chr7	632666..633907	-0.276506	-1.21126	0.000173637	0.00121707	0.91524	Alanine--glyoxylate aminotransferase 1 CDS	hypothetical protein	similar to sp|P43567.1|Alanine--glyoxylate aminotransferase 1 Saccharomyces cerevisiae S288C	SBP28_005324	SBP28_005370	B9J08_002519
Chr2	complement(1443241..1444929)	-0.275889	-1.21074	0.000362709	0.0023062	1	Protein SIA1 CDS	hypothetical protein	similar to sp|Q6CPQ2.1|Protein SIA1 Kluyveromyces lactis NRRL Y-1140	SBP28_002532	SBP28_002553	B9J08_000674
Chr1	2683265..2685295	-0.275553	-1.21046	4.023e-05	0.000336058	0.212052	chaperone DnaK CDS	chaperone DnaK	similar to sp|Q6BZH1.1|Endoplasmic reticulum chaperone BiP, Immunoglobulin heavy chain-binding protein homolog, BiP Debaryomyces hansenii CBS767	SBP28_001227	SBP28_001238	B9J08_002819
Chr2	complement(1890233..1890883)	-0.275308	-1.21025	0.000333189	0.00215619	1	mRNA 3'-end-processing protein YTH1 CDS	mRNA 3'-end-processing protein YTH1	similar to sp|Q6BTT1.2|mRNA 3'-end-processing protein YTH1 Debaryomyces hansenii CBS767	SBP28_002723	SBP28_002750	B9J08_000873
Chr7	complement(728862..729638)	-0.27469	-1.20973	0.00559672	0.023984	1	putative carboxylic ester hydrolase CDS	hypothetical protein	similar to ref|XP_025343318.1|hypothetical protein CXQ85_004946 Candida haemuloni	SBP28_005364	SBP28_005410	B9J08_002563
Chr1	2020497..2022020	-0.274305	-1.20941	0.0365999	0.10542	1	Transcriptional repressor XBP1 CDS	hypothetical protein	similar to sp|P40489.1|Transcriptional repressor XBP1, XhoI site-binding protein 1 Saccharomyces cerevisiae S288C	SBP28_000895	SBP28_000897	B9J08_003179
Chr1	2896686..2898341	-0.273877	-1.20905	0.000296838	0.00194606	1	malate synthase, glyoxysomal CDS	malate synthase, glyoxysomal	similar to sp|Q02216.1|Malate synthase, glyoxysomal Candida tropicalis	SBP28_001323	SBP28_001336	B9J08_002919
Chr1	2689844..2691052	-0.273847	-1.20903	5.23634e-05	0.000423324	0.276007	S-methyl-5-thioribose-1-phosphate isomerase CDS	S-methyl-5-thioribose-1-phosphate isomerase	similar to sp|C4YC37.1|Methylthioribose-1-phosphate isomerase, M1Pi, MTR-1-P isomerase, S-methyl-5-thioribose-1-phosphate isomerase	SBP28_001230	SBP28_001241	B9J08_002822
Chr1	360383..363184	-0.273444	-1.20869	9.07985e-05	0.000686655	0.478599	Triacylglycerol lipase 4 CDS	hypothetical protein	similar to sp|P36165.1|Lipase 4, Triacylglycerol lipase 4 Saccharomyces cerevisiae S288C	SBP28_000151	SBP28_000151	B9J08_004011
Chr1	3729347..3730141	-0.273405	-1.20866	0.00757039	0.0306714	1	putative ribosome biogenesis GTPase YqeH CDS	hypothetical protein	similar to gb|KAF3989848.1|hypothetical protein FT662_02628 Candida haemuloni var. vulneris	SBP28_001686	SBP28_001702	B9J08_001746
Chr1	660632..661120	-0.271995	-1.20748	0.00039695	0.00249979	1	UPF0587 protein C2D10.03c CDS	hypothetical protein	similar to sp|O74797.1|UPF0587 protein C2D10.03c Schizosaccharomyces pombe 972h-	SBP28_000281	SBP28_000281	B9J08_003805
Chr2	1687248..1688741	-0.271985	-1.20747	0.00180579	0.00935001	1	Autophagy-related protein 21 CDS	hypothetical protein	similar to sp|Q6BIA1.2|Autophagy-related protein 21 Debaryomyces hansenii CBS767	SBP28_002632	SBP28_002657	B9J08_000779
Chr1	3519184..3519678	-0.271896	-1.20739	0.000809136	0.00465607	1	cell division control protein 31 CDS	cell division control protein 31	similar to sp|P06704.2|Cell division control protein 31, Nuclear pore protein CDC31, Nucleoporin CDC31 Saccharomyces cerevisiae S288C	SBP28_001594	SBP28_001609	B9J08_001843
Chr1	complement(3802041..3804098)	-0.271214	-1.20682	9.31081e-05	0.000701104	0.490773	Anaphase-promoting complex subunit 4 CDS	hypothetical protein	similar to ref|XP_025338217.1|uncharacterized protein CXQ87_000161 Candida duobushaemulonis	SBP28_001720	SBP28_001736	B9J08_001710
Chr2	643487..644890	-0.270766	-1.20645	0.000687532	0.00404011	1	D-3-phosphoglycerate dehydrogenase 1 CDS	D-3-phosphoglycerate dehydrogenase 1	similar to sp|P40510.1|D-3-phosphoglycerate dehydrogenase 2, 3-PGDH 2, 2-oxoglutarate reductase Saccharomyces cerevisiae S288C	SBP28_002193	SBP28_002211	B9J08_000320
Chr7	330376..331227	-0.270322	-1.20608	0.000829574	0.00473747	1	Uncharacterized protein YOR352W CDS	hypothetical protein	similar to sp|Q08816.1|Uncharacterized protein YOR352W Saccharomyces cerevisiae S288C	SBP28_005191	SBP28_005237	B9J08_002383
Chr1	151737..152153	-0.270294	-1.20605	0.000176997	0.00123406	0.932953	proteasome chaperone 3 CDS	hypothetical protein	similar to ref|XP_025342902.1|hypothetical protein CXQ85_004627 Candida haemuloni	SBP28_000062	SBP28_000062	B9J08_003917
Chr1	complement(3494449..3495171)	-0.268828	-1.20483	0.000196645	0.0013567	1	Copper transport protein CTR1 CDS	hypothetical protein	similar to sp|Q59NP1.1|Copper transport protein CTR1 Candida albicans SC5314	SBP28_001581	SBP28_001596	B9J08_001856
Chr4	384793..387666	-0.268357	-1.20444	7.00316e-05	0.000540464	0.369137	Guanine nucleotide-exchange factor SEC12 CDS	hypothetical protein	similar to sp|P11655.1|Guanine nucleotide-exchange factor SEC12, Protein transport protein SEC12 Saccharomyces cerevisiae S288C	SBP28_003789	SBP28_003825	B9J08_005377
Chr1	1452561..1453976	-0.268103	-1.20422	0.000167163	0.0011843	0.881116	Probable serine/threonine-protein kinase FMP48 CDS	hypothetical protein	similar to sp|P53233.1|Probable serine/threonine-protein kinase FMP48, Found in mitochondrial proteome protein 48 Saccharomyces cerevisiae S288C	SBP28_000638	SBP28_000639	B9J08_003441
Chr1	1164205..1166187	-0.267913	-1.20406	0.000111306	0.000818264	0.586695	Transcription initiation factor TFIID subunit 8 CDS	hypothetical protein	similar to sp|Q03750.1|Transcription initiation factor TFIID subunit 8, TAFII-65, TBP-associated factor 65 kDa, TBP-associated factor 8 Saccharomyces cerevisiae S288C	SBP28_000506	SBP28_000505	B9J08_003577
Chr1	complement(4031185..4032330)	-0.266869	-1.20319	0.000342503	0.00220163	1	Uncharacterized mitochondrial carrier SCY_1795 CDS	hypothetical protein	similar to sp|A7A285.2|Uncharacterized mitochondrial carrier SCY_1795 Saccharomyces cerevisiae YJM789	SBP28_001821	SBP28_001839	B9J08_001600
Chr4	complement(720325..721734)	-0.266549	-1.20293	0.000124421	0.000904581	0.655822	serine hydroxymethyltransferase, cytosolic CDS	serine hydroxymethyltransferase, cytosolic	similar to sp|O13426.4|Serine hydroxymethyltransferase, cytosolic, SHMT, Glycine hydroxymethyltransferase, SHMII, Serine methylase Candida albicans SC5314	SBP28_003937	SBP28_003975	B9J08_005225
Chr7	complement(523727..524218)	-0.266437	-1.20283	0.0921673	0.211223	1	Meiotically up-regulated gene 84 protein CDS	hypothetical protein	similar to sp|O13904.3|Meiotically up-regulated gene 84 protein Schizosaccharomyces pombe 972h-	SBP28_005275	SBP28_005321	B9J08_002468
Chr2	complement(603503..604144)	-0.266115	-1.20257	0.000593761	0.0035757	1	Ureidoglycolate lyase CDS	hypothetical protein	similar to sp|P32459.1|Ureidoglycolate lyase, Degradation of allantoin protein 3, Ureidoglycolatase, Ureidoglycolate hydrolase Saccharomyces cerevisiae S288C	SBP28_002172	SBP28_002190	B9J08_000298
Chr2	complement(1813763..1816534)	-0.26557	-1.20211	0.000112173	0.000822342	0.591264	calcium-transporting P-type ATPase, PMR1-type CDS	calcium-transporting P-type ATPase, PMR1-type	similar to sp|P13586.1|Calcium-transporting ATPase 1, Bypass SOD defects protein 1, Golgi Ca(2 )-ATPase Saccharomyces cerevisiae S288C	SBP28_002689	SBP28_002715	B9J08_000837
Chr5	complement(712852..713811)	-0.264881	-1.20154	0.000134652	0.000970931	0.70975	Uncharacterized oxidoreductase YJR096W CDS	hypothetical protein	similar to sp|P47137.1|Uncharacterized oxidoreductase YJR096W Saccharomyces cerevisiae S288C	SBP28_004564	SBP28_004608	B9J08_004583
Chr1	complement(920836..922551)	-0.263126	-1.20008	0.106594	0.234988	1	Proline-specific permease CDS	hypothetical protein	similar to sp|P18696.2|Proline-specific permease, Proline transport protein Aspergillus nidulans FGSC A4	SBP28_000392	SBP28_000392	B9J08_003690
Chr1	complement(3858920..3859720)	-0.262624	-1.19966	0.00154498	0.00821756	1	Complex I intermediate-associated protein 30, mitochondrial CDS	hypothetical protein	similar to sp|O42636.1|Complex I intermediate-associated protein 30, mitochondrial Neurospora crassa OR74A	SBP28_001744	SBP28_001760	B9J08_001685
Chr1	complement(2979302..2979658)	-0.262318	-1.1994	0.640248	0.784055	1	uncharacterized protein CJI97_002747 CDS	hypothetical protein	similar to ref|XP_025341216.1|hypothetical protein CXQ85_002061 Candida haemuloni	SBP28_001358	SBP28_001372	B9J08_002695
Chr3	complement(530846..537958)	-0.262317	-1.1994	0.00017004	0.00119824	0.896283	1-phosphatidylinositol 3-phosphate 5-kinase FAB1 CDS	hypothetical protein	similar to sp|P34756.3|1-phosphatidylinositol 3-phosphate 5-kinase FAB1, Phosphatidylinositol 3-phosphate 5-kinase, Type III PIP kinase, PIPkin-III Saccharomyces cerevisiae S288C	SBP28_003134	SBP28_003168	B9J08_002181
Chr1	774710..775756	-0.262061	-1.19919	0.00674616	0.0279772	1	Probable 2-dehydropantoate 2-reductase CDS	hypothetical protein	similar to sp|Q9HDU6.1|Probable 2-dehydropantoate 2-reductase, Ketopantoate reductase, KPA reductase, KPR Schizosaccharomyces pombe 972h-	SBP28_000323	SBP28_000323	B9J08_003763
Chr5	complement(266660..268951)	-0.261813	-1.19898	0.00037995	0.00240134	1	Serine/threonine-protein kinase nrc-2 CDS	hypothetical protein	similar to sp|O42626.1|Serine/threonine-protein kinase nrc-2, Non-repressible conidiation protein 2 Neurospora crassa OR74A	SBP28_004363	SBP28_004406	B9J08_004785
Chr7	348562..349881	-0.261784	-1.19896	9.42419e-05	0.000706614	0.496749	mannose-6-phosphate isomerase CDS	mannose-6-phosphate isomerase	similar to sp|P34948.2|Mannose-6-phosphate isomerase, Phosphohexomutase, Phosphomannose isomerase, PMI Candida albicans SC5314	SBP28_005199	SBP28_005245	B9J08_002392
Chr7	complement(449921..450628)	-0.261228	-1.1985	0.00368433	0.0168285	1	hypothetical protein CDS	hypothetical protein	similar to ref|XP_025343440.1|hypothetical protein CXQ85_005069 Candida haemuloni	SBP28_005248	SBP28_005294	B9J08_002441
Chr2	392675..394498	-0.260902	-1.19823	0.000169111	0.00119488	0.891383	Protein BZZ1 CDS	hypothetical protein	similar to sp|P38822.1|Protein BZZ1, LAS17-binding protein 7 Saccharomyces cerevisiae S288C	SBP28_002065	SBP28_002081	B9J08_000184
Chr7	580779..581732	-0.260592	-1.19797	0.0906946	0.209213	1	hypothetical protein CDS	hypothetical protein	similar to ref|XP_025343388.1|hypothetical protein CXQ85_005017 Candida haemuloni	SBP28_005299	SBP28_005345	B9J08_002492
Chr2	complement(1127204..1128502)	-0.260247	-1.19768	0.000176542	0.00123252	0.930553	Cardiolipin-specific deacylase 1, mitochondrial CDS	hypothetical protein	similar to sp|P53264.1|Cardiolipin-specific deacylase 1, mitochondrial Saccharomyces cerevisiae S288C	SBP28_002381	SBP28_002401	B9J08_000516
Chr4	complement(1029056..1029559)	-0.259839	-1.19734	0.00121372	0.00660221	1	hypothetical protein CDS	hypothetical protein	similar to ref|XP_025336916.1|uncharacterized protein CXQ87_003837 Candida duobushaemulonis	SBP28_004080	SBP28_004119	B9J08_005080
Chr3	414438..415976	-0.25942	-1.197	0.00867164	0.0340344	1	putative DNA repair protein CDS	hypothetical protein	similar to gb|KAF3986926.1|hypothetical protein FT662_04289 Candida haemuloni var. vulneris	SBP28_003083	SBP28_003117	B9J08_002129
Chr5	complement(295170..296342)	-0.258961	-1.19662	0.000647367	0.00383832	1	Low-specificity L-threonine aldolase CDS	hypothetical protein	similar to sp|O13427.1|Low-specificity L-threonine aldolase Candida albicans	SBP28_004373	SBP28_004416	B9J08_004774
Chr1	complement(72074..73336)	-0.258407	-1.19616	0.00307234	0.0144206	1	Actin-2 CDS	hypothetical protein	similar to sp|P42023.1|Actin-2, Actin II, Centractin-like protein Pneumocystis carinii	SBP28_000025	SBP28_000025	B9J08_004075
Chr4	362979..363523	-0.257766	-1.19563	0.00596683	0.0252933	1	Mediator of RNA polymerase II transcription subunit 19 CDS	hypothetical protein	similar to sp|A3LV29.2|Mediator of RNA polymerase II transcription subunit 19, Mediator complex subunit 19 Scheffersomyces stipitis CBS 6054	SBP28_003782	SBP28_003818	B9J08_005384
Chr6	complement(657702..659462)	-0.257674	-1.19555	0.000166077	0.00117818	0.875391	Alpha-1,2-mannosyltransferase ALG9 CDS	hypothetical protein	similar to sp|Q9P7Q9.1|Alpha-1,2-mannosyltransferase alg9, Asparagine-linked glycosylation protein 9	SBP28_004934	SBP28_004979
Chr1	1379211..1381184	-0.257638	-1.19552	0.00118444	0.00646963	1	Trafficking protein particle complex III-specific subunit 85 CDS	hypothetical protein	similar to sp|P46944.2|Trafficking protein particle complex III-specific subunit 85, TRAPP III-specific subunit 85, Muddled meiosis protein 1, Sporulation protein GSG1	SBP28_000609	SBP28_000610	B9J08_003470
Chr1	1367232..1367676	-0.257233	-1.19518	0.0825167	0.19513	1	Ribonucleases P/MRP protein subunit POP8 CDS	hypothetical protein	similar to sp|P38208.1|Ribonucleases P/MRP protein subunit POP8, RNA-processing protein POP8, RNases P/MRP 15.5 kDa subunit Saccharomyces cerevisiae S288C	SBP28_000605	SBP28_000606	B9J08_003474
Chr2	complement(485955..487097)	-0.257192	-1.19515	0.00691063	0.0285246	1	Sister chromatid cohesion protein DCC1 CDS	hypothetical protein	similar to sp|P25559.2|Sister chromatid cohesion protein DCC1, Defective in sister chromatid cohesion protein 1 Saccharomyces cerevisiae S288C	SBP28_002108	SBP28_002126	B9J08_000232
Chr1	2899950..2900549	-0.256799	-1.19483	0.00258487	0.0124884	1	glutaredoxin CDS	glutaredoxin	similar to sp|P38068.1|Monothiol glutaredoxin-7 Saccharomyces cerevisiae S288C	SBP28_001324	SBP28_001337	B9J08_002920
Chr1	3793705..3795306	-0.256156	-1.19429	0.000183665	0.00127072	0.968098	uridine kinase CDS	uridine kinase	similar to sp|P27515.1|Uridine kinase, Uridine monophosphokinase Saccharomyces cerevisiae S288C	SBP28_001716	SBP28_001732	B9J08_001715
Chr3	423936..425609	-0.256091	-1.19424	0.000830491	0.00473757	1	ABC1 family protein lscO CDS	hypothetical protein	similar to sp|A0A179HKZ8.1|ABC1 family protein lscO, Leucinostatins biosynthesis cluster protein O Purpureocillium lilacinum	SBP28_003087	SBP28_003121	B9J08_002133
Chr2	1481986..1483791	-0.255605	-1.19384	0.000278597	0.00184483	1	Protein dip1 CDS	hypothetical protein	similar to sp|Q12342.1|Protein LDB17, Low dye-binding protein 17 Saccharomyces cerevisiae S288C	SBP28_002548	SBP28_002569	B9J08_000690
Chr7	615463..615825	-0.255571	-1.19381	0.442608	0.624987	1	uncharacterized protein CJI97_002052 CDS	hypothetical protein	similar to ref|XP_025341216.1|hypothetical protein CXQ85_002061 Candida haemuloni	SBP28_005312	SBP28_005358	B9J08_002507
Chr4	30801..31820	-0.255113	-1.19343	0.011598	0.0430515	1	hypothetical protein CDS	hypothetical protein		SBP28_003635	SBP28_003671
Chr3	complement(50309..51178)	-0.25501	-1.19334	0.013126	0.047421	1	Peroxisomal 2,4-dienoyl-CoA reductase SPS19 [(3E)-enoyl-CoA-producing] CDS	hypothetical protein	similar to sp|P32573.4|Peroxisomal 2,4-dienoyl-CoA reductase SPS19, Sporulation-specific protein SPX19 Saccharomyces cerevisiae S288C	SBP28_002916	SBP28_002949	B9J08_001956
Chr3	506809..508662	-0.254352	-1.1928	0.00397253	0.0179428	1	Uncharacterized transcriptional regulatory proteinC965.10 CDS	hypothetical protein	similar to sp|O59830.1|Uncharacterized transcriptional regulatory protein C965.10 Schizosaccharomyces pombe 972h-, Derived using Geneious Prime 2023.0.4 'Annotate by BLAST' based on protein similarity	SBP28_003124	SBP28_003158	B9J08_002170
Chr3	584515..586212	-0.254005	-1.19251	0.194423	0.36161	1	Phosphate permease PHO89 CDS	hypothetical protein	similar to sp|P38361.1|Phosphate permease PHO89, Na( )/Pi cotransporter PHO89 Saccharomyces cerevisiae S288C	SBP28_003155	SBP28_003189	B9J08_002202
Chr1	complement(1032634..1034769)	-0.253202	-1.19185	0.000651182	0.0038536	1	Acyl-coenzyme A oxidase CDS	hypothetical protein	similar to sp|Q6BRD5.2|Acyl-coenzyme A oxidase, Acyl-CoA oxidase Debaryomyces hansenii CBS767	SBP28_000455	SBP28_000455	B9J08_003628
Chr7	262093..263697	-0.253139	-1.1918	0.000372289	0.00235858	1	sulfate adenylyltransferase CDS	sulfate adenylyltransferase	similar to sp|Q6BSU5.1|Sulfate adenylyltransferase, ATP-sulfurylase, Sulfate adenylate transferase, SAT Debaryomyces hansenii CBS767	SBP28_005160	SBP28_005206	B9J08_002351
Chr2	complement(2186751..2188289)	-0.252942	-1.19163	0.000836357	0.00476588	1	Dihydrosphingosine 1-phosphate phosphatase LCB3 CDS	hypothetical protein	similar to sp|P47013.1|Dihydrosphingosine 1-phosphate phosphatase LCB3, Long-chain base protein 3, Sphingolipid resistance protein 2 Saccharomyces cerevisiae S288C	SBP28_002847	SBP28_002874	B9J08_001000
Chr7	complement(666231..668030)	-0.25282	-1.19153	0.00162024	0.00855742	1	hypothetical protein CDS	hypothetical protein	similar to sp|P36150.1|Uroporphyrinogen-III C-methyltransferase, Urogen III methylase, SUMT, Uroporphyrinogen III methylase, UROM Saccharomyces cerevisiae S288C	SBP28_005335	SBP28_005381
Chr6	complement(766085..767665)	-0.252391	-1.19118	0.0951115	0.215813	1	Lipase 2 CDS	hypothetical protein	similar to sp|Q9P8W5.1|Lipase 2 Candida albicans	SBP28_004980	SBP28_005027	B9J08_004177
Chr2	complement(1505069..1507240)	-0.252258	-1.19107	0.000234172	0.00158246	1	hypothetical protein HF325_002655 CDS	hypothetical protein	similar to ref|XP_025339571.1|hypothetical protein CXQ85_000913 Candida haemuloni	SBP28_002558	SBP28_002579	B9J08_000700
Chr4	157569..158539	-0.252125	-1.19096	0.00537061	0.0231468	1	Serine/threonine-protein phosphatase 6 catalytic subunit CDS	hypothetical protein	similar to sp|Q74ZR2.2|Serine/threonine-protein phosphatase 4 catalytic subunit, PP4C Eremothecium gossypii ATCC 10895	SBP28_003695	SBP28_003732	B9J08_005474
Chr2	complement(957847..959163)	-0.252041	-1.19089	0.000742837	0.00432174	1	Uncharacterized membrane protein YJR124C CDS	hypothetical protein	similar to sp|P47159.1|Uncharacterized membrane protein YJR124C Saccharomyces cerevisiae S288C	SBP28_002320	SBP28_002338	B9J08_000450
Chr2	complement(2180862..2182670)	-0.251868	-1.19075	0.00415431	0.0185414	1	Glycogenin-2 CDS	hypothetical protein	similar to sp|A6ZQJ2.1|Glycogenin-2, Glycogen synthesis initiator protein 2, Glycogenin glucosyltransferase 2 Saccharomyces cerevisiae YJM789	SBP28_002844	SBP28_002871	B9J08_000997
Chr6	complement(457277..459097)	-0.25165	-1.19057	0.000433405	0.00270033	1	Transcription factor SFL2 CDS	hypothetical protein	similar to sp|Q5AK51.2|Transcription factor SFL2 Candida albicans SC5314	SBP28_004851	SBP28_004895	B9J08_004310
Chr5	145051..145653	-0.250116	-1.1893	0.00376292	0.0171429	1	protoplast secreted protein 2 CDS	protoplast secreted protein 2	similar to sp|Q12335.1|Protoplast secreted protein 2 Saccharomyces cerevisiae S288C	SBP28_004311	SBP28_004354	B9J08_004839
Chr1	3525183..3525877	-0.25003	-1.18923	0.000566617	0.00342898	1	Protein transport protein SEC22 CDS	hypothetical protein	similar to sp|Q6CJA0.1|Protein transport protein SEC22 Kluyveromyces lactis NRRL Y-1140	SBP28_001599	SBP28_001614	B9J08_001839
Chr3	1437020..1439621	-0.249713	-1.18897	0.000171695	0.00120667	0.905002	Actin-binding protein CDS	hypothetical protein	similar to sp|P15891.4|Actin-binding protein Saccharomyces cerevisiae S288C	SBP28_003532	SBP28_003569	B9J08_001416
Chr1	2940175..2941815	-0.24961	-1.18889	0.000367418	0.00233333	1	protein disulfide-isomerase domain CDS	protein disulfide-isomerase domain	similar to sp|Q12730.1|Protein disulfide-isomerase, PDI Aspergillus niger	SBP28_001342	SBP28_001355	B9J08_002712
Chr1	279075..280316	-0.24952	-1.18881	0.000357369	0.0022805	1	Guanine nucleotide-binding protein subunit alpha CDS	hypothetical protein	similar to sp|P28868.5|Guanine nucleotide-binding protein subunit alpha Candida albicans WO-1	SBP28_000111	SBP28_000111	B9J08_003972
Chr2	complement(1939602..1940057)	-0.249162	-1.18852	0.0159163	0.0549104	1	Mitochondrial fission 1 protein CDS	hypothetical protein	similar to sp|Q6BLG8.2|Mitochondrial fission 1 protein Debaryomyces hansenii CBS767	SBP28_002747	SBP28_002774	B9J08_000899
Chr1	2833117..2833824	-0.248363	-1.18786	0.00140138	0.00752208	1	Carboxypeptidase Y inhibitor CDS	hypothetical protein	similar to sp|P14306.2|Carboxypeptidase Y inhibitor, CPY inhibitor, CDC25 suppressor 1, I(C), Ic, Protein DKA1, Protein NSP1 Saccharomyces cerevisiae S288C	SBP28_001288	SBP28_001301	B9J08_002882
Chr1	2495996..2496991	-0.247918	-1.18749	0.00977922	0.0376525	1	Putative threonine aspartase CDS	hypothetical protein	similar to sp|Q9H6P5.1|Threonine aspartase 1, Taspase-1, contains Threonine aspartase subunit alpha, contains Threonine aspartase subunit beta Homo sapiens	SBP28_001127	SBP28_001138	B9J08_002717
Chr4	complement(683811..684590)	-0.247599	-1.18723	0.000219823	0.00150283	1	proliferating cell nuclear antigen (pcna) CDS	proliferating cell nuclear antigen (pcna)	similar to sp|P15873.1|Proliferating cell nuclear antigen, PCNA Saccharomyces cerevisiae S288C	SBP28_003919	SBP28_003957	B9J08_005241
Chr3	complement(119269..120818)	-0.247248	-1.18694	0.000192803	0.00133193	1	UTP-glucose-1-phosphate uridylyltransferase CDS	UTP-glucose-1-phosphate uridylyltransferase	similar to sp|Q59KI0.2|UTP--glucose-1-phosphate uridylyltransferase, UDP-glucose pyrophosphorylase, UDPGP, UGPase Candida albicans SC5314	SBP28_002947	SBP28_002980	B9J08_001989
Chr2	complement(2294448..2298524)	-0.247173	-1.18688	0.000467303	0.00288763	1	E3 SUMO-protein ligase SIZ1 CDS	hypothetical protein	similar to sp|Q04195.1|E3 SUMO-protein ligase SIZ1, E3 SUMO-protein transferase SIZ2, SAP and Miz-finger domain-containing protein 1, Ubiquitin-like protein ligase 1 Saccharomyces cerevisiae S288C	SBP28_002894	SBP28_002921	B9J08_001048
Chr7	518755..520473	-0.246663	-1.18646	0.000847768	0.00481529	1	Bud site selection protein 14 CDS	hypothetical protein	similar to sp|P27637.4|Bud site selection protein 14 Saccharomyces cerevisiae S288C	SBP28_005273	SBP28_005319	B9J08_002466
Chr2	1811558..1812307	-0.246454	-1.18629	0.00241655	0.011827	1	putative drug resistance MFS transporter CDS	hypothetical protein	similar to ref|XP_025338425.1|uncharacterized protein CXQ87_000371 Candida duobushaemulonis	SBP28_002687	SBP28_002713	B9J08_000835
Chr1	3814740..3816245	-0.246091	-1.18599	0.000356185	0.0022757	1	GPI transamidase component GPI17 CDS	hypothetical protein	similar to sp|Q04080.1|GPI transamidase component GPI17 Saccharomyces cerevisiae S288C	SBP28_001725	SBP28_001741	B9J08_001705
Chr5	574923..576563	-0.246071	-1.18597	0.0019711	0.00997144	1	[Pyruvate dehydrogenase (acetyl-transferring)] kinase 2, mitochondrial CDS	hypothetical protein	similar to sp|P53170.3|[Pyruvate dehydrogenase (acetyl-transferring) kinase 2, mitochondrial, PDK 2, Pyruvate dehydrogenase kinase 2, Protein kinase of PDH protein 2, Pyruvate dehydrogenase complex kinase 2	SBP28_004503	SBP28_004547	B9J08_004644
Chr1	1149152..1150570	-0.245702	-1.18567	0.000436316	0.00271525	1	putative stationary phase protein CDS	hypothetical protein	similar to ref|XP_025340702.1|hypothetical protein CXQ85_003620 Candida haemuloni	SBP28_000499	SBP28_000498	B9J08_003584
Chr1	complement(327397..327942)	-0.245427	-1.18544	0.0110229	0.0414419	1	OPA3-like protein CDS	hypothetical protein	similar to sp|Q9P7W0.1|OPA3-like protein Schizosaccharomyces pombe 972h-	SBP28_000137	SBP28_000137	B9J08_003997
Chr1	complement(1870239..1872062)	-0.245261	-1.18531	0.00338388	0.0157149	1	phosphatidylserine decarboxylase CDS	phosphatidylserine decarboxylase	similar to sp|Q5ABC5.1|Phosphatidylserine decarboxylase proenzyme 1, mitochondrial, contains Phosphatidylserine decarboxylase 1 beta chain	SBP28_000832	SBP28_000834	B9J08_003240
Chr2	complement(1747641..1748248)	-0.245216	-1.18527	0.3113	0.496328	1	hypothetical protein CDS	hypothetical protein		SBP28_002657	SBP28_002682	No Blast Hit
Chr1	274250..274513	-0.244503	-1.18468	0.0158517	0.0549029	1	DASH complex subunit DAD1 CDS	hypothetical protein	similar to sp|Q6BL27.1|DASH complex subunit DAD1, Outer kinetochore protein DAD1 Debaryomyces hansenii CBS767	SBP28_000108	SBP28_000108	B9J08_003969
Chr3	complement(848935..851019)	-0.244342	-1.18455	0.000325802	0.00211231	1	Ribosome quality control complex subunit 1 CDS	hypothetical protein	similar to sp|Q05468.1|Ribosome quality control complex subunit 1 Saccharomyces cerevisiae S288C	SBP28_003275	SBP28_003310	B9J08_001152
Chr1	complement(2421098..2421409)	-0.244262	-1.18449	0.00041258	0.00258279	1	10 kDa heat shock protein, mitochondrial CDS	hypothetical protein	similar to sp|P38910.1|10 kDa heat shock protein, mitochondrial, HSP10, 10 kDa chaperonin Saccharomyces cerevisiae S288C	SBP28_001098	SBP28_001107	B9J08_002967
Chr7	complement(451917..452450)	-0.243808	-1.18411	0.000632434	0.00375837	1	Protein UPS1, mitochondrial CDS	hypothetical protein	similar to sp|Q05776.1|Protein UPS1, mitochondrial, Unprocessed MGM1 protein 1 Saccharomyces cerevisiae S288C	SBP28_005249	SBP28_005295	B9J08_002442
Chr4	786765..787151	-0.243268	-1.18367	0.0192827	0.0638839	1	DASH complex subunit duo1 CDS	hypothetical protein	similar to ref|XP_025337037.1|uncharacterized protein CXQ87_003961 Candida duobushaemulonis	SBP28_003963	SBP28_004001	B9J08_005202
Chr1	complement(2805973..2807186)	-0.24247	-1.18302	0.000798066	0.00459738	1	Ethanolamine-phosphate cytidylyltransferase CDS	hypothetical protein	similar to sp|Q55BZ4.1|Ethanolamine-phosphate cytidylyltransferase, CTP:phosphoethanolamine cytidylyltransferase, Phosphorylethanolamine transferase Dictyostelium discoideum	SBP28_001279	SBP28_001290	B9J08_002870
Chr1	3136279..3137385	-0.242435	-1.18299	0.00230171	0.0113705	1	MIOREX complex component 10 CDS	hypothetical protein	similar to sp|Q05648.1|MIOREX complex component 10, Mitochondrial organization of gene expression protein 10 Saccharomyces cerevisiae S288C	SBP28_001418	SBP28_001432	B9J08_002631
Chr3	310446..313532	-0.241784	-1.18245	0.000368481	0.00233726	1	Low-affinity potassium transport protein CDS	hypothetical protein	similar to sp|P28584.1|Low-affinity potassium transport protein Saccharomyces cerevisiae S288C	SBP28_003036	SBP28_003070	B9J08_002080
Chr7	622381..623976	-0.241695	-1.18238	0.000813837	0.00467801	1	Phosphoacetylglucosamine mutase CDS	hypothetical protein	similar to sp|Q9P4V2.1|Phosphoacetylglucosamine mutase, PAGM, Acetylglucosamine phosphomutase, N-acetylglucosamine-phosphate mutase Candida albicans	SBP28_005317	SBP28_005363	B9J08_002512
Chr2	1170099..1170873	-0.241342	-1.18209	0.104166	0.231303	1	hypothetical protein CDS	hypothetical protein	similar to ref|XP_025340043.1|hypothetical protein CXQ85_001398 Candida haemuloni	SBP28_002403	SBP28_002423	B9J08_000540
Chr5	complement(866490..869219)	-0.241214	-1.18199	0.0223109	0.0712733	1	OPT family small oligopeptide transporter CDS	OPT family small oligopeptide transporter	similar to sp|Q06593.1|Oligopeptide transporter 2 Saccharomyces cerevisiae S288C	SBP28_004629	SBP28_004673	B9J08_004538
Chr1	complement(2679189..2679620)	-0.240845	-1.18168	0.0020446	0.0102853	1	Ergosterol biosynthetic protein 28 CDS	hypothetical protein	similar to sp|P40030.1|Ergosterol biosynthetic protein 28 Saccharomyces cerevisiae S288C	SBP28_001225	SBP28_001236	B9J08_002817
Chr4	complement(592151..594613)	-0.240516	-1.18141	0.000398219	0.00250479	1	AP-1 complex subunit gamma-1 CDS	hypothetical protein	similar to sp|Q99128.3|AP-1 complex subunit gamma-1, Clathrin assembly protein complex 1 gamma large chain, Clathrin assembly protein large gamma chain	SBP28_003879	SBP28_003917	B9J08_005282
Chr7	423451..424188	-0.2405	-1.1814	0.0143628	0.0507416	1	Uncharacterized membrane protein YidH, DUF202 family CDS	hypothetical protein	similar to ref|XP_025337489.1|uncharacterized protein CXQ87_004843 Candida duobushaemulonis, gb|PVH16549.1|hypothetical protein CXQ87_004843 Candida duobushaemulonis	SBP28_005232	SBP28_005278	B9J08_002425
Chr1	complement(775778..777058)	-0.240238	-1.18119	0.00266733	0.0128235	1	Ribosomal lysine N-methyltransferase 2 CDS	hypothetical protein	similar to sp|Q03942.1|Ribosomal lysine N-methyltransferase 2 Saccharomyces cerevisiae S288C	SBP28_000324	SBP28_000324	B9J08_003762
Chr4	complement(1143682..1145745)	-0.23981	-1.18084	0.000478276	0.00295198	1	Allantoinase CDS	hypothetical protein	similar to sp|P32375.2|Allantoinase Saccharomyces cerevisiae S288C	SBP28_004131	SBP28_004171	B9J08_005028
Chr1	complement(1250159..1251517)	-0.2398	-1.18083	0.0027749	0.0132607	1	DNA damage checkpoint control protein RAD17 CDS	hypothetical protein	similar to sp|P48581.1|DNA damage checkpoint control protein RAD17, DNA repair exonuclease RAD17 Saccharomyces cerevisiae S288C	SBP28_000546	SBP28_000547	B9J08_003538
Chr4	704863..707412	-0.239715	-1.18076	0.000503582	0.00308649	1	Ubiquitin ligase-binding protein BUL2 CDS	hypothetical protein	similar to sp|Q03758.1|Ubiquitin ligase-binding protein BUL2 Saccharomyces cerevisiae S288C	SBP28_003928	SBP28_003966	B9J08_005232
Chr3	complement(1086841..1087536)	-0.238969	-1.18015	0.000700074	0.0041001	1	Sporulation-specific protein 73 CDS	hypothetical protein	similar to sp|P40031.1|Sporulation-specific protein 73 Saccharomyces cerevisiae S288C	SBP28_003390	SBP28_003425	B9J08_001269
Chr1	2981199..2981891	-0.237414	-1.17888	0.00603792	0.0254811	1	Protein PET18 CDS	hypothetical protein	similar to sp|P25362.1|Protein PET18 Saccharomyces cerevisiae S288C	SBP28_001359	SBP28_001373	B9J08_002694
Chr1	959160..960326	-0.236748	-1.17833	0.000526169	0.00320999	1	Adenosine kinase CDS	hypothetical protein	similar to sp|P47143.1|Adenosine kinase Saccharomyces cerevisiae S288C	SBP28_000417	SBP28_000417	B9J08_003665
Chr1	1855278..1858289	-0.236714	-1.17831	0.000651405	0.0038536	1	Guanine nucleotide exchange factor subunit RIC1 CDS	hypothetical protein	similar to sp|P40395.1|Guanine nucleotide exchange factor subunit RIC1, Protein RIC1, Ribosome control protein 1, Ric1p Saccharomyces cerevisiae S288C	SBP28_000825	SBP28_000827	B9J08_003247
Chr2	1282156..1283565	-0.236292	-1.17796	0.000940043	0.00528248	1	Serine/threonine-protein kinase psk1 CDS	hypothetical protein	similar to sp|Q12706.1|Serine/threonine-protein kinase psk1, Ribosomal S6 kinase homolog psk1, S6K homolog psk1 Schizosaccharomyces pombe 972h-	SBP28_002456	SBP28_002477	B9J08_000596
Chr1	complement(640060..641253)	-0.235574	-1.17738	0.00463446	0.0204763	1	Pre-mRNA-splicing factor PRP46 CDS	hypothetical protein	similar to sp|Q6BU94.2|Pre-mRNA-splicing factor PRP46, Pre-mRNA-processing protein 46 Debaryomyces hansenii CBS767	SBP28_000273	SBP28_000273	B9J08_003813
Chr4	complement(781690..784185)	-0.235016	-1.17692	0.000694893	0.00407429	1	Axial budding pattern protein 2 CDS	hypothetical protein	similar to sp|P38928.1|Axial budding pattern protein 2, Bud site selection protein 10, Suppressor of RHO3 protein 4 Saccharomyces cerevisiae S288C	SBP28_003960	SBP28_003998	B9J08_005205
Chr1	complement(934654..935688)	-0.234628	-1.1766	0.00410073	0.0183178	1	YjeF family domain-containing protein CDS	YjeF family domain-containing protein	similar to sp|C4YSU5.1|ATP-dependent (S)-NAD(P)H-hydrate dehydratase, ATP-dependent NAD(P)HX dehydratase Candida albicans WO-1	SBP28_000400	SBP28_000400	B9J08_003682
Chr1	complement(3733933..3736186)	-0.234455	-1.17646	0.000632456	0.00375837	1	Protein PAL1 CDS	hypothetical protein	similar to sp|Q05518.1|Protein PAL1, Pears and lemons protein 1 Saccharomyces cerevisiae S288C	SBP28_001689	SBP28_001705	B9J08_001743
Chr4	498008..498762	-0.23397	-1.17607	0.0237126	0.0751087	1	hypothetical protein CDS	hypothetical protein	similar to ref|XP_025337146.1|uncharacterized protein CXQ87_004076 Candida duobushaemulonis, gb|PVH16206.1|hypothetical protein CXQ87_004076 Candida duobushaemulonis	SBP28_003838	SBP28_003874	B9J08_005326
Chr6	657085..657525	-0.233785	-1.17592	0.000716354	0.00418151	1	Phosphorelay intermediate protein YPD1 CDS	hypothetical protein	similar to sp|Q59WC6.1|Phosphorelay intermediate protein YPD1 Candida albicans SC5314	SBP28_004933	SBP28_004978	B9J08_004227
Chr1	complement(2057221..2061705)	-0.2337	-1.17585	0.000972965	0.00544426	1	Protein STU1 CDS	hypothetical protein	similar to sp|Q6BK07.2|Protein STU1 Debaryomyces hansenii CBS767	SBP28_000915	SBP28_000918	B9J08_003158
Chr3	complement(1047615..1049153)	-0.233555	-1.17573	0.00297526	0.0140148	1	Cohesin subunit rad21 CDS	hypothetical protein	similar to sp|P30776.1|Cohesin subunit rad21, Double-strand-break repair protein rad21, SCC1 homolog Schizosaccharomyces pombe 972h-	SBP28_003369	SBP28_003404	B9J08_001248
Chr1	complement(60610..62193)	-0.233523	-1.1757	0.000644836	0.00382762	1	Inositolphosphotransferase 1 CDS	hypothetical protein	similar to sp|P38954.2|Inositolphosphotransferase 1, Mannosyl diphosphorylinositol ceramide synthase Saccharomyces cerevisiae S288C	SBP28_000019	SBP28_000019	B9J08_004082
Chr3	complement(351916..353112)	-0.233355	-1.17557	0.00204496	0.0102853	1	Vacuolar amino acid transporter 6 CDS	hypothetical protein	similar to sp|P40074.1|Vacuolar amino acid transporter 6 Saccharomyces cerevisiae S288C	SBP28_003057	SBP28_003091	B9J08_002102
Chr6	complement(939070..940803)	-0.232666	-1.175	0.0286895	0.0872604	1	MFS-type transporter kojT CDS	hypothetical protein	similar to sp|Q2U5H8.1|Probable efflux pump kojT, Kojic acid transporter Aspergillus oryzae RIB40	SBP28_005042	SBP28_005089	B9J08_004113
Chr3	720541..721503	-0.232532	-1.1749	0.000778753	0.00449596	1	thioredoxin reductase CDS	thioredoxin reductase	similar to sp|Q6BIS1.1|Thioredoxin reductase Debaryomyces hansenii CBS767	SBP28_003216	SBP28_003251	B9J08_001090
Chr3	1382690..1383988	-0.232486	-1.17486	0.000826087	0.00472267	1	phosphomevalonate kinase CDS	phosphomevalonate kinase	similar to sp|P24521.2|Phosphomevalonate kinase Saccharomyces cerevisiae S288C	SBP28_003506	SBP28_003543	B9J08_001389
Chr5	669751..670989	-0.232125	-1.17456	0.000617099	0.0036879	1	septin CDC11 CDS	septin CDC11	similar to sp|G1UB61.1|Septin CDC11, Cell division control protein 11 Candida albicans SC5314	SBP28_004542	SBP28_004586	B9J08_004605
Chr2	complement(268172..269151)	-0.231761	-1.17427	0.13312	0.276843	1	Putative lipase LIH1 CDS	hypothetical protein	similar to sp|P47145.2|Putative lipase YJR107W Saccharomyces cerevisiae S288C	SBP28_002013	SBP28_002030	B9J08_000128
Chr3	complement(1187302..1196289)	-0.231529	-1.17408	0.0017191	0.00898055	1	Protein CSF1 CDS	hypothetical protein	similar to sp|Q12150.1|Protein CSF1, Cold sensitive for fermentation protein 1 Saccharomyces cerevisiae S288C	SBP28_003425	SBP28_003460	B9J08_001307
Chr2	1433793..1434689	-0.231495	-1.17405	0.0050712	0.0220875	1	thiamine pyrophosphokinase CDS	thiamine pyrophosphokinase	similar to sp|P35202.1|Thiamine pyrophosphokinase, TPK, Thiamine kinase Saccharomyces cerevisiae S288C	SBP28_002526	SBP28_002547	B9J08_000668
Chr1	1594510..1595523	-0.231347	-1.17393	0.00197121	0.00997144	1	Negative regulator of the PHO system CDS	hypothetical protein	similar to sp|Q6BRY2.2|Negative regulator of the PHO system, Serine/threonine-protein kinase PHO85 Debaryomyces hansenii CBS767	SBP28_000698	SBP28_000700	B9J08_003376
Chr4	complement(861649..863085)	-0.23089	-1.17356	0.000605968	0.00363555	1	protein transporter SEC61 subunit alpha CDS	protein transporter SEC61 subunit alpha	similar to sp|Q6BN08.1|Protein transport protein SEC61 subunit alpha Debaryomyces hansenii CBS767	SBP28_003999	SBP28_004037	B9J08_005165
Chr1	1665127..1666218	-0.230756	-1.17345	0.00147941	0.00790068	1	Zinc-regulated transporter 2 CDS	hypothetical protein	similar to sp|Q12436.1|Zinc-regulated transporter 2, Low-affinity zinc transport protein ZRT2 Saccharomyces cerevisiae S288C	SBP28_000733	SBP28_000735	B9J08_003341
Chr5	complement(985538..987106)	-0.230227	-1.17302	0.42642	0.609821	1	Allantoate permease CDS	hypothetical protein	similar to sp|P15365.1|Allantoate permease Saccharomyces cerevisiae S288C	SBP28_004673	SBP28_004717	B9J08_004099
Chr1	complement(836207..837214)	-0.230019	-1.17285	0.00563323	0.0241013	1	Probable oxidoreductase ENV9 CDS	hypothetical protein	similar to sp|Q08651.1|Probable oxidoreductase ENV9, Late endosome and vacuole interface protein 9 Saccharomyces cerevisiae S288C	SBP28_000355	SBP28_000355	B9J08_003729
Chr5	complement(858261..859739)	-0.229774	-1.17265	0.0229019	0.0730284	1	Arrestin-related trafficking adapter 10 CDS	hypothetical protein	similar to sp|C5DL84.1|Arrestin-related trafficking adapter 10 Lachancea thermotolerans CBS 6340	SBP28_004626	SBP28_004670	B9J08_004535
Chr7	complement(383531..385198)	-0.22977	-1.17265	0.00203516	0.0102556	1	Probable intramembrane protease YKL100C CDS	hypothetical protein	similar to sp|P34248.1|Probable intramembrane protease YKL100C Saccharomyces cerevisiae S288C	SBP28_005219	SBP28_005265	B9J08_002412
Chr1	941463..942545	-0.229746	-1.17263	0.0788227	0.189024	1	Peroxisomal adenine nucleotide transporter 1 CDS	hypothetical protein	similar to sp|Q75A82.1|Peroxisomal adenine nucleotide transporter 1 Eremothecium gossypii ATCC 10895	SBP28_000404	SBP28_000404	B9J08_003678
Chr2	complement(813680..815359)	-0.22973	-1.17262	0.0118395	0.0437938	1	Aspartic proteinase 3 CDS	hypothetical protein	similar to sp|P32329.2|Aspartic proteinase 3, Proprotein convertase, Yapsin-1, contains Aspartic proteinase 3 subunit alpha, contains Aspartic proteinase 3 subunit beta Saccha	SBP28_002269	SBP28_002287	B9J08_000398
Chr7	368002..370509	-0.229513	-1.17244	0.000901655	0.00508302	1	Spindle pole body component alp14 CDS	hypothetical protein	similar to sp|O94534.1|Spindle pole body component alp14, Altered polarity protein 14 Schizosaccharomyces pombe 972h-	SBP28_005210	SBP28_005256	B9J08_002403
Chr1	complement(3829583..3831613)	-0.22942	-1.17236	0.00571573	0.0243357	1	V-type proton ATPase subunit B CDS	hypothetical protein	similar to gb|KAF3987938.1|hypothetical protein FT662_03709 Candida haemuloni var. vulneris	SBP28_001730	SBP28_001746	B9J08_001700
Chr2	1986983..1987740	-0.229286	-1.17225	0.0842784	0.198495	1	Predicted GPI-anchored protein 43 CDS	hypothetical protein	similar to sp|Q5A1A9.1|Predicted GPI-anchored protein 43 Candida albicans SC5314	SBP28_002767	SBP28_002794	B9J08_000919
Chr3	complement(587454..588509)	-0.228294	-1.17145	0.019094	0.0633384	1	Topoisomerase I damage affected protein 11 CDS	hypothetical protein	similar to sp|Q6BXG5.2|Topoisomerase I damage affected protein 11 Debaryomyces hansenii CBS767	SBP28_003157	SBP28_003191	B9J08_002204
Chr3	569950..571011	-0.228063	-1.17126	0.0317873	0.0942356	1	Histone acetyltransferase SAS2 CDS	hypothetical protein	similar to sp|P40963.1|Histone acetyltransferase SAS2, Something about silencing protein 2 Saccharomyces cerevisiae S288C	SBP28_003149	SBP28_003183	B9J08_002196
Chr3	complement(865476..866597)	-0.227977	-1.17119	0.000821011	0.00470386	1	Translation initiation factor IF-2 CDS, Putative uridine kinase C227.14 CDS	hypothetical protein	similar to sp|A1BDF1.1|Translation initiation factor IF-2 Chlorobium phaeobacteroides DSM 266, similar to sp|Q9UTC5.1|Putative uridine kinase C227.14 Schizosaccharomyces pombe 972h-
Chr4	535856..538825	-0.227755	-1.17101	0.000823236	0.00471148	1	DNA mismatch repair protein MSH2 CDS	hypothetical protein	similar to sp|P25847.2|DNA mismatch repair protein MSH2, MutS protein homolog 2 Saccharomyces cerevisiae S288C	SBP28_003852	SBP28_003889	B9J08_005310
Chr3	complement(275224..276972)	-0.227682	-1.17095	0.000787902	0.0045438	1	Vacuolar basic amino acid transporter 5 CDS	hypothetical protein	similar to sp|P36172.1|Vacuolar basic amino acid transporter 5 Saccharomyces cerevisiae S288C	SBP28_003021	SBP28_003055	B9J08_002065
Chr5	914103..916937	-0.227377	-1.1707	0.000817897	0.00469623	1	Protein transport protein SEC24 CDS	hypothetical protein	similar to sp|Q6BT80.2|Protein transport protein SEC24 Debaryomyces hansenii CBS767	SBP28_004644	SBP28_004688	B9J08_004554
Chr2	725648..726319	-0.226442	-1.16995	0.00506078	0.022064	1	LOG family protein YJL055W CDS	hypothetical protein	similar to sp|P47044.1|LOG family protein YJL055W Saccharomyces cerevisiae S288C	SBP28_002233	SBP28_002251	B9J08_000362
Chr2	complement(1388567..1391059)	-0.226378	-1.16989	0.0016431	0.00863489	1	Actin-like protein ARP8 CDS	hypothetical protein	similar to sp|Q12386.1|Actin-like protein ARP8 Saccharomyces cerevisiae S288C	SBP28_002508	SBP28_002529	B9J08_000651
Chr1	2539480..2540763	-0.226315	-1.16984	0.000730343	0.00425845	1	dihydroorotate dehydrogenase (quinone), mitochondrial CDS	dihydroorotate dehydrogenase (quinone), mitochondrial	similar to sp|Q874I4.1|Dihydroorotate dehydrogenase (quinone), mitochondrial, DHOD, DHODase, DHOdehase, Dihydroorotate oxidase Candida albicans SC5314	SBP28_001152	SBP28_001163	B9J08_002742
Chr7	577221..580679	-0.226256	-1.1698	0.00110281	0.00606776	1	Copper-transporting ATPase CDS	hypothetical protein	similar to sp|P38995.1|Copper-transporting ATPase, Cu(2 )-ATPase Saccharomyces cerevisiae S288C	SBP28_005298	SBP28_005344	B9J08_002491
Chr2	complement(1643333..1643614)	-0.226195	-1.16975	0.00346515	0.0159937	1	Dolichol-phosphate mannosyltransferase subunit 3 CDS	hypothetical protein	similar to sp|Q3ZC71.1|Dolichol-phosphate mannosyltransferase subunit 3, Dolichol-phosphate mannose synthase subunit 3, DPM synthase subunit 3, Dolichyl-phosphate beta-D-mannosyltransferase subunit 3	SBP28_002615	SBP28_002639	B9J08_000761
Chr1	complement(1738579..1741035)	-0.225516	-1.1692	0.00118995	0.00649299	1	putative zinc-finger protein CDS	hypothetical protein	similar to ref|XP_025340448.1|hypothetical protein CXQ85_003354 Candida haemuloni	SBP28_000773	SBP28_000775	B9J08_003301
Chr1	3088947..3090581	-0.225452	-1.16914	0.00403446	0.0181018	1	DNA-binding proteins Bright/BRCAA1/RBP1 and related proteins containing BRIGHT domain CDS	hypothetical protein	similar to ref|XP_025341182.1|hypothetical protein CXQ85_002026 Candida haemuloni	SBP28_001397	SBP28_001411	B9J08_002654
Chr1	3883246..3885639	-0.225339	-1.16905	0.00104315	0.00577567	1	ERAD-associated E3 ubiquitin-protein ligase component HRD3 CDS	hypothetical protein	similar to sp|Q6FNV5.1|ERAD-associated E3 ubiquitin-protein ligase component HRD3 Candida glabrata CBS 138	SBP28_001753	SBP28_001769	B9J08_001676
Chr3	complement(951820..952755)	-0.224655	-1.1685	0.000975852	0.00545463	1	Protein NSG2 CDS	hypothetical protein	similar to sp|P53898.1|Protein NSG2, INSIG homolog 2 Saccharomyces cerevisiae S288C	SBP28_003326	SBP28_003361	B9J08_001203
Chr1	complement(3549268..3550230)	-0.224652	-1.1685	0.0207595	0.0674204	1	pyridoxal kinase CDS	pyridoxal kinase	similar to sp|P39988.1|Putative pyridoxal kinase BUD16, Bud site selection protein 16 Saccharomyces cerevisiae S288C	SBP28_001611	SBP28_001626	B9J08_001827
Chr1	complement(2394010..2395953)	-0.22465	-1.16849	0.00163236	0.00860416	1	hypothetical protein E0198_001086 CDS	hypothetical protein	similar to ref|XP_025341480.1|hypothetical protein CXQ85_002334 Candida haemuloni	SBP28_001081	SBP28_001090	B9J08_002985
Chr2	complement(1446489..1451291)	-0.224542	-1.16841	0.00364546	0.0167234	1	Cell wall protein RBR3 CDS	hypothetical protein	similar to sp|Q5A5M7.3|Cell wall protein RBR3, Repressed by RIM101 protein 3 Candida albicans SC5314	SBP28_002533	SBP28_002554	B9J08_000675
Chr5	734762..740974	-0.224235	-1.16816	0.00212556	0.0106399	1	Protein ECM5 CDS	hypothetical protein	similar to sp|Q03214.1|Protein ECM5, Extracellular matrix protein 5 Saccharomyces cerevisiae S288C	SBP28_004572	SBP28_004616	B9J08_004576
Chr4	293926..295857	-0.224053	-1.16801	0.00279529	0.0133219	1	DNA repair protein rad32 CDS	hypothetical protein	similar to sp|P32829.2|Double-strand break repair protein MRE11 Saccharomyces cerevisiae S288C	SBP28_003755	SBP28_003791	B9J08_005411
Chr2	561008..561901	-0.223728	-1.16775	0.00242316	0.0118373	1	Probable proteasome subunit alpha type-6 CDS	hypothetical protein	similar to sp|O14250.1|Probable proteasome subunit alpha type-6 Schizosaccharomyces pombe 972h-	SBP28_002150	SBP28_002168	B9J08_000275
Chr4	complement(1359961..1360911)	-0.223516	-1.16758	0.00102897	0.00570317	1	Rhomboid protein CDS	hypothetical protein	similar to sp|Q6BSA9.2|Rhomboid protein 2 Debaryomyces hansenii CBS767	SBP28_004229	SBP28_004272
Chr2	1355389..1356807	-0.223382	-1.16747	0.00126107	0.00681754	1	Cell division control protein 1 CDS	hypothetical protein	similar to sp|P40986.2|Cell division control protein 1 Saccharomyces cerevisiae S288C	SBP28_002488	SBP28_002509	B9J08_000630
Chr1	1704134..1704784	-0.223306	-1.16741	0.104483	0.231691	1	hypothetical protein CDS	hypothetical protein		SBP28_000757	SBP28_000759	B9J08_003317
Chr3	868115..869077	-0.222973	-1.16714	0.00215845	0.010784	1	Oxygen-dependent coproporphyrinogen-III oxidase CDS	hypothetical protein	similar to sp|P11353.2|Oxygen-dependent coproporphyrinogen-III oxidase, COX, Coprogen oxidase, Coproporphyrinogenase Saccharomyces cerevisiae S288C	SBP28_003284	SBP28_003319	B9J08_001161
Chr7	complement(307050..309290)	-0.222293	-1.16659	0.000988753	0.00552089	1	AP-1 complex subunit beta-1 CDS	hypothetical protein	similar to sp|P36000.1|AP-1 complex subunit beta-1, Beta-1-adaptin, Clathrin assembly protein complex 1 beta-1 large chain, Clathrin assembly protein large beta-1 chain Saccharomyces cerevisiae S288C	SBP28_005178	SBP28_005224	B9J08_002371
Chr1	3022582..3024924	-0.221585	-1.16601	0.00352649	0.0162484	1	ATP-dependent DNA helicase RRM3 CDS	hypothetical protein	similar to sp|P38766.1|ATP-dependent DNA helicase RRM3, Regulation of Ty1 transposition protein 104, rDNA recombination mutation protein 3 Saccharomyces cerevisiae S288C	SBP28_001377	SBP28_001391	B9J08_002675
Chr3	complement(942889..945405)	-0.221568	-1.166	0.0068411	0.0283264	1	putative zinc-regulated protein CDS	hypothetical protein	similar to ref|XP_025344061.1|hypothetical protein CXQ85_002848 Candida haemuloni	SBP28_003320	SBP28_003355	B9J08_001197
Chr4	811453..811893	-0.221395	-1.16586	0.372847	0.559908	1	uncharacterized protein CJI97_005273 CDS	hypothetical protein	similar to ref|XP_025342514.1|hypothetical protein CXQ85_000556 Candida haemuloni	SBP28_003974	SBP28_004012	B9J08_005189
Chr4	complement(784963..785820)	-0.221103	-1.16562	0.00230783	0.0113901	1	Acyl-coenzyme A diphosphatase fit1 CDS	hypothetical protein	similar to sp|Q9HGM4.1|FIT family protein scs3 Schizosaccharomyces pombe 972h-	SBP28_003961	SBP28_003999	B9J08_005204
Chr4	195148..196134	-0.220402	-1.16506	0.00126667	0.0068408	1	Protein DOS2 CDS	hypothetical protein	similar to sp|P54858.1|Protein DOS2 Saccharomyces cerevisiae S288C	SBP28_003717	SBP28_003753	B9J08_005451
Chr3	102575..104653	-0.219528	-1.16435	0.00424246	0.0188709	1	Putative alpha-1,3-mannosyltransferase MNT4 CDS	hypothetical protein	similar to sp|Q59MZ9.1|Putative alpha-1,3-mannosyltransferase MNT4 Candida albicans SC5314	SBP28_002941	SBP28_002974	B9J08_001981
Chr4	1196440..1197435	-0.219378	-1.16423	0.00161241	0.00852461	1	casein kinase II subunit alpha' CDS	casein kinase II subunit alpha'	similar to sp|P19454.2|Casein kinase II subunit alpha', CK II Saccharomyces cerevisiae S288C	SBP28_004156	SBP28_004196	B9J08_005003
Chr2	372476..373654	-0.219258	-1.16413	0.0015425	0.00821756	1	26S proteasome regulatory subunit RPN14 CDS	hypothetical protein	similar to sp|P53196.1|26S proteasome regulatory subunit RPN14, Proteasome non-ATPase subunit 14 Saccharomyces cerevisiae S288C	SBP28_002058	SBP28_002074	B9J08_000177
Chr2	complement(1432974..1433444)	-0.21883	-1.16379	0.024767	0.07768	1	Transcription initiation factor TFIID subunit 9 CDS	hypothetical protein	similar to sp|Q05027.1|Transcription initiation factor TFIID subunit 9, TAFII-17, TAFII20, TBP-associated factor 17 kDa, TBP-associated factor 9 Saccharomyces cerevisiae S288C	SBP28_002525	SBP28_002546	B9J08_000667
Chr2	1018942..1023360	-0.218514	-1.16353	0.020337	0.0664927	1	ABC transporter CDR4 CDS	hypothetical protein	similar to sp|O74676.1|ABC transporter CDR4 Candida albicans	SBP28_002346	SBP28_002366	B9J08_000479
Chr5	complement(68535..69776)	-0.218413	-1.16345	0.0370193	0.106279	1	hypothetical protein CDS	hypothetical protein	similar to ref|XP_025344441.1|hypothetical protein CXQ85_003791 Candida haemuloni	SBP28_004280	SBP28_004323	B9J08_004871
Chr2	complement(1657653..1659971)	-0.21824	-1.16331	0.00158232	0.00839919	1	Uncharacterized RING finger protein C2F3.16 CDS	hypothetical protein	similar to sp|O14099.1|Uncharacterized RING finger protein C2F3.16 Schizosaccharomyces pombe 972h-	SBP28_002622	SBP28_002647	B9J08_000769
Chr4	complement(786127..786564)	-0.218181	-1.16327	0.0160388	0.0551832	1	Mediator of RNA polymerase II transcription subunit 31 CDS	hypothetical protein	similar to sp|Q6BUN9.2|Mediator of RNA polymerase II transcription subunit 31, Mediator complex subunit 31 Debaryomyces hansenii CBS767	SBP28_003962	SBP28_004000	B9J08_005203
Chr4	complement(208274..209440)	-0.218041	-1.16315	0.00183147	0.00945513	1	Histone acetyltransferase type B subunit 2 CDS	hypothetical protein	similar to sp|Q6BK34.1|Histone acetyltransferase type B subunit 2 Debaryomyces hansenii CBS767	SBP28_003725	SBP28_003761	B9J08_005442
Chr2	complement(505572..506213)	-0.21801	-1.16313	0.00138388	0.0074357	1	Protein ERP5 CDS	hypothetical protein	similar to sp|P38819.1|Protein ERP5 Saccharomyces cerevisiae S288C	SBP28_002119	SBP28_002137	B9J08_000243
Chr1	277112..278695	-0.217974	-1.1631	0.00223137	0.0110645	1	Cell division control protein 1 CDS	hypothetical protein	similar to sp|P40986.2|Cell division control protein 1 Saccharomyces cerevisiae S288C	SBP28_000110	SBP28_000110	B9J08_003971
Chr7	complement(748376..750760)	-0.217771	-1.16294	0.0016309	0.00860416	1	Probable glutamate carboxypeptidase ARB_02390 CDS	hypothetical protein	similar to sp|D4B1R0.1|Probable glutamate carboxypeptidase ARB_02390 Trichophyton benhamiae CBS 112371	SBP28_005376	SBP28_005422	B9J08_002575
Chr1	complement(440792..443707)	-0.217339	-1.16259	0.00231843	0.0114317	1	GPI ethanolamine phosphate transferase 1 CDS	GPI ethanolamine phosphate transferase 1	similar to sp|Q6BWE3.2|GPI ethanolamine phosphate transferase 1 Debaryomyces hansenii CBS767	SBP28_000185	SBP28_000185	B9J08_004046
Chr3	718974..719444	-0.217242	-1.16251	0.0320232	0.0948816	1	Endosomal/vacuolar adapter protein YPT35 CDS	hypothetical protein	similar to sp|Q6BIS2.2|PX domain-containing protein YPT35 Debaryomyces hansenii CBS767	SBP28_003215	SBP28_003250	B9J08_001089
Chr3	complement(1401652..1403400)	-0.217117	-1.16241	0.00433268	0.0192235	1	Carboxypeptidase S CDS	hypothetical protein	similar to sp|P27614.2|Carboxypeptidase S, GLY-X carboxypeptidase, YSCS Saccharomyces cerevisiae S288C	SBP28_003519	SBP28_003556	B9J08_001402
Chr3	complement(1496102..1498027)	-0.216812	-1.16216	0.00147138	0.00786575	1	Transcription elongation factor 1 CDS	hypothetical protein	similar to sp|P36053.1|Transcription elongation factor 1 Saccharomyces cerevisiae S288C	SBP28_003555	SBP28_003592	B9J08_001445
Chr5	complement(72985..73599)	-0.216799	-1.16215	0.00689071	0.0284647	1	PUTATIVE PSEUDOGENE: Putative homeobox protein Meis3-like 1 CDS	hypothetical protein	similar to sp|P41817.1|Homeobox protein CUP9 Saccharomyces cerevisiae S288C	SBP28_004281	SBP28_004324	B9J08_004870
Chr1	723485..726487	-0.216749	-1.16211	0.00391768	0.0177559	1	putative chromosome segregation protein SMC CDS	hypothetical protein	similar to gb|KAF3991657.1|hypothetical protein FT663_02634 Candida haemuloni var. vulneris	SBP28_000304	SBP28_000304	B9J08_003782
Chr6	complement(926146..928338)	-0.216172	-1.16165	0.002672	0.0128235	1	Biotin--protein ligase CDS	hypothetical protein	similar to sp|P48445.1|Biotin--protein ligase, Biotin apo-protein ligase	SBP28_005036	SBP28_005083	B9J08_004120
Chr6	complement(107075..109615)	-0.215873	-1.16141	0.0092444	0.0359986	1	ATP-dependent DNA helicase SRS2 CDS	hypothetical protein	similar to sp|P12954.2|ATP-dependent DNA helicase SRS2 Saccharomyces cerevisiae S288C	SBP28_004703	SBP28_004747	B9J08_004463
Chr1	478914..479804	-0.215781	-1.16133	0.00176945	0.00917989	1	Ribonuclease H2 subunit B CDS	hypothetical protein	similar to sp|Q05635.1|Ribonuclease H2 subunit B, RNase H2 subunit B, Rnh2B, RNase H(202), Ribonuclease HI subunit B Saccharomyces cerevisiae S288C	SBP28_000202	SBP28_000202	B9J08_003887
Chr1	2373771..2375696	-0.215421	-1.16104	0.00267262	0.0128235	1	Iron transport multicopper oxidase FET3 CDS	hypothetical protein	similar to sp|P78591.1|Iron transport multicopper oxidase FET3 Candida albicans	SBP28_001069	SBP28_001078	B9J08_002997
Chr3	981255..983522	-0.215097	-1.16078	0.0013015	0.0070217	1	Dolichyl-phosphate-mannose--protein mannosyltransferase 4 CDS	hypothetical protein	similar to sp|Q59X23.2|Dolichyl-phosphate-mannose--protein mannosyltransferase 4, Protein mannosyltransferase 4 Candida albicans SC5314	SBP28_003338	SBP28_003373	B9J08_001216
Chr1	complement(1251712..1252761)	-0.214753	-1.16051	0.00159792	0.00847348	1	V-type proton ATPase subunit d CDS	hypothetical protein	similar to sp|P32366.2|V-type proton ATPase subunit d, V-ATPase subunit d, V-ATPase 39 kDa subunit, V-ATPase subunit M39, Vacuolar proton pump subunit d Saccharomyces cerevisiae S288C	SBP28_000547	SBP28_000548	B9J08_003537
Chr1	complement(3804350..3805852)	-0.214724	-1.16048	0.00405407	0.0181709	1	Rho GTPase-activating protein gacFF CDS	hypothetical protein	similar to sp|Q86I31.1|Rho GTPase-activating protein gacFF, GTPase activating factor for raC protein FF Dictyostelium discoideum	SBP28_001721	SBP28_001737	B9J08_001709
Chr7	complement(603759..604205)	-0.214366	-1.16019	0.00936262	0.0364209	1	hypothetical protein CDS	hypothetical protein	similar to sp|P53152.1|Ubiquitin-conjugating enzyme variant MMS2, UEV MMS2 Saccharomyces cerevisiae S288C	SBP28_005308	SBP28_005354
Chr3	complement(423145..423414)	-0.213937	-1.15985	0.00741904	0.0302676	1	uncharacterized protein CJI97_002323 CDS	hypothetical protein	similar to gb|KAF3986929.1|hypothetical protein FT662_04292 Candida haemuloni var. vulneris	SBP28_003086	SBP28_003120	B9J08_002132
Chr1	2079334..2080203	-0.213462	-1.15947	0.00602455	0.0254654	1	hypothetical protein CDS	hypothetical protein	similar to ref|XP_025340280.1|hypothetical protein CXQ85_003179 Candida haemuloni	SBP28_000924	SBP28_000927	B9J08_003149
Chr1	1162937..1164004	-0.213412	-1.15943	0.00221116	0.0110046	1	Ubiquitin domain-containing protein DSK2 CDS	hypothetical protein	similar to sp|P48510.2|Ubiquitin domain-containing protein DSK2 Saccharomyces cerevisiae S288C	SBP28_000505	SBP28_000504	B9J08_003578
Chr2	complement(181962..182975)	-0.212919	-1.15903	0.0151646	0.053041	1	DSC E3 ubiquitin ligase complex subunit 2 CDS	hypothetical protein	similar to sp|Q08232.1|DSC E3 ubiquitin ligase complex subunit 2, Defective for SREBP cleavage protein 2 Saccharomyces cerevisiae S288C	SBP28_001974	SBP28_001992	B9J08_000089
Chr7	complement(572040..574847)	-0.21291	-1.15902	0.0331607	0.0973218	1	Mitogen-activated protein kinase-binding protein 1CDS	hypothetical protein	similar to sp|Q6DFF9.1|Mitogen-activated protein kinase-binding protein 1 Xenopus laevis	SBP28_005296	SBP28_005342	B9J08_002489
Chr2	1036449..1038155	-0.21283	-1.15896	0.00181672	0.00938815	1	actin CDS	actin	similar to sp|O74258.2|Actin Ogataea parapolymorpha DL-1	SBP28_002353	SBP28_002373	B9J08_000486
Chr2	complement(1765970..1767157)	-0.212809	-1.15894	0.00704685	0.0290414	1	trimethyllysine dioxygenase CDS	trimethyllysine dioxygenase	similar to sp|A5DCB6.2|Trimethyllysine dioxygenase, Epsilon-trimethyllysine 2-oxoglutarate dioxygenase, TML hydroxylase, TML-alpha-ketoglutarate dioxygenase	SBP28_002667	SBP28_002692	B9J08_000813
Chr2	746332..747171	-0.212742	-1.15889	0.00824983	0.0328684	1	D-arabinitol 2-dehydrogenase (ribulose-forming) CDS	D-arabinitol 2-dehydrogenase (ribulose-forming)	similar to sp|P50167.1|D-arabinitol 2-dehydrogenase ribulose-forming , ARDH Scheffersomyces stipitis CBS 6054	SBP28_002241	SBP28_002258	B9J08_000370
Chr1	938852..940102	-0.212512	-1.1587	0.0234495	0.0744144	1	Uncharacterized protein YGR117C CDS	hypothetical protein	similar to sp|P53270.1|Uncharacterized protein YGR117C Saccharomyces cerevisiae S288C	SBP28_000403	SBP28_000403	B9J08_003679
Chr4	complement(1176724..1178400)	-0.2125	-1.15869	0.00552397	0.0237108	1	Cell division control protein 7 CDS	hypothetical protein	similar to sp|P06243.2|Cell division control protein 7 Saccharomyces cerevisiae S288C	SBP28_004146	SBP28_004186	B9J08_005013
Chr3	1077475..1078506	-0.212126	-1.15839	0.00596942	0.0252933	1	Monopolin complex subunit CSM1 CDS	hypothetical protein	similar to sp|P25651.1|Monopolin complex subunit CSM1, Chromosome segregation in meiosis protein 1 Saccharomyces cerevisiae S288C	SBP28_003383	SBP28_003418	B9J08_001262
Chr1	2441208..2442743	-0.211784	-1.15812	0.0315847	0.0937403	1	Myb-like DNA-binding protein myb-1 CDS	hypothetical protein	similar to sp|O13493.2|Myb-like DNA-binding protein myb-1 Neurospora crassa OR74A	SBP28_001103	SBP28_001114	B9J08_002958
Chr3	complement(1117429..1118943)	-0.211034	-1.15752	0.00268009	0.0128308	1	ubiquinone biosynthesis monooxygenase COQ6 CDS	ubiquinone biosynthesis monooxygenase COQ6	similar to sp|P53318.1|Ubiquinone biosynthesis monooxygenase COQ6, mitochondrial, Ubiquinone C4-deaminase Saccharomyces cerevisiae S288C	SBP28_003402	SBP28_003437	B9J08_001281
Chr3	complement(1274105..1274884)	-0.210737	-1.15728	0.0041673	0.0185679	1	GTP:AMP phosphotransferase, mitochondrial CDS	hypothetical protein	similar to sp|E9P974.1|GTP:AMP phosphotransferase, mitochondrial, Adenylate kinase 3, AK 3 Saccharomyces cerevisiae	SBP28_003462	SBP28_003499	B9J08_001345
Chr3	77680..79254	-0.210518	-1.1571	0.0289253	0.0878255	1	F-box-like family protein CDS	hypothetical protein	similar to ref|XP_025343694.1|hypothetical protein CXQ85_002473 Candida haemuloni	SBP28_002929	SBP28_002962	B9J08_001969
Chr6	708858..712694	-0.210365	-1.15698	0.00247343	0.0120494	1	Trafficking protein particle complex II-specific subunit 130 CDS	hypothetical protein	similar to sp|Q03660.1|Trafficking protein particle complex II-specific subunit 130, TRAPP II-specific subunit 130, Transport protein particle 130 kDa subunit Saccharomyces cerevisiae S288C	SBP28_004957	SBP28_005004	B9J08_004201
Chr6	complement(758234..759067)	-0.209923	-1.15663	0.00991071	0.0380199	1	Exosome complex component MTR3 CDS	hypothetical protein	similar to sp|Q6P0I8.2|Exosome complex component MTR3, Exosome component 6, mRNA transport regulator 3 homolog Danio rerio	SBP28_004977	SBP28_005024	B9J08_004181
Chr7	102816..104591	-0.209918	-1.15662	0.00241915	0.0118287	1	S-adenosylmethionine permease GAP4 CDS	hypothetical protein	similar to sp|Q59WB3.1|S-adenosylmethionine permease GAP4, SAM permease, Amino-acid permease GAP4 Candida albicans SC5314	SBP28_005089	SBP28_005135	B9J08_002280
Chr1	2525311..2527713	-0.209812	-1.15654	0.00318056	0.0148888	1	Transmembrane E3 ubiquitin-protein ligase 1 CDS	hypothetical protein	similar to sp|P36096.1|Transmembrane E3 ubiquitin-protein ligase 1, RING-type E3 ubiquitin transferase TUL1 Saccharomyces cerevisiae S288C	SBP28_001146	SBP28_001157	B9J08_002736
Chr1	2389363..2391213	-0.209784	-1.15652	0.00189298	0.00968727	1	Uncharacterized WD repeat-containing protein C9G1.05 CDS	hypothetical protein	similar to sp|O14301.1|Uncharacterized WD repeat-containing protein C9G1.05 Schizosaccharomyces pombe 972h-	SBP28_001079	SBP28_001088	B9J08_002987
Chr2	complement(341552..346078)	-0.209706	-1.15645	0.00832249	0.0331328	1	multidrug resistance protein CDR1 CDS	multidrug resistance protein CDR1	similar to sp|P43071.1|Multidrug resistance protein CDR1 Candida albicans	SBP28_002045	SBP28_002062	B9J08_000164
Chr1	complement(3421277..3423616)	-0.209397	-1.1562	0.00251606	0.0122119	1	Cell division control protein 53 CDS	hypothetical protein	similar to sp|Q12018.1|Cell division control protein 53, Cullin-A, E3 ubiquitin ligase complex SCF subunit CDC53 Saccharomyces cerevisiae S288C	SBP28_001541	SBP28_001556	B9J08_001897
Chr3	828787..832317	-0.209141	-1.156	0.00273949	0.0131033	1	Condensin complex subunit 1 CDS	hypothetical protein	similar to sp|Q06156.1|Condensin complex subunit 1, XCAP-D2 homolog Saccharomyces cerevisiae S288C	SBP28_003265	SBP28_003300	B9J08_001141
Chr1	2165547..2167259	-0.209091	-1.15596	0.0024671	0.0120297	1	threonine ammonia-lyase, biosynthetic CDS	threonine ammonia-lyase, biosynthetic	similar to sp|P00927.2|Threonine dehydratase, mitochondrial, Threonine deaminase Saccharomyces cerevisiae S288C	SBP28_000967	SBP28_000970	B9J08_003105
Chr1	3483950..3485908	-0.207889	-1.155	0.00535773	0.0231101	1	Very long-chain fatty acid transport protein CDS	hypothetical protein	similar to sp|P38225.2|Very long-chain fatty acid transport protein Saccharomyces cerevisiae S288C	SBP28_001576	SBP28_001591	B9J08_001861
Chr6	897219..903773	-0.207844	-1.15496	0.00194716	0.00991639	1	Proteasome activator BLM10 CDS	hypothetical protein	similar to sp|P43583.2|Proteasome activator BLM10, Bleomycin resistance protein BLM10 Saccharomyces cerevisiae S288C	SBP28_005023	SBP28_005070	B9J08_004133
Chr1	complement(3568922..3570760)	-0.207658	-1.15481	0.00212028	0.0106236	1	RHO GTPase-activating protein RGD1 CDS	hypothetical protein	similar to sp|P38339.1|RHO GTPase-activating protein RGD1, RhoGAP, Related GAP domain protein 1 Saccharomyces cerevisiae S288C	SBP28_001620	SBP28_001635	B9J08_001817
Chr1	complement(2642882..2643640)	-0.207646	-1.1548	0.00227813	0.0112646	1	Replication factor A protein 2 CDS	hypothetical protein	similar to sp|P26754.1|Replication factor A protein 2, RF-A protein 2, DNA-binding protein BUF1, Replication protein A 36 kDa subunit Saccharomyces cerevisiae S288C	SBP28_001202	SBP28_001213	B9J08_002794
Chr2	complement(55720..56199)	-0.207282	-1.15451	0.0158944	0.0549104	1	hypothetical protein CDS	hypothetical protein	similar to ref|XP_025335652.1|uncharacterized protein CXQ87_002859 Candida duobushaemulonis, gb|PVH14712.1|hypothetical protein CXQ87_002859 Candida duobushaemulonis	SBP28_001909	SBP28_001927	B9J08_000024
Chr7	531838..532419	-0.207226	-1.15447	0.0569599	0.147869	1	Kinetochore-associated protein NNF1 CDS	hypothetical protein	similar to sp|Q09858.1|Kinetochore protein nnf1, NMS complex subunit nnf1 Schizosaccharomyces pombe 972h-	SBP28_005279	SBP28_005325	B9J08_002472
Chr2	complement(628770..630531)	-0.207113	-1.15438	0.0115123	0.0428238	1	Sorting nexin-41 CDS	hypothetical protein	similar to sp|Q6BHN9.2|Sorting nexin-41 Debaryomyces hansenii CBS767	SBP28_002187	SBP28_002205	B9J08_000314
Chr1	complement(2588041..2592039)	-0.20707	-1.15434	0.00234076	0.0115202	1	Trafficking protein particle complex II-specific subunit 120 CDS	hypothetical protein	similar to sp|Q04183.1|Trafficking protein particle complex II-specific subunit 120, TRAPP II-specific subunit 120, Transport protein particle 120 kDa subunit Saccharomyces cerevisiae S288C	SBP28_001177	SBP28_001188	B9J08_002766
Chr4	688107..689180	-0.206682	-1.15403	0.00953788	0.0368849	1	fructose-bisphosphate aldolase CDS	fructose-bisphosphate aldolase	similar to sp|Q9URB4.2|Fructose-bisphosphate aldolase, FBP aldolase, FBPA, 37 kDa major allergen, Fructose-1,6-bisphosphate aldolase, IgE-binding allergen Candida albicans SC5314	SBP28_003921	SBP28_003959	B9J08_005239
Chr2	415868..416980	-0.206637	-1.154	0.00403522	0.0181018	1	Putative steryl acetyl hydrolase mug81 CDS	hypothetical protein	similar to sp|Q9HDV1.1|Putative steryl acetyl hydrolase mug81, Meiotically up-regulated gene 180 protein Schizosaccharomyces pombe 972h-	SBP28_002076	SBP28_002092	B9J08_000195
Chr4	complement(419129..420479)	-0.206482	-1.15387	0.00211378	0.0106112	1	hypothetical protein CDS	hypothetical protein	similar to sp|Q59NP5.2|Secreted beta-glucosidase SUN41 Candida albicans SC5314	SBP28_003807	SBP28_003843
Chr5	902143..903651	-0.206418	-1.15382	0.00190054	0.00971656	1	glucose-6-phosphate 1-dehydrogenase CDS	glucose-6-phosphate 1-dehydrogenase	similar to sp|P11410.2|Glucose-6-phosphate 1-dehydrogenase, G6PD Cyberlindnera jadinii	SBP28_004640	SBP28_004684	B9J08_004550
Chr1	complement(1187816..1188502)	-0.206183	-1.15363	0.00984536	0.0378243	1	Sophorolipid acetyltransferase CDS	hypothetical protein	similar to sp|G0YF19.1|Sophorolipid acetyltransferase, Carboxyhydrate transacetylase Starmerella bombicola	SBP28_000516	SBP28_000515	B9J08_003569
Chr1	complement(765573..766091)	-0.206032	-1.15351	0.0545178	0.143038	1	cytidine deaminase CDS	cytidine deaminase	similar to sp|Q06549.1|Cytidine deaminase, CDA, Cytidine aminohydrolase Saccharomyces cerevisiae S288C	SBP28_000319	SBP28_000319	B9J08_003767
Chr2	complement(888866..891016)	-0.205924	-1.15342	0.00844066	0.0334604	1	vacuolar protein sorting-associated protein 1 CDS	vacuolar protein sorting-associated protein 1	similar to sp|P21576.2|Vacuolar protein sorting-associated protein 1 Saccharomyces cerevisiae S288C	SBP28_002301	SBP28_002319	B9J08_000431
Chr4	990230..990745	-0.205894	-1.1534	0.00320376	0.0149707	1	3-hydroxyanthranilate 3,4-dioxygenase CDS	3-hydroxyanthranilate 3,4-dioxygenase	similar to sp|A5DLW3.2|3-hydroxyanthranilate 3,4-dioxygenase, 3-hydroxyanthranilate oxygenase, 3-HAO, 3-hydroxyanthranilic acid dioxygenase	SBP28_004060	SBP28_004098	B9J08_005101
Chr2	1226374..1228761	-0.205366	-1.15298	0.013257	0.0476503	1	ATP-dependent DNA helicase PIF1 CDS	hypothetical protein	similar to sp|Q59RQ0.2|ATP-dependent DNA helicase PIF1, DNA repair and recombination helicase PIF1 Candida albicans SC5314	SBP28_002435	SBP28_002455	B9J08_000573
Chr1	3955356..3957461	-0.20412	-1.15198	0.00543615	0.023391	1	Putative Xaa-Pro aminopeptidase FRA1 CDS	hypothetical protein	similar to sp|Q07825.1|Putative Xaa-Pro aminopeptidase FRA1, Fe repressor of activation 1 Saccharomyces cerevisiae S288C	SBP28_001784	SBP28_001802	B9J08_001642
Chr1	2078068..2079273	-0.203987	-1.15188	0.0161683	0.0555201	1	Set1 complex component swd2 CDS	hypothetical protein	similar to sp|O60137.1|Set1 complex component swd2, Set1C component swd2, COMPASS component swd2, Complex proteins associated with set1 protein swd2 Schizosaccharomyces pombe 972h-	SBP28_000923	SBP28_000926	B9J08_003150
Chr2	379676..388120	-0.203873	-1.15179	0.0034045	0.015769	1	Cell morphogenesis protein PAG1 CDS	hypothetical protein	similar to sp|P40468.1|Cell morphogenesis protein PAG1, Protein TAO3 Saccharomyces cerevisiae S288C	SBP28_002062	SBP28_002078	B9J08_000181
Chr3	1451491..1454148	-0.203756	-1.15169	0.00290581	0.0137122	1	GTPase-activating protein BEM3 CDS	hypothetical protein	similar to sp|Q74ZH7.2|GTPase-activating protein BEM3 Eremothecium gossypii ATCC 10895	SBP28_003539	SBP28_003576	B9J08_001424
Chr7	692939..694336	-0.203685	-1.15164	0.00861147	0.0339246	1	hypothetical protein CDS	hypothetical protein	similar to gb|QWU90423.1|hypothetical protein CA3LBN_004784 Candida haemuloni	SBP28_005347	SBP28_005393	B9J08_002543
Chr4	complement(905383..905886)	-0.202711	-1.15086	0.00838172	0.0332789	1	8-oxo-dGTP diphosphatase CDS	hypothetical protein	similar to sp|P59659.1|8-oxo-dGTP diphosphatase, 8-oxo-dGTPase, 7,8-dihydro-8-oxoguanine-triphosphatase, Mutator protein MutT	SBP28_004022	SBP28_004060	B9J08_005140
Chr2	complement(770413..772716)	-0.202358	-1.15058	0.00234569	0.0115337	1	5-methyltetrahydropteroyltriglutamate- homocysteine methyltransferase CDS	5-methyltetrahydropteroyltriglutamate- homocysteine methyltransferase	similar to sp|P82610.2|5-methyltetrahydropteroyltriglutamate--homocys teine methyltransferase, Cobalamin-independent methionine synthase, Methionine synthase, vitamin-B12 independent isozyme Candida albicans SC5314	SBP28_002252	SBP28_002269	B9J08_000382
Chr1	complement(1576238..1577323)	-0.201918	-1.15023	0.00286966	0.0135903	1	Ubiquitin-conjugating enzyme E2-21 kDa CDS	hypothetical protein	similar to sp|O60015.1|Ubiquitin-conjugating enzyme E2-21 kDa, E2 ubiquitin-conjugating enzyme PEX4, Peroxin-4, Ubiquitin carrier protein, Ubiquitin-protein ligase Ogataea angusta	SBP28_000688	SBP28_000690	B9J08_003386
Chr1	3206529..3207284	-0.201648	-1.15001	0.00267862	0.0128308	1	phosphomannomutase CDS	phosphomannomutase	similar to sp|P31353.1|Phosphomannomutase, PMM Candida albicans SC5314	SBP28_001448	SBP28_001462	B9J08_002600
Chr1	1752855..1754036	-0.201581	-1.14996	0.0346214	0.100545	1	F-box protein HRT3 CDS	hypothetical protein	similar to sp|Q12347.1|F-box protein HRT3, High level expression reduces Ty3 transposition protein 3 Saccharomyces cerevisiae S288C	SBP28_000779	SBP28_000781	B9J08_003295
Chr7	566442..566873	-0.201076	-1.14956	0.0205598	0.0670197	1	hypothetical protein CDS	hypothetical protein	similar to ref|XP_025343393.1|hypothetical protein CXQ85_005022 Candida haemuloni	SBP28_005293	SBP28_005339	B9J08_002486
Chr2	1251896..1253443	-0.200868	-1.14939	0.00303897	0.0142894	1	Protein GTS1 CDS	hypothetical protein	similar to sp|P40956.2|Protein GTS1, Protein LSR1 Saccharomyces cerevisiae S288C	SBP28_002445	SBP28_002465	B9J08_000584
Chr1	3242469..3243407	-0.200605	-1.14918	0.0199111	0.0655538	1	AmmeMemoRadiSam system protein B CDS	AmmeMemoRadiSam system protein B	similar to sp|P47085.1|MEMO1 family protein MHO1, Memo-homolog 1 Saccharomyces cerevisiae S288C	SBP28_001468	SBP28_001482	No Blast Hit
Chr1	71412..72068	-0.200084	-1.14877	0.00634626	0.0266331	1	Uracil phosphoribosyltransferase CDS	hypothetical protein	similar to sp|P18562.2|Uracil phosphoribosyltransferase, UPRTase, UMP pyrophosphorylase Saccharomyces cerevisiae S288C	SBP28_000024	SBP28_000024	B9J08_004076
Chr1	2411252..2412256	-0.19991	-1.14863	0.00778369	0.0313909	1	Lipid droplet-associated triacylglycerol lipase CDS	hypothetical protein	similar to sp|Q06522.1|Uncharacterized protein YPR147C Saccharomyces cerevisiae S288C	SBP28_001091	SBP28_001100	B9J08_002975
Chr2	complement(1741828..1742178)	-0.199781	-1.14852	0.057575	0.14891	1	DASH complex subunit DAD3 CDS	hypothetical protein	similar to sp|Q6BLH9.2|DASH complex subunit DAD3, Outer kinetochore protein DAD3 Debaryomyces hansenii CBS767	SBP28_002654	SBP28_002679	B9J08_000801
Chr2	complement(1753916..1755052)	-0.19933	-1.14817	0.043558	0.120395	1	uncharacterized protein CJI97_000807 CDS	hypothetical protein	similar to ref|XP_025339670.1|hypothetical protein CXQ85_001016 Candida haemuloni	SBP28_002660	SBP28_002685	B9J08_000806
Chr1	721963..723084	-0.199251	-1.1481	0.0040838	0.0182576	1	anthranilate phosphoribosyltransferase CDS	anthranilate phosphoribosyltransferase	similar to sp|P07285.1|Anthranilate phosphoribosyltransferase Saccharomyces cerevisiae S288C	SBP28_000303	SBP28_000303	B9J08_003783
Chr1	1154759..1156531	-0.199181	-1.14805	0.0056886	0.0242594	1	Secreted protein ARB_01864 CDS	hypothetical protein	similar to sp|P38887.1|Uncharacterized protein YHR202W Saccharomyces cerevisiae S288C	SBP28_000502	SBP28_000501	B9J08_003581
Chr1	1702661..1703917	-0.19887	-1.1478	0.0203212	0.0664885	1	hypothetical protein CDS	hypothetical protein	similar to ref|XP_025340464.1|hypothetical protein CXQ85_003370 Candida haemuloni	SBP28_000756	SBP28_000758	B9J08_003318
Chr3	1292258..1293466	-0.19864	-1.14762	0.0292644	0.0885865	1	Peroxisomal membrane protein PEX30 CDS	hypothetical protein	similar to sp|Q06169.1|Peroxisomal membrane protein PEX30, Peroxin-30 Saccharomyces cerevisiae S288C	SBP28_003469	SBP28_003506	B9J08_001352
Chr1	complement(3201227..3202174)	-0.198306	-1.14735	0.00674364	0.0279772	1	Ubiquitin thioesterase OTU1 CDS	hypothetical protein	similar to sp|P43558.1|Ubiquitin thioesterase OTU1, OTU domain-containing protein 1 Saccharomyces cerevisiae S288C	SBP28_001445	SBP28_001459	B9J08_002603
Chr5	870382..871917	-0.198274	-1.14732	0.0194469	0.0642802	1	lysine/arginine permease CAN2 CDS	hypothetical protein	similar to sp|Q59WU0.1|Probable lysine/arginine permease CAN2, Basic amino acids permease CAN2 Candida albicans SC5314	SBP28_004630	SBP28_004674
Chr1	1646708..1648147	-0.197807	-1.14695	0.0115228	0.0428327	1	Probable transporter MCH1 CDS	hypothetical protein	similar to sp|Q96TW9.1|Probable transporter MCH1 Wickerhamomyces anomalus	SBP28_000722	SBP28_000724	B9J08_003352
Chr1	complement(3485986..3487236)	-0.197728	-1.14689	0.0136454	0.0486966	1	phosphoglycerate kinase CDS	phosphoglycerate kinase	similar to sp|Q6BLA0.1|Phosphoglycerate kinase Debaryomyces hansenii CBS767	SBP28_001577	SBP28_001592	B9J08_001860
Chr4	complement(108902..109807)	-0.197186	-1.14646	0.0114593	0.0426868	1	mitochondrial GTP/GDP carrier protein 1 CDS	mitochondrial GTP/GDP carrier protein 1	similar to sp|P38988.1|Mitochondrial GTP/GDP carrier protein 1 Saccharomyces cerevisiae S288C	SBP28_003669	SBP28_003706	B9J08_005501
Chr2	complement(2067770..2068993)	-0.19714	-1.14642	0.00864062	0.0339379	1	ADP-ribosylation factor GTPase-activating protein GCS1 CDS	hypothetical protein	similar to sp|P35197.1|ADP-ribosylation factor GTPase-activating protein GCS1, ARF GAP GCS1 Saccharomyces cerevisiae S288C	SBP28_002796	SBP28_002823	B9J08_000948
Chr2	complement(1828163..1829914)	-0.196927	-1.14625	0.178454	0.339823	1	hypothetical protein CDS	hypothetical protein	similar to gb|KAF3994187.1|hypothetical protein FT662_00056 Candida haemuloni var. vulneris	SBP28_002693	SBP28_002719	B9J08_000842
Chr7	668874..670226	-0.196889	-1.14622	0.00394462	0.0178626	1	Enhancer of translation termination 1 CDS	hypothetical protein	similar to sp|C4YBG0.1|Enhancer of translation termination 1 Clavispora lusitaniae ATCC 42720	SBP28_005336	SBP28_005382	B9J08_002532
Chr2	172724..173371	-0.196786	-1.14614	0.00534372	0.0230875	1	GTP-binding nuclear protein GSP1/Ran CDS	GTP-binding nuclear protein GSP1/Ran	similar to sp|Q9P4E9.2|GTP-binding nuclear protein GSP1/Ran Candida albicans WO-1	SBP28_001967	SBP28_001985	B9J08_000082
Chr1	2092043..2093053	-0.196569	-1.14597	0.00416186	0.0185594	1	Ran-specific GTPase-activating protein 2 CDS	hypothetical protein	similar to sp|P40517.1|Ran-specific GTPase-activating protein 2, Ran-binding protein 2, RANBP2 Saccharomyces cerevisiae S288C	SBP28_000931	SBP28_000934	B9J08_003142
Chr1	4003356..4004360	-0.196451	-1.14588	0.317652	0.501451	1	5'/3'-nucleotidase SurE CDS	5'/3'-nucleotidase SurE	similar to sp|P30887.2|Acid phosphatase Yarrowia lipolytica CLIB122	SBP28_001811	SBP28_001829	B9J08_001614
Chr1	complement(1745866..1747041)	-0.196106	-1.1456	0.00383587	0.0174151	1	actin cytoskeleton-regulatory complex protein END3CDS	actin cytoskeleton-regulatory complex protein END3	similar to sp|Q6BY77.2|Actin cytoskeleton-regulatory complex protein END3, Endocytosis protein 3 Debaryomyces hansenii CBS767	SBP28_000775	SBP28_000777	B9J08_003299
Chr1	complement(3084742..3086823)	-0.196013	-1.14553	0.339206	0.524174	1	hypothetical protein CDS	hypothetical protein	similar to ref|XP_025338524.1|uncharacterized protein CXQ87_000474 Candida duobushaemulonis, gb|PVH17584.1|hypothetical protein CXQ87_000474 Candida duobushaemulonis	SBP28_001396	SBP28_001410	B9J08_002655
Chr2	complement(1489246..1492488)	-0.195823	-1.14538	0.00328802	0.0153102	1	Exportin-1 CDS	hypothetical protein	similar to sp|P30822.1|Exportin-1, Chromosome region maintenance protein 1, Karyopherin-124 Saccharomyces cerevisiae S288C	SBP28_002551	SBP28_002572	B9J08_000693
Chr3	1330413..1332938	-0.195786	-1.14535	0.238778	0.415243	1	Mycothione reductase CDS	hypothetical protein	similar to sp|P9WHH2.1|Mycothione reductase, Mycothiol-disulfide reductase, NADPH-dependent mycothione reductase Mycobacterium tuberculosis	SBP28_003485	SBP28_003522	B9J08_001369
Chr1	1430835..1434050	-0.195765	-1.14533	0.00489313	0.0214573	1	Protein LST4 CDS	hypothetical protein	similar to gb|KAF3991600.1|hypothetical protein FT662_01598 Candida haemuloni var. vulneris	SBP28_000628	SBP28_000629	B9J08_003451
Chr1	1776864..1777377	-0.195708	-1.14529	0.00497926	0.0217626	1	Acyl-CoA-binding protein 2 CDS	hypothetical protein	similar to sp|P61867.2|Acyl-CoA-binding protein 2, ACBP type 2 Saccharomyces pastorianus sp|P61868.2|Acyl-CoA-binding protein 2, ACBP type 2 Saccharomyces pastorianus CBS 1503	SBP28_000788	SBP28_000790	B9J08_003285
Chr3	1068287..1069267	-0.195307	-1.14497	0.00599433	0.025358	1	replication factor C subunit 4 CDS	replication factor C subunit 4	similar to sp|P40339.1|Replication factor C subunit 4, Replication factor C4, Activator 1 37 kDa subunit Saccharomyces cerevisiae S288C	SBP28_003379	SBP28_003414	B9J08_001258
Chr1	complement(3475790..3476578)	-0.195176	-1.14486	0.00882312	0.0345775	1	RNA polymerase II subunit B1 CTD phosphatase RTR1 CDS	hypothetical protein	similar to sp|P40084.1|RNA polymerase II subunit B1 CTD phosphatase RTR1, RNA polymerase II-associated protein 2 homolog RTR1, Regulator of transcription 1 Saccharomyces cerevisiae S288C	SBP28_001572	SBP28_001587	B9J08_001865
Chr7	690471..691859	-0.195063	-1.14477	0.0188405	0.062576	1	Protein SIP5 CDS	hypothetical protein	similar to sp|Q5AA26.2|Protein SIP5 Candida albicans SC5314	SBP28_005346	SBP28_005392	B9J08_002542
Chr5	complement(402936..404880)	-0.194917	-1.14466	0.00479801	0.0210928	1	Urea active transporter CDS	hypothetical protein	similar to sp|P33413.2|Urea active transporter Saccharomyces cerevisiae S288C	SBP28_004421	SBP28_004464	B9J08_004725
Chr2	681478..685326	-0.194666	-1.14446	0.00485885	0.0213425	1	Exocyst complex component SEC3 CDS	hypothetical protein	similar to sp|P33332.1|Exocyst complex component SEC3, Protein PSL1 Saccharomyces cerevisiae S288C	SBP28_002210	SBP28_002228	B9J08_000338
Chr3	complement(1171492..1174578)	-0.193467	-1.14351	0.00395684	0.0178872	1	Glucosidase 2 subunit alpha CDS	hypothetical protein	similar to sp|P38138.1|Glucosidase 2 subunit alpha, Alpha-glucosidase II subunit alpha, Glucosidase II subunit alpha, Reversal of TOR2 lethality protein 2 Saccharomyces cerevisiae S288C	SBP28_003419	SBP28_003454	B9J08_001301
Chr3	138587..140722	-0.193066	-1.14319	0.00555863	0.0238401	1	aspartate-tRNA ligase CDS	aspartate-tRNA ligase	similar to sp|P15179.1|Aspartate--tRNA ligase, mitochondrial, Aspartyl-tRNA synthetase, AspRS Saccharomyces cerevisiae S288C	SBP28_002956	SBP28_002990	B9J08_001999
Chr5	290845..292521	-0.193029	-1.14316	0.00547879	0.0235552	1	Repressible alkaline phosphatase CDS	hypothetical protein	similar to sp|P11491.2|Repressible alkaline phosphatase, Fructose-2,6-bisphosphate 6-phosphatase	SBP28_004371	SBP28_004414	B9J08_004776
Chr3	complement(734462..735352)	-0.192285	-1.14257	0.00445385	0.0197445	1	protein transporter SEC13 CDS	protein transporter SEC13	similar to sp|Q6BIR1.1|Protein transport protein SEC13 Debaryomyces hansenii CBS767	SBP28_003225	SBP28_003260	B9J08_001099
Chr1	complement(167862..175742)	-0.191872	-1.14225	0.00477696	0.0210178	1	Inhibitory regulator protein IRA2 CDS	hypothetical protein	similar to sp|P19158.2|Inhibitory regulator protein IRA2 Saccharomyces cerevisiae S288C	SBP28_000069	SBP28_000069	B9J08_003924
Chr6	127594..128256	-0.191523	-1.14197	0.0844694	0.198603	1	putative cytosolic Fe-S cluster assembly factor CDS	hypothetical protein	similar to ref|XP_024713727.1|hypothetical protein C7M61_002965 Candida pseudohaemulonii, gb|PSK38402.1|hypothetical protein C7M61_002965 Candida pseudohaemulonii	SBP28_004712	SBP28_004756	B9J08_004454
Chr1	complement(1186443..1187324)	-0.190984	-1.14154	0.00596579	0.0252933	1	Protein YIP4 CDS	hypothetical protein	similar to sp|Q9P6P8.1|Protein YIP4, YPT-interacting protein 4 Schizosaccharomyces pombe 972h-	SBP28_000515	SBP28_000514	B9J08_003570
Chr1	3302655..3303344	-0.190677	-1.1413	0.00574716	0.0244498	1	Acyl-protein thioesterase 1 CDS	hypothetical protein	similar to sp|Q5AGD1.2|Acyl-protein thioesterase 1 Candida albicans SC5314	SBP28_001494	SBP28_001509	B9J08_001944
Chr1	complement(2510594..2512108)	-0.190243	-1.14096	0.00740596	0.0302376	1	hypothetical protein CDS	hypothetical protein	similar to ref|XP_025341240.1|hypothetical protein CXQ85_002087 Candida haemuloni	SBP28_001137	SBP28_001148	B9J08_002727
Chr4	876439..877929	-0.190227	-1.14094	0.00853097	0.0336829	1	putative TEL2-interacting protein CDS	hypothetical protein	similar to ref|XP_025342478.1|hypothetical protein CXQ85_000519 Candida haemuloni	SBP28_004007	SBP28_004045	B9J08_005157
Chr6	706320..707927	-0.189757	-1.14057	0.262564	0.444009	1	Carboxylic acid transporter protein homolog CDS	hypothetical protein	similar to sp|P36035.1|Carboxylic acid transporter protein homolog Saccharomyces cerevisiae S288C	SBP28_004956	SBP28_005001	B9J08_004204
Chr2	complement(1372705..1373670)	-0.189385	-1.14028	0.0136245	0.0486549	1	NADPH-dependent conjugated polyketone reductase C2CDS	hypothetical protein	similar to sp|Q76L36.1|NADPH-dependent conjugated polyketone reductase C2, CPR, 2-dehydropantolactone reductase	SBP28_002498	SBP28_002519	B9J08_000640
Chr2	complement(166800..169913)	-0.189304	-1.14021	0.00819711	0.0327574	1	RNA-binding protein NAB6 CDS	hypothetical protein	similar to sp|Q03735.1|RNA-binding protein NAB6, Nucleic acid-binding protein 6 Saccharomyces cerevisiae S288C	SBP28_001966	SBP28_001984	B9J08_000081
Chr5	570664..571155	-0.189055	-1.14002	0.00817524	0.0326948	1	ubiquitin-conjugating enzyme E2 2 CDS	ubiquitin-conjugating enzyme E2 2	similar to sp|Q6BU36.1|Ubiquitin-conjugating enzyme E2 2, E2 ubiquitin-conjugating enzyme 2, Ubiquitin carrier protein UBC2, Ubiquitin-protein ligase UBC2 Debaryomyces hansenii CBS767	SBP28_004500	SBP28_004544	B9J08_004647
Chr1	complement(2565211..2566992)	-0.188958	-1.13994	0.00888925	0.0348107	1	Protein OS-9 homolog CDS	hypothetical protein	similar to sp|Q6BJ08.2|Protein OS-9 homolog Debaryomyces hansenii CBS767	SBP28_001166	SBP28_001177	B9J08_002756
Chr3	508994..509455	-0.188935	-1.13992	0.18206	0.345203	1	Histone acetyltransferase HPA2 CDS	hypothetical protein	similar to sp|Q06592.1|Histone acetyltransferase HPA2 Saccharomyces cerevisiae S288C	SBP28_003125	SBP28_003159	B9J08_002171
Chr1	complement(565274..567091)	-0.188384	-1.13949	0.00648566	0.0270887	1	Autophagy-related protein 20 CDS	hypothetical protein	similar to sp|Q6BZE1.2|Autophagy-related protein 20 Debaryomyces hansenii CBS767	SBP28_000237	SBP28_000237	B9J08_003848
Chr1	complement(1077283..1078731)	-0.188276	-1.1394	0.00640565	0.0268609	1	Acyl-CoA desaturase 1 CDS	hypothetical protein	similar to sp|P21147.2|Acyl-CoA desaturase 1, Delta 9 fatty acid desaturase, Fatty acid desaturase 1, Stearoyl-CoA desaturase 1 Saccharomyces cerevisiae S288C	SBP28_000471	SBP28_000471	B9J08_003612
Chr1	complement(1836650..1838131)	-0.188022	-1.1392	0.039862	0.112176	1	Autophagy-related protein 17 CDS	hypothetical protein	similar to sp|A3LX29.2|Autophagy-related protein 17 Scheffersomyces stipitis CBS 6054	SBP28_000815	SBP28_000817	B9J08_003258
Chr1	complement(1273175..1274995)	-0.188007	-1.13919	0.00647251	0.0270719	1	RING-finger protein MAG2 CDS	hypothetical protein	similar to sp|Q06436.1|RING-finger protein MAG2 Saccharomyces cerevisiae S288C	SBP28_000560	SBP28_000561	B9J08_003522
Chr4	complement(1062156..1064785)	-0.187973	-1.13916	0.00593929	0.0252264	1	Probable ferric reductase transmembrane component CDS	hypothetical protein	similar to sp|P78588.1|Probable ferric reductase transmembrane component, Ferric-chelate reductase Candida albicans	SBP28_004097	SBP28_004137	B9J08_005064
Chr1	complement(1621836..1622984)	-0.187627	-1.13889	0.00519684	0.0225268	1	cell division control protein 3 CDS	cell division control protein 3	similar to sp|P39826.1|Cell division control protein 3 Candida albicans	SBP28_000715	SBP28_000717	B9J08_003359
Chr5	741046..742011	-0.187247	-1.13859	0.011247	0.0420744	1	hypothetical protein CDS	hypothetical protein	similar to gb|KAF3989060.1|hypothetical protein FT662_03034 Candida haemuloni var. vulneris	SBP28_004573	SBP28_004617	B9J08_004575
Chr1	2252312..2255743	-0.186848	-1.13827	0.0131016	0.047421	1	Cohesin subunit SCC3 CDS	hypothetical protein	similar to sp|P40541.1|Cohesin subunit SCC3, Irregular cell behavior protein 1 Saccharomyces cerevisiae S288C	SBP28_001008	SBP28_001016	B9J08_003057
Chr5	350492..351190	-0.186792	-1.13823	0.0323081	0.0953932	1	ADP-ribose pyrophosphatase CDS	hypothetical protein	similar to sp|Q01976.2|ADP-ribose pyrophosphatase, ADP-ribose diphosphatase, ADP-ribose phosphohydrolase, Adenosine diphosphoribose pyrophosphatase, ADPR-PPase Saccharomyces cerevisiae S288C	SBP28_004396	SBP28_004439	B9J08_004751
Chr2	618449..619882	-0.186756	-1.1382	0.0143187	0.0506538	1	Nuclear rim protein 1 CDS	hypothetical protein	similar to sp|C5E3S7.1|Nuclear rim protein 1 Lachancea thermotolerans CBS 6340	SBP28_002182	SBP28_002200	B9J08_000309
Chr2	complement(514367..515159)	-0.186698	-1.13816	0.0141361	0.0502098	1	Inositol phosphorylceramide synthase regulatory subunit KEI1 CDS	hypothetical protein	similar to sp|Q06346.2|Inositol phosphorylceramide synthase regulatory subunit KEI1, ICP synthase regulatory subunit KEI1, KEX2-cleavable protein essential for inositol phosphorylceramide synthesis	SBP28_002123	SBP28_002141	B9J08_000247
Chr2	2094708..2096006	-0.18651	-1.13801	0.00772753	0.0312361	1	Probable alpha-1,6-mannosyltransferase MNN11 CDS	hypothetical protein	similar to sp|P46985.2|Probable alpha-1,6-mannosyltransferase MNN11, Mannan polymerase II complex MNN11 subunit, M-Pol II subunit MNN11 Saccharomyces cerevisiae S288C	SBP28_002812	SBP28_002839	B9J08_000963
Chr4	complement(56763..57743)	-0.18634	-1.13787	0.00761674	0.0308355	1	Inorganic pyrophosphatase CDS	hypothetical protein	similar to sp|O13505.3|Inorganic pyrophosphatase, Pyrophosphate phospho-hydrolase, PPase Komagataella pastoris	SBP28_003646	SBP28_003682	B9J08_005523
Chr5	932943..933218	-0.186271	-1.13782	0.188894	0.354609	1	hypothetical protein CDS	hypothetical protein		SBP28_004651	SBP28_004695	No Blast Hit
Chr5	657896..658912	-0.186251	-1.1378	0.0168174	0.0572778	1	cytosolic Fe-S cluster assembly factor NBP35 CDS	cytosolic Fe-S cluster assembly factor NBP35	similar to sp|Q59MP1.3|Cytosolic Fe-S cluster assembly factor NBP35, Nucleotide-binding protein 35 Candida albicans SC5314	SBP28_004537	SBP28_004581	B9J08_004610
Chr3	complement(196922..197401)	-0.186184	-1.13775	0.00988919	0.037965	1	Uncharacterized mitochondrial outer membrane protein YPR098C CDS	hypothetical protein	similar to sp|Q06089.2|Uncharacterized mitochondrial outer membrane protein YPR098C Saccharomyces cerevisiae S288C	SBP28_002986	SBP28_003020	B9J08_002029
Chr1	700204..703158	-0.185874	-1.13751	0.00726681	0.0298081	1	Mediator of RNA polymerase II transcription subunit 16 CDS	hypothetical protein	similar to sp|A3LY88.3|Mediator of RNA polymerase II transcription subunit 16, Mediator complex subunit 16 Scheffersomyces stipitis CBS 6054	SBP28_000296	SBP28_000296	B9J08_003790
Chr6	complement(261611..262561)	-0.185376	-1.13711	0.0920329	0.211007	1	hypothetical protein CDS	hypothetical protein	similar to ref|XP_025341785.1|hypothetical protein CXQ85_004353 Candida haemuloni	SBP28_004766	SBP28_004810	B9J08_004395
Chr3	1055265..1058351	-0.185132	-1.13692	0.00846583	0.0335011	1	calcium/proton exchanger CDS	calcium/proton exchanger	similar to sp|P42839.1|Low affinity vacuolar monovalent cation/H( ) antiporter, Vacuolar Na( )/H( ) exchanger Saccharomyces cerevisiae S288C	SBP28_003375	SBP28_003410	B9J08_001254
Chr7	57868..58554	-0.185105	-1.1369	0.00753978	0.0305709	1	Probable 26S proteasome regulatory subunit p28 CDS	hypothetical protein	similar to sp|P50086.1|Probable 26S proteasome regulatory subunit p28, Proteasome non-ATPase subunit 6 Saccharomyces cerevisiae S288C	SBP28_005071	SBP28_005117	B9J08_002260
Chr5	complement(775010..776041)	-0.184888	-1.13673	0.0119499	0.0440867	1	Pyridoxal reductase CDS	hypothetical protein	similar to sp|O14295.1|Pyridoxal reductase, PL reductase, PL-red Schizosaccharomyces pombe 972h-	SBP28_004589	SBP28_004633	B9J08_004496
Chr4	complement(1258777..1261218)	-0.184886	-1.13673	0.0692452	0.17124	1	Kinesin-like protein KIP3 CDS	hypothetical protein	similar to sp|P53086.1|Kinesin-like protein KIP3 Saccharomyces cerevisiae S288C	SBP28_004186	SBP28_004229	B9J08_004970
Chr3	complement(1101031..1103826)	-0.18486	-1.13671	0.00685728	0.0283488	1	pH-response regulator protein palF/RIM8 CDS	hypothetical protein	similar to sp|Q6BY20.2|pH-response regulator protein palF/RIM8 Debaryomyces hansenii CBS767	SBP28_003396	SBP28_003431	B9J08_001275
Chr3	complement(488182..489084)	-0.184047	-1.13607	0.0889265	0.206132	1	hypothetical protein CDS	hypothetical protein	similar to ref|XP_025343861.1|hypothetical protein CXQ85_002646 Candida haemuloni	SBP28_003115	SBP28_003149	B9J08_002161
Chr5	complement(185115..187532)	-0.183557	-1.13568	0.107562	0.236825	1	ABC-transporter-regulating transcription factor (Tac1a) CDS	hypothetical protein	similar to sp|Q12180.1|Halotolerance protein 9 Saccharomyces cerevisiae S288C, Derived using Geneious Prime 2023.0.4 'Annotate by BLAST' based on protein similarity	SBP28_004331	SBP28_004374	B9J08_004819
Chr6	complement(250051..251787)	-0.183452	-1.1356	0.00823037	0.0328405	1	methionine-tRNA ligase CDS	methionine-tRNA ligase	similar to sp|O74634.1|Methionine--tRNA ligase, mitochondrial, Methionyl-tRNA synthetase, MetRS Candida albicans	SBP28_004761	SBP28_004805	B9J08_004400
Chr6	416862..417878	-0.183379	-1.13554	0.00717988	0.0294744	1	Dolichyl-diphosphooligosaccharide--protein glycosyltransferase subunit 3 CDS	hypothetical protein	similar to sp|P48439.1|Dolichyl-diphosphooligosaccharide--protein glycosyltransferase subunit 3, Oligosaccharyl transferase 34 kDa subunit, Oligosaccharyl transferase subunit OST3	SBP28_004832	SBP28_004876	B9J08_004328
Chr7	204083..206830	-0.182972	-1.13522	0.0174018	0.0588357	1	Transcriptional activator ARO80 CDS	hypothetical protein	similar to sp|Q04052.1|Transcriptional activator ARO80 Saccharomyces cerevisiae S288C	SBP28_005132	SBP28_005178	B9J08_002324
Chr1	complement(2719137..2719712)	-0.18287	-1.13514	0.0200597	0.0657552	1	Endoplasmic reticulum transmembrane protein 1 CDS	hypothetical protein	similar to sp|P35723.2|Endoplasmic reticulum transmembrane protein 1 Saccharomyces cerevisiae S288C	SBP28_001243	SBP28_001254	B9J08_002835
Chr6	complement(862584..863421)	-0.182739	-1.13504	0.0568159	0.147671	1	Protein YIP5 CDS	hypothetical protein	similar to sp|P53108.1|Protein YIP5, YPT-interacting protein 5 Saccharomyces cerevisiae S288C	SBP28_005015	SBP28_005062	B9J08_004141
Chr2	2269227..2270300	-0.182722	-1.13502	0.177421	0.338467	1	Probable phosphatidylinositol 3,4,5-trisphosphate 3-phosphatase TEP1 CDS	hypothetical protein	similar to sp|P53916.1|Probable phosphatidylinositol 3,4,5-trisphosphate 3-phosphatase TEP1 Saccharomyces cerevisiae S288C	SBP28_002880	SBP28_002907	B9J08_001034
Chr6	complement(856551..859961)	-0.182712	-1.13502	0.0132299	0.0476329	1	Pentatricopeptide repeat-containing protein PET309, mitochondrial CDS	hypothetical protein	similar to sp|Q9SSF9.1|Pentatricopeptide repeat-containing protein At1g74750 Arabidopsis thaliana	SBP28_005013	SBP28_005060	B9J08_004143
Chr1	complement(3931858..3934101)	-0.182477	-1.13483	0.0100257	0.0383493	1	Protein transport protein SEC23 CDS	hypothetical protein	similar to sp|A5DA00.3|Protein transport protein SEC23 Meyerozyma guilliermondii ATCC 6260	SBP28_001773	SBP28_001791	B9J08_001653
Chr3	1281360..1282295	-0.182303	-1.13469	0.0389098	0.110503	1	Spindle assembly checkpoint kinase CDS	hypothetical protein	similar to sp|Q6BVA0.2|Spindle assembly checkpoint kinase, Aurora kinase Debaryomyces hansenii CBS767	SBP28_003465	SBP28_003502	B9J08_001348
Chr1	complement(3386182..3387873)	-0.182263	-1.13466	0.0123474	0.0452594	1	Nuclear protein localization protein 4 CDS	hypothetical protein	similar to sp|Q6BRJ9.2|Nuclear protein localization protein 4 Debaryomyces hansenii CBS767	SBP28_001529	SBP28_001544	B9J08_001909
Chr3	866589..867248	-0.18225	-1.13465	0.0101356	0.0386855	1	Translation initiation factor IF-2 CDS, Putative uridine kinase C227.14 CDS	hypothetical protein	similar to sp|A1BDF1.1|Translation initiation factor IF-2 Chlorobium phaeobacteroides DSM 266, similar to sp|Q9UTC5.1|Putative uridine kinase C227.14 Schizosaccharomyces pombe 972h-
Chr2	202337..204982	-0.182058	-1.1345	0.0498317	0.133671	1	DNA mismatch repair protein pms1 CDS	hypothetical protein	similar to sp|P54280.1|DNA mismatch repair protein pms1 Schizosaccharomyces pombe 972h-	SBP28_001979	SBP28_001997	B9J08_000094
Chr2	complement(139720..140763)	-0.181944	-1.13441	0.0117544	0.0435329	1	Twinfilin-1 CDS	hypothetical protein	similar to sp|P53250.1|Twinfilin-1, Twinfilin-A Saccharomyces cerevisiae S288C	SBP28_001952	SBP28_001970	B9J08_000067
Chr5	complement(543011..543550)	-0.181683	-1.13421	0.0342245	0.0997349	1	Ubiquitin-conjugating enzyme E2 5 CDS	hypothetical protein	similar to sp|P42749.2|Ubiquitin-conjugating enzyme E2 5, E2 ubiquitin-conjugating enzyme 5, Ubiquitin carrier protein 5	SBP28_004489	SBP28_004533	B9J08_004658
Chr1	complement(1381279..1382436)	-0.181658	-1.13419	0.0128313	0.0467408	1	Rhomboid-like protein 19 CDS	hypothetical protein	similar to sp|Q8LF05.1|Rhomboid-like protein 19, AtRBL19 Arabidopsis thaliana	SBP28_000610	SBP28_000611	B9J08_003469
Chr2	complement(1475065..1478298)	-0.181341	-1.13394	0.00731965	0.0300015	1	Uncharacterized protein C57A7.05 CDS	hypothetical protein	similar to sp|P87136.1|Uncharacterized protein C57A7.05 Schizosaccharomyces pombe 972h-	SBP28_002545	SBP28_002566	B9J08_000687
Chr6	861498..862520	-0.180916	-1.1336	0.017785	0.0599007	1	Aurora kinase C CDS	hypothetical protein	similar to sp|O88445.2|Aurora kinase C	SBP28_005014	SBP28_005061	B9J08_004142
Chr3	complement(984826..985875)	-0.180909	-1.1336	0.0509237	0.135634	1	hypothetical protein CDS	hypothetical protein	similar to sp|P47172.1|Uncharacterized protein YJR141W Saccharomyces cerevisiae S288C	SBP28_003340	SBP28_003375
Chr5	complement(437578..439956)	-0.180892	-1.13358	0.00824109	0.0328584	1	Post-transcriptional regulator MKT1 CDS	hypothetical protein	similar to sp|P40850.2|Protein MKT1 Saccharomyces cerevisiae S288C	SBP28_004438	SBP28_004481	B9J08_004707
Chr1	complement(208262..209578)	-0.180451	-1.13324	0.0838706	0.197711	1	2,5-diamino-6-ribosylamino-4(3H)-pyrimidinone 5'-phosphate reductase CDS	hypothetical protein	similar to sp|Q6BII9.1|2,5-diamino-6-ribosylamino-4(3H)-pyrimidinone 5'-phosphate reductase, DAROPP reductase, DARP reductase, 2,5-diamino-6-(5-phospho-D-ribosylamino)pyrimidin-4(3H)-on e reductase	SBP28_000081	SBP28_000081	B9J08_003941
Chr1	770555..773644	-0.18045	-1.13324	0.00984325	0.0378243	1	Phosphatidylinositol 3-kinase VPS34 CDS	hypothetical protein	similar to sp|Q92213.1|Phosphatidylinositol 3-kinase VPS34, PI3-kinase VPS34, PI3K VPS34, PtdIns-3-kinase VPS34, Vacuolar protein sorting-associated protein 34 Candida albicans	SBP28_000321	SBP28_000321	B9J08_003765
Chr1	4023984..4026245	-0.179893	-1.1328	0.00789268	0.0317575	1	Glutamate--cysteine ligase CDS	hypothetical protein	similar to sp|Q9HF78.1|Glutamate--cysteine ligase, Gamma-ECS, GCS, Gamma-glutamylcysteine synthetase Candida albicans	SBP28_001818	SBP28_001836	B9J08_001605
Chr5	953857..956388	-0.179713	-1.13266	0.0105996	0.0401368	1	Dilute domain-containing protein YPR089W CDS	hypothetical protein	similar to sp|O13585.2|Dilute domain-containing protein YPR089W Saccharomyces cerevisiae S288C	SBP28_004659	SBP28_004703	B9J08_004487
Chr3	complement(1011050..1012927)	-0.179681	-1.13263	0.00734227	0.0300708	1	Protein phosphatase PP2A regulatory subunit A CDS	hypothetical protein	similar to sp|P31383.3|Protein phosphatase PP2A regulatory subunit A, PR65 Saccharomyces cerevisiae S288C	SBP28_003351	SBP28_003386	B9J08_001230
Chr1	4059249..4061675	-0.17959	-1.13256	0.00868599	0.0340654	1	Conserved oligomeric Golgi complex subunit 3 CDS	hypothetical protein	similar to sp|P40094.1|Conserved oligomeric Golgi complex subunit 3, COG complex subunit 3, Component of oligomeric Golgi complex 3, Protein SEC34 Saccharomyces cerevisiae S288C	SBP28_001834	SBP28_001852	B9J08_001586
Chr4	1072213..1073298	-0.179587	-1.13256	0.0712799	0.174996	1	D-amino-acid oxidase CDS	hypothetical protein	similar to sp|Q9Y7N4.1|D-amino-acid oxidase, DAAO, DAMOX, DAO Schizosaccharomyces pombe 972h-	SBP28_004099	SBP28_004139	B9J08_005061
Chr1	complement(4186185..4188557)	-0.179426	-1.13243	0.0412141	0.115058	1	Probable glutamate carboxypeptidase ARB_02390 CDS	hypothetical protein	similar to sp|D4B1R0.1|Probable glutamate carboxypeptidase ARB_02390 Trichophyton benhamiae CBS 112371	SBP28_001884	SBP28_001902	B9J08_001532
Chr1	367318..367947	-0.179316	-1.13235	0.0609966	0.155852	1	Bud site selection protein 21 CDS	hypothetical protein	similar to sp|Q08492.1|Bud site selection protein 21, U three protein 16, U3 small nucleolar RNA-associated protein 16, U3 snoRNA-associated protein 16 Saccharomyces cerevisiae S288C	SBP28_000154	SBP28_000154	B9J08_004014
Chr5	complement(210600..213593)	-0.179277	-1.13232	0.0157482	0.054647	1	Transcription factor tau 131 kDa subunit CDS	hypothetical protein	similar to sp|P33339.1|Transcription factor tau 131 kDa subunit, TFIIIC 131 kDa subunit, Transcription factor C subunit 4 Saccharomyces cerevisiae S288C	SBP28_004343	SBP28_004386	B9J08_004806
Chr2	692402..693904	-0.179261	-1.1323	0.0428459	0.118926	1	Suppressor of ferric uptake 1 CDS	hypothetical protein	similar to sp|Q5AP95.2|Suppressor of ferric uptake 1 Candida albicans SC5314	SBP28_002213	SBP28_002231	B9J08_000341
Chr2	complement(984296..985132)	-0.179204	-1.13226	0.00995866	0.0381206	1	Signal recognition particle receptor subunit beta CDS	hypothetical protein	similar to sp|Q54XX1.1|Signal recognition particle receptor subunit beta, SR-beta Dictyostelium discoideum	SBP28_002331	SBP28_002351	B9J08_000464
Chr4	complement(988324..989202)	-0.17892	-1.13204	0.0143465	0.0507179	1	DSC E3 ubiquitin ligase complex subunit 3 CDS	hypothetical protein	similar to sp|Q12015.1|DSC E3 ubiquitin ligase complex subunit 3, Defective for SREBP cleavage protein 3 Saccharomyces cerevisiae S288C	SBP28_004059	SBP28_004097	B9J08_005102
Chr7	707168..708922	-0.178784	-1.13193	0.00940964	0.036523	1	Coatomer subunit delta CDS	hypothetical protein	similar to sp|Q5XJY5.2|Coatomer subunit delta, Archain, Delta-coat protein, Delta-COP Mus musculus	SBP28_005351	SBP28_005397	B9J08_002548
Chr1	2555282..2559505	-0.178267	-1.13152	0.00820683	0.0327713	1	BTB/POZ domain-containing protein 1 CDS	hypothetical protein	similar to sp|O74881.1|BTB/POZ domain-containing protein 1 Schizosaccharomyces pombe 972h-	SBP28_001161	SBP28_001172	B9J08_002751
Chr3	complement(74002..75117)	-0.178049	-1.13135	0.0393093	0.111218	1	Low-specificity L-threonine aldolase CDS	hypothetical protein	similar to sp|O74267.3|Low-specificity L-threonine aldolase Eremothecium gossypii ATCC 10895	SBP28_002927	SBP28_002960	B9J08_001967
Chr7	201799..202959	-0.17804	-1.13135	0.00812459	0.0325169	1	Cell division control protein 12 CDS	hypothetical protein	similar to sp|P32468.1|Cell division control protein 12, Septin Saccharomyces cerevisiae S288C	SBP28_005131	SBP28_005177	B9J08_002323
Chr3	1447670..1448773	-0.178031	-1.13134	0.00838444	0.0332789	1	Lipoyl synthase CDS	hypothetical protein	similar to sp|C4YA37.1|Lipoyl synthase, mitochondrial, Lipoate synthase, LS, Lip-syn, Lipoic acid synthase Clavispora lusitaniae ATCC 42720	SBP28_003537	SBP28_003574
Chr2	complement(1987749..1988804)	-0.17796	-1.13128	0.00924722	0.0359986	1	Sterol-4-alpha-carboxylate 3-dehydrogenase ERG26, decarboxylating CDS	hypothetical protein	similar to sp|P53199.1|Sterol-4-alpha-carboxylate 3-dehydrogenase, decarboxylating Saccharomyces cerevisiae S288C	SBP28_002768	SBP28_002795	B9J08_000920
Chr4	complement(402020..403645)	-0.177894	-1.13123	0.0083635	0.0332459	1	Adenylyl cyclase-associated protein CDS	hypothetical protein	similar to sp|P17555.1|Adenylyl cyclase-associated protein, CAP Saccharomyces cerevisiae S288C	SBP28_003799	SBP28_003835	B9J08_005367
Chr1	complement(3437371..3439959)	-0.177558	-1.13097	0.0215133	0.0694833	1	Spindle pole body component SPC98 CDS	hypothetical protein	similar to sp|P53540.1|Spindle pole body component SPC98 Saccharomyces cerevisiae S288C	SBP28_001550	SBP28_001565	B9J08_001888
Chr1	complement(891939..893801)	-0.177478	-1.1309	0.0109959	0.0413699	1	Trafficking protein particle complex II-specific subunit 65 CDS	hypothetical protein	similar to ref|XP_025343648.1|hypothetical protein CXQ85_005390 Candida haemuloni	SBP28_000378	SBP28_000378	B9J08_003705
Chr1	2484744..2487093	-0.177297	-1.13076	0.0174725	0.0590368	1	Mitotic checkpoint protein BUB3 CDS	hypothetical protein	similar to sp|Q1JQB2.1|Mitotic checkpoint protein BUB3 Bos taurus sp|Q9WVA3.2|Mitotic checkpoint protein BUB3, WD repeat type I transmembrane protein A72.5 Mus musculus	SBP28_001122	SBP28_001133	B9J08_002937
Chr1	complement(3646012..3648534)	-0.177194	-1.13068	0.0119522	0.0440867	1	PAB1-binding protein 1 CDS	hypothetical protein	similar to sp|P53297.1|PAB1-binding protein 1 Saccharomyces cerevisiae S288C	SBP28_001652	SBP28_001668	B9J08_001779
Chr4	626594..627853	-0.17681	-1.13038	0.00902813	0.0353021	1	Transcription factor RBF1 CDS	hypothetical protein	similar to sp|Q00312.1|Transcription factor RBF1, RPG-box-binding factor 1, Repressor-activator protein 1 Candida albicans	SBP28_003894	SBP28_003932	B9J08_005267
Chr2	complement(1023883..1026360)	-0.176696	-1.13029	0.0109844	0.0413699	1	cell division control protein 48 CDS	cell division control protein 48	similar to sp|P25694.3|Cell division control protein 48, Cell division cycle protein 48, Transitional endoplasmic reticulum ATPase homolog Saccharomyces cerevisiae S288C	SBP28_002347	SBP28_002367	B9J08_000480
Chr4	complement(1295418..1296188)	-0.176137	-1.12985	0.0670309	0.167213	1	40S ribosomal protein S1-A CDS	40S ribosomal protein S1-A	similar to sp|C4XZU6.1|40S ribosomal protein S1-B Clavispora lusitaniae ATCC 42720	SBP28_004200	SBP28_004243	B9J08_004956
Chr6	complement(272587..275019)	-0.175977	-1.12973	0.0114766	0.0427211	1	SCF E3 ubiquitin ligase complex F-box protein GRR1CDS	hypothetical protein	similar to sp|P24814.1|SCF E3 ubiquitin ligase complex F-box protein GRR1, F-box and leucine-rich repeat protein GRR1, F-box/LRR-repeat protein GRR1 Saccharomyces cerevisiae S288C	SBP28_004772	SBP28_004816	B9J08_004389
Chr6	400248..401636	-0.175773	-1.12957	0.0181084	0.0607957	1	DNA damage response protein kinase DUN1 CDS	hypothetical protein	similar to sp|P39009.1|DNA damage response protein kinase DUN1 Saccharomyces cerevisiae S288C	SBP28_004824	SBP28_004868	B9J08_004336
Chr1	1700473..1702320	-0.175615	-1.12945	0.053085	0.139975	1	E3 ubiquitin-protein ligase dbl4 CDS	hypothetical protein	similar to sp|Q9P3U4.1|E3 ubiquitin-protein ligase dbl4, DNA-break-localizing protein 4, Histone E3 ligase 1, RING-type E3 ubiquitin transferase dbl4 Schizosaccharomyces pombe 972h-	SBP28_000755	SBP28_000757	B9J08_003319
Chr7	98290..99612	-0.175487	-1.12935	0.00957129	0.036987	1	Glucose starvation modulator protein 1 CDS	hypothetical protein	similar to sp|C4Y4V1.1|Glucose starvation modulator protein 1 Clavispora lusitaniae ATCC 42720	SBP28_005088	SBP28_005134	B9J08_002279
Chr6	77144..79771	-0.175477	-1.12934	0.00953601	0.0368849	1	Protein SCP160 CDS	hypothetical protein	similar to sp|P06105.3|Protein SCP160, Protein HX Saccharomyces cerevisiae S288C	SBP28_004690	SBP28_004734	B9J08_005550
Chr5	473951..475630	-0.175198	-1.12912	0.277458	0.459322	1	Putative tartrate transporter CDS	hypothetical protein	similar to sp|O43000.2|Pantothenate transporter liz1 Schizosaccharomyces pombe 972h-	SBP28_004455	SBP28_004498	B9J08_004690
Chr4	711764..712828	-0.175092	-1.12904	0.0148126	0.0519821	1	Pre-mRNA-processing factor CDS	hypothetical protein	similar to sp|O74970.1|Pre-mRNA-processing factor 39 Schizosaccharomyces pombe 972h-	SBP28_003932	SBP28_003970
Chr1	complement(112362..116852)	-0.174857	-1.12885	0.0145597	0.0513054	1	Separin CDS	hypothetical protein	similar to sp|Q03018.2|Separin, Separase Saccharomyces cerevisiae S288C	SBP28_000045	SBP28_000045	B9J08_003900
Chr6	689885..690748	-0.174846	-1.12884	0.0182417	0.0610488	1	uncharacterized protein CJI97_004275 CDS	hypothetical protein	similar to gb|QWU86882.1|hypothetical protein CA3LBN_001100 Candida haemuloni	SBP28_004949	SBP28_004994	B9J08_004211
Chr1	2069860..2070648	-0.174141	-1.12829	0.0141926	0.0503428	1	YggS family pyridoxal phosphate enzyme CDS	YggS family pyridoxal phosphate enzyme	similar to sp|P38197.1|Pyridoxal phosphate homeostasis protein, PLP homeostasis protein Saccharomyces cerevisiae S288C	SBP28_000920	SBP28_000923	B9J08_003153
Chr1	complement(1978..4123)	-0.173832	-1.12805	0.290559	0.473681	1	Hyphally regulated cell wall protein 3 CDS	hypothetical protein	similar to sp|Q59XA7.1|Hyphally regulated cell wall protein 3, Adhesin-like protein HYR3 Candida albicans SC5314	SBP28_000001	SBP28_000001	B9J08_004100
Chr1	94004..95938	-0.173823	-1.12804	0.0713503	0.175087	1	Origin recognition complex subunit 4 CDS	hypothetical protein	similar to sp|Q9Y794.1|Origin recognition complex subunit 4 Schizosaccharomyces pombe 972h-	SBP28_000037	SBP28_000037	B9J08_003892
Chr4	complement(854633..855223)	-0.173719	-1.12796	0.079442	0.190163	1	hypothetical protein CDS	hypothetical protein	similar to ref|XP_025342490.1|hypothetical protein CXQ85_000531 Candida haemuloni	SBP28_003997	SBP28_004035	B9J08_005167
Chr5	878973..881525	-0.173664	-1.12792	0.0117607	0.0435329	1	Chitin biosynthesis protein CHS6 CDS	hypothetical protein	similar to sp|P40955.1|Chitin biosynthesis protein CHS6, Protein CSD3 Saccharomyces cerevisiae S288C	SBP28_004632	SBP28_004676	B9J08_004541
Chr3	complement(358414..362100)	-0.173621	-1.12789	0.0152966	0.0533609	1	NPC intracellular sterol transporter 1-related protein 1 CDS	hypothetical protein	similar to sp|Q12200.1|NPC intracellular sterol transporter 1-related protein 1, Niemann-Pick type C-related protein 1 Saccharomyces cerevisiae S288C	SBP28_003060	SBP28_003094	B9J08_002105
Chr1	2809309..2810709	-0.173515	-1.1278	0.0119498	0.0440867	1	Chitobiosyldiphosphodolichol beta-mannosyltransferase CDS	hypothetical protein	similar to sp|Q6BS98.2|Chitobiosyldiphosphodolichol beta-mannosyltransferase, Asparagine-linked glycosylation protein 1, Beta-1,4-mannosyltransferase, GDP-Man:GlcNAc2-PP-dolichol mannosyltransferase	SBP28_001282	SBP28_001294	B9J08_002874
Chr7	complement(470217..471191)	-0.173438	-1.12774	0.0105896	0.040128	1	GTP cyclohydrolase-2 CDS	GTP cyclohydrolase-2	similar to sp|P50139.2|GTP cyclohydrolase-2, GTP cyclohydrolase II Meyerozyma guilliermondii ATCC 6260	SBP28_005256	SBP28_005302	B9J08_002449
Chr1	2635642..2637300	-0.173431	-1.12774	0.0113578	0.0423988	1	Serine/threonine-protein kinase srk1 CDS	hypothetical protein	similar to sp|O94547.1|Serine/threonine-protein kinase srk1, Sty1-regulated kinase 1 Schizosaccharomyces pombe 972h-	SBP28_001200	SBP28_001211	B9J08_002792
Chr1	2132172..2132554	-0.173395	-1.12771	0.0120918	0.0444771	1	eukaryotic translation initiation factor eIF-1 CDS	eukaryotic translation initiation factor eIF-1	similar to sp|Q755R1.1|Protein translation factor SUI1 Eremothecium gossypii ATCC 10895	SBP28_000955	SBP28_000958	B9J08_003118
Chr1	2475103..2476890	-0.172824	-1.12726	0.0132618	0.0476503	1	Vacuolar amino acid transporter 1 CDS	hypothetical protein	similar to sp|P47082.1|Vacuolar amino acid transporter 1 Saccharomyces cerevisiae S288C	SBP28_001118	SBP28_001129	B9J08_002942
Chr7	350061..350645	-0.172608	-1.12709	0.0844752	0.198603	1	Embryonic polyadenylate-binding protein 2 CDS	hypothetical protein	similar to sp|Q93VI4.1|Polyadenylate-binding protein 1, AtPabN1, Poly(A)-binding protein 1, Nuclear poly(A)-binding protein 1, Poly(A)-binding protein I, PABI Arabidopsis thaliana	SBP28_005200	SBP28_005246	B9J08_002393
Chr4	complement(913168..913944)	-0.172307	-1.12686	0.0117455	0.0435329	1	6-phosphogluconolactonase CDS	6-phosphogluconolactonase	similar to sp|A6ZT71.1|6-phosphogluconolactonase 3, 6PGL Saccharomyces cerevisiae	SBP28_004028	SBP28_004066	B9J08_005134
Chr4	complement(297075..297608)	-0.172141	-1.12673	0.0939118	0.213734	1	Mitochondrial protein import protein ZIM17 CDS	hypothetical protein	similar to sp|A6ZSH0.2|Mitochondrial protein import protein ZIM17, Mitochondrial import inner membrane translocase subunit TIM15, mtHsp70 escort protein 1	SBP28_003757	SBP28_003793	B9J08_005409
Chr1	complement(57394..57795)	-0.1718	-1.12646	0.0139945	0.0497405	1	Cell wall adhesin EAP1 CDS	hypothetical protein	similar to gb|EDW35187.1|GL15702 Drosophila persimilis	SBP28_000017	SBP28_000017	No Blast Hit
Chr4	251250..252437	-0.171792	-1.12646	0.0119784	0.0441527	1	Cysteine synthase 1 CDS	hypothetical protein	similar to sp|P50867.2|Cysteine synthase 1, CS 1, O-acetylserine (thiol)-lyase 1, OAS-TL 1, O-acetylserine sulfhydrylase 1, O-succinylserine sulfhydrylase Aspergillus nidulans FGS	SBP28_003739	SBP28_003775	B9J08_005428
Chr3	complement(1115818..1116885)	-0.171637	-1.12634	0.0413699	0.115376	1	Triacylglycerol lipase 2 CDS	hypothetical protein	similar to sp|P54857.1|Lipase 2, Triacylglycerol lipase 2 Saccharomyces cerevisiae S288C	SBP28_003401	SBP28_003436	B9J08_001280
Chr1	851065..852144	-0.171614	-1.12632	0.0131952	0.0475731	1	Protein not essential for viability CDS	hypothetical protein	similar to ref|XP_025343669.1|hypothetical protein CXQ85_005411 Candida haemuloni	SBP28_000361	SBP28_000361	B9J08_003723
Chr1	complement(2840280..2841269)	-0.171337	-1.1261	0.0208447	0.0676137	1	Probable phosphoglycerate mutase ARB_03491 CDS	hypothetical protein	similar to sp|D4B4V1.1|Probable phosphoglycerate mutase ARB_03491 Trichophyton benhamiae CBS 112371	SBP28_001293	SBP28_001306	B9J08_002887
Chr5	152220..153380	-0.171235	-1.12602	0.0115506	0.0429057	1	cell division control protein 10 CDS	cell division control protein 10	similar to sp|P39827.2|Cell division control protein 10 Candida albicans SC5314	SBP28_004316	SBP28_004359	B9J08_004834
Chr3	complement(1135617..1139854)	-0.170899	-1.12576	0.0122176	0.044846	1	Filamentous growth regulator 15 CDS	hypothetical protein	similar to sp|Q5AD13.2|Filamentous growth regulator 15, Caspofungin sensitivity protein 2 Candida albicans SC5314	SBP28_003409	SBP28_003444	B9J08_001290
Chr2	complement(459331..461037)	-0.170661	-1.12557	0.0127922	0.0466305	1	Carboxypeptidase S CDS	hypothetical protein	similar to sp|P27614.2|Carboxypeptidase S, GLY-X carboxypeptidase, YSCS Saccharomyces cerevisiae S288C	SBP28_002095	SBP28_002111	B9J08_000216
Chr5	complement(882375..882998)	-0.170613	-1.12554	0.026546	0.0820668	1	Very-long-chain (3R)-3-hydroxyacyl-CoA dehydratasePASTICCINO 2 CDS	hypothetical protein	similar to sp|Q8VZB2.1|Very-long-chain (3R)-3-hydroxyacyl-CoA dehydratase PASTICCINO 2	SBP28_004634	SBP28_004678	B9J08_004543
Chr3	1090498..1092165	-0.17051	-1.12546	0.0110653	0.0415718	1	T-complex protein 1, theta subunit CDS	T-complex protein 1, theta subunit	similar to sp|P47079.1|T-complex protein 1 subunit theta, TCP-1-theta, CCT-theta Saccharomyces cerevisiae S288C	SBP28_003392	SBP28_003427	B9J08_001271
Chr1	complement(3837793..3839244)	-0.17017	-1.12519	0.0182045	0.0610406	1	alpha,alpha-trehalose-phosphate synthase (UDP-forming) CDS	alpha,alpha-trehalose-phosphate synthase (UDP-forming)	similar to sp|Q92410.1|Alpha,alpha-trehalose-phosphate synthase UDP-forming , Trehalose-6-phosphate synthase, UDP-glucose-glucosephosphate glucosyltransferase Candida albicans SC5314	SBP28_001735	SBP28_001751	B9J08_001695
Chr7	complement(226592..228511)	-0.169509	-1.12468	0.0124551	0.0456226	1	Triple specificity protein phosphatase PtpB CDS	hypothetical protein	similar to sp|Q05918.1|Tyrosine-protein phosphatase Nostoc commune	SBP28_005144	SBP28_005190	B9J08_002336
Chr5	complement(238652..240160)	-0.169504	-1.12467	0.0366885	0.10556	1	GLUT4 regulating protein TUG family protein CDS	hypothetical protein	similar to ref|XP_025335782.1|uncharacterized protein CXQ87_005118 Candida duobushaemulonis	SBP28_004355	SBP28_004398	B9J08_004794
Chr6	complement(87594..88256)	-0.169379	-1.12457	0.0946588	0.215156	1	GPI-anchored hemophore RBT5 CDS	hypothetical protein	similar to sp|Q59UT4.1|Repressed by TUP1 protein 5 Candida albicans SC5314	SBP28_004695	SBP28_004739	B9J08_005545
Chr3	complement(8555..8672)	-0.169222	-1.12445	0.804335	0.889002	1
Chr1	1993541..1997137	-0.169069	-1.12433	0.0126957	0.0464071	1	Vacuolar protein sorting-associated protein 54 CDS	hypothetical protein	similar to sp|Q12071.1|Vacuolar protein sorting-associated protein 54, CPF1 genetically-interacting protein 1, Temperature-sensitive clathrin synthetic mutation protein 3 Saccharomyces cerevisiae S288C	SBP28_000883	SBP28_000885	B9J08_003193
Chr2	260939..263743	-0.168974	-1.12426	0.0131669	0.0475035	1	Vacuole morphology and inheritance protein 14 CDS	hypothetical protein	similar to sp|Q06708.1|Vacuole morphology and inheritance protein 14, Swollen vacuole phenotype 2 protein Saccharomyces cerevisiae S288C	SBP28_002008	SBP28_002025	B9J08_000123
Chr2	1315200..1318943	-0.16886	-1.12417	0.0124766	0.0456694	1	Ubiquitin carboxyl-terminal hydrolase 12 CDS	hypothetical protein	similar to sp|P39538.1|Ubiquitin carboxyl-terminal hydrolase 12, Deubiquitinating enzyme 12, Ubiquitin thioesterase 12, Ubiquitin-specific-processing protease 12 Saccharomyces cerevisiae S288C	SBP28_002470	SBP28_002491	B9J08_000611
Chr2	complement(284007..285413)	-0.168782	-1.12411	0.0141926	0.0503428	1	Peroxisomal membrane protein PEX30 CDS	hypothetical protein	similar to sp|Q06169.1|Peroxisomal membrane protein PEX30, Peroxin-30 Saccharomyces cerevisiae S288C	SBP28_002019	SBP28_002036	B9J08_000134
Chr2	1456508..1457131	-0.168339	-1.12376	0.0554826	0.144992	1	UDP-N-acetylglucosamine transferase subunit ALG13 CDS	hypothetical protein	similar to sp|Q6BST1.2|UDP-N-acetylglucosamine transferase subunit ALG13, Asparagine-linked glycosylation protein 13 Debaryomyces hansenii CBS767	SBP28_002536	SBP28_002557	B9J08_000678
Chr3	1071364..1073835	-0.168141	-1.12361	0.0624339	0.158513	1	ATP-dependent DNA helicase HMI1, mitochondrial CDS	hypothetical protein	similar to sp|Q12039.1|ATP-dependent DNA helicase HMI1, mitochondrial Saccharomyces cerevisiae S288C	SBP28_003381	SBP28_003416	B9J08_001260
Chr1	308151..310688	-0.168123	-1.1236	0.0289852	0.0879063	1	Kinesin-like protein CIN8 CDS	hypothetical protein	similar to sp|Q8J1G7.1|Kinesin-like protein CIN8 Eremothecium gossypii ATCC 10895	SBP28_000128	SBP28_000128	B9J08_003988
Chr2	1624421..1626943	-0.168111	-1.12359	0.0152782	0.0533328	1	Histone deacetylase HDA1 CDS	hypothetical protein	similar to sp|Q5A960.1|Histone deacetylase HDA1 Candida albicans SC5314	SBP28_002606	SBP28_002630	B9J08_000752
Chr1	complement(1630723..1633299)	-0.167703	-1.12327	0.0330927	0.0971764	1	Serine/threonine-protein kinase ATG1 CDS	hypothetical protein	similar to sp|Q6BS08.2|Serine/threonine-protein kinase ATG1, Autophagy-related protein 1 Debaryomyces hansenii CBS767	SBP28_000719	SBP28_000721	B9J08_003355
Chr1	1557952..1560576	-0.167695	-1.12326	0.023205	0.0737594	1	Protein CAF130 CDS	hypothetical protein	similar to sp|P53280.1|Protein CAF130, 130 kDa CCR4-associated factor Saccharomyces cerevisiae S288C	SBP28_000679	SBP28_000681	B9J08_003395
Chr2	complement(721835..722647)	-0.167651	-1.12323	0.0314685	0.0935009	1	Syntaxin-8 CDS	hypothetical protein	similar to sp|P31377.2|Syntaxin-8, SNARE protein related to mammalian syntaxin 8, ULP1-interacting protein 2 Saccharomyces cerevisiae S288C	SBP28_002231	SBP28_002249	B9J08_000360
Chr1	complement(312527..315934)	-0.16753	-1.12313	0.0406556	0.113961	1	RNA polymerase I-specific transcription initiationfactor RRN11 CDS	hypothetical protein	similar to sp|Q04712.1|RNA polymerase I-specific transcription initiation factor RRN11 Saccharomyces cerevisiae S288C	SBP28_000130	SBP28_000130	B9J08_003990
Chr1	complement(966905..968977)	-0.166958	-1.12269	0.0342166	0.0997349	1	Probable dipeptidyl peptidase 3 CDS	hypothetical protein	similar to sp|Q08225.1|Probable dipeptidyl peptidase 3, Dipeptidyl aminopeptidase III, Dipeptidyl arylamidase III, Dipeptidyl peptidase III, DPP III Saccharomyces cerevisiae S288C	SBP28_000420	SBP28_000420	B9J08_003662
Chr4	404449..406764	-0.166697	-1.12249	0.0135285	0.0483449	1	Actin-related protein 5 CDS	hypothetical protein	similar to sp|P53946.1|Actin-related protein 5, Actin-like protein ARP5 Saccharomyces cerevisiae S288C	SBP28_003800	SBP28_003836	B9J08_005366
Chr5	complement(127587..129065)	-0.166591	-1.1224	0.078367	0.188274	1	Sentrin-specific protease 1 CDS	hypothetical protein	similar to sp|Q9P0U3.2|Sentrin-specific protease 1, Sentrin/SUMO-specific protease SENP1 Homo sapiens	SBP28_004302	SBP28_004345	B9J08_004848
Chr2	complement(389515..391380)	-0.166567	-1.12238	0.0302427	0.0907798	1	Phosphatidate phosphatase APP1 CDS	hypothetical protein	similar to sp|P53933.1|Phosphatidate phosphatase APP1, PAP, Actin patch protein 1 Saccharomyces cerevisiae S288C	SBP28_002064	SBP28_002080	B9J08_000183
Chr1	complement(3440078..3441793)	-0.166409	-1.12226	0.012721	0.0464351	1	5-aminolevulinate synthase, mitochondrial CDS	5-aminolevulinate synthase, mitochondrial	similar to sp|Q6BX71.1|5-aminolevulinate synthase, mitochondrial, 5-aminolevulinic acid synthase, Delta-ALA synthase, Delta-aminolevulinate synthase Debaryomyces hansenii CBS767	SBP28_001551	SBP28_001566	B9J08_001887
Chr2	complement(1878953..1880557)	-0.166356	-1.12222	0.013719	0.0488715	1	Chitin biosynthesis protein CHS5 CDS	hypothetical protein	similar to sp|O74161.2|Chitin biosynthesis protein CHS5 Candida albicans SC5314	SBP28_002718	SBP28_002745	B9J08_000868
Chr3	complement(179434..180303)	-0.16632	-1.12219	0.0706169	0.173773	1	putative integral membrane protein CDS	hypothetical protein	similar to gb|KAF3991466.1|hypothetical protein FT662_01702 Candida haemuloni var. vulneris	SBP28_002978	SBP28_003012	B9J08_002021
Chr6	complement(341882..342863)	-0.166284	-1.12216	0.0235137	0.0745732	1	Ubiquitin carboxyl-terminal hydrolase 2 CDS	hypothetical protein	similar to sp|Q9UUB6.1|Ubiquitin carboxyl-terminal hydrolase 2 Schizosaccharomyces pombe 972h-	SBP28_004798	SBP28_004842	B9J08_004363
Chr3	complement(1459676..1462773)	-0.165903	-1.12187	0.0130395	0.0473218	1	Protein SLA2 CDS	hypothetical protein	similar to sp|P33338.5|Protein SLA2, Transmembrane protein MOP2 Saccharomyces cerevisiae S288C	SBP28_003542	SBP28_003579	B9J08_001427
Chr6	complement(925350..925766)	-0.165714	-1.12172	0.252234	0.431751	1	Anaphase-promoting complex subunit 11 CDS	hypothetical protein	similar to sp|Q12157.1|Anaphase-promoting complex subunit 11 Saccharomyces cerevisiae S288C	SBP28_005035	SBP28_005082	B9J08_004121
Chr7	complement(737129..738331)	-0.165659	-1.12168	0.0166101	0.0567045	1	flap endonuclease 1 CDS	flap endonuclease 1	similar to sp|C4YBJ8.2|Flap endonuclease 1, FEN-1, Flap structure-specific endonuclease 1 Clavispora lusitaniae ATCC 42720	SBP28_005370	SBP28_005416	B9J08_002569
Chr2	complement(1392807..1394588)	-0.165551	-1.12159	0.0147635	0.0518442	1	hypothetical protein E0198_003232 CDS	hypothetical protein	similar to ref|XP_025339917.1|hypothetical protein CXQ85_001270 Candida haemuloni	SBP28_002510	SBP28_002531	B9J08_000653
Chr5	490086..491492	-0.165516	-1.12157	0.0844293	0.198603	1	hypothetical protein CDS, Uncharacterized oxidoreductase YDL114W CDS	hypothetical protein	similar to ref|XP_025344630.1|hypothetical protein CXQ85_003982 Candida haemuloni, similar to sp|Q07530.1|Uncharacterized oxidoreductase YDL114W Saccharomyces cerevisiae S288C
Chr5	complement(686585..687559)	-0.165493	-1.12155	0.634555	0.78057	1	hypothetical protein CDS	hypothetical protein		SBP28_004550	SBP28_004594	B9J08_004597
Chr4	920264..922777	-0.165345	-1.12143	0.0341574	0.0996919	1	Spindle pole body component SPC97 CDS	hypothetical protein	similar to sp|P38863.1|Spindle pole body component SPC97 Saccharomyces cerevisiae S288C	SBP28_004032	SBP28_004070	B9J08_005130
Chr2	complement(1912537..1912872)	-0.165303	-1.1214	0.121342	0.25759	1	hypothetical protein CDS	hypothetical protein	similar to ref|XP_025339744.1|hypothetical protein CXQ85_001093 Candida haemuloni	SBP28_002733	SBP28_002760	B9J08_000884
Chr5	complement(784007..785347)	-0.165075	-1.12122	0.0137218	0.0488715	1	hydroxymethylglutaryl-CoA synthase CDS	hydroxymethylglutaryl-CoA synthase	similar to sp|P54839.1|Hydroxymethylglutaryl-CoA synthase, HMG-CoA synthase, 3-hydroxy-3-methylglutaryl coenzyme A synthase Saccharomyces cerevisiae S288C	SBP28_004593	SBP28_004637	B9J08_004500
Chr3	complement(518746..519924)	-0.164677	-1.12091	0.0814785	0.193369	1	Uncharacterized protein YBR138C CDS	hypothetical protein	similar to sp|P38277.2|Uncharacterized protein YBR138C Saccharomyces cerevisiae S288C	SBP28_003129	SBP28_003163	B9J08_002176
Chr4	1361571..1362863	-0.164609	-1.12086	0.0182327	0.0610488	1	Serine/threonine-protein kinase ENV7 CDS	hypothetical protein	similar to sp|Q12003.1|Serine/threonine-protein kinase ENV7, Late endosome and vacuole interface protein 7 Saccharomyces cerevisiae S288C	SBP28_004231	SBP28_004274	B9J08_004923
Chr1	1185034..1186434	-0.164363	-1.12067	0.0173153	0.0586186	1	Gastricsin CDS	hypothetical protein	similar to sp|P20142.1|Gastricsin, Pepsinogen C Homo sapiens	SBP28_000514	SBP28_000513	B9J08_003571
Chr1	complement(2719906..2722581)	-0.164184	-1.12053	0.017809	0.0599432	1	Putative metal ion transporter C17A12.14 CDS	hypothetical protein	similar to sp|O13779.4|Putative metal ion transporter C17A12.14 Schizosaccharomyces pombe 972h-	SBP28_001244	SBP28_001255	B9J08_002836
Chr4	1181059..1181697	-0.164047	-1.12043	0.0154086	0.0536453	1	Uncharacterized membrane protein C17A5.08 CDS	hypothetical protein	similar to sp|O13770.1|Uncharacterized membrane protein C17A5.08 Schizosaccharomyces pombe 972h-	SBP28_004148	SBP28_004188	B9J08_005011
Chr1	1249106..1250067	-0.163701	-1.12016	0.0216185	0.0696782	1	hypothetical protein CDS	hypothetical protein	similar to gb|QWU88076.1|hypothetical protein CA3LBN_002341 Candida haemuloni	SBP28_000545	SBP28_000546	B9J08_003539
Chr1	2583690..2585783	-0.163665	-1.12013	0.0134895	0.0482852	1	Long-chain-fatty-acid--CoA ligase 1 CDS	hypothetical protein	similar to sp|P30624.1|Long-chain-fatty-acid--CoA ligase 1, Fatty acid activator 1, Long-chain acyl-CoA synthetase 1 Saccharomyces cerevisiae S288C	SBP28_001174	SBP28_001185	B9J08_002763
Chr1	complement(439061..440599)	-0.163551	-1.12004	0.0485986	0.131501	1	Multifunctional tryptophan biosynthesis protein CDS	hypothetical protein	similar to sp|P00937.2|Multifunctional tryptophan biosynthesis protein	SBP28_000184	SBP28_000184	B9J08_004045
Chr2	complement(186357..198806)	-0.163464	-1.11997	0.0167917	0.0572502	1	Dynein heavy chain, cytoplasmic CDS	hypothetical protein	similar to sp|P45443.1|Dynein heavy chain, cytoplasmic, Dynein heavy chain, cytosolic, DYHC, Ropy-1 Neurospora crassa OR74A	SBP28_001977	SBP28_001995	B9J08_000092
Chr1	806846..808765	-0.163249	-1.11981	0.0181785	0.0609924	1	methylenetetrahydrofolate reductase CDS	methylenetetrahydrofolate reductase	similar to sp|P46151.2|Methylenetetrahydrofolate reductase 1 Saccharomyces cerevisiae S288C	SBP28_000342	SBP28_000342	B9J08_003742
Chr4	80275..81096	-0.163081	-1.11968	0.0522768	0.138398	1	Syntaxin-12 CDS	hypothetical protein	similar to sp|Q12241.1|Syntaxin VAM3, Vacuolar morphogenesis protein 3 Saccharomyces cerevisiae S288C	SBP28_003655	SBP28_003692	B9J08_005514
Chr1	2879096..2879472	-0.163069	-1.11967	0.307007	0.492015	1	protein translocase SEC61 complex gamma subunit,archaeal and eukaryotic CDS	protein translocase SEC61 complex gamma subunit,archaeal and eukaryotic	similar to sp|P35179.2|Protein transport protein SSS1, Sec61 complex subunit SSS1, Sec61 complex subunit gamma, Ssh1 complex subunit SSS1, Ssh1 complex subunit gamma Saccharomyces cerevisiae S288	SBP28_001310	SBP28_001323	B9J08_002906
Chr1	complement(3878467..3881334)	-0.163033	-1.11964	0.0175613	0.0592231	1	V-type proton ATPase subunit a, vacuolar isoform CDS	hypothetical protein	similar to sp|P32563.3|V-type proton ATPase subunit a, vacuolar isoform, V-ATPase a 1 subunit, V-ATPase 95 kDa subunit, Vacuolar pH protein 1, Vacuolar proton pump a subunit	SBP28_001752	SBP28_001768	B9J08_001677
Chr1	2594630..2595961	-0.162755	-1.11942	0.0147279	0.0517537	1	S-(hydroxymethyl)glutathione dehydrogenase CDS	S-(hydroxymethyl)glutathione dehydrogenase	similar to sp|Q06099.1|S-(hydroxymethyl)glutathione dehydrogenase, Glutathione-dependent formaldehyde dehydrogenase, FALDH, FDH, FLD, GSH-FDH Candida maltosa	SBP28_001180	SBP28_001191	B9J08_002769
Chr4	120631..121326	-0.162754	-1.11942	0.0231283	0.0735724	1	Charged multivesicular body protein 5 CDS	hypothetical protein	similar to sp|Q5RBR3.1|Charged multivesicular body protein 5, Chromatin-modifying protein 5 Pongo abelii	SBP28_003676	SBP28_003713	B9J08_005493
Chr3	834614..835753	-0.162738	-1.11941	0.0159708	0.054985	1	ferrochelatase CDS	ferrochelatase	similar to sp|P16622.1|Ferrochelatase, mitochondrial, Heme synthase, Protoheme ferro-lyase Saccharomyces cerevisiae S288C	SBP28_003267	SBP28_003302	B9J08_001143
Chr1	complement(615934..616896)	-0.162501	-1.11923	0.59088	0.750851	1	Sporulation-specific protein 2 CDS	hypothetical protein	similar to ref|XP_025343094.1|hypothetical protein CXQ85_004824 Candida haemuloni	SBP28_000259	SBP28_000259	B9J08_003827
Chr2	2172661..2174913	-0.162449	-1.11919	0.0227097	0.0724594	1	D-ribulokinase YDR109C CDS	hypothetical protein	similar to sp|Q04585.1|Uncharacterized sugar kinase YDR109C Saccharomyces cerevisiae S288C	SBP28_002841	SBP28_002868	B9J08_000994
Chr1	562078..563823	-0.162444	-1.11918	0.017294	0.058584	1	Membrane protein PTM1 CDS	hypothetical protein	similar to sp|A6ZZS6.1|Membrane protein PTM1 Saccharomyces cerevisiae YJM789	SBP28_000235	SBP28_000235	B9J08_003850
Chr1	2321451..2322407	-0.16219	-1.11898	0.114002	0.245814	1	PHD finger protein ING2 CDS	hypothetical protein	similar to sp|B3H615.1|PHD finger protein ING2, Protein INHIBITOR OF GROWTH 2, Protein AtING2 Arabidopsis thaliana	SBP28_001044	SBP28_001053	B9J08_003022
Chr4	complement(23268..24557)	-0.162112	-1.11892	0.0417685	0.116242	1	Serine/threonine-protein kinase VHS1 CDS	hypothetical protein	similar to sp|Q03785.1|Serine/threonine-protein kinase VHS1, Viable in a HAL3 SIT4 background protein 1 Saccharomyces cerevisiae S288C	SBP28_003633	SBP28_003669	B9J08_005567
Chr7	641623..642801	-0.162105	-1.11892	0.0236489	0.0749569	1	Protein PF3D7_1417600 CDS	hypothetical protein	similar to ref|XP_025337591.1|uncharacterized protein CXQ87_004947 Candida duobushaemulonis	SBP28_005327	SBP28_005373	B9J08_002522
Chr3	complement(353768..355081)	-0.16204	-1.11887	0.0340496	0.0995186	1	Dynactin subunit 4 CDS	hypothetical protein	similar to sp|Q5R7U7.1|Dynactin subunit 4, Dynactin subunit p62 Pongo abelii	SBP28_003058	SBP28_003092
Chr1	complement(3969888..3971381)	-0.16201	-1.11885	0.018775	0.062398	1	Hsp90 co-chaperone Cdc37 CDS	hypothetical protein	similar to sp|Q8X1E6.1|Hsp90 co-chaperone Cdc37, Cell division control protein 37, Hsp90 chaperone protein kinase-targeting subunit Candida albicans SC5314	SBP28_001795	SBP28_001813	B9J08_001631
Chr4	complement(776001..777698)	-0.161981	-1.11882	0.0204326	0.0667286	1	Uncharacterized membrane protein YBR220C CDS	hypothetical protein	similar to sp|P38318.1|Uncharacterized membrane protein YBR220C Saccharomyces cerevisiae S288C	SBP28_003957	SBP28_003995	B9J08_005208
Chr2	580556..581536	-0.161671	-1.11858	0.302312	0.486562	1	Ras-related protein RSR1 CDS	hypothetical protein	similar to sp|P63032.1|GTP-binding protein Rhes, Ras homolog enriched in striatum Mus musculus sp|P63033.1|GTP-binding protein Rhes, Ras homolog enriched in striatum, SE6C	SBP28_002162	SBP28_002180	B9J08_000287
Chr3	1413528..1414526	-0.161639	-1.11856	0.0216656	0.0697186	1	Yeast-form wall Protein 1 CDS	hypothetical protein	similar to sp|Q59Y31.1|Yeast-form wall Protein 1, GPI-anchored protein 24, Thiol-extractable peptide 1, flocculation protein 1 Candida albicans SC5314	SBP28_003526	SBP28_003563	B9J08_001409
Chr3	881915..882340	-0.161484	-1.11844	0.109042	0.238367	1	Probable steroid-binding protein 3 CDS	hypothetical protein	similar to sp|Q9SK39.1|Probable steroid-binding protein 3, AtMP3, Membrane-associated progesterone-binding protein 2, AtMAPR2 Arabidopsis thaliana	SBP28_003290	SBP28_003325	B9J08_001167
Chr3	complement(749637..750401)	-0.161308	-1.1183	0.0168215	0.0572778	1	Peroxiredoxin PRX1, mitochondrial CDS	hypothetical protein	similar to sp|P34227.1|Peroxiredoxin PRX1, mitochondrial, Prx, 1-Cys PRX, Mitochondrial thiol peroxidase, mTPx, Thioredoxin peroxidase Saccharomyces cerevisiae S288C	SBP28_003231	SBP28_003266	B9J08_001106
Chr4	1248461..1249363	-0.161237	-1.11825	0.0504104	0.134758	1	Uncharacterized methyltransferase C1347.09 CDS	hypothetical protein	similar to sp|O94628.1|Uncharacterized methyltransferase C1347.09 Schizosaccharomyces pombe 972h-	SBP28_004180	SBP28_004223	B9J08_004976
Chr1	917860..920070	-0.161082	-1.11813	0.0200459	0.065751	1	Dolichyl-phosphate-mannose--protein mannosyltransferase 5 CDS	hypothetical protein	similar to sp|Q5ACU3.1|Dolichyl-phosphate-mannose--protein mannosyltransferase 5, Protein mannosyltransferase 5 Candida albicans SC5314	SBP28_000390	SBP28_000390	B9J08_003692
Chr2	2260258..2263773	-0.161034	-1.11809	0.0965125	0.217773	1	Foie gras liver health 1 family protein CDS	hypothetical protein	similar to ref|XP_025339881.1|hypothetical protein CXQ85_001233 Candida haemuloni	SBP28_002876	SBP28_002903	B9J08_001030
Chr2	complement(1346751..1348130)	-0.160991	-1.11805	0.0434696	0.120214	1	CybS-domain-containing protein CDS	hypothetical protein	similar to ref|XP_025339941.1|hypothetical protein CXQ85_001295 Candida haemuloni	SBP28_002485	SBP28_002506	B9J08_000626
Chr1	2460589..2461371	-0.16097	-1.11804	0.293935	0.477319	1	Ammonia transport outward protein 2 CDS	hypothetical protein	similar to sp|P32907.1|Ammonia transport outward protein 2 Saccharomyces cerevisiae S288C	SBP28_001109	SBP28_001120	B9J08_002951
Chr7	complement(448840..449196)	-0.160913	-1.11799	0.0552166	0.14444	1	Prefoldin subunit 6 CDS	hypothetical protein	similar to sp|P52553.1|Prefoldin subunit 6, Genes involved in microtubule biogenesis protein 1, Gim complex subunit 1, GimC subunit 1 Saccharomyces cerevisiae S288C	SBP28_005247	SBP28_005293	B9J08_002440
Chr1	complement(2170743..2171705)	-0.160831	-1.11793	0.131883	0.274966	1	DNA damage checkpoint control protein MEC3 CDS	hypothetical protein	similar to sp|Q74ZB0.2|DNA damage checkpoint control protein MEC3 Eremothecium gossypii ATCC 10895	SBP28_000970	SBP28_000973	B9J08_003102
Chr1	complement(410159..411310)	-0.160725	-1.11785	0.0276014	0.0845855	1	cAMP-dependent protein kinase type 1 CDS	cAMP-dependent protein kinase type 1	similar to sp|P06245.2|cAMP-dependent protein kinase type 2, PKA 2 Saccharomyces cerevisiae S288C	SBP28_000169	SBP28_000169	B9J08_004030
Chr3	complement(510436..513687)	-0.16069	-1.11782	0.0407039	0.114001	1	potassium/sodium efflux P-type ATPase, fungal-typeCDS	potassium/sodium efflux P-type ATPase, fungal-type	similar to sp|Q12691.1|Sodium transport ATPase 5 Saccharomyces cerevisiae S288C	SBP28_003127	SBP28_003161	B9J08_002173
Chr2	complement(1478436..1479926)	-0.160577	-1.11773	0.135911	0.280825	1	JmjC domain-containing histone demethylation protein 1 CDS	hypothetical protein	similar to sp|Q6BXJ4.2|JmjC domain-containing histone demethylation protein 1 Histone-H3 -lysine-36 demethylase 1 Debaryomyces hansenii CBS767	SBP28_002546	SBP28_002567	B9J08_000688
Chr2	1757637..1759364	-0.160359	-1.11757	0.0282302	0.0861617	1	glucose-6-phosphate isomerase CDS	glucose-6-phosphate isomerase	similar to sp|P83780.2|Glucose-6-phosphate isomerase, GPI, Phosphoglucose isomerase, PGI, Phosphohexose isomerase, PHI Candida albicans SC5314	SBP28_002662	SBP28_002687	B9J08_000808
Chr1	complement(1029417..1031138)	-0.16017	-1.11742	0.0253964	0.079082	1	Mediator of RNA polymerase II transcription subunit 1 family protein CDS	hypothetical protein	similar to ref|XP_025334711.1|uncharacterized protein CXQ87_001889 Candida duobushaemulonis	SBP28_000453	SBP28_000453	B9J08_003630
Chr3	175340..176326	-0.159932	-1.11723	0.019321	0.0639705	1	thioredoxin CDS	thioredoxin	similar to sp|Q9USR1.1|Thioredoxin-like protein 1, Thioredoxin homolog 3 Schizosaccharomyces pombe 972h-	SBP28_002975	SBP28_003009	B9J08_002018
Chr1	complement(597833..598795)	-0.159929	-1.11723	0.239554	0.41618	1	UDP-N-acetylglucosamine transporter YEA4 CDS	hypothetical protein	similar to sp|Q00974.1|UDP-N-acetylglucosamine transporter YEA4, Golgi UDP-GlcNAc transporter Kluyveromyces lactis NRRL Y-1140	SBP28_000253	SBP28_000253	B9J08_003833
Chr5	complement(961175..962047)	-0.159741	-1.11709	0.714025	0.832661	1	Cx9C domain-containing protein-containing protein 4, mitochondrial CDS	hypothetical protein	similar to gb|KAF3985772.1|hypothetical protein FT662_04949 Candida haemuloni var. vulneris	SBP28_004664	SBP28_004708	B9J08_004481
Chr1	3416528..3420238	-0.159498	-1.1169	0.0267271	0.0824816	1	DNA repair protein RAD5 CDS	hypothetical protein	similar to sp|Q9FNI6.1|DNA repair protein RAD5A, Putative SWI/SNF-related matrix-associated actin-dependent regulator of chromatin subfamily A member 3-like 2, SMARCA3-like protein 2, RAD5 homolog A	SBP28_001540	SBP28_001555	B9J08_001898
Chr1	complement(2129759..2131033)	-0.159204	-1.11667	0.0188936	0.0627129	1	Phosphatidate cytidylyltransferase CDS	hypothetical protein	similar to sp|P38221.1|Phosphatidate cytidylyltransferase, CDP-diacylglycerol synthase, CDP-DAG synthase, CDS, CDP-diglyceride pyrophosphorylase, CDP-diglyceride synthase	SBP28_000954	SBP28_000957	B9J08_003119
Chr2	complement(1729756..1731531)	-0.158895	-1.11643	0.0515724	0.137015	1	Uncharacterized membrane protein YCR023C CDS	hypothetical protein	similar to sp|P25351.2|Uncharacterized membrane protein YCR023C Saccharomyces cerevisiae S288C	SBP28_002650	SBP28_002675	B9J08_000797
Chr7	636063..640439	-0.158613	-1.11621	0.0270607	0.0833159	1	DNA topoisomerase 2 CDS	DNA topoisomerase 2	similar to sp|Q01879.3|DNA topoisomerase 2, DNA topoisomerase II Meyerozyma guilliermondii ATCC 6260	SBP28_005326	SBP28_005372	B9J08_002521
Chr1	complement(2498749..2499480)	-0.158454	-1.11609	0.117976	0.252476	1	putative DASH complex subunit CDS	hypothetical protein	similar to gb|KAF3986819.1|hypothetical protein FT662_04341 Candida haemuloni var. vulneris	SBP28_001130	SBP28_001141	B9J08_002720
Chr7	245014..245895	-0.158203	-1.1159	0.0368405	0.105824	1	Endoplasmic reticulum junction formation protein lunapark CDS	hypothetical protein	similar to sp|O94414.1|Endoplasmic reticulum junction formation protein lunapark, ER junction formation factor lunapark Schizosaccharomyces pombe 972h-	SBP28_005153	SBP28_005199
Chr6	824000..824362	-0.158191	-1.11589	0.276888	0.458667	1	hypothetical protein CDS	hypothetical protein	similar to ref|XP_024713075.1|hypothetical protein C7M61_003244 Candida pseudohaemulonii, gb|PSK37540.1|hypothetical protein C7M61_003244 Candida pseudohaemulonii	SBP28_005002	SBP28_005049	No Blast Hit
Chr6	191499..198169	-0.158167	-1.11587	0.0569761	0.147869	1	ATP-dependent bile acid permease CDS	hypothetical protein	similar to sp|P32386.2|ATP-dependent bile acid permease Saccharomyces cerevisiae S288C	SBP28_004735	SBP28_004779	B9J08_004430
Chr1	complement(1610136..1611329)	-0.157909	-1.11567	0.0483701	0.131219	1	putative mannosyltransferase CDS	hypothetical protein	similar to ref|XP_025340512.1|hypothetical protein CXQ85_003419 Candida haemuloni	SBP28_000707	SBP28_000709	B9J08_003367
Chr1	complement(3930554..3931641)	-0.157692	-1.1155	0.0230238	0.0733283	1	DNA damage tolerance protein RHC31 CDS	hypothetical protein	similar to sp|Q06624.1|DNA damage tolerance protein RHC31, RAD31 homolog Saccharomyces cerevisiae S288C	SBP28_001772	SBP28_001790	B9J08_001654
Chr2	complement(2086086..2088941)	-0.157672	-1.11549	0.0206245	0.06717	1	13-beta-glucanosyltransferase PGA5 CDS	hypothetical protein	similar to ref|XP_025339814.1|hypothetical protein CXQ85_001165 Candida haemuloni	SBP28_002808	SBP28_002835	B9J08_000959
Chr3	1409972..1410697	-0.1574	-1.11528	0.0193401	0.0639934	1	proteasome subunit beta type-6 CDS	proteasome subunit beta type-6	similar to sp|P23724.1|Proteasome subunit beta type-6, Multicatalytic endopeptidase complex subunit C5, Proteasome component C5 Saccharomyces cerevisiae S288C	SBP28_003523	SBP28_003560	B9J08_001406
Chr2	complement(1176745..1177056)	-0.15734	-1.11523	0.0208759	0.0676735	1	thioredoxin CDS	thioredoxin	similar to sp|P22217.3|Thioredoxin-1, Thioredoxin I, TR-I, Thioredoxin-2 Saccharomyces cerevisiae S288C	SBP28_002406	SBP28_002426	B9J08_000543
Chr2	complement(899985..904607)	-0.157271	-1.11518	0.0245729	0.0772353	1	Phospholipid-transporting ATPase DNF1 CDS	hypothetical protein	similar to sp|P32660.2|Phospholipid-transporting ATPase DNF1, Flippase DNF1 Saccharomyces cerevisiae S288C	SBP28_002305	SBP28_002323	B9J08_000435
Chr1	326880..327278	-0.156791	-1.1148	0.0323406	0.0953932	1	histone H2A.Z CDS	histone H2A.Z	similar to sp|Q6BQE9.3|Histone H2A.Z Debaryomyces hansenii CBS767	SBP28_000136	SBP28_000136	B9J08_003996
Chr7	461214..462950	-0.156705	-1.11474	0.0289716	0.0879063	1	Probable serine/threonine-protein kinase RTK1 CDS	hypothetical protein	similar to sp|Q12100.1|Probable serine/threonine-protein kinase RTK1, Ribosome biogenesis and tRNA synthetase-associated kinase 1 Saccharomyces cerevisiae S288C	SBP28_005252	SBP28_005298	B9J08_002445
Chr1	2271796..2274810	-0.156699	-1.11473	0.0206442	0.06717	1	Nucleoporin NIC96 CDS	hypothetical protein	similar to sp|P34077.2|Nucleoporin NIC96, 96 kDa nucleoporin-interacting component, Nuclear pore protein NIC96 Saccharomyces cerevisiae S288C	SBP28_001016	SBP28_001025	B9J08_003048
Chr1	3686305..3687105	-0.156419	-1.11452	0.031459	0.0935009	1	Signal recognition particle SEC65 subunit CDS	hypothetical protein	similar to sp|Q6BM93.1|Signal recognition particle SEC65 subunit Debaryomyces hansenii CBS767	SBP28_001669	SBP28_001685	B9J08_001762
Chr2	610046..610420	-0.156396	-1.1145	0.0881876	0.205045	1	Signal recognition particle subunit SRP14 CDS	hypothetical protein	similar to sp|Q5RBX7.1|Signal recognition particle 14 kDa protein, SRP14 Pongo abelii	SBP28_002175	SBP28_002193	B9J08_000302
Chr4	702099..703328	-0.155688	-1.11395	0.0249736	0.0781107	1	Protein MPE1 CDS	hypothetical protein	similar to sp|P35728.1|Protein MPE1 Saccharomyces cerevisiae S288C	SBP28_003927	SBP28_003965	B9J08_005233
Chr6	complement(627966..629195)	-0.155688	-1.11395	0.0253272	0.0789539	1	Class E vacuolar protein-sorting machinery proteinHSE1 CDS	hypothetical protein	similar to sp|Q6BNP6.2|Class E vacuolar protein-sorting machinery protein HSE1 Debaryomyces hansenii CBS767	SBP28_004919	SBP28_004964	B9J08_004240
Chr6	complement(405876..408194)	-0.155592	-1.11388	0.0817022	0.193751	1	Uncharacterized protein YML020W CDS	hypothetical protein	similar to sp|Q03722.1|Uncharacterized protein YML020W Saccharomyces cerevisiae S288C	SBP28_004827	SBP28_004871	B9J08_004333
Chr2	complement(2060168..2060899)	-0.155506	-1.11381	0.0348928	0.101166	1	YjeF family domain-containing protein CDS	YjeF family domain-containing protein	similar to sp|Q59VX9.2|NAD(P)H-hydrate epimerase, NAD(P)HX epimerase Candida albicans SC5314	SBP28_002792	SBP28_002819	B9J08_000944
Chr2	1891845..1893251	-0.155499	-1.11381	0.0645709	0.162305	1	Fumarate reductase 2 CDS	hypothetical protein	similar to sp|P21375.3|Fumarate reductase 2, FRDS2, NADH-dependent fumarate reductase, Osmotic sensitivity protein 1, Soluble fumarate reductase, mitochondrial isozyme Saccharomyces cerevisiae	SBP28_002724	SBP28_002751	B9J08_000874
Chr7	complement(216591..217640)	-0.155491	-1.1138	0.0216266	0.0696782	1	ATPase GET3 CDS	ATPase GET3	similar to sp|C4Y7U0.1|ATPase GET3, Arsenical pump-driving ATPase, Arsenite-stimulated ATPase, Golgi to ER traffic protein 3, Guided entry of tail-anchored proteins 3 Clavispora lusitaniae ATCC 4	SBP28_005137	SBP28_005183	B9J08_002329
Chr1	1387268..1388299	-0.155053	-1.11346	0.0296437	0.089389	1	malate dehydrogenase, NAD-dependent CDS	malate dehydrogenase, NAD-dependent	similar to sp|P83778.2|Malate dehydrogenase, cytoplasmic Candida albicans SC5314	SBP28_000613	SBP28_000614	B9J08_003466
Chr2	complement(1334283..1336069)	-0.154953	-1.11339	0.0209037	0.0676878	1	ADP-ribosylation factor-binding protein GGA2 CDS	hypothetical protein	similar to sp|P38817.1|ADP-ribosylation factor-binding protein GGA2, Golgi-localized, gamma ear-containing, ARF-binding protein 2 Saccharomyces cerevisiae S288C	SBP28_002475	SBP28_002496	B9J08_000616
Chr3	complement(713298..714671)	-0.154573	-1.11309	0.0212591	0.0687465	1	26S protease regulatory subunit 4 CDS	hypothetical protein	similar to sp|P40327.3|26S proteasome regulatory subunit 4 homolog, Tat-binding homolog 5 Saccharomyces cerevisiae S288C	SBP28_003211	SBP28_003246
Chr2	627475..628632	-0.154549	-1.11307	0.169525	0.327554	1	Protein not essential for viability CDS	hypothetical protein	similar to ref|XP_025342383.1|hypothetical protein CXQ85_000421 Candida haemuloni	SBP28_002186	SBP28_002204	B9J08_000313
Chr1	1448705..1449457	-0.154006	-1.11265	0.0232825	0.0739291	1	Autophagy-related protein 33 CDS	hypothetical protein	similar to sp|A7A1N4.1|Autophagy-related protein 33 Saccharomyces cerevisiae YJM789 sp|B3RHM5.1|Autophagy-related protein 33 Saccharomyces cerevisiae RM11-1a	SBP28_000636	SBP28_000637	B9J08_003443
Chr1	949578..950069	-0.153933	-1.1126	0.113141	0.244513	1	Protein ILM1 CDS	hypothetical protein	similar to sp|P47155.1|Protein ILM1, Increased loss of mitochondrial DNA protein 1 Saccharomyces cerevisiae S288C	SBP28_000411	SBP28_000411	B9J08_003671
Chr3	complement(1069290..1071242)	-0.153512	-1.11227	0.0379185	0.108324	1	Vacuolar protein sorting-associated protein 52 CDS	hypothetical protein	similar to sp|P39904.2|Vacuolar protein sorting-associated protein 52, Suppressor of actin mutation protein 2 Saccharomyces cerevisiae S288C	SBP28_003380	SBP28_003415	B9J08_001259
Chr1	1028474..1029376	-0.153324	-1.11213	0.0239792	0.0756853	1	2-methoxy-6-polyprenyl-1,4-benzoquinol methylase, mitochondrial CDS	hypothetical protein	similar to sp|P49017.1|2-methoxy-6-polyprenyl-1,4-benzoquinol methylase, mitochondrial, 2-hexaprenyl-6-methoxy-1,4-benzoquinol methyltransferase, Ubiquinone biosynthesis methyltransferase COQ5 Saccharomyce	SBP28_000452	SBP28_000452	B9J08_003631
Chr5	132917..133474	-0.153154	-1.112	0.0302877	0.0908631	1	Coatomer subunit zeta CDS	hypothetical protein	similar to sp|P53600.1|Coatomer subunit zeta, Zeta-coat protein, Zeta-COP Saccharomyces cerevisiae S288C	SBP28_004304	SBP28_004347	B9J08_004846
Chr2	452965..455724	-0.153081	-1.11194	0.0237253	0.0751087	1	Dynamin-like GTPase MGM1, mitochondrial CDS	hypothetical protein	similar to sp|P32266.3|Dynamin-like GTPase MGM1, mitochondrial, Mitochondrial division and morphology protein 17, Mitochondrial genome maintenance protein 1, contains Dynamin-like GTPase MGM1 large isoform	SBP28_002093	SBP28_002109	B9J08_000213
Chr4	complement(124029..125732)	-0.15257	-1.11155	0.633271	0.780176	1	GABA-specific permease CDS	hypothetical protein	similar to sp|P32837.1|GABA-specific permease, GABA-specific transport protein Saccharomyces cerevisiae S288C	SBP28_003678	SBP28_003715	B9J08_005491
Chr4	complement(587014..588144)	-0.152086	-1.11117	0.0259027	0.0803135	1	V-type proton ATPase subunit C CDS	hypothetical protein	similar to sp|P31412.4|V-type proton ATPase subunit C, V-ATPase subunit C, V-ATPase 42 kDa subunit, Vacuolar proton pump subunit C Saccharomyces cerevisiae S288C	SBP28_003876	SBP28_003914	B9J08_005285
Chr3	complement(1477226..1478134)	-0.151952	-1.11107	0.0315525	0.0936975	1	Inner kinetochore subunit cnp3 CDS	hypothetical protein	similar to sp|Q9USR9.2|Inner kinetochore subunit cnp3, CENP-C homolog, Centromere protein 3, Constitutive centromere-associated network protein cnp3 Schizosaccharomyces pombe 972h-	SBP28_003548	SBP28_003585	B9J08_001435
Chr4	550777..552084	-0.151588	-1.11079	0.024752	0.07768	1	Dolichyl-diphosphooligosaccharide--protein glycosyltransferase subunit WBP1 CDS	hypothetical protein	similar to sp|P33767.1|Dolichyl-diphosphooligosaccharide--protein glycosyltransferase subunit WBP1, Oligosaccharyl transferase subunit WBP1, Oligosaccharyl transferase subunit beta Saccharomyces cerevisiae S288C	SBP28_003858	SBP28_003895	B9J08_005304
Chr2	2303335..2305185	-0.15156	-1.11077	0.0389574	0.110529	1	UBA/TS-N domain family protein CDS	hypothetical protein	similar to gb|KAF3991847.1|hypothetical protein FT662_01464 Candida haemuloni var. vulneris	SBP28_002897	SBP28_002924	B9J08_001051
Chr1	2367149..2373571	-0.151526	-1.11074	0.0250776	0.078308	1	AP-1 accessory protein LAA1 CDS	hypothetical protein	similar to sp|P39526.1|AP-1 accessory protein LAA1, Large AP-1 accessory protein 1 Saccharomyces cerevisiae S288C	SBP28_001068	SBP28_001077	B9J08_002998
Chr5	complement(148475..150160)	-0.151219	-1.11051	0.034524	0.100326	1	Arginine-specific demethylase JMJ22 CDS	hypothetical protein	similar to sp|Q67XX3.1|F-box protein At5g06550 Arabidopsis thaliana	SBP28_004314	SBP28_004357	B9J08_004836
Chr1	3120964..3122097	-0.151022	-1.11036	0.0639417	0.161488	1	deoxyhypusine synthase CDS	deoxyhypusine synthase	similar to sp|Q6BJH5.1|Deoxyhypusine synthase, DHS Debaryomyces hansenii CBS767	SBP28_001412	SBP28_001426	B9J08_002638
Chr4	134540..136318	-0.15099	-1.11033	0.40964	0.594989	1	Meiosis-specific transcription factor NDT80 CDS	hypothetical protein	similar to sp|P38830.4|Meiosis-specific transcription factor NDT80 Saccharomyces cerevisiae S288C	SBP28_003682	SBP28_003719	B9J08_005487
Chr1	777131..779053	-0.150976	-1.11032	0.369818	0.556836	1	DNA topoisomerase 3 CDS	hypothetical protein	similar to sp|A0A0L0P6P7.1|DNA topoisomerase 3, DNA topoisomerase III Candida auris	SBP28_000325	SBP28_000325	B9J08_003761
Chr2	1921116..1922171	-0.150967	-1.11031	0.147856	0.297576	1	RCC1 repeat-containing protein C10F6.04 CDS	hypothetical protein	similar to sp|O42645.1|RCC1 repeat-containing protein C10F6.04 Schizosaccharomyces pombe 972h-	SBP28_002737	SBP28_002764	B9J08_000888
Chr3	744394..746118	-0.150897	-1.11026	0.237871	0.413939	1	Transcription factor STP1 CDS	hypothetical protein	similar to sp|P19544.2|Wilms tumor protein, WT33 Homo sapiens	SBP28_003229	SBP28_003264	B9J08_001104
Chr3	294642..296297	-0.15089	-1.11025	0.0905851	0.209052	1	Protein SPT10 CDS	hypothetical protein	similar to sp|P35208.1|Protein SPT10 Saccharomyces cerevisiae S288C	SBP28_003033	SBP28_003067	B9J08_002077
Chr2	complement(494202..495188)	-0.150791	-1.11018	0.040668	0.113961	1	Target of rapamycin complex subunit LST8 CDS	hypothetical protein	similar to sp|P41318.1|Target of rapamycin complex subunit LST8, TORC subunit LST8, Lethal with SEC13 protein 8 Saccharomyces cerevisiae S288C	SBP28_002111	SBP28_002129	B9J08_000235
Chr1	813008..815467	-0.150734	-1.11013	0.0273777	0.0839976	1	putative integral membrane protein CDS	hypothetical protein	similar to ref|XP_025334822.1|uncharacterized protein CXQ87_002000 Candida duobushaemulonis, gb|PVH13882.1|hypothetical protein CXQ87_002000 Candida duobushaemulonis	SBP28_000345	SBP28_000345	B9J08_003739
Chr4	247788..248477	-0.150635	-1.11006	0.596716	0.75395	1	hypothetical protein CDS	hypothetical protein		SBP28_003738	SBP28_003774
Chr3	491748..493058	-0.150627	-1.11005	0.0401646	0.11279	1	Aromatic-amino-acid aminotransferase 1 CDS	hypothetical protein	similar to sp|P10356.2|Uncharacterized protein YER152C Saccharomyces cerevisiae S288C	SBP28_003118	SBP28_003152	B9J08_002164
Chr1	complement(76882..78162)	-0.150587	-1.11002	0.041234	0.115058	1	GPI transamidase component GAB1 CDS	hypothetical protein	similar to sp|P41733.1|GPI transamidase component GAB1, Cell division control protein 91 Saccharomyces cerevisiae S288C	SBP28_000028	SBP28_000028	B9J08_004071
Chr1	96175..97935	-0.150557	-1.11	0.0389608	0.110529	1	Protein SST2 CDS	hypothetical protein	similar to sp|P11972.2|Protein SST2 Saccharomyces cerevisiae S288C	SBP28_000038	SBP28_000038	B9J08_003893
Chr1	3344203..3346911	-0.15018	-1.10971	0.0253294	0.0789539	1	Coatomer subunit beta' CDS	hypothetical protein	similar to sp|P41811.1|Coatomer subunit beta', Beta'-coat protein, Beta'-COP Saccharomyces cerevisiae S288C	SBP28_001514	SBP28_001529	B9J08_001924
Chr3	1545130..1550799	-0.150072	-1.10962	0.028481	0.0868266	1	Myosin-1 CDS	hypothetical protein	similar to sp|P08964.3|Myosin-1, Type II myosin Saccharomyces cerevisiae S288C	SBP28_003573	SBP28_003610	B9J08_001463
Chr1	complement(2179665..2183126)	-0.149881	-1.10948	0.0488905	0.131952	1	reverse transcriptase CDS	hypothetical protein	similar to sp|P08548.1|LINE-1 reverse transcriptase homolog Nycticebus coucang	SBP28_000975	SBP28_000978	B9J08_004248
Chr7	331320..331841	-0.149527	-1.10921	0.0431401	0.119491	1	hypothetical protein CDS	hypothetical protein	similar to ref|XP_025343493.1|hypothetical protein CXQ85_005124 Candida haemuloni	SBP28_005192	SBP28_005238	B9J08_002384
Chr1	complement(3812658..3814469)	-0.149489	-1.10918	0.0312638	0.0931024	1	Translation machinery-associated protein 64 CDS	hypothetical protein	similar to sp|Q04600.1|Translation machinery-associated protein 64 Saccharomyces cerevisiae S288C	SBP28_001724	SBP28_001740	B9J08_001706
Chr1	complement(412112..415777)	-0.149458	-1.10915	0.0457759	0.125148	1	hypothetical protein CDS	hypothetical protein	similar to gb|KAF3985609.1|hypothetical protein FT662_05045 Candida haemuloni var. vulneris	SBP28_000170	SBP28_000170	B9J08_004031
Chr1	2433045..2434409	-0.149354	-1.10907	0.0423688	0.117788	1	Cysteine proteinase 1, mitochondrial CDS	hypothetical protein	similar to sp|B3LP78.2|Cysteine proteinase 1, mitochondrial, Bleomycin hydrolase, BLM hydrolase, Homocysteine-thiolactonase, HTLase, Hcy-thiolactonase, Leucine aminopeptidase 3	SBP28_001101	SBP28_001112	B9J08_002962
Chr1	complement(3431514..3432059)	-0.149338	-1.10906	0.0909738	0.20949	1	Probable allantoinase 1 CDS	hypothetical protein	similar to sp|Q54SV3.1|Probable allantoinase 1 Dictyostelium discoideum	SBP28_001546	SBP28_001561	B9J08_001892
Chr3	complement(1499914..1501074)	-0.14932	-1.10905	0.0269601	0.0830674	1	homoserine kinase CDS	homoserine kinase	similar to sp|Q92209.3|Homoserine kinase, HK, HSK Candida albicans SC5314	SBP28_003558	SBP28_003594	B9J08_001447
Chr7	complement(379643..381055)	-0.148964	-1.10877	0.0285311	0.0869291	1	Dolichyl-diphosphooligosaccharide--protein glycosyltransferase subunit 1 CDS	hypothetical protein	similar to sp|P41543.1|Dolichyl-diphosphooligosaccharide--protein glycosyltransferase subunit 1, N-linked oligosaccharyl transferase subunit 1	SBP28_005218	SBP28_005264	B9J08_002411
Chr4	709228..710199	-0.148961	-1.10877	0.0298686	0.0898101	1	C-4 methylsterol oxidase CDS	hypothetical protein	similar to sp|P53045.1|Methylsterol monooxygenase, C-4 methylsterol oxidase Saccharomyces cerevisiae S288C	SBP28_003930	SBP28_003968
Chr3	complement(576611..578161)	-0.148915	-1.10874	0.0317589	0.0942044	1	Iron transporter SMF3 CDS	hypothetical protein	similar to sp|Q12078.1|Iron transporter SMF3 Saccharomyces cerevisiae S288C	SBP28_003152	SBP28_003186	B9J08_002199
Chr1	complement(347350..347970)	-0.148775	-1.10863	0.0306389	0.091708	1	ATP synthase F1, delta subunit CDS	ATP synthase F1, delta subunit	similar to sp|O74190.2|ATP synthase subunit 5, mitochondrial, ATP synthase chain 5, Oligomycin sensitivity conferral protein, OSCP Kluyveromyces lactis NRRL Y-1140	SBP28_000145	SBP28_000145	B9J08_004005
Chr3	840337..840927	-0.14854	-1.10845	0.0279033	0.0853199	1	hypothetical protein CDS	hypothetical protein	similar to ref|XP_024711344.1|hypothetical protein C7M61_005229 Candida pseudohaemulonii, gb|PSK33763.1|hypothetical protein C7M61_005229 Candida pseudohaemulonii	SBP28_003271	SBP28_003306	B9J08_001148
Chr1	complement(682446..683654)	-0.148512	-1.10843	0.0311346	0.0928697	1	Putative metallophosphoesterase YNL217W CDS	hypothetical protein	similar to sp|P40152.1|Putative metallophosphoesterase YNL217W Saccharomyces cerevisiae S288C	SBP28_000289	SBP28_000289	B9J08_003797
Chr4	236359..237345	-0.148025	-1.10805	0.336923	0.52187	1	Probable cell wall mannoprotein PIR32 CDS	hypothetical protein	similar to sp|B5VL26.1|Cell wall mannoprotein HSP150, 150 kDa heat shock glycoprotein, Covalently-linked cell wall protein 7, Protein with internal repeats 2 Saccharomyces cerevisiae AWRI1631	SBP28_003735	SBP28_003771	B9J08_005431
Chr2	983694..984275	-0.148009	-1.10804	0.0305665	0.0915953	1	UPF0589 protein C32H8.01c CDS	hypothetical protein	similar to sp|Q9C0V9.1|UPF0589 protein C32H8.01c Schizosaccharomyces pombe 972h-	SBP28_002330	SBP28_002350	B9J08_000463
Chr6	813448..814083	-0.147774	-1.10786	0.032197	0.0951826	1	6,7-dimethyl-8-ribityllumazine synthase CDS	6,7-dimethyl-8-ribityllumazine synthase	similar to sp|P50861.2|6,7-dimethyl-8-ribityllumazine synthase, DMRL synthase, LS, Lumazine synthase Saccharomyces cerevisiae S288C	SBP28_004997	SBP28_005044	B9J08_004158
Chr1	complement(1272462..1273021)	-0.147743	-1.10783	0.0397957	0.112053	1	Signal peptidase complex subunit 2 CDS	hypothetical protein	similar to sp|Q04969.1|Signal peptidase complex subunit SPC2, Microsomal signal peptidase subunit 2 Saccharomyces cerevisiae S288C	SBP28_000559	SBP28_000560	B9J08_003523
Chr1	2797721..2801800	-0.147444	-1.10761	0.0294825	0.0891068	1	Regulator of V-ATPase in vacuolar membrane protein1 CDS	hypothetical protein	similar to sp|P47104.1|Regulator of V-ATPase in vacuolar membrane protein 1, Suppression of the onset of impotence protein 3 Saccharomyces cerevisiae S288C	SBP28_001274	SBP28_001285	B9J08_002865
Chr2	1215209..1216177	-0.147419	-1.10759	0.0327292	0.0961625	1	3-ketodihydrosphingosine reductase TSC10 CDS	hypothetical protein	similar to sp|Q6BQK1.2|3-ketodihydrosphingosine reductase TSC10, 3-dehydrosphinganine reductase, KDS reductase Debaryomyces hansenii CBS767	SBP28_002428	SBP28_002448	B9J08_000566
Chr3	733378..734301	-0.147384	-1.10756	0.0310647	0.0927201	1	purine nucleoside phosphorylase I, inosine and guanosine-specific CDS	purine nucleoside phosphorylase I, inosine and guanosine-specific	similar to sp|Q05788.1|Purine nucleoside phosphorylase, PNP, Inosine phosphorylase, Inosine-guanosine phosphorylase Saccharomyces cerevisiae S288C	SBP28_003224	SBP28_003259	B9J08_001098
Chr4	complement(618244..620139)	-0.147325	-1.10751	0.0601595	0.154307	1	Vacuolar protein sorting-associated protein 45 CDS	hypothetical protein	similar to sp|P38932.2|Vacuolar protein sorting-associated protein 45 Saccharomyces cerevisiae S288C	SBP28_003891	SBP28_003929	B9J08_005270
Chr4	1103838..1105088	-0.147313	-1.1075	0.0336829	0.0986897	1	ER-derived vesicles protein ERV46 CDS	hypothetical protein	similar to sp|P39727.2|ER-derived vesicles protein ERV46 Saccharomyces cerevisiae S288C	SBP28_004112	SBP28_004152	B9J08_005047
Chr2	150166..150852	-0.147275	-1.10748	0.086476	0.202046	1	Protein SYM1 CDS	hypothetical protein	similar to sp|Q6BMY0.1|Protein SYM1 Debaryomyces hansenii CBS767	SBP28_001957	SBP28_001975	B9J08_000072
Chr2	complement(1488403..1489026)	-0.14696	-1.10723	0.0296344	0.089389	1	Ran-specific GTPase-activating protein 1 CDS	hypothetical protein	similar to sp|P41920.1|Ran-specific GTPase-activating protein 1, Chromosome stability protein 20, Perinuclear array-localized protein, Ran-binding protein 1, RANBP1 Saccharomyces cerevisiae S288C	SBP28_002550	SBP28_002571	B9J08_000692
Chr1	complement(2029475..2031064)	-0.146794	-1.10711	0.111688	0.242674	1	hypothetical protein CDS	hypothetical protein	similar to ref|XP_025341574.1|hypothetical protein CXQ85_002434 Candida haemuloni	SBP28_000899	SBP28_000901	B9J08_003175
Chr4	complement(1424763..1425116)	-0.146791	-1.1071	0.730966	0.842834	1	hypothetical protein CDS	hypothetical protein	similar to ref|XP_025341216.1|hypothetical protein CXQ85_002061 Candida haemuloni	SBP28_004256	SBP28_004299	B9J08_004897
Chr1	4062022..4065009	-0.146703	-1.10704	0.0347695	0.100864	1	Vacuolar protein sorting-associated protein 41 CDS	hypothetical protein	similar to sp|P38959.2|Vacuolar protein sorting-associated protein 41, Vacuolar morphogenesis protein 2 Saccharomyces cerevisiae S288C	SBP28_001835	SBP28_001853	B9J08_001585
Chr1	complement(3012311..3015283)	-0.146698	-1.10703	0.0626	0.158646	1	C-1-tetrahydrofolate synthase, mitochondrial CDS	hypothetical protein	similar to sp|P09440.1|C-1-tetrahydrofolate synthase, mitochondrial	SBP28_001375	SBP28_001389	B9J08_002677
Chr1	complement(2627751..2629232)	-0.146695	-1.10703	0.028765	0.0873892	1	Manganese transporter SMF1 CDS	hypothetical protein	similar to sp|P38925.2|Manganese transporter SMF1 Saccharomyces cerevisiae S288C	SBP28_001197	SBP28_001208	B9J08_002789
Chr3	complement(991603..992403)	-0.146674	-1.10701	0.0324883	0.0956682	1	26S proteasome regulatory subunit RPN10 CDS	hypothetical protein	similar to sp|P38886.3|26S proteasome regulatory subunit RPN10 Saccharomyces cerevisiae S288C	SBP28_003344	SBP28_003379	B9J08_001222
Chr3	628541..630073	-0.146578	-1.10694	0.0627483	0.158936	1	DNA primase large subunit CDS	hypothetical protein	similar to sp|P20457.1|DNA primase large subunit, DNA polymerase alpha:primase complex p58 subunit, DNA polymerase-primase complex p58 subunit, Pol alpha-primase complex p58 subunit	SBP28_003176	SBP28_003210	B9J08_002225
Chr1	2616292..2617878	-0.146402	-1.10681	0.0298632	0.0898101	1	D-lactate dehydrogenase [cytochrome] 2, mitochondrial CDS	D-lactate dehydrogenase [cytochrome] 2, mitochondrial	similar to sp|P46681.1|D-2-hydroxyglutarate--pyruvate transhydrogenase DLD2, D-2HG--pyruvate transhydrogenase DLD2, Actin-interacting protein 2, D-lactate dehydrogenase cytochrome 2, mitochondrial	SBP28_001190	SBP28_001201	B9J08_002780
Chr1	4157986..4159161	-0.146349	-1.10677	0.0307909	0.0920582	1	Protein PER1 CDS	hypothetical protein	similar to sp|P25625.1|Protein PER1, Protein processing in the ER protein 1 Saccharomyces cerevisiae S288C	SBP28_001871	SBP28_001889	B9J08_001544
Chr1	2463670..2465229	-0.146039	-1.10653	0.111115	0.241919	1	Mitochondrial distribution and morphology protein 10 CDS	hypothetical protein	similar to sp|C4XVQ6.1|Mitochondrial distribution and morphology protein 10, Mitochondrial inheritance component MDM10 Clavispora lusitaniae ATCC 42720	SBP28_001112	SBP28_001123	B9J08_002948
Chr4	805344..806186	-0.146036	-1.10652	0.0489557	0.13206	1	Ino eighty subunit 2 CDS	hypothetical protein	similar to sp|P40154.1|Ino eighty subunit 2 Saccharomyces cerevisiae S288C	SBP28_003971	SBP28_004009	B9J08_005192
Chr2	280447..283956	-0.145875	-1.1064	0.0493899	0.132688	1	Structural maintenance of chromosomes protein 2 CDS	hypothetical protein	similar to sp|P38989.1|Structural maintenance of chromosomes protein 2, DA-box protein SMC2 Saccharomyces cerevisiae S288C	SBP28_002018	SBP28_002035	B9J08_000133
Chr2	complement(371225..371974)	-0.145802	-1.10635	0.111574	0.242674	1	Conserved oligomeric Golgi complex subunit 7 CDS	hypothetical protein	similar to ref|XP_025335516.1|uncharacterized protein CXQ87_002720 Candida duobushaemulonis	SBP28_002057	SBP28_002073	B9J08_000176
Chr7	complement(434337..435161)	-0.145569	-1.10617	0.0522358	0.138359	1	Vacuolar protein sorting-associated protein 28 CDS	hypothetical protein	similar to sp|Q02767.1|Vacuolar protein sorting-associated protein 28, ESCRT-I complex subunit VPS28 Saccharomyces cerevisiae S288C	SBP28_005238	SBP28_005284	B9J08_002431
Chr2	complement(59243..60032)	-0.145492	-1.10611	0.0366326	0.105456	1	Benzil reductase ((S)-benzoin forming) IRC24 CDS	hypothetical protein	similar to sp|P40580.1|Benzil reductase ((S)-benzoin forming) IRC24, Increased recombination centers protein 24 Saccharomyces cerevisiae S288C	SBP28_001913	SBP28_001931	B9J08_000027
Chr3	323718..324440	-0.145473	-1.10609	0.0580527	0.149852	1	histone chaperone ASF1 CDS	histone chaperone ASF1	similar to sp|Q6BYE5.1|Histone chaperone ASF1, Anti-silencing function protein 1 Debaryomyces hansenii CBS767	SBP28_003041	SBP28_003075	B9J08_002085
Chr1	complement(4055263..4056831)	-0.145461	-1.10608	0.0415677	0.115805	1	Cytochrome P450 52A13 CDS	hypothetical protein	similar to sp|Q9Y758.1|Cytochrome P450 52A13, Alkane hydroxylase 2, Alkane-inducible p450alk 2, DH-ALK2 Debaryomyces hansenii	SBP28_001832	SBP28_001850	B9J08_001588
Chr2	complement(1374089..1375516)	-0.145063	-1.10578	0.330257	0.515576	1	hypothetical protein CLUG_03593 CDS	hypothetical protein	similar to ref|XP_025335128.1|uncharacterized protein CXQ87_002314 Candida duobushaemulonis, gb|PVH14188.1|hypothetical protein CXQ87_002314 Candida duobushaemulonis	SBP28_002500	SBP28_002521	B9J08_000642
Chr4	complement(727120..729273)	-0.144962	-1.1057	0.0306182	0.091698	1	Anaphase-promoting complex subunit 5 CDS	hypothetical protein	similar to sp|Q08683.1|Anaphase-promoting complex subunit 5 Saccharomyces cerevisiae S288C	SBP28_003939	SBP28_003977	B9J08_005223
Chr7	complement(664699..665826)	-0.144818	-1.10559	0.0491665	0.132479	1	Uncharacterized CDP-alcohol phosphatidyltransferase class-I family protein C22A12.08c CDS	hypothetical protein	similar to sp|P36151.1|Uncharacterized protein YKR070W Saccharomyces cerevisiae S288C	SBP28_005334	SBP28_005380	B9J08_002530
Chr1	611032..613491	-0.144292	-1.10519	0.0541369	0.14218	1	Serine/threonine-protein kinase RAD53 CDS	hypothetical protein	similar to sp|P22216.1|Serine/threonine-protein kinase RAD53, CHEK2 homolog, Serine-protein kinase 1 Saccharomyces cerevisiae S288C	SBP28_000257	SBP28_000257	B9J08_003829
Chr3	complement(953286..954527)	-0.143932	-1.10491	0.0962109	0.217371	1	DNA-dependent metalloprotease WSS1 CDS	hypothetical protein	similar to sp|P38838.1|DNA-dependent metalloprotease WSS1, DNA damage response protein WSS1, SUMO-dependent isopeptidase WSS1, Weak suppressor of SMT3 protein 1 Saccharomyces cerevisiae S288C	SBP28_003327	SBP28_003362	B9J08_001204
Chr4	983074..985626	-0.143746	-1.10477	0.0373802	0.107082	1	hypothetical protein CDS	hypothetical protein	similar to ref|XP_025342427.1|hypothetical protein CXQ85_000467 Candida haemuloni	SBP28_004057	SBP28_004095	B9J08_005104
Chr3	1030441..1033319	-0.143482	-1.10457	0.0376893	0.107733	1	Styryl dye vacuolar localization protein 3 CDS, MICOS subunit MIC26 CDS	hypothetical protein	similar to sp|Q03088.1|Styryl dye vacuolar localization protein 3 Saccharomyces cerevisiae S288C, similar to ref|XP_025344100.1|hypothetical protein CXQ85_002889 Candida haemuloni
Chr2	1810112..1811377	-0.143328	-1.10445	0.151392	0.302611	1	Translation initiation factor IF-2 CDS	hypothetical protein	similar to sp|A7MZI5.1|Translation initiation factor IF-2 Vibrio campbellii ATCC BAA-1116	SBP28_002686	SBP28_002712	B9J08_000834
Chr6	complement(690755..691810)	-0.143278	-1.10441	0.0451151	0.123726	1	Mitochondrial metalloendopeptidase OMA1 CDS	hypothetical protein	similar to sp|P36163.2|Mitochondrial metalloendopeptidase OMA1 Saccharomyces cerevisiae S288C	SBP28_004950	SBP28_004995	B9J08_004210
Chr1	complement(4000685..4001899)	-0.143191	-1.10435	0.0350194	0.101422	1	Peroxisomal biogenesis factor 3 CDS	hypothetical protein	similar to sp|Q6BK00.1|Peroxisomal biogenesis factor 3, Peroxin-3 Debaryomyces hansenii CBS767	SBP28_001810	SBP28_001828	B9J08_001615
Chr1	complement(2133512..2134954)	-0.143148	-1.10431	0.136216	0.281125	1	Protein arginine N-methyltransferase 5 CDS	hypothetical protein	similar to sp|Q6YXZ7.1|Protein arginine N-methyltransferase 5, Shk1 kinase-binding protein 1 homolog Oryza sativa Japonica Group	SBP28_000957	SBP28_000960	B9J08_003116
Chr3	818097..825503	-0.143135	-1.1043	0.0341255	0.0996539	1	Serine/threonine-protein kinase TOR2 CDS	hypothetical protein	similar to sp|P32600.3|Serine/threonine-protein kinase TOR2, Dominant rapamycin resistance protein 2, Phosphatidylinositol 4-kinase TOR2	SBP28_003262	SBP28_003297	B9J08_001138
Chr1	complement(4069214..4069819)	-0.142913	-1.10413	0.0464765	0.126796	1	Monoglyceride lipase CDS	hypothetical protein	similar to sp|P28321.2|Monoglyceride lipase, MGL, Monoacylglycerol hydrolase, MAG hydrolase, MGH, Monoacylglycerol lipase	SBP28_001837	SBP28_001855	B9J08_001582
Chr2	complement(1384855..1385832)	-0.142911	-1.10413	0.0343335	0.0999293	1	Peptidyl-prolyl cis-trans isomerase D CDS	hypothetical protein	similar to sp|P35176.1|Peptidyl-prolyl cis-trans isomerase D, PPIase D, Cyclophilin D, Rotamase D Saccharomyces cerevisiae S288C	SBP28_002505	SBP28_002526	B9J08_000648
Chr5	420124..421029	-0.142909	-1.10413	0.0340602	0.0995186	1	Endoplasmic reticulum vesicle protein 25 CDS	hypothetical protein	similar to sp|Q6BTC2.2|Endoplasmic reticulum vesicle protein 25 Debaryomyces hansenii CBS767	SBP28_004429	SBP28_004472	B9J08_004717
Chr5	46173..47570	-0.142892	-1.10412	0.0390262	0.110655	1	Protein EMP46 CDS	hypothetical protein	similar to sp|Q12396.1|Protein EMP46, 46 kDa endomembrane protein Saccharomyces cerevisiae S288C	SBP28_004271	SBP28_004314	B9J08_004880
Chr1	2391911..2394001	-0.14286	-1.10409	0.0662334	0.165615	1	1,4-alpha-glucan-branching enzyme CDS	1,4-alpha-glucan-branching enzyme	similar to sp|Q6BXN1.1|1,4-alpha-glucan-branching enzyme, Glycogen-branching enzyme Debaryomyces hansenii CBS767	SBP28_001080	SBP28_001089	B9J08_002986
Chr1	1831891..1832580	-0.142838	-1.10407	0.0848392	0.199104	1	Ypt/Rab-type GTPase ypt71 CDS	hypothetical protein	similar to sp|Q9HDY0.1|GTP-binding protein ypt71 Schizosaccharomyces pombe 972h-	SBP28_000811	SBP28_000813	B9J08_003262
Chr5	complement(791970..792784)	-0.142753	-1.10401	0.0353456	0.102198	1	Proteasome subunit alpha type-2 CDS	hypothetical protein	similar to sp|P23639.1|Proteasome subunit alpha type-2, Macropain subunit Y7, Multicatalytic endopeptidase complex subunit Y7, Proteasome component Y7	SBP28_004596	SBP28_004640	B9J08_004503
Chr1	1686047..1687033	-0.142266	-1.10364	0.0527271	0.13931	1	CTP-dependent diacylglycerol kinase 1 CDS	hypothetical protein	similar to sp|Q12382.1|CTP-dependent diacylglycerol kinase 1, Diglyceride kinase 1, DAG kinase 1, High-copy suppressor of SLY1 defect protein 1 Saccharomyces cerevisiae S288C	SBP28_000750	SBP28_000752	B9J08_003324
Chr3	complement(993509..997807)	-0.142192	-1.10358	0.0491064	0.132399	1	Sulfite reductase [NADPH] subunit beta CDS	hypothetical protein	similar to sp|P47169.1|Sulfite reductase NADPH subunit beta, Extracellular mutant protein 17 Saccharomyces cerevisiae S288C	SBP28_003345	SBP28_003380	B9J08_001224
Chr2	1922667..1923290	-0.142166	-1.10356	0.166316	0.322536	1	Protein OPI10 CDS	hypothetical protein	similar to sp|Q08202.1|Protein OPI10, Overproducer of inositol protein 10 Saccharomyces cerevisiae S288C	SBP28_002738	SBP28_002765	B9J08_000889
Chr1	complement(2501451..2502680)	-0.142157	-1.10355	0.066047	0.165306	1	Ubiquitin-binding protein CUE2 CDS	hypothetical protein	similar to sp|P36075.1|Ubiquitin-binding protein CUE2, Coupling of ubiquitin conjugation to ER degradation protein 2 Saccharomyces cerevisiae S288C	SBP28_001132	SBP28_001143	B9J08_002722
Chr1	3754881..3759056	-0.141886	-1.10335	0.145611	0.294406	1	Rho1 guanine nucleotide exchange factor TUS1 CDS	hypothetical protein	similar to sp|Q06412.1|Rho1 guanine nucleotide exchange factor TUS1, TOR unique function suppressor protein 1 Saccharomyces cerevisiae S288C	SBP28_001698	SBP28_001714	B9J08_001734
Chr5	complement(327151..327954)	-0.141333	-1.10292	0.0725426	0.177353	1	Siroheme biosynthesis protein MET8 CDS	hypothetical protein	similar to sp|P15807.1|Siroheme biosynthesis protein MET8	SBP28_004384	SBP28_004427	B9J08_004763
Chr1	2550751..2551452	-0.141283	-1.10289	0.0362648	0.104569	1	ubiquitin-conjugating enzyme E2 4 CDS	ubiquitin-conjugating enzyme E2 4	similar to sp|P43102.1|Ubiquitin-conjugating enzyme E2 4, E2 ubiquitin-conjugating enzyme 4, Ubiquitin carrier protein 4, Ubiquitin-protein ligase 4 Candida albicans	SBP28_001159	SBP28_001170	B9J08_002749
Chr1	complement(1294860..1296412)	-0.14106	-1.10272	0.0801695	0.190975	1	ATP-dependent RNA helicase SUB2 CDS	ATP-dependent RNA helicase SUB2	similar to sp|A5E3W5.1|ATP-dependent RNA helicase SUB2 Lodderomyces elongisporus NRRL YB-4239	SBP28_000569	SBP28_000570	B9J08_003512
Chr2	complement(102022..103143)	-0.140917	-1.10261	0.0703611	0.173305	1	Dolichyl-diphosphooligosaccharide--protein glycosyltransferase subunit 3 CDS	hypothetical protein	similar to sp|Q03723.1|Dolichyl-diphosphooligosaccharide--protein glycosyltransferase subunit OST6, Oligosaccharyl transferase subunit OST6, Oligosaccharyl transferase 37 kDa subunit	SBP28_001932	SBP28_001950	B9J08_000047
Chr3	complement(1559997..1561832)	-0.140886	-1.10258	0.532523	0.701896	1	hypothetical protein CDS	hypothetical protein	similar to ref|XP_025343350.1|hypothetical protein CXQ85_004978 Candida haemuloni	SBP28_003579	SBP28_003614	B9J08_001468
Chr3	complement(355734..358029)	-0.14081	-1.10252	0.0338073	0.0989989	1	Cruciform DNA-recognizing protein 1 CDS	hypothetical protein	similar to sp|E7Q4T7.1|Cruciform DNA-recognizing protein 1, contains CRP1 short N-terminal subpeptide, contains CRP1 short C-terminal subpeptide Saccharomyces cerevisiae FostersB	SBP28_003059	SBP28_003093	B9J08_002104
Chr7	424639..425181	-0.140796	-1.10251	0.0403788	0.113271	1	Protein THO1 CDS	hypothetical protein	similar to sp|P40040.1|Protein THO1 Saccharomyces cerevisiae S288C	SBP28_005233	SBP28_005279	B9J08_002426
Chr1	2827483..2828328	-0.140579	-1.10235	0.190817	0.357425	1	Antisense-enhancing sequence 1 CDS	hypothetical protein	similar to sp|Q8NIL3.1|Antisense-enhancing sequence 1, AES factor 1 Schizosaccharomyces pombe 972h-	SBP28_001285	SBP28_001297	B9J08_002878
Chr1	complement(3432233..3433366)	-0.140533	-1.10231	0.0954091	0.216116	1	NADH-ubiquinone oxidoreductase 40 kDa subunit, mitochondrial CDS	hypothetical protein	similar to sp|P25284.2|NADH-ubiquinone oxidoreductase 40 kDa subunit, mitochondrial, Complex I-40kD, CI-40kD Neurospora crassa OR74A	SBP28_001547	SBP28_001562	B9J08_001891
Chr1	complement(2965379..2967798)	-0.140337	-1.10216	0.0388141	0.110291	1	Elongation factor 1-alpha CDS	hypothetical protein	similar to sp|P32769.2|Elongation factor 1 alpha-like protein Saccharomyces cerevisiae S288C	SBP28_001353	SBP28_001366	B9J08_002701
Chr1	4196284..4198011	-0.14029	-1.10213	0.33201	0.516994	1	Dicarboxylic amino acid permease CDS	hypothetical protein	similar to sp|P53388.1|Dicarboxylic amino acid permease Saccharomyces cerevisiae S288C	SBP28_001886	SBP28_001904	B9J08_001530
Chr1	1339761..1342076	-0.140245	-1.10209	0.062416	0.158513	1	Coenzyme A biosynthesis protein 3 CDS	hypothetical protein	similar to sp|P36076.1|Coenzyme A biosynthesis protein 3 Saccharomyces cerevisiae S288C	SBP28_000591	SBP28_000592	B9J08_003489
Chr5	832644..834482	-0.1402	-1.10206	0.0408611	0.114341	1	Poly(A) RNA polymerase protein 1 CDS	hypothetical protein	similar to sp|Q9HFW3.1|Poly(A) RNA polymerase protein 1, Topoisomerase 1-related protein TRF5 Eremothecium gossypii ATCC 10895	SBP28_004614	SBP28_004658	B9J08_004523
Chr6	complement(521621..524029)	-0.139736	-1.1017	0.066396	0.165943	1	heat shock protein 78, mitochondrial CDS	heat shock protein 78, mitochondrial	similar to sp|Q96UX5.2|Heat shock protein 78, mitochondrial Candida albicans SC5314	SBP28_004876	SBP28_004920	B9J08_004285
Chr4	complement(1045061..1047403)	-0.139679	-1.10166	0.038448	0.109546	1	E3 ubiquitin-protein ligase RSP5 CDS	E3 ubiquitin-protein ligase RSP5	similar to sp|P39940.1|E3 ubiquitin-protein ligase RSP5, HECT-type E3 ubiquitin transferase RSP5, Reverses SPT-phenotype protein 5 Saccharomyces cerevisiae S288C	SBP28_004089	SBP28_004129	B9J08_005071
Chr1	3491082..3494399	-0.139634	-1.10163	0.0391406	0.110919	1	Exocyst complex component SEC8 CDS	hypothetical protein	similar to sp|P32855.1|Exocyst complex component SEC8 Saccharomyces cerevisiae S288C	SBP28_001580	SBP28_001595	B9J08_001857
Chr4	1245058..1245882	-0.139432	-1.10147	0.0913301	0.209944	1	CDC48-associated ubiquitin-like/zinc finger protein 1 CDS	hypothetical protein	similar to sp|P53899.1|CDC48-associated ubiquitin-like/zinc finger protein 1, CDC48-associated UBL/Zn-finger protein 1 Saccharomyces cerevisiae S288C	SBP28_004178	SBP28_004221	B9J08_004978
Chr4	866798..868156	-0.139279	-1.10135	0.0527067	0.13931	1	Probable transporter MCH1 CDS	hypothetical protein	similar to sp|Q6BN11.2|Probable transporter MCH1 Debaryomyces hansenii CBS767	SBP28_004002	SBP28_004040	B9J08_005162
Chr1	2417594..2418373	-0.138904	-1.10107	0.0382132	0.108994	1	multiprotein-bridging factor 1 CDS	multiprotein-bridging factor 1	similar to sp|Q6BXQ8.1|Multiprotein-bridging factor 1 Debaryomyces hansenii CBS767	SBP28_001095	SBP28_001104	B9J08_002970
Chr1	436009..438306	-0.138895	-1.10106	0.0429099	0.118988	1	Protein DOA1 CDS	hypothetical protein	similar to sp|P36037.1|Protein DOA1, Degradation of alpha protein 1, Ubiquitin fusion degradation protein 3 Saccharomyces cerevisiae S288C	SBP28_000182	SBP28_000182	B9J08_004043
Chr2	803783..804310	-0.138766	-1.10096	0.168262	0.325827	1	DNA replication complex GINS protein PSF3 CDS	hypothetical protein	similar to sp|Q6BYZ4.2|DNA replication complex GINS protein PSF3 Debaryomyces hansenii CBS767	SBP28_002265	SBP28_002283	B9J08_000394
Chr5	820615..821184	-0.138717	-1.10093	0.0449704	0.123393	1	Peroxisomal membrane associated protein 20 CDS	hypothetical protein	similar to sp|O14313.2|Peroxisomal membrane associated protein 20, Peroxiredoxin homolog pmp20, Prx Schizosaccharomyces pombe 972h-	SBP28_004609	SBP28_004653	B9J08_004518
Chr5	390743..396214	-0.138678	-1.1009	0.0395948	0.111607	1	GTPase-activating protein BEM2 CDS	hypothetical protein	similar to sp|Q9HF75.1|GTPase-activating protein BEM2 Eremothecium gossypii ATCC 10895	SBP28_004417	SBP28_004460	B9J08_004729
Chr2	complement(2001838..2004159)	-0.138486	-1.10075	0.087456	0.203703	1	Autophagy-related protein 13 CDS	hypothetical protein	similar to sp|Q6BQ20.2|Autophagy-related protein 13 Debaryomyces hansenii CBS767	SBP28_002773	SBP28_002800	B9J08_000925
Chr3	949855..950307	-0.138376	-1.10067	0.204542	0.373792	1	Ubiquitin-like-conjugating enzyme ATG10 CDS	hypothetical protein	similar to ref|XP_025344064.1|hypothetical protein CXQ85_002851 Candida haemuloni	SBP28_003324	SBP28_003359	B9J08_001201
Chr4	complement(329784..330284)	-0.138173	-1.10051	0.0749342	0.181599	1	Cytosine deaminase CDS	hypothetical protein	similar to sp|P78594.1|Cytosine deaminase, Cytosine aminohydrolase Candida albicans	SBP28_003769	SBP28_003805	B9J08_005397
Chr1	533233..533934	-0.13817	-1.10051	0.0505729	0.134951	1	Papain inhibitor CDS	hypothetical protein	similar to sp|P86242.2|Papain inhibitor, SPI Streptomyces mobaraensis	SBP28_000224	SBP28_000224	B9J08_003863
Chr1	1064334..1066208	-0.138009	-1.10039	0.0429134	0.118988	1	General negative regulator of transcription subunit 5 CDS	hypothetical protein	similar to sp|Q12514.1|General negative regulator of transcription subunit 5 Saccharomyces cerevisiae S288C	SBP28_000466	SBP28_000466	B9J08_003617
Chr4	complement(658182..659714)	-0.137894	-1.1003	0.0862913	0.201713	1	Protein PLM2 CDS	hypothetical protein	similar to sp|Q04383.1|Protein PLM2, Plasmid maintenance protein 2 Saccharomyces cerevisiae S288C	SBP28_003906	SBP28_003944	B9J08_005255
Chr4	865349..866371	-0.137842	-1.10026	0.0513019	0.136503	1	Fructose-1,6-bisphosphatase CDS	hypothetical protein	similar to sp|Q05079.2|Fructose-1,6-bisphosphatase, FBPase, D-fructose-1,6-bisphosphate 1-phosphohydrolase Kluyveromyces lactis NRRL Y-1140	SBP28_004001	SBP28_004039	B9J08_005163
Chr1	2023896..2026151	-0.137674	-1.10013	0.0503935	0.134758	1	Conserved oligomeric Golgi complex subunit 6 CDS	hypothetical protein	similar to sp|A3LT37.2|Conserved oligomeric Golgi complex subunit 6, COG complex subunit 6, Component of oligomeric Golgi complex 6 Scheffersomyces stipitis CBS 6054	SBP28_000896	SBP28_000898	B9J08_003178
Chr1	complement(3689325..3690461)	-0.137663	-1.10012	0.0820477	0.194283	1	Ceramide very long chain fatty acid hydroxylase SCS7 CDS	hypothetical protein	similar to sp|Q03529.1|Ceramide very long chain fatty acid hydroxylase SCS7, Ceramide VLCFA hydroxylase SCS7, 4-hydroxysphinganine ceramide fatty acyl 2-hydroxylase SCS7, Dihydroceramide fatty acyl 2-hydroxylase SCS7	SBP28_001672	SBP28_001688	B9J08_001759
Chr1	3496070..3497368	-0.137627	-1.10009	0.0476448	0.129385	1	Protein OCA4 CDS	hypothetical protein	similar to sp|P25366.1|Protein OCA4, Oxidant-induced cell-cycle arrest protein 4 Saccharomyces cerevisiae S288C	SBP28_001582	SBP28_001597	B9J08_001855
Chr3	complement(1039766..1040671)	-0.137479	-1.09998	0.0643965	0.162098	1	Uncharacterized membrane protein YNL320W CDS	hypothetical protein	similar to sp|P42840.1|Uncharacterized membrane protein YNL320W Saccharomyces cerevisiae S288C	SBP28_003365	SBP28_003400	B9J08_001244
Chr2	complement(557760..559079)	-0.137469	-1.09997	0.0902926	0.208559	1	enolase 2 CDS	enolase 2	similar to sp|Q6BI20.1|Enolase 2, 2-phospho-D-glycerate hydro-lyase 2, 2-phosphoglycerate dehydratase 2 Debaryomyces hansenii CBS767	SBP28_002149	SBP28_002167	B9J08_000274
Chr1	2759079..2759504	-0.137455	-1.09996	0.0486675	0.131619	1	hypothetical protein CDS	hypothetical protein	similar to sp|P21243.1|Proteasome subunit alpha type-1, Macropain subunit C7-alpha, Multicatalytic endopeptidase complex C7, Proteasome component C7-alpha, Proteasome component Y8	SBP28_001260	SBP28_001271
Chr3	complement(322590..323228)	-0.137307	-1.09985	0.149929	0.300256	1	hypothetical protein CDS	hypothetical protein	similar to ref|XP_025343792.1|hypothetical protein CXQ85_002576 Candida haemuloni	SBP28_003040	SBP28_003074	B9J08_002084
Chr5	complement(671068..672084)	-0.13703	-1.09964	0.0449194	0.123355	1	Coatomer subunit epsilon CDS	hypothetical protein	similar to ref|XP_025344699.1|hypothetical protein CXQ85_004052 Candida haemuloni	SBP28_004543	SBP28_004587	B9J08_004604
Chr7	751798..753204	-0.136885	-1.09953	0.330971	0.516139	1	Zinc finger protein 1 CDS	hypothetical protein	similar to sp|P28875.2|Zinc finger protein 1 Candida albicans WO-1, Derived using Geneious Prime 2023.0.4 'Annotate by BLAST' based on protein similarity	SBP28_005377	SBP28_005423	B9J08_002576
Chr2	2082607..2083371	-0.136854	-1.0995	0.0449328	0.123355	1	Mitochondrial import inner membrane translocase subunit TIM21 CDS	hypothetical protein	similar to sp|Q6BVK1.2|Mitochondrial import inner membrane translocase subunit TIM21 Debaryomyces hansenii CBS767	SBP28_002806	SBP28_002833	B9J08_000957
Chr3	complement(190198..190923)	-0.13654	-1.09927	0.0790457	0.189472	1	Grx4 family monothiol glutaredoxin CDS	Grx4 family monothiol glutaredoxin	similar to sp|Q03835.2|Monothiol glutaredoxin-3 Saccharomyces cerevisiae S288C	SBP28_002983	SBP28_003017	B9J08_002026
Chr5	complement(429238..430542)	-0.13653	-1.09926	0.0415326	0.115769	1	TNF receptor-associated factor 4 CDS	hypothetical protein	similar to sp|Q61382.2|TNF receptor-associated factor 4, Cysteine-rich motif associated to RING and Traf domains protein 1 Mus musculus	SBP28_004434	SBP28_004477	B9J08_004711
Chr6	complement(542857..543921)	-0.136444	-1.09919	0.0806191	0.191761	1	Mitochondrial inner membrane i-AAA protease complex subunit MGR1 CDS	hypothetical protein	similar to sp|Q6BNL9.2|Mitochondrial inner membrane i-AAA protease complex subunit MGR1 Debaryomyces hansenii CBS767	SBP28_004886	SBP28_004930	B9J08_004274
Chr5	949157..951970	-0.136425	-1.09918	0.0398821	0.112176	1	Coatomer subunit gamma CDS	hypothetical protein	similar to sp|P32074.2|Coatomer subunit gamma, Gamma-coat protein, Gamma-COP Saccharomyces cerevisiae S288C	SBP28_004657	SBP28_004701	B9J08_004489
Chr5	complement(959934..960989)	-0.13636	-1.09913	0.0622406	0.158182	1	Uncharacterized protein YLR283W, mitochondrial CDS	hypothetical protein	similar to gb|KAF3985771.1|hypothetical protein FT662_04948 Candida haemuloni var. vulneris	SBP28_004663	SBP28_004707	B9J08_004482
Chr2	500066..501013	-0.136261	-1.09905	0.141292	0.288216	1	Protein transport protein SFT2 CDS	hypothetical protein	similar to sp|P38166.1|Protein transport protein SFT2 Saccharomyces cerevisiae S288C	SBP28_002115	SBP28_002133	B9J08_000239
Chr3	1446687..1447532	-0.136259	-1.09905	0.0506418	0.134951	1	isopentenyl-diphosphate delta-isomerase CDS	isopentenyl-diphosphate delta-isomerase	similar to sp|P15496.2|Isopentenyl-diphosphate Delta-isomerase, Isopentenyl pyrophosphate isomerase, IPP isomerase Saccharomyces cerevisiae S288C	SBP28_003536	SBP28_003573	B9J08_001421
Chr2	1796420..1797970	-0.136151	-1.09897	0.108294	0.237741	1	Glyoxysomal processing protease, glyoxysomal CDS	hypothetical protein	similar to sp|Q8VZD4.2|Glyoxysomal processing protease, glyoxysomal, AtDEG15, DEG-protease Arabidopsis thaliana	SBP28_002681	SBP28_002706	B9J08_000828
Chr1	complement(2142711..2145119)	-0.135998	-1.09885	0.0745127	0.180816	1	Nucleus-vacuole junction protein 2 CDS	hypothetical protein	similar to sp|Q06833.1|Nucleus-vacuole junction protein 2 Saccharomyces cerevisiae S288C	SBP28_000960	SBP28_000963	B9J08_003113
Chr5	44189..45907	-0.135924	-1.0988	0.129747	0.271603	1	Polynucleotide 5'-hydroxyl-kinase GRC3 CDS	hypothetical protein	similar to sp|Q6BQV7.2|Polynucleotide 5'-hydroxyl-kinase GRC3 Debaryomyces hansenii CBS767	SBP28_004270	SBP28_004313	B9J08_004881
Chr1	complement(578437..579180)	-0.13591	-1.09879	0.0702452	0.173182	1	tRNA (carboxymethyluridine(34)-5-O)-methyltransferase CDS	hypothetical protein	similar to sp|P49957.1|tRNA (carboxymethyluridine(34)-5-O)-methyltransferase, tRNA (uracil-5-)-methyltransferase TRM9, tRNA Um34 methyltransferase, tRNA methylase 9 Saccharomyces cerevisiae S288C	SBP28_000242	SBP28_000242	B9J08_003844
Chr2	complement(2090070..2090624)	-0.135842	-1.09873	0.32206	0.507345	1	GTP-binding protein CIN4 CDS	hypothetical protein	similar to sp|P39110.1|GTP-binding protein CIN4, Chromosome instability protein 4 Saccharomyces cerevisiae S288C	SBP28_002809	SBP28_002836	B9J08_000960
Chr6	complement(210412..211755)	-0.135768	-1.09868	0.0609984	0.155852	1	hypothetical protein CDS	hypothetical protein	similar to ref|XP_025341661.1|hypothetical protein CXQ85_004225 Candida haemuloni	SBP28_004742	SBP28_004786	B9J08_004422
Chr6	362577..363926	-0.13576	-1.09867	0.0963601	0.217522	1	adenosylhomocysteinase CDS	adenosylhomocysteinase	similar to sp|P83783.2|Adenosylhomocysteinase, AdoHcyase, S-adenosyl-L-homocysteine hydrolase Candida albicans SC5314	SBP28_004809	SBP28_004853	B9J08_004352
Chr2	1576463..1579489	-0.135689	-1.09862	0.0497252	0.133453	1	GPI ethanolamine phosphate transferase 3 CDS	hypothetical protein	similar to sp|Q07830.1|GPI ethanolamine phosphate transferase 3, Glycosylphosphatidylinositol-anchor biosynthesis protein 13 Saccharomyces cerevisiae S288C	SBP28_002587	SBP28_002609	B9J08_000731
Chr3	complement(891983..894703)	-0.135042	-1.09812	0.0484798	0.131381	1	Ribosome quality control complex subunit 2 CDS	hypothetical protein	similar to sp|Q12532.1|Ribosome quality control complex subunit 2, Translation-associated element 2 Saccharomyces cerevisiae S288C	SBP28_003295	SBP28_003330	B9J08_001172
Chr1	complement(864303..864974)	-0.134961	-1.09806	0.169908	0.328053	1	mRNA biogenesis factor family protein CDS	hypothetical protein	similar to ref|XP_025334798.1|uncharacterized protein CXQ87_001976 Candida duobushaemulonis	SBP28_000366	SBP28_000366	B9J08_003718
Chr1	complement(1725344..1726339)	-0.134648	-1.09783	0.0930415	0.212733	1	glyceraldehyde-3-phosphate dehydrogenase CDS	glyceraldehyde-3-phosphate dehydrogenase	similar to sp|Q92211.2|Glyceraldehyde-3-phosphate dehydrogenase, GAPDH Candida albicans WO-1	SBP28_000768	SBP28_000770	B9J08_003306
Chr2	113286..114437	-0.134542	-1.09774	0.0441675	0.121697	1	Homoserine dehydrogenase CDS	hypothetical protein	similar to sp|P31116.1|Homoserine dehydrogenase, HDH Saccharomyces cerevisiae S288C	SBP28_001940	SBP28_001958	B9J08_000055
Chr1	868617..869909	-0.134297	-1.09756	0.0612346	0.156228	1	hypothetical protein CDS	hypothetical protein	similar to gb|KAF3992350.1|hypothetical protein FT662_01222 Candida haemuloni var. vulneris	SBP28_000369	SBP28_000369	B9J08_003715
Chr2	complement(588850..593226)	-0.134199	-1.09748	0.064814	0.162838	1	Serine/threonine-protein kinase HSL1 CDS	hypothetical protein	similar to sp|Q5AG71.2|Serine/threonine-protein kinase HSL1 Candida albicans SC5314	SBP28_002165	SBP28_002183	B9J08_000290
Chr1	510860..512944	-0.134139	-1.09744	0.0532098	0.140164	1	imidazoleglycerol phosphate synthase, cyclase subunit CDS	hypothetical protein	similar to ref|XP_025343052.1|hypothetical protein CXQ85_004781 Candida haemuloni	SBP28_000214	SBP28_000214	B9J08_003875
Chr1	complement(847410..848951)	-0.134045	-1.09737	0.0533951	0.140582	1	Folylpolyglutamate synthase CDS	hypothetical protein	similar to sp|Q9Y893.1|Folylpolyglutamate synthase, Folylpoly-gamma-glutamate synthetase, FPGS, Tetrahydrofolylpolyglutamate synthase, Tetrahydrofolate synthase Candida albicans	SBP28_000360	SBP28_000360	B9J08_003724
Chr1	2295331..2295798	-0.133964	-1.0973	0.0521283	0.138213	1	Signal recognition particle subunit SRP21 CDS	hypothetical protein	similar to ref|XP_025341529.1|hypothetical protein CXQ85_002383 Candida haemuloni	SBP28_001027	SBP28_001036	B9J08_003039
Chr2	222858..224159	-0.133896	-1.09725	0.178184	0.339678	1	hypothetical protein CDS	hypothetical protein	similar to ref|XP_025342092.1|hypothetical protein CXQ85_000117 Candida haemuloni	SBP28_001990	SBP28_002007	B9J08_000104
Chr5	552992..554234	-0.133844	-1.09721	0.0473675	0.128831	1	Actin-related protein 2 CDS	hypothetical protein	similar to sp|P32381.1|Actin-related protein 2, Actin-like protein ARP2, Actin-like protein 2 Saccharomyces cerevisiae S288C	SBP28_004494	SBP28_004538	B9J08_004653
Chr1	4076503..4077546	-0.133801	-1.09718	0.053741	0.141422	1	Protein phosphatase 2C homolog 1 CDS	hypothetical protein	similar to sp|P35182.1|Protein phosphatase 2C homolog 1, PP2C-1 Saccharomyces cerevisiae S288C	SBP28_001839	SBP28_001857	B9J08_001580
Chr3	396738..397394	-0.13362	-1.09704	0.0529286	0.139703	1	Pre-mRNA-splicing factor ISY1 CDS	hypothetical protein	similar to sp|Q6BU51.2|Pre-mRNA-splicing factor ISY1 Debaryomyces hansenii CBS767	SBP28_003075	SBP28_003109	B9J08_002121
Chr1	2674373..2676073	-0.13358	-1.09701	0.32446	0.509604	1	Lysophospholipase CDS	hypothetical protein	similar to sp|Q11121.1|Lysophospholipase, Phospholipase B Torulaspora delbrueckii	SBP28_001222	SBP28_001233	B9J08_002814
Chr2	complement(542094..543758)	-0.133563	-1.097	0.0457584	0.125148	1	T-complex protein 1 subunit alpha CDS	T-complex protein 1 subunit alpha	similar to sp|P12612.2|T-complex protein 1 subunit alpha, TCP-1-alpha, CCT-alpha Saccharomyces cerevisiae S288C	SBP28_002140	SBP28_002158	B9J08_000264
Chr3	254760..256082	-0.133557	-1.09699	0.0621999	0.158155	1	RNA polymerase II-associated protein RBA50 CDS	hypothetical protein	similar to sp|Q04418.2|RNA polymerase II-associated protein RBA50, RNA polymerase II-associated protein of 50 kDa Saccharomyces cerevisiae S288C	SBP28_003010	SBP28_003044	B9J08_002054
Chr7	complement(93552..96068)	-0.133462	-1.09692	0.0488797	0.131952	1	E4 ubiquitin-protein ligase UFD2 CDS	hypothetical protein	similar to sp|P54860.3|E4 ubiquitin-protein ligase UFD2, RING-type E3 ubiquitin transferase UFD2, Ubiquitin conjugation factor E4, Ubiquitin fusion degradation protein 2	SBP28_005087	SBP28_005133	B9J08_002278
Chr4	complement(1319854..1321542)	-0.133298	-1.0968	0.0555204	0.145019	1	Uncharacterized transporter YDR338C CDS	hypothetical protein	similar to sp|Q05497.1|Uncharacterized transporter YDR338C Saccharomyces cerevisiae S288C	SBP28_004212	SBP28_004255	B9J08_004944
Chr3	489169..490554	-0.133267	-1.09677	0.0739561	0.179891	1	Histone chaperone RTT106 CDS	hypothetical protein	similar to sp|Q6BYP2.2|Histone chaperone RTT106 Debaryomyces hansenii CBS767	SBP28_003116	SBP28_003150	B9J08_002162
Chr1	complement(1586013..1588802)	-0.13324	-1.09675	0.054996	0.144006	1	Vacuolar protein sorting-associated protein 16 homolog CDS	hypothetical protein	similar to sp|Q55C58.2|Vacuolar protein sorting-associated protein 16 homolog Dictyostelium discoideum	SBP28_000694	SBP28_000696	B9J08_003380
Chr1	935961..937055	-0.133109	-1.09665	0.0584265	0.150742	1	NADH-cytochrome b5 reductase 2 CDS	hypothetical protein	similar to sp|A5DQE4.2|NADH-cytochrome b5 reductase 2, Mitochondrial cytochrome b reductase Meyerozyma guilliermondii ATCC 6260	SBP28_000401	SBP28_000401	B9J08_003681
Chr1	complement(2061883..2063049)	-0.133103	-1.09665	0.0574306	0.148632	1	GPI-anchor transamidase CDS	GPI-anchor transamidase	similar to sp|P49018.1|GPI-anchor transamidase, GPI transamidase Saccharomyces cerevisiae S288C	SBP28_000916	SBP28_000919	B9J08_003157
Chr2	474649..476127	-0.133089	-1.09664	0.116037	0.249035	1	Serine/arginine (SR)-type shuttling mRNA binding protein HRB1 CDS	hypothetical protein	similar to sp|P38922.2|Protein HRB1, Protein TOM34 Saccharomyces cerevisiae S288C	SBP28_002102	SBP28_002120	B9J08_000226
Chr4	complement(816520..816807)	-0.131975	-1.09579	0.381749	0.569836	1	putative adhesin-like protein CDS	hypothetical protein	similar to ref|XP_025342512.1|hypothetical protein CXQ85_000554 Candida haemuloni	SBP28_003976	SBP28_004014	B9J08_005187
Chr2	complement(1819825..1822941)	-0.131893	-1.09573	0.0660106	0.165293	1	Importin subunit beta-5 CDS	hypothetical protein	similar to sp|P53067.1|Importin subunit beta-5, 114 kDa karyopherin, Karyopherin subunit beta-5, Karyopherin-114 Saccharomyces cerevisiae S288C	SBP28_002691	SBP28_002717	B9J08_000839
Chr1	3509038..3511062	-0.131735	-1.09561	0.0721035	0.176501	1	Protein translocation protein SEC63 CDS	hypothetical protein	similar to sp|P14906.2|Protein translocation protein SEC63, Protein NPL1, Sec62/63 complex 73 kDa subunit Saccharomyces cerevisiae S288C	SBP28_001588	SBP28_001603	B9J08_001849
Chr3	complement(1404767..1407232)	-0.131292	-1.09527	0.0573381	0.148517	1	ABC1 family protein YPL109C, mitochondrial CDS	hypothetical protein	similar to sp|Q02981.2|ABC1 family protein YPL109C, mitochondrial Saccharomyces cerevisiae S288C	SBP28_003521	SBP28_003558	B9J08_001404
Chr3	289683..289994	-0.13124	-1.09523	0.120525	0.256475	1	histone H4 CDS	histone H4	similar to sp|P23751.2|Histone H4.2 Aspergillus nidulans FGSC A4	SBP28_003029	SBP28_003063	B9J08_002073
Chr5	complement(776752..777666)	-0.131225	-1.09522	0.131927	0.274966	1	Plasma membrane-associated coenzyme Q6 reductase PGA3 CDS	hypothetical protein	similar to sp|Q12746.1|Plasma membrane-associated coenzyme Q6 reductase PGA3, Processing of GAS1 and ALP protein 3 Saccharomyces cerevisiae S288C	SBP28_004590	SBP28_004634	B9J08_004497
Chr2	2015367..2021681	-0.131176	-1.09519	0.0549299	0.143904	1	hypothetical protein CDS	hypothetical protein	similar to ref|XP_025334984.1|uncharacterized protein CXQ87_002167 Candida duobushaemulonis, gb|PVH14044.1|hypothetical protein CXQ87_002167 Candida duobushaemulonis	SBP28_002777	SBP28_002804	B9J08_000929
Chr1	complement(3603001..3604614)	-0.13102	-1.09507	0.0664724	0.166055	1	UBX domain-containing protein 3 CDS	hypothetical protein	similar to sp|Q12229.1|UBX domain-containing protein 3 Saccharomyces cerevisiae S288C	SBP28_001636	SBP28_001651	B9J08_001800
Chr6	201409..202689	-0.130973	-1.09503	0.0732225	0.178683	1	tRNA N6-adenosine threonylcarbamoyltransferase, mitochondrial CDS, Non-structural maintenance of chromosome element 4CDS	hypothetical protein	similar to sp|P43122.1|tRNA N6-adenosine threonylcarbamoyltransferase, mitochondrial, similar to sp|P43124.1|Non-structural maintenance of chromosome element 4, Non-SMC element 4, Protein QRI2 Saccharomyces cerevisiae S288C
Chr4	888667..889884	-0.130972	-1.09503	0.191974	0.358827	1	Regulator of rDNA transcription protein 5 CDS	hypothetical protein	similar to sp|A7TQR2.1|Regulator of rDNA transcription protein 5 Vanderwaltozyma polyspora DSM 70294	SBP28_004012	SBP28_004050	B9J08_005151
Chr6	complement(389456..390451)	-0.130903	-1.09498	0.195235	0.362398	1	serine/threonine-protein kinase KIN28 CDS	serine/threonine-protein kinase KIN28	similar to sp|P06242.1|Serine/threonine-protein kinase KIN28 Saccharomyces cerevisiae S288C	SBP28_004820	SBP28_004864	B9J08_004340
Chr2	2251554..2253644	-0.130862	-1.09495	0.0792857	0.189875	1	Glycogen [starch] synthase CDS	hypothetical protein	similar to sp|O93869.2|Glycogen starch synthase Neurospora crassa OR74A	SBP28_002872	SBP28_002899	B9J08_001025
Chr1	1391838..1393067	-0.130853	-1.09494	0.210212	0.38129	1	Methyl acetate hydrolase CDS	hypothetical protein	similar to sp|P0CU81.1|Acyltransferase calJ, Calbistrin biosynthesis cluster protein J Penicillium decumbens	SBP28_000615	SBP28_000616	B9J08_003464
Chr6	723262..724545	-0.130793	-1.0949	0.804605	0.889113	1	hypothetical protein CDS	hypothetical protein		SBP28_004964	SBP28_005011	B9J08_004194
Chr2	complement(501074..502189)	-0.13069	-1.09482	0.067819	0.168699	1	Protein ESC2 CDS	hypothetical protein	similar to ref|XP_025342209.1|hypothetical protein CXQ85_000241 Candida haemuloni	SBP28_002116	SBP28_002134	B9J08_000240
Chr1	complement(1444975..1445451)	-0.13051	-1.09468	0.0656126	0.164609	1	Dolichyl-diphosphooligosaccharide--protein glycosyltransferase subunit OST2 CDS	hypothetical protein	similar to sp|P46964.3|Dolichyl-diphosphooligosaccharide--protein glycosyltransferase subunit OST2, Oligosaccharyl transferase subunit OST2, Oligosaccharyl transferase 16 kDa subunit, Oligosaccharyl transferase subunit	SBP28_000634	SBP28_000635	B9J08_003445
Chr7	601941..602966	-0.130467	-1.09465	0.0540101	0.141918	1	long-chain 3-oxoacyl-CoA reductase CDS	long-chain 3-oxoacyl-CoA reductase	similar to sp|Q6BIG0.1|Very-long-chain 3-oxoacyl-CoA reductase, 3-ketoacyl-CoA reductase, 3-ketoreductase, KAR, Microsomal beta-keto-reductase Debaryomyces hansenii CBS767	SBP28_005307	SBP28_005353	B9J08_002501
Chr4	819222..821102	-0.13031	-1.09453	0.231202	0.405546	1	Tetratricopeptide repeat and J domain-containing co-chaperone DNJ1 CDS	hypothetical protein	similar to sp|P40358.3|DnaJ-like chaperone JEM1, DnaJ-like protein of the ER membrane 1 Saccharomyces cerevisiae S288C	SBP28_003978	SBP28_004016	B9J08_005185
Chr2	829621..830664	-0.130214	-1.09446	0.145092	0.293808	1	A1 cistron-splicing factor AAR2 CDS	hypothetical protein	similar to sp|Q09305.1|Protein AAR2 homolog, AAR2 splicing factor homolog Caenorhabditis elegans	SBP28_002276	SBP28_002294	B9J08_000406
Chr2	complement(495478..496494)	-0.130204	-1.09445	0.0704777	0.173511	1	Protein SIS1 CDS	hypothetical protein	similar to sp|P25294.1|Protein SIS1 Saccharomyces cerevisiae S288C	SBP28_002112	SBP28_002130	B9J08_000236
Chr2	complement(1140289..1141668)	-0.129948	-1.09425	0.0552152	0.14444	1	serine-tRNA ligase CDS	serine-tRNA ligase	similar to sp|P38705.1|Serine--tRNA ligase, mitochondrial, Digs into agar protein 4, Seryl-tRNA synthetase, SerRS, Seryl-tRNA(Ser/Sec) synthetase Saccharomyces cerevisiae S288C	SBP28_002386	SBP28_002406	B9J08_000522
Chr1	3921970..3925452	-0.129833	-1.09417	0.261704	0.443123	1	Putative protease AXL1 CDS	hypothetical protein	similar to sp|P40851.2|Putative protease AXL1 Saccharomyces cerevisiae S288C	SBP28_001768	SBP28_001786	B9J08_001658
Chr2	complement(1207390..1209189)	-0.129823	-1.09416	0.443946	0.625832	1	conserved Plasmodium protein, unknown function CDS	hypothetical protein	similar to ref|XP_025335267.1|uncharacterized protein CXQ87_002456 Candida duobushaemulonis	SBP28_002424	SBP28_002444	B9J08_000562
Chr7	744894..747470	-0.129751	-1.0941	0.152774	0.30445	1	DNA replication checkpoint protein tel2 CDS	hypothetical protein	similar to sp|Q9P3W5.1|DNA replication checkpoint protein tel2 Schizosaccharomyces pombe 972h-	SBP28_005374	SBP28_005420	B9J08_002573
Chr4	770892..772832	-0.129589	-1.09398	0.0955568	0.216357	1	Protein ZRG17 CDS	hypothetical protein	similar to sp|P53735.1|Protein ZRG17, Zinc-regulated gene 17 protein Saccharomyces cerevisiae S288C	SBP28_003954	SBP28_003992	B9J08_005211
Chr4	908128..908976	-0.129518	-1.09393	0.0504935	0.134828	1	mitochondrial outer membrane protein porin CDS	mitochondrial outer membrane protein porin	similar to sp|P83781.2|Mitochondrial outer membrane protein porin, Cytoplasmic antigenic protein 4 Candida albicans SC5314	SBP28_004024	SBP28_004062	B9J08_005138
Chr2	complement(512015..514021)	-0.129506	-1.09392	0.0629332	0.159315	1	Restriction of telomere capping protein 5 CDS	hypothetical protein	similar to sp|Q6BHX4.2|Restriction of telomere capping protein 5 Debaryomyces hansenii CBS767	SBP28_002122	SBP28_002140	B9J08_000246
Chr5	252438..253895	-0.129247	-1.09372	0.0959847	0.217047	1	Uncharacterized protein C16H5.12c CDS	hypothetical protein	similar to sp|O42947.3|Uncharacterized protein C16H5.12c Schizosaccharomyces pombe 972h-	SBP28_004360	SBP28_004403	B9J08_004788
Chr1	complement(1024578..1025006)	-0.128943	-1.09349	0.332899	0.51792	1	Mitochondrial DnaJ homolog 2 CDS	hypothetical protein	similar to sp|P42834.1|Mitochondrial DnaJ homolog 2 Saccharomyces cerevisiae S288C	SBP28_000450	SBP28_000450	B9J08_004412
Chr1	4026727..4028220	-0.128925	-1.09348	0.0555864	0.145054	1	KNR4/SMI1 homolog 2 CDS	hypothetical protein	similar to sp|Q6BJY4.2|KNR4/SMI1 homolog 2 Debaryomyces hansenii CBS767	SBP28_001819	SBP28_001837	B9J08_001604
Chr1	complement(150626..151240)	-0.128884	-1.09345	0.0560892	0.146287	1	3,4-dihydroxy-2-butanone 4-phosphate synthase CDS	3,4-dihydroxy-2-butanone 4-phosphate synthase	similar to sp|Q5A3V6.2|3,4-dihydroxy-2-butanone 4-phosphate synthase, DHBP synthase Candida albicans SC5314	SBP28_000061	SBP28_000061	B9J08_003916
Chr5	complement(97246..98184)	-0.1286	-1.09323	0.161385	0.315761	1	Uncharacterized protein C8E11.05c CDS	hypothetical protein	similar to sp|O42882.1|Uncharacterized protein C8E11.05c Schizosaccharomyces pombe 972h-	SBP28_004291	SBP28_004334	B9J08_004860
Chr5	665292..666574	-0.128466	-1.09313	0.0852789	0.200047	1	Protein YSC84 CDS	hypothetical protein	similar to sp|P32793.2|Protein YSC84, LAS seventeen-binding protein 4, LAS17-binding protein 4 Saccharomyces cerevisiae S288C	SBP28_004540	SBP28_004584	B9J08_004607
Chr6	920619..923564	-0.128218	-1.09294	0.0896778	0.207503	1	Vacuolar protein sorting-associated protein 3 CDS	hypothetical protein	similar to gb|KAF3990865.1|hypothetical protein FT662_02027 Candida haemuloni var. vulneris	SBP28_005033	SBP28_005080	B9J08_004123
Chr7	complement(85254..86093)	-0.127998	-1.09278	0.0562286	0.146506	1	Prohibitin-1 CDS	hypothetical protein	similar to sp|P40961.2|Prohibitin-1 Saccharomyces cerevisiae S288C	SBP28_005083	SBP28_005129	B9J08_002273
Chr2	complement(1155463..1156998)	-0.127965	-1.09275	0.0584591	0.150752	1	Mitochondrial fusion and transport protein UGO1 CDS	hypothetical protein	similar to sp|Q03327.3|Mitochondrial fusion and transport protein UGO1 Saccharomyces cerevisiae S288C	SBP28_002393	SBP28_002413	B9J08_000530
Chr3	complement(264324..265868)	-0.127911	-1.09271	0.0952221	0.215878	1	Peroxisomal membrane protein PEX29 CDS	hypothetical protein	similar to sp|Q03370.1|Peroxisomal membrane protein PEX29, Peroxin-29 Saccharomyces cerevisiae S288C	SBP28_003014	SBP28_003048	B9J08_002058
Chr2	422825..423988	-0.127603	-1.09248	0.071036	0.174601	1	Antiviral protein SKI8 CDS	hypothetical protein	similar to sp|Q02793.1|Antiviral protein SKI8, Superkiller protein 8 Saccharomyces cerevisiae S288C	SBP28_002079	SBP28_002095	B9J08_000198
Chr2	1088148..1088999	-0.127473	-1.09238	0.0580533	0.149852	1	V-type proton ATPase subunit D CDS	V-type proton ATPase subunit D	similar to sp|P87220.1|V-type proton ATPase subunit D, V-ATPase subunit D, Vacuolar proton pump subunit D Candida albicans SC5314	SBP28_002372	SBP28_002392	B9J08_000506
Chr1	complement(1832708..1833496)	-0.127435	-1.09235	0.0600599	0.154222	1	Mitochondrial intermembrane space import and assembly protein 40 CDS	hypothetical protein	similar to sp|O94030.2|Mitochondrial intermembrane space import and assembly protein 40, Mitochondrial import inner membrane translocase TIM40 Candida albicans SC5314	SBP28_000812	SBP28_000814	B9J08_003261
Chr2	complement(1751137..1753329)	-0.127416	-1.09234	0.245116	0.423062	1	Transcriptional activator of proteases prtT CDS	hypothetical protein	similar to sp|A2QJF9.1|Transcriptional activator of proteases prtT, Zn(2)-C6 zinc finger-containing protein prtT Aspergillus niger CBS 513.88, Derived using Geneious Prime 2023.0.4 'Annotate by BLAST' based on protein similarity	SBP28_002659	SBP28_002684	B9J08_000805
Chr1	complement(2190046..2191896)	-0.127249	-1.09221	0.059659	0.153322	1	Alpha-1,2-mannosyltransferase MNN21 CDS	hypothetical protein	similar to sp|Q59KJ7.1|Alpha-1,2-mannosyltransferase MNN21 Candida albicans SC5314	SBP28_000979	SBP28_000984	B9J08_003092
Chr7	199512..200279	-0.126934	-1.09197	0.0552574	0.144475	1	14-3-3 protein homolog CDS	hypothetical protein	similar to sp|O42766.2|14-3-3 protein homolog Candida albicans SC5314	SBP28_005130	SBP28_005176	B9J08_002322
Chr1	complement(518895..520613)	-0.126915	-1.09196	0.0807169	0.191907	1	Ethionine resistance-conferring protein 1 CDS	hypothetical protein	similar to sp|P38767.1|Ethionine resistance-conferring protein 1 Saccharomyces cerevisiae S288C	SBP28_000218	SBP28_000218	B9J08_003871
Chr5	942952..944205	-0.126872	-1.09192	0.0869681	0.202925	1	UPF0744 protein C106.03 CDS	hypothetical protein	similar to ref|XP_025344734.1|hypothetical protein CXQ85_004087 Candida haemuloni	SBP28_004655	SBP28_004699	B9J08_004564
Chr1	1173524..1175404	-0.126672	-1.09177	0.0602444	0.154449	1	Phosphoribomutase CDS	hypothetical protein	similar to sp|Q03262.1|Phosphoribomutase, PRM, Phosphoglucomutase 3, PGM 3 Saccharomyces cerevisiae S288C	SBP28_000510	SBP28_000509	B9J08_003573
Chr3	complement(558451..562341)	-0.126471	-1.09162	0.0649298	0.163051	1	Nucleoporin POM152 CDS	hypothetical protein	similar to sp|P39685.1|Nucleoporin POM152, Nuclear pore protein POM152, P150, Pore membrane protein POM152 Saccharomyces cerevisiae S288C	SBP28_003145	SBP28_003179	B9J08_002192
Chr2	1832211..1833569	-0.126427	-1.09159	0.0692951	0.17124	1	Maintenance of telomere capping protein 1 CDS	hypothetical protein	similar to sp|P47018.1|Maintenance of telomere capping protein 1 Saccharomyces cerevisiae S288C	SBP28_002694	SBP28_002720	B9J08_000843
Chr2	complement(2178648..2179838)	-0.126303	-1.09149	0.149758	0.300143	1	ATP-dependent RNA helicase eIF4A CDS	ATP-dependent RNA helicase eIF4A	similar to sp|Q6BRN4.1|ATP-dependent RNA helicase eIF4A, Eukaryotic initiation factor 4A, eIF-4A, Translation initiation factor 1 Debaryomyces hansenii CBS767	SBP28_002843	SBP28_002870	B9J08_000996
Chr1	complement(3649169..3650746)	-0.126269	-1.09147	0.138556	0.284065	1	DENN domain-containing protein 11 CDS	hypothetical protein	similar to sp|P36090.1|Uncharacterized protein ANR2, AVL9-related family protein 2 Saccharomyces cerevisiae S288C	SBP28_001653	SBP28_001669	B9J08_001778
Chr7	734955..735386	-0.126184	-1.0914	0.0846519	0.198841	1	Mitochondrial import protein 1 CDS	hypothetical protein	similar to sp|Q8X0G8.1|Mitochondrial import protein 1 Neurospora crassa OR74A	SBP28_005368	SBP28_005414	B9J08_002567
Chr1	3718238..3719017	-0.126169	-1.09139	0.197625	0.365118	1	Cold tolerance protein 1 CDS	hypothetical protein	similar to sp|P25616.2|Cold tolerance protein 1 Saccharomyces cerevisiae S288C	SBP28_001683	SBP28_001699	B9J08_001749
Chr1	complement(2012199..2013500)	-0.126096	-1.09134	0.0680393	0.169088	1	Protein PCF11 CDS	hypothetical protein	similar to sp|P39081.2|Protein PCF11, protein 1 of CF I Saccharomyces cerevisiae S288C	SBP28_000893	SBP28_000895	B9J08_003182
Chr2	1760810..1761277	-0.126077	-1.09132	0.0701185	0.17295	1	Actin-related protein 2/3 complex subunit 5 CDS	hypothetical protein	similar to sp|P40518.1|Actin-related protein 2/3 complex subunit 5, Arp2/3 complex 16 kDa subunit, p16-ARC Saccharomyces cerevisiae S288C	SBP28_002664	SBP28_002689	B9J08_000810
Chr5	complement(703110..703796)	-0.125965	-1.09124	0.203446	0.372737	1	Protein-S-isoprenylcysteine O-methyltransferase CDS	hypothetical protein	similar to sp|Q9WVM4.1|Protein-S-isoprenylcysteine O-methyltransferase, Farnesyl cysteine carboxyl methyltransferase	SBP28_004558	SBP28_004602	B9J08_004589
Chr3	542296..544680	-0.125846	-1.09115	0.0682345	0.169413	1	Ubiquitin carboxyl-terminal hydrolase 14 CDS	hypothetical protein	similar to sp|Q11119.2|Ubiquitin carboxyl-terminal hydrolase 14, Deubiquitinating enzyme 14, UBA domain-containing protein 2, Ubiquitin thioesterase 14, Ubiquitin-specific-processing protease 14	SBP28_003137	SBP28_003171	B9J08_002184
Chr3	complement(1410742..1411461)	-0.125753	-1.09108	0.0905683	0.209052	1	ER lumen protein-retaining receptor CDS	hypothetical protein	similar to sp|O76767.1|ER lumen protein-retaining receptor Drosophila melanogaster	SBP28_003524	SBP28_003561	B9J08_001407
Chr5	397601..399175	-0.12552	-1.0909	0.079484	0.190168	1	hypothetical protein CDS	hypothetical protein	similar to ref|XP_025344588.1|hypothetical protein CXQ85_003938 Candida haemuloni	SBP28_004419	SBP28_004462	B9J08_004727
Chr2	complement(1410615..1414457)	-0.125294	-1.09073	0.0715597	0.175438	1	Ubiquitin carboxyl-terminal hydrolase 2 CDS	hypothetical protein	similar to sp|Q01476.2|Ubiquitin carboxyl-terminal hydrolase 2, Deubiquitinating enzyme 2, Ubiquitin thioesterase 2, Ubiquitin-specific-processing protease 2 Saccharomyces cerevisiae S288C	SBP28_002517	SBP28_002538	B9J08_000658
Chr1	1589752..1590057	-0.125274	-1.09071	0.259925	0.440535	1	Elongin-C CDS	hypothetical protein	similar to sp|Q03071.1|Elongin-C Saccharomyces cerevisiae S288C	SBP28_000695	SBP28_000697	B9J08_003379
Chr2	complement(1620142..1621983)	-0.125255	-1.0907	0.0886947	0.206042	1	Transcription factor TFIIIB component B'' CDS	hypothetical protein	similar to sp|P46678.1|Transcription factor TFIIIB component B'', TFIIIB90 Saccharomyces cerevisiae S288C	SBP28_002604	SBP28_002628	B9J08_000750
Chr1	complement(3638027..3640915)	-0.125141	-1.09061	0.060151	0.154307	1	26S proteasome regulatory subunit RPN1 CDS	hypothetical protein	similar to sp|P38764.3|26S proteasome regulatory subunit RPN1, HMG-CoA reductase degradation protein 2, Proteasome non-ATPase subunit 1 Saccharomyces cerevisiae S288C	SBP28_001649	SBP28_001665	B9J08_001783
Chr3	463593..464714	-0.125012	-1.09052	0.0949016	0.215529	1	Putative nucleotide-sugar transporter YMD8 CDS	hypothetical protein	similar to sp|Q03697.1|Putative nucleotide-sugar transporter YMD8 Saccharomyces cerevisiae S288C	SBP28_003102	SBP28_003136	B9J08_002148
Chr2	complement(897520..898431)	-0.124962	-1.09048	0.225796	0.399243	1	ADP,ATP carrier protein CDS	ADP,ATP carrier protein	similar to sp|P18239.2|ADP,ATP carrier protein 2, ADP/ATP translocase 2, Adenine nucleotide translocator 2, ANT 2, Petite colonies protein 9 Saccharomyces cerevisiae S288C	SBP28_002304	SBP28_002322	B9J08_000434
Chr3	complement(786153..790613)	-0.124946	-1.09047	0.0699408	0.17262	1	Protein SNQ2 CDS	hypothetical protein	similar to sp|P32568.2|Protein SNQ2 Saccharomyces cerevisiae S288C	SBP28_003249	SBP28_003284	B9J08_001125
Chr1	4129916..4131193	-0.124855	-1.0904	0.0659586	0.165293	1	Dioxygenase str8 CDS	hypothetical protein	similar to sp|A0A384XR80.1|Dioxygenase str8, Strobilurin A biosynthesis cluster protein r8 Strobilurus tenacellus	SBP28_001858	SBP28_001876	B9J08_001558
Chr3	complement(853589..856159)	-0.124588	-1.0902	0.445546	0.62729	1	Cell wall protein RBR3 CDS	hypothetical protein	similar to sp|Q5A5M7.3|Cell wall protein RBR3, Repressed by RIM101 protein 3 Candida albicans SC5314	SBP28_003278	SBP28_003313	B9J08_001155
Chr5	complement(503416..504726)	-0.124443	-1.09009	0.15428	0.306524	1	Probable serine/threonine-protein kinase MARK-C CDS	hypothetical protein	similar to sp|Q54TA3.1|Probable serine/threonine-protein kinase MARK-C Dictyostelium discoideum	SBP28_004471	SBP28_004514	B9J08_004675
Chr1	complement(623660..625672)	-0.124386	-1.09004	0.0639461	0.161488	1	Serine/threonine-protein kinase HRK1 CDS	hypothetical protein	similar to sp|Q08732.1|Serine/threonine-protein kinase HRK1, Hygromycin resistance kinase 1 Saccharomyces cerevisiae S288C	SBP28_000264	SBP28_000264	B9J08_003822
Chr3	1364637..1365545	-0.124325	-1.09	0.287819	0.470748	1	Hydroxyacyl-thioester dehydratase type 2, mitochondrial CDS	hypothetical protein	similar to sp|P38790.1|Hydroxyacyl-thioester dehydratase type 2, mitochondrial, 3-hydroxyacyl-[acyl-carrier-protein dehydratase Saccharomyces cerevisiae S288C	SBP28_003496	SBP28_003533	B9J08_001379
Chr1	complement(98049..99635)	-0.124057	-1.0898	0.0669382	0.16706	1	eukaryotic translation initiation factor 2 subunitgamma CDS	eukaryotic translation initiation factor 2 subunit gamma	similar to sp|P32481.1|Eukaryotic translation initiation factor 2 subunit gamma, eIF-2-gamma Saccharomyces cerevisiae S288C	SBP28_000039	SBP28_000039	B9J08_003894
Chr2	complement(309801..312032)	-0.123872	-1.08966	0.0642086	0.161857	1	Dolichyl-diphosphooligosaccharide--protein glycosyltransferase subunit STT3 CDS	hypothetical protein	similar to sp|P39007.2|Dolichyl-diphosphooligosaccharide--protein glycosyltransferase subunit STT3, Oligosaccharyl transferase subunit STT3, Staurosporine and temperature sensitivity protein 3 Saccharomyces cerevisiae S288C	SBP28_002031	SBP28_002048	B9J08_000148
Chr3	complement(1431172..1436772)	-0.123794	-1.0896	0.0668481	0.166914	1	ubiquitin-protein ligase (E3) UBR2 CDS	hypothetical protein	similar to sp|O60152.1|E3 ubiquitin-protein ligase ubr1, N-end-recognizing protein, N-recognin-1, RING-type E3 ubiquitin transferase ubr1 Schizosaccharomyces pombe 972h-	SBP28_003531	SBP28_003568
Chr2	38716..42123	-0.123624	-1.08947	0.0827699	0.195554	1	Probable phospholipid-transporting ATPase NEO1 CDS	hypothetical protein	similar to sp|P40527.1|Probable phospholipid-transporting ATPase NEO1 Saccharomyces cerevisiae S288C	SBP28_001903	SBP28_001921	B9J08_000018
Chr1	complement(3643296..3645782)	-0.123372	-1.08928	0.0714132	0.17516	1	Exocyst complex component SEC6 CDS	hypothetical protein	similar to sp|P32844.2|Exocyst complex component SEC6 Saccharomyces cerevisiae S288C	SBP28_001651	SBP28_001667	B9J08_001780
Chr2	138257..139681	-0.123348	-1.08926	0.231664	0.405867	1	Autophagy-related protein 36 CDS	hypothetical protein	similar to sp|C4QVX6.1|Autophagy-related protein 36 Komagataella phaffii GS115	SBP28_001951	SBP28_001969	B9J08_000066
Chr2	1182654..1185344	-0.123338	-1.08925	0.0843689	0.198603	1	Rho-GTPase-activating protein 8 CDS	hypothetical protein	similar to sp|Q09697.1|Rho-GTPase-activating protein 8 Schizosaccharomyces pombe 972h-	SBP28_002410	SBP28_002430	B9J08_000547
Chr2	604871..607531	-0.123289	-1.08921	0.0651353	0.163489	1	Mitofusin FZO1 CDS	hypothetical protein	similar to sp|P38297.1|Mitofusin FZO1, Transmembrane GTPase FZO1 Saccharomyces cerevisiae S288C	SBP28_002173	SBP28_002191	B9J08_000299
Chr7	714597..715547	-0.123275	-1.0892	0.0757794	0.18331	1	Golgi to ER traffic protein 4 CDS	hypothetical protein	similar to sp|Q12125.1|Golgi to ER traffic protein 4, Guided entry of tail-anchored proteins 4 Saccharomyces cerevisiae S288C	SBP28_005356	SBP28_005402	B9J08_002553
Chr7	complement(361170..362234)	-0.123192	-1.08914	0.140184	0.2864	1	Inositol polyphosphate multikinase CDS	hypothetical protein	similar to sp|P07250.1|Inositol polyphosphate multikinase, IPMK, Arginine metabolism regulation protein III Saccharomyces cerevisiae S288C	SBP28_005207	SBP28_005253	B9J08_002400
Chr3	362890..363918	-0.123057	-1.08904	0.179235	0.341065	1	Deoxycytidylate deaminase CDS	hypothetical protein	similar to sp|O43012.2|Deoxycytidylate deaminase, dCMP deaminase Schizosaccharomyces pombe 972h-	SBP28_003061	SBP28_003095	B9J08_002106
Chr1	complement(3316539..3317438)	-0.122909	-1.08893	0.105232	0.232863	1	Omega-amidase NIT3 CDS	hypothetical protein	similar to sp|P49954.1|Omega-amidase NIT3, Nitrilase homolog 2 Saccharomyces cerevisiae S288C	SBP28_001501	SBP28_001516	B9J08_001937
Chr1	1930142..1931980	-0.122803	-1.08885	0.0699521	0.17262	1	Prolyl 3,4-dihydroxylase TPA1 CDS	hypothetical protein	similar to sp|P40032.1|Prolyl 3,4-dihydroxylase TPA1, Termination and polyadenylation protein 1, uS12 prolyl 3,4-dihydroxylase Saccharomyces cerevisiae S288C	SBP28_000856	SBP28_000858	B9J08_003216
Chr1	complement(2679804..2681126)	-0.122787	-1.08884	0.076562	0.18478	1	cAMP-dependent protein kinase regulatory subunit CDS	hypothetical protein	similar to sp|Q6BZG7.2|cAMP-dependent protein kinase regulatory subunit, PKA regulatory subunit Debaryomyces hansenii CBS767	SBP28_001226	SBP28_001237	B9J08_002818
Chr1	complement(2461403..2462653)	-0.122694	-1.08877	0.390273	0.578008	1	Probable magnesium transporter NIPA8 CDS	hypothetical protein	similar to sp|Q8RWF4.1|Probable magnesium transporter NIPA8 Arabidopsis thaliana	SBP28_001110	SBP28_001121	B9J08_002950
Chr2	complement(1318991..1320052)	-0.12267	-1.08875	0.0878183	0.204457	1	Exosome complex component RRP43 CDS	hypothetical protein	similar to sp|P25359.2|Exosome complex component RRP43, Ribosomal RNA-processing protein 43 Saccharomyces cerevisiae S288C	SBP28_002471	SBP28_002492	B9J08_000612
Chr7	191580..193049	-0.122536	-1.08865	0.578987	0.742359	1	hypothetical protein CDS	hypothetical protein	similar to ref|XP_025344332.1|hypothetical protein CXQ85_003126 Candida haemuloni	SBP28_005127	SBP28_005173	B9J08_002319
Chr1	3530213..3531415	-0.122444	-1.08858	0.215846	0.386982	1	Nucleus export protein BRL1 CDS	hypothetical protein	similar to sp|P38770.1|Nucleus export protein BRL1, BRR6-like protein 1 Saccharomyces cerevisiae S288C	SBP28_001603	SBP28_001618	B9J08_001835
Chr2	complement(1160751..1163720)	-0.122436	-1.08857	0.116113	0.249096	1	Telomere length regulation protein ELG1 CDS	hypothetical protein	similar to sp|Q12050.1|Telomere length regulation protein ELG1, Regulator of Ty1 transposition protein 110, Telomere elongation suppressor ELG1 Saccharomyces cerevisiae S288C	SBP28_002397	SBP28_002417	B9J08_000534
Chr1	3617807..3619462	-0.122397	-1.08854	0.0858	0.200857	1	Dolichyl pyrophosphate Man9GlcNAc2 alpha-1,3-glucosyltransferase CDS	hypothetical protein	similar to sp|Q12001.1|Dolichyl pyrophosphate Man9GlcNAc2 alpha-1,3-glucosyltransferase, Asparagine-linked glycosylation protein 6	SBP28_001642	SBP28_001658	B9J08_001793
Chr3	271688..272527	-0.122371	-1.08852	0.243953	0.422014	1	YTH domain-containing family protein CDS	hypothetical protein	similar to sp|Q9VBZ5.1|YTH domain-containing family protein Drosophila melanogaster	SBP28_003018	SBP28_003052	B9J08_002062
Chr4	complement(906044..906856)	-0.122064	-1.08829	0.292492	0.475783	1	Probable ADP-ribose 1''-phosphate phosphatase YML087W CDS	hypothetical protein	similar to sp|O67112.1|Uncharacterized protein aq_987 Aquifex aeolicus VF5	SBP28_004023	SBP28_004061	B9J08_005139
Chr6	681432..682415	-0.122016	-1.08825	0.207956	0.378499	1	Methylenetetrahydrofolate dehydrogenase [NAD(+)] CDS	hypothetical protein	similar to sp|Q02046.1|Methylenetetrahydrofolate dehydrogenase NAD(+) Saccharomyces cerevisiae S288C	SBP28_004945	SBP28_004990	B9J08_004215
Chr2	complement(995429..996751)	-0.121855	-1.08813	0.144025	0.292564	1	Dihydrolipoyllysine-residue succinyltransferase component of 2-oxoglutarate dehydrogenase complex, mitochondrial CDS	hypothetical protein	similar to sp|P19262.2|Dihydrolipoyllysine-residue succinyltransferase component of 2-oxoglutarate dehydrogenase complex, mitochondrial, 2-oxoglutarate dehydrogenase complex component E2	SBP28_002336	SBP28_002356	B9J08_000469
Chr5	complement(104966..106138)	-0.12159	-1.08793	0.0729506	0.178185	1	UV excision repair protein Rad23 CDS	UV excision repair protein Rad23	similar to sp|P32628.1|UV excision repair protein RAD23 Saccharomyces cerevisiae S288C	SBP28_004294	SBP28_004337	B9J08_004856
Chr1	complement(2503776..2504816)	-0.121543	-1.0879	0.0817129	0.193751	1	Replication factor C subunit 3 CDS	hypothetical protein	similar to sp|P38629.1|Replication factor C subunit 3, Replication factor C3, Activator 1 40 kDa subunit Saccharomyces cerevisiae S288C	SBP28_001134	SBP28_001145	B9J08_002724
Chr1	complement(3428755..3430488)	-0.121493	-1.08786	0.0702997	0.173235	1	V-type proton ATPase catalytic subunit A CDS	hypothetical protein	similar to sp|Q5AJB1.2|V-type proton ATPase catalytic subunit A, V-ATPase subunit A Candida albicans SC5314	SBP28_001545	SBP28_001560
Chr4	complement(363584..371311)	-0.121479	-1.08785	0.0762289	0.18406	1	Protein FMP27, mitochondrial CDS	hypothetical protein	similar to sp|Q06179.1|Protein FMP27, mitochondrial, Found in mitochondrial proteome protein 27 Saccharomyces cerevisiae S288C	SBP28_003783	SBP28_003819	B9J08_005383
Chr1	3836284..3837717	-0.121424	-1.08781	0.0720608	0.176501	1	Mitochondrial distribution and morphology protein 36 CDS	hypothetical protein	similar to ref|XP_025340863.1|hypothetical protein CXQ85_001700 Candida haemuloni	SBP28_001734	SBP28_001750	B9J08_001696
Chr1	3608782..3609882	-0.121414	-1.0878	0.0744643	0.180793	1	3'(2'),5'-bisphosphate nucleotidase 2 CDS	3'(2'),5'-bisphosphate nucleotidase 2	similar to sp|Q59XQ1.3|3'(2'),5'-bisphosphate nucleotidase 2, 3'(2'),5-bisphosphonucleoside 3'(2')-phosphohydrolase 2, DPNPase 2, Halotolerance protein HAL22 Candida albicans SC5314	SBP28_001638	SBP28_001653	B9J08_001798
Chr3	877767..880202	-0.121413	-1.0878	0.0726158	0.177449	1	protein PET111 CDS	hypothetical protein	similar to ref|XP_025336353.1|uncharacterized protein CXQ87_003253 Candida duobushaemulonis	SBP28_003288	SBP28_003323	B9J08_001165
Chr4	complement(1148232..1148870)	-0.121404	-1.08779	0.159518	0.31319	1	Woronin body membrane protein wscA CDS	hypothetical protein	similar to sp|Q9NR77.3|Peroxisomal membrane protein 2, 22 kDa peroxisomal membrane protein Homo sapiens	SBP28_004133	SBP28_004173	B9J08_005026
Chr1	complement(1098353..1100818)	-0.121397	-1.08779	0.0771606	0.185884	1	Nitrogen permease reactivator protein CDS	hypothetical protein	similar to sp|P22211.2|Nitrogen permease reactivator protein, Serine/threonine-protein kinase NPR1 Saccharomyces cerevisiae S288C	SBP28_000479	SBP28_000478	B9J08_003604
Chr1	complement(1872560..1877230)	-0.120862	-1.08738	0.227101	0.401261	1	Negative regulator of mitosis CDS	hypothetical protein	similar to sp|P24686.2|Negative regulator of mitosis, Anaphase-promoting complex subunit 1 Aspergillus nidulans FGSC A4	SBP28_000833	SBP28_000835	B9J08_003239
Chr3	complement(1216818..1217177)	-0.120808	-1.08734	0.457292	0.637877	1	uncharacterized protein CJI97_001287 CDS	hypothetical protein	similar to ref|XP_025344175.1|hypothetical protein CXQ85_002965 Candida haemuloni	SBP28_003433	SBP28_003468	B9J08_001317
Chr5	complement(540498..542006)	-0.120763	-1.08731	0.107755	0.237053	1	Succinate-semialdehyde dehydrogenase [NADP(+)] CDS	hypothetical protein	similar to sp|P38067.2|Succinate-semialdehyde dehydrogenase NADP(+) , SSDH Saccharomyces cerevisiae S288C	SBP28_004488	SBP28_004532	B9J08_004659
Chr1	complement(947608..948441)	-0.12064	-1.08722	0.0751714	0.18209	1	Dolichyl-diphosphooligosaccharide--protein glycosyltransferase subunit SWP1 CDS	hypothetical protein	similar to sp|Q02795.1|Dolichyl-diphosphooligosaccharide--protein glycosyltransferase subunit SWP1, Oligosaccharyl transferase subunit SWP1, Oligosaccharyl transferase subunit delta Saccharomyces cerevisiae S288C	SBP28_000409	SBP28_000409	B9J08_003673
Chr4	complement(91822..94023)	-0.120159	-1.08685	0.0795767	0.190226	1	Nucleoporin NUP85 CDS	hypothetical protein	similar to sp|P46673.1|Nucleoporin NUP85, Nuclear pore protein NUP85 Saccharomyces cerevisiae S288C	SBP28_003662	SBP28_003699	B9J08_005508
Chr1	complement(978538..979632)	-0.120121	-1.08683	0.39567	0.583653	1	Zinc-regulated transporter 2 CDS	hypothetical protein	similar to sp|Q12436.1|Zinc-regulated transporter 2, Low-affinity zinc transport protein ZRT2 Saccharomyces cerevisiae S288C	SBP28_000425	SBP28_000425	B9J08_003657
Chr5	complement(508229..509604)	-0.120115	-1.08682	0.0801051	0.190975	1	Proline iminopeptidase CDS	hypothetical protein	similar to sp|P46547.3|Proline iminopeptidase, PIP, Prolyl aminopeptidase, PAP Aeromonas sobria	SBP28_004473	SBP28_004516	B9J08_004673
Chr5	complement(27918..29057)	-0.120043	-1.08677	0.631647	0.779174	1	Candidapepsin-8 CDS	hypothetical protein	similar to sp|Q5AEM6.1|Candidapepsin-8, ACP 8, Aspartate protease 8, Secreted aspartic protease 8 Candida albicans SC5314	SBP28_004263	SBP28_004306	B9J08_004888
Chr2	1572370..1574619	-0.119912	-1.08667	0.118899	0.253834	1	Serine/threonine-protein kinase SCH9 CDS	hypothetical protein	similar to sp|Q5AHG6.2|Serine/threonine-protein kinase SCH9 Candida albicans SC5314	SBP28_002585	SBP28_002607	B9J08_000729
Chr1	complement(2744492..2746864)	-0.119551	-1.0864	0.0804785	0.191513	1	Glycerol-3-phosphate O-acyltransferase 1 CDS	hypothetical protein	similar to sp|P32784.3|Glycerol-3-phosphate O-acyltransferase 1, G-3-P acyltransferase 1, Dihydroxyacetone phosphate acyltransferase 1, DHAP-AT 1, Glycerol-3-phosphate / dihydroxyacetone phosphate acyltransferase	SBP28_001255	SBP28_001266	B9J08_002846
Chr1	2100816..2102630	-0.119538	-1.08639	0.207886	0.378499	1	Polyamine transporter TPO5 CDS	hypothetical protein	similar to sp|P36029.1|Polyamine transporter TPO5 Saccharomyces cerevisiae S288C	SBP28_000939	SBP28_000942	B9J08_003134
Chr6	complement(327728..328378)	-0.119431	-1.08631	0.149423	0.299699	1	Charged multivesicular body protein 6 CDS	hypothetical protein	similar to sp|Q96FZ7.3|Charged multivesicular body protein 6, Chromatin-modifying protein 6, Vacuolar protein sorting-associated protein 20, Vps20, hVps20 Homo sapiens	SBP28_004790	SBP28_004834	B9J08_004371
Chr2	1955589..1956233	-0.119251	-1.08617	0.386002	0.573455	1	Resistance to glucose repression protein 1 CDS	hypothetical protein	similar to sp|Q00816.1|Resistance to glucose repression protein 1, Protein HEX2, Second-site suppressor of the rna1-1 mutation 1 Saccharomyces cerevisiae S288C	SBP28_002753	SBP28_002780	B9J08_000905
Chr1	complement(217574..219871)	-0.118742	-1.08579	0.146982	0.296495	1	putative ubiquitin carboxyl-terminal hydrolase CDS	hypothetical protein	similar to ref|XP_025342924.1|hypothetical protein CXQ85_004649 Candida haemuloni	SBP28_000086	SBP28_000086	B9J08_003946
Chr1	complement(2841542..2843890)	-0.118691	-1.08575	0.0810578	0.192458	1	CCR4-Not complex 3'-5'-exoribonuclease subunit Ccr4 CDS	hypothetical protein	similar to sp|Q6BMM5.2|Glucose-repressible alcohol dehydrogenase transcriptional effector, Carbon catabolite repressor protein 4, Cytoplasmic deadenylase Debaryomyces hansenii CBS767	SBP28_001294	SBP28_001307	B9J08_002888
Chr4	66323..67225	-0.118531	-1.08563	0.330611	0.515729	1	urate oxidase CDS	urate oxidase	similar to sp|P78609.1|Uricase, Urate oxidase Cyberlindnera jadinii	SBP28_003649	SBP28_003685	B9J08_005520
Chr4	complement(883089..884022)	-0.118528	-1.08563	0.0966876	0.217915	1	Probable vacuolar amino acid transporter YPQ3 CDS	hypothetical protein	similar to sp|P38279.1|Probable vacuolar amino acid transporter YPQ3, PQ-loop repeat-containing protein 3, Protein RTC2, Restriction of telomere capping protein 2 Saccharomyces cerevisiae S288C	SBP28_004010	SBP28_004048	B9J08_005154
Chr1	2928478..2930094	-0.118499	-1.0856	0.0918657	0.210897	1	hypothetical protein CDS	hypothetical protein	similar to ref|XP_025341433.1|hypothetical protein CXQ85_002284 Candida haemuloni	SBP28_001336	SBP28_001349	B9J08_002933
Chr1	3332492..3333493	-0.118263	-1.08543	0.133489	0.277234	1	Alternative oxidase, mitochondrial CDS	hypothetical protein	similar to sp|Q9P414.2|Alternative oxidase, mitochondrial, SHAM-sensitive terminal oxidase Scheffersomyces stipitis CBS 6054	SBP28_001508	SBP28_001523	B9J08_001930
Chr3	382526..383485	-0.118238	-1.08541	0.0977416	0.2197	1	Histidinol-phosphatase CDS	hypothetical protein	similar to sp|P38635.2|Histidinol-phosphatase, HolPase Saccharomyces cerevisiae S288C	SBP28_003069	SBP28_003103	B9J08_002114
Chr3	complement(837638..839005)	-0.118157	-1.08535	0.109076	0.238367	1	Uncharacterized RNA-binding protein C23E6.01c CDS	hypothetical protein	similar to sp|O60176.2|Uncharacterized RNA-binding protein C23E6.01c Schizosaccharomyces pombe 972h-	SBP28_003269	SBP28_003304	B9J08_001146
Chr4	complement(1108842..1110893)	-0.118144	-1.08534	0.0758613	0.183424	1	Mitochondrial inner membrane i-AAA protease supercomplex subunit YME1 CDS	hypothetical protein	similar to sp|P32795.1|Mitochondrial inner membrane i-AAA protease supercomplex subunit YME1, Protein OSD1, Tat-binding homolog 11, Yeast mitochondrial escape protein 1 Saccharomyces cerevisiae S288C	SBP28_004115	SBP28_004155	B9J08_005044
Chr2	complement(1430053..1432267)	-0.118107	-1.08531	0.0792499	0.189875	1	Bud site selection protein 7 CDS	hypothetical protein	similar to sp|Q08754.1|Bud site selection protein 7 Saccharomyces cerevisiae S288C	SBP28_002524	SBP28_002545	B9J08_000666
Chr1	complement(563873..565096)	-0.1181	-1.0853	0.0795161	0.190168	1	26S proteasome regulatory subunit RPN9 CDS	hypothetical protein	similar to sp|Q04062.1|26S proteasome regulatory subunit RPN9, Proteasome non-ATPase subunit 7 Saccharomyces cerevisiae S288C	SBP28_000236	SBP28_000236	B9J08_003849
Chr1	3562641..3563657	-0.118009	-1.08524	0.0802748	0.191115	1	Actin-related protein 2/3 complex subunit 2 CDS	hypothetical protein	similar to sp|O14241.1|Actin-related protein 2/3 complex subunit 2, Arp2/3 complex 34 kDa subunit, p34-ARC Schizosaccharomyces pombe 972h-	SBP28_001615	SBP28_001630	B9J08_001823
Chr5	complement(363146..364177)	-0.117998	-1.08523	0.178392	0.339823	1	UDP-galactose transporter homolog 1 CDS	hypothetical protein	similar to sp|Q6BMV3.2|UDP-galactose transporter homolog 1 Debaryomyces hansenii CBS767	SBP28_004402	SBP28_004445	B9J08_004745
Chr4	1253011..1253709	-0.117937	-1.08518	0.0996705	0.2228	1	ubiquitin-conjugating enzyme E2 6 CDS	ubiquitin-conjugating enzyme E2 6	similar to sp|Q6BYG4.2|Ubiquitin-conjugating enzyme E2 6, E2 ubiquitin-conjugating enzyme 6, Ubiquitin carrier protein UBC6, Ubiquitin-protein ligase UBC6 Debaryomyces hansenii CBS767	SBP28_004183	SBP28_004226	B9J08_004973
Chr4	1319039..1319626	-0.117899	-1.08515	0.316211	0.500379	1	hypothetical protein HYPBUDRAFT_164100 CDS	hypothetical protein	similar to ref|XP_025340231.1|hypothetical protein CXQ85_001597 Candida haemuloni	SBP28_004211	SBP28_004254	B9J08_004945
Chr5	complement(908563..909939)	-0.117892	-1.08515	0.0979651	0.220015	1	Cerevisin CDS	hypothetical protein	similar to sp|P09232.1|Cerevisin, Proteinase YSCB, Vacuolar protease B, PrB Saccharomyces cerevisiae S288C	SBP28_004642	SBP28_004686	B9J08_004552
Chr6	complement(500011..501603)	-0.117862	-1.08513	0.135646	0.280719	1	Signal recognition particle receptor subunit alphahomolog CDS	hypothetical protein	similar to sp|P32916.2|Signal recognition particle receptor subunit alpha homolog, SR-alpha, Docking protein alpha, DP-alpha Saccharomyces cerevisiae S288C	SBP28_004867	SBP28_004911	B9J08_004294
Chr2	complement(1706850..1708223)	-0.11778	-1.08506	0.0840958	0.198153	1	Indoleamine 2,3-dioxygenase CDS	hypothetical protein	similar to sp|P47125.1|Indoleamine 2,3-dioxygenase, IDO, Biosynthesis of nicotinic acid protein 2 Saccharomyces cerevisiae S288C	SBP28_002642	SBP28_002667	B9J08_000789
Chr4	1362972..1363439	-0.117646	-1.08496	0.162635	0.317228	1	hypothetical protein CDS	hypothetical protein	similar to ref|XP_025336731.1|uncharacterized protein CXQ87_003646 Candida duobushaemulonis, gb|PVH15791.1|hypothetical protein CXQ87_003646 Candida duobushaemulonis	SBP28_004232	SBP28_004275	B9J08_004922
Chr4	complement(499014..501599)	-0.117551	-1.08489	0.089572	0.207349	1	Ino eighty subunit 1 CDS	hypothetical protein	similar to sp|C8V8H5.1|Ino eighty subunit 1 Aspergillus nidulans FGSC A4	SBP28_003839	SBP28_003875	B9J08_005325
Chr5	complement(544030..545229)	-0.117453	-1.08482	0.0801799	0.190975	1	26S proteasome regulatory subunit RPN7 CDS	hypothetical protein	similar to sp|Q06103.3|26S proteasome regulatory subunit RPN7 Saccharomyces cerevisiae S288C	SBP28_004490	SBP28_004534	B9J08_004657
Chr3	complement(1027837..1028526)	-0.117354	-1.08474	0.130879	0.273538	1	thymidylate kinase CDS	thymidylate kinase	similar to sp|P00572.2|Thymidylate kinase, dTMP kinase Saccharomyces cerevisiae S288C	SBP28_003359	SBP28_003394	B9J08_001238
Chr4	complement(175910..177010)	-0.117298	-1.0847	0.235079	0.410571	1	Mitochondrial distribution and morphology protein 12 CDS	hypothetical protein	similar to sp|C4YBT3.1|Mitochondrial distribution and morphology protein 12, Mitochondrial inheritance component MDM12 Clavispora lusitaniae ATCC 42720	SBP28_003705	SBP28_003741	B9J08_005463
Chr1	complement(2575101..2575724)	-0.117256	-1.08467	0.243698	0.421712	1	Hap43p-repressed protein CDS	hypothetical protein	similar to ref|XP_025341272.1|hypothetical protein CXQ85_002119 Candida haemuloni	SBP28_001170	SBP28_001181	B9J08_002760
Chr7	334778..337189	-0.117047	-1.08451	0.0971617	0.218783	1	Lysine biosynthesis regulatory protein LYS14 CDS	hypothetical protein	similar to sp|P40971.2|Lysine biosynthesis regulatory protein LYS14 Saccharomyces cerevisiae S288C	SBP28_005195	SBP28_005241	B9J08_002387
Chr4	338454..340310	-0.11693	-1.08442	0.21239	0.383043	1	hypothetical protein CDS	hypothetical protein	similar to ref|XP_025342705.1|hypothetical protein CXQ85_000756 Candida haemuloni	SBP28_003772	SBP28_003808	B9J08_005394
Chr2	complement(2143901..2145139)	-0.116914	-1.08441	0.100214	0.223825	1	isocitrate dehydrogenase [NADP] peroxisomal CDS	isocitrate dehydrogenase [NADP] peroxisomal	similar to sp|O13294.3|Isocitrate dehydrogenase NADP peroxisomal, IDH, CtIDP2, Oxalosuccinate decarboxylase, PS-NADP-IDH Candida tropicalis	SBP28_002829	SBP28_002856	B9J08_000980
Chr5	565834..567828	-0.116902	-1.0844	0.114462	0.246458	1	Ubiquitin fusion degradation protein 1 homolog CDS	hypothetical protein	similar to sp|Q9NYW8.1|RB-associated KRAB zinc finger protein, RB-associated KRAB repressor, hRBaK, Zinc finger protein 769 Homo sapiens	SBP28_004498	SBP28_004542	B9J08_004649
Chr6	511751..513463	-0.116897	-1.0844	0.0936361	0.213568	1	phosphomethylpyrimidine kinase CDS	phosphomethylpyrimidine kinase	similar to sp|Q08224.1|Hydroxymethylpyrimidine/phosphomethylpyrimidin e kinase THI20	SBP28_004873	SBP28_004917	B9J08_004288
Chr1	complement(659557..660330)	-0.116804	-1.08433	0.0935176	0.21339	1	Phosducin-like protein 2 CDS	hypothetical protein	similar to sp|Q12017.1|Phosducin-like protein 2, Viral IAP-associated factor 1 homolog Saccharomyces cerevisiae S288C	SBP28_000280	SBP28_000280	B9J08_003806
Chr1	complement(951943..953409)	-0.1168	-1.08433	0.0827346	0.195554	1	Probable 26S proteasome regulatory subunit rpn3 CDS	hypothetical protein	similar to sp|O42897.2|Probable 26S proteasome regulatory subunit rpn3 Schizosaccharomyces pombe 972h-	SBP28_000413	SBP28_000413	B9J08_003669
Chr2	1189642..1190175	-0.11677	-1.0843	0.120154	0.255892	1	Vacuolar protein sorting-associated protein 68 CDS	hypothetical protein	similar to sp|Q12016.1|Vacuolar protein sorting-associated protein 68 Saccharomyces cerevisiae S288C	SBP28_002414	SBP28_002434	B9J08_000551
Chr1	complement(773669..774400)	-0.116709	-1.08426	0.116711	0.250159	1	dephospho-CoA kinase CDS	dephospho-CoA kinase	similar to sp|Q03941.1|Dephospho-CoA kinase CAB5, DPCK, Dephosphocoenzyme A kinase Saccharomyces cerevisiae S288C	SBP28_000322	SBP28_000322	B9J08_003764
Chr5	488628..489935	-0.116663	-1.08422	0.090872	0.209426	1	arginine biosynthesis bifunctional protein ArgJ,mitochondrial CDS	arginine biosynthesis bifunctional protein ArgJ,mitochondrial	similar to sp|A3LWC0.2|Arginine biosynthesis bifunctional protein ArgJ, mitochondrial	SBP28_004463	SBP28_004506	B9J08_004682
Chr1	641373..642467	-0.116585	-1.08417	0.121279	0.257559	1	Protein ECM9 CDS	hypothetical protein	similar to sp|Q02202.2|Protein ECM9, Extracellular mutant protein 9 Saccharomyces cerevisiae S288C	SBP28_000274	SBP28_000274	B9J08_003812
Chr7	complement(694402..695925)	-0.116238	-1.0839	0.13826	0.283898	1	Serine/threonine-protein kinase STE7 homolog CDS	hypothetical protein	similar to sp|C4YLK8.1|Serine/threonine-protein kinase STE7 homolog Candida albicans WO-1 sp|P0CY25.1|Serine/threonine-protein kinase STE7 homolog Candida albicans	SBP28_005348	SBP28_005394	B9J08_002544
Chr5	complement(881544..882215)	-0.116176	-1.08386	0.0997493	0.222882	1	Very-long-chain (3R)-3-hydroxyacyl-CoA dehydratasePHS1 CDS	hypothetical protein	similar to sp|P40857.1|Very-long-chain (3R)-3-hydroxyacyl-CoA dehydratase PHS1, 3-hydroxyacyl-CoA dehydratase PHS1, HACD, PTPLA homolog involved in sphingolipid biosynthesis protein 1 Saccharomyces cerevisiae S288C	SBP28_004633	SBP28_004677	B9J08_004542
Chr4	complement(922806..923702)	-0.116116	-1.08381	0.0848171	0.199104	1	proteasome subunit alpha type-5 CDS	proteasome subunit alpha type-5	similar to sp|P32379.2|Proteasome subunit alpha type-5, Macropain subunit PUP2, Multicatalytic endopeptidase complex subunit PUP2, Proteasome component PUP2	SBP28_004033	SBP28_004071	B9J08_005129
Chr2	322187..322828	-0.115983	-1.08371	0.274807	0.456943	1	Probable kinetochore protein SPC24 CDS	hypothetical protein	similar to sp|Q6BXB6.1|Probable kinetochore protein SPC24 Debaryomyces hansenii CBS767	SBP28_002036	SBP28_002053	B9J08_000155
Chr1	complement(1611451..1612722)	-0.115884	-1.08364	0.202685	0.372044	1	GPI mannosyltransferase 2 CDS	hypothetical protein	similar to sp|Q6BRZ9.1|GPI mannosyltransferase 2, GPI mannosyltransferase II, GPI-MT-II, Glycosylphosphatidylinositol-anchor biosynthesis protein 18 Debaryomyces hansenii CBS767	SBP28_000708	SBP28_000710	B9J08_003366
Chr1	3194546..3195203	-0.115764	-1.08355	0.0822239	0.194613	1	Tropomyosin-1 CDS	hypothetical protein	similar to sp|P17536.1|Tropomyosin-1 Saccharomyces cerevisiae S288C	SBP28_001440	SBP28_001454	B9J08_002608
Chr7	433488..434321	-0.115712	-1.08351	0.0895565	0.207349	1	26S proteasome regulatory subunit RPN12 CDS	hypothetical protein	similar to sp|P32496.3|26S proteasome regulatory subunit RPN12, Nuclear integrity protein 1 Saccharomyces cerevisiae S288C	SBP28_005237	SBP28_005283	B9J08_002430
Chr1	2378322..2379305	-0.115579	-1.08341	0.087453	0.203703	1	phosphoribosylaminoimidazole-succinocarboxamide synthase CDS	phosphoribosylaminoimidazole-succinocarboxamide synthase	similar to sp|P50124.1|Phosphoribosylaminoimidazole-succinocarboxamid e synthase, SAICAR synthetase Cyberlindnera jadinii	SBP28_001072	SBP28_001081	B9J08_002994
Chr2	570267..571445	-0.115382	-1.08326	0.19912	0.367108	1	Set1 complex component spp1 CDS	hypothetical protein	similar to sp|O74508.1|Set1 complex component spp1, Set1C component spp1, COMPASS component spp1, Complex proteins associated with set1 protein spp1 Schizosaccharomyces pombe 972h-	SBP28_002157	SBP28_002175	B9J08_000282
Chr3	1492303..1495992	-0.115167	-1.0831	0.0862954	0.201713	1	MAP-homologous protein 1 CDS	hypothetical protein	similar to sp|P43638.1|MAP-homologous protein 1 Saccharomyces cerevisiae S288C	SBP28_003554	SBP28_003591	B9J08_001443
Chr4	548331..549005	-0.11515	-1.08309	0.135326	0.280497	1	26S proteasome non-ATPase regulatory subunit 9 CDS	hypothetical protein	similar to sp|Q9CR00.1|26S proteasome non-ATPase regulatory subunit 9, 26S proteasome regulatory subunit p27 Mus musculus	SBP28_003856	SBP28_003893	B9J08_005306
Chr1	complement(2608573..2610795)	-0.115017	-1.08299	0.0928348	0.212384	1	Probable phospholipase YOR022C, mitochondrial CDS	hypothetical protein	similar to sp|Q12204.1|Probable phospholipase YOR022C, mitochondrial Saccharomyces cerevisiae S288C	SBP28_001186	SBP28_001197	B9J08_002776
Chr2	complement(338232..340142)	-0.114863	-1.08287	0.0975407	0.219342	1	DNA repair protein rhp7 CDS	hypothetical protein	similar to sp|O74999.1|DNA repair protein rhp7, RAD7 homolog Schizosaccharomyces pombe 972h-	SBP28_002043	SBP28_002060	B9J08_000162
Chr1	1476516..1480427	-0.114747	-1.08279	0.106122	0.234537	1	Uncharacterized protein YOR296W CDS	hypothetical protein	similar to sp|Q08748.1|Uncharacterized protein YOR296W Saccharomyces cerevisiae S288C	SBP28_000649	SBP28_000650	B9J08_003427
Chr1	2605693..2607822	-0.114679	-1.08273	0.309256	0.493951	1	Peroxisomal primary amine oxidase CDS	hypothetical protein	similar to sp|P12807.1|Peroxisomal primary amine oxidase, Copper amine oxidase, Methylamine oxidase Ogataea angusta	SBP28_001184	SBP28_001195	B9J08_002774
Chr2	complement(566991..567497)	-0.114661	-1.08272	0.195914	0.36296	1	ER membrane protein complex subunit 4 CDS	hypothetical protein	similar to sp|O94520.1|ER membrane protein complex subunit 4 Schizosaccharomyces pombe 972h-	SBP28_002154	SBP28_002172	B9J08_000279
Chr1	complement(3226506..3227321)	-0.114545	-1.08263	0.110757	0.241339	1	Vacuolar protein sorting-associated protein 29 CDS	hypothetical protein	similar to sp|P38759.1|Vacuolar protein sorting-associated protein 29, Carboxypeptidase Y-deficient protein 11, Vesicle protein sorting 29 Saccharomyces cerevisiae S288C	SBP28_001459	SBP28_001473	B9J08_002589
Chr4	complement(1167594..1168502)	-0.114529	-1.08262	0.119936	0.25553	1	hypothetical protein CDS	hypothetical protein	similar to ref|XP_025340162.1|hypothetical protein CXQ85_001523 Candida haemuloni	SBP28_004142	SBP28_004182	B9J08_005017
Chr5	complement(146967..147710)	-0.114529	-1.08262	0.136928	0.281932	1	Pyridoxamine 5'-phosphate oxidase CDS	hypothetical protein	similar to sp|P38075.1|Pyridoxamine 5'-phosphate oxidase, PNP/PMP oxidase, PNPOx Saccharomyces cerevisiae S288C	SBP28_004313	SBP28_004356	B9J08_004837
Chr1	complement(1749488..1750603)	-0.114382	-1.08251	0.156279	0.309446	1	hypothetical protein METSCH_A08430 CDS	hypothetical protein	similar to gb|QWU86714.1|hypothetical protein CA3LBN_000932 Candida haemuloni	SBP28_000777	SBP28_000779	B9J08_003297
Chr1	2094903..2096180	-0.114181	-1.08236	0.203189	0.372526	1	Histone acetyltransferase type B subunit 2 CDS	hypothetical protein	similar to sp|P0CS36.1|Histone acetyltransferase type B subunit 2 Cryptococcus neoformans var. neoformans JEC21 sp|P0CS37.1|Histone acetyltransferase type B subunit 2 Cryptococcus neoformans var. neoformans B-3501A	SBP28_000934	SBP28_000937	B9J08_003139
Chr2	complement(1932465..1933157)	-0.114138	-1.08233	0.106851	0.235456	1	ribulose-phosphate 3-epimerase CDS	ribulose-phosphate 3-epimerase	similar to sp|Q6FL81.1|Ribulose-phosphate 3-epimerase, Pentose-5-phosphate 3-epimerase, PPE, RPE Candida glabrata CBS 138	SBP28_002743	SBP28_002770	B9J08_000895
Chr1	793815..794483	-0.113932	-1.08217	0.590814	0.750851	1	hypothetical protein CDS	hypothetical protein		SBP28_000334	SBP28_000334	B9J08_003751
Chr1	complement(2633297..2634028)	-0.113634	-1.08195	0.0933931	0.213198	1	Polyol phosphate phosphatase PYP1 CDS	hypothetical protein	similar to sp|P53981.1|Uncharacterized phosphatase YNL010W Saccharomyces cerevisiae S288C	SBP28_001199	SBP28_001210	B9J08_002791
Chr6	complement(671413..672888)	-0.113587	-1.08191	0.113949	0.245814	1	UDP-N-acetylglucosamine--dolichyl-phosphate N-acetylglucosaminephosphotransferase CDS	hypothetical protein	similar to sp|P07286.1|UDP-N-acetylglucosamine--dolichyl-phosphate N-acetylglucosaminephosphotransferase	SBP28_004939	SBP28_004984	B9J08_004221
Chr5	complement(335782..339471)	-0.113469	-1.08183	0.123185	0.261081	1	Protein NUD1 CDS	hypothetical protein	similar to sp|O74473.1|Septation initiation network scaffold protein cdc11, SIN scaffold protein cdc11, Cell division control protein 11 Schizosaccharomyces pombe 972h-	SBP28_004390	SBP28_004433	B9J08_004757
Chr1	complement(141615..142283)	-0.113407	-1.08178	0.280549	0.462261	1	Aspartic proteinase yapsin-3 CDS, aspartic proteinase 3 CDS	hypothetical protein, aspartic proteinase 3	similar to sp|Q12303.1|Aspartic proteinase yapsin-3 Saccharomyces cerevisiae S288C, similar to sp|Q59SU1.2|Candidapepsin-9, ACP 9, Aspartate protease 9, Secreted aspartic protease 9 Candida albicans SC5314
Chr6	complement(502098..502862)	-0.113069	-1.08153	0.401898	0.588628	1	hypothetical protein CDS	hypothetical protein		SBP28_004869	SBP28_004913	No Blast Hit
Chr1	2517623..2518216	-0.113064	-1.08152	0.101704	0.226672	1	Pleckstrin homology domain-containing family A member 8 CDS	hypothetical protein	similar to sp|Q5U3N0.1|Pleckstrin homology domain-containing family A member 8, PH domain-containing family A member 8 Danio rerio	SBP28_001142	SBP28_001153	B9J08_002732
Chr1	715314..721586	-0.112907	-1.08141	0.10422	0.231303	1	Pre-mRNA-splicing helicase BRR2 CDS	hypothetical protein	similar to sp|P32639.2|Pre-mRNA-splicing helicase BRR2, Protein Snu246 Saccharomyces cerevisiae S288C	SBP28_000302	SBP28_000302	B9J08_003784
Chr1	697878..699341	-0.112808	-1.08133	0.186624	0.351947	1	serine hydroxymethyltransferase, mitochondrial CDS	serine hydroxymethyltransferase, mitochondrial	similar to sp|O13425.1|Serine hydroxymethyltransferase, mitochondrial, SHMT, Glycine hydroxymethyltransferase, Serine methylase Candida albicans	SBP28_000295	SBP28_000295	B9J08_003791
Chr4	204825..205763	-0.11277	-1.0813	0.0950912	0.215813	1	26S proteasome regulatory subunit RPN11 CDS	26S proteasome regulatory subunit RPN11	similar to sp|Q750E9.1|26S proteasome regulatory subunit RPN11 Eremothecium gossypii ATCC 10895	SBP28_003722	SBP28_003758	B9J08_005445
Chr1	complement(34033..34782)	-0.11274	-1.08128	0.255795	0.435919	1	Conserved oligomeric Golgi complex subunit 2 CDS	hypothetical protein	similar to sp|Q921L5.2|Conserved oligomeric Golgi complex subunit 2, COG complex subunit 2, Component of oligomeric Golgi complex 2, Low density lipoprotein receptor defect C-complementing protein Mus musculus	SBP28_000011	SBP28_000011	B9J08_004090
Chr7	complement(697120..698958)	-0.112705	-1.08125	0.110643	0.241191	1	White-opaque regulator 3 CDS	hypothetical protein	similar to sp|Q5A6T8.2|White-opaque regulator 3 Candida albicans SC5314	SBP28_005349	SBP28_005395	B9J08_002545
Chr1	1922752..1924194	-0.112602	-1.08118	0.143229	0.291265	1	hypothetical protein CDS	hypothetical protein	similar to sp|O93807.1|Tubulin gamma chain, Gamma-tubulin Candida albicans	SBP28_000852	SBP28_000854
Chr5	complement(309246..314753)	-0.112559	-1.08114	0.101659	0.226669	1	Proteasome component ECM29 CDS	hypothetical protein	similar to sp|P38737.1|Proteasome component ECM29, Extracellular mutant protein 29 Saccharomyces cerevisiae S288C	SBP28_004379	SBP28_004422	B9J08_004768
Chr3	complement(1583190..1583777)	-0.112407	-1.08103	0.100428	0.224208	1	Probable proteasome subunit beta type-4 CDS	hypothetical protein	similar to sp|A5DB52.1|Probable proteasome subunit beta type-4 Meyerozyma guilliermondii ATCC 6260	SBP28_003587	SBP28_003622	B9J08_001477
Chr2	165073..166674	-0.112393	-1.08102	0.104367	0.231532	1	Vacuolar amino acid transporter 1 CDS	hypothetical protein	similar to sp|P47082.1|Vacuolar amino acid transporter 1 Saccharomyces cerevisiae S288C	SBP28_001965	SBP28_001983	B9J08_000080
Chr1	complement(3575321..3578465)	-0.112247	-1.08091	0.0982731	0.220424	1	ISWI chromatin-remodeling complex ATPase ISW1 CDS	hypothetical protein	similar to sp|P38144.2|ISWI chromatin-remodeling complex ATPase ISW1 Saccharomyces cerevisiae S288C	SBP28_001624	SBP28_001639	B9J08_001813
Chr6	complement(863525..865111)	-0.112244	-1.08091	0.272286	0.454759	1	Monosaccharide-sensing protein 3 CDS	hypothetical protein	similar to sp|Q9SD00.1|Monosaccharide-sensing protein 3, Sugar transporter MSSP3 Arabidopsis thaliana	SBP28_005016	SBP28_005063	B9J08_004140
Chr1	4079811..4081334	-0.112221	-1.08089	0.100731	0.22479	1	homoserine O-acetyltransferase CDS	homoserine O-acetyltransferase	similar to sp|A0A1D3PCM3.1|Serine O-succinyltransferase, SST Aspergillus nidulans	SBP28_001840	SBP28_001858	B9J08_001578
Chr1	complement(656091..657746)	-0.112185	-1.08086	0.277244	0.459112	1	Ubiquitin carboxyl-terminal hydrolase 8 CDS	hypothetical protein	similar to sp|P50102.1|Ubiquitin carboxyl-terminal hydrolase 8, Deubiquitinating enzyme 8, Ubiquitin thioesterase 8, Ubiquitin-specific-processing protease 8 Saccharomyces cerevisiae S288C	SBP28_000279	SBP28_000279	B9J08_003807
Chr2	528524..529372	-0.11213	-1.08082	0.139366	0.285281	1	putative integral membrane protein CDS	hypothetical protein	similar to ref|XP_025335449.1|uncharacterized protein CXQ87_002650 Candida duobushaemulonis	SBP28_002132	SBP28_002150	B9J08_000256
Chr6	655928..656851	-0.111836	-1.0806	0.114301	0.246313	1	4-nitrophenylphosphatase CDS	hypothetical protein	similar to sp|P19881.2|4-nitrophenylphosphatase, PNPPase Saccharomyces cerevisiae S288C	SBP28_004932	SBP28_004977	B9J08_004228
Chr1	complement(3736761..3738281)	-0.111826	-1.08059	0.262937	0.444212	1	1-phosphatidylinositol 3-phosphate 5-kinase CDS	hypothetical protein	similar to sp|B0G126.1|1-phosphatidylinositol 3-phosphate 5-kinase, Phosphatidylinositol 3-phosphate 5-kinase, FYVE finger-containing phosphoinositide kinase	SBP28_001690	SBP28_001706	B9J08_001742
Chr3	complement(449214..449785)	-0.111746	-1.08054	0.140001	0.286247	1	Putative peroxiredoxin CDS	hypothetical protein	similar to sp|P56578.1|Putative peroxiredoxin, MF2, Thioredoxin reductase	SBP28_003097	SBP28_003131	B9J08_002143
Chr6	complement(449667..450491)	-0.111624	-1.08044	0.248466	0.426462	1	hypothetical protein CDS	hypothetical protein	similar to ref|XP_025341702.1|hypothetical protein CXQ85_004269 Candida haemuloni	SBP28_004847	SBP28_004891	B9J08_004314
Chr6	187982..188842	-0.111609	-1.08043	0.093139	0.212755	1	Single-stranded TG1-3 DNA-binding protein CDS	hypothetical protein	similar to sp|Q6CQM2.1|Regulator of rDNA transcription protein 5 Kluyveromyces lactis NRRL Y-1140	SBP28_004733	SBP28_004777	B9J08_004432
Chr2	1396571..1397704	-0.111474	-1.08033	0.0984116	0.220547	1	Survival factor 1 CDS	hypothetical protein	similar to sp|Q6BIH2.2|Survival factor 1 Debaryomyces hansenii CBS767	SBP28_002511	SBP28_002532	B9J08_000654
Chr3	1638705..1641416	-0.111383	-1.08026	0.10836	0.237788	1	DNA repair and recombination protein RDH54 CDS	hypothetical protein	similar to sp|B5VE38.1|DNA repair and recombination protein RDH54, RAD homolog 54, Recombination factor TID1, Two hybrid interaction with DMC1 protein 1	SBP28_003607	SBP28_003642	B9J08_001501
Chr1	complement(2260490..2261227)	-0.111288	-1.08019	0.208094	0.37862	1	Kynurenine formamidase CDS	hypothetical protein	similar to sp|A5DNX8.2|Kynurenine formamidase, KFA, KFase, Arylformamidase, N-formylkynurenine formamidase, FKF Meyerozyma guilliermondii ATCC 6260	SBP28_001011	SBP28_001019	B9J08_003054
Chr1	2828516..2830858	-0.111234	-1.08015	0.099608	0.222755	1	Dolichyl-phosphate-mannose--protein mannosyltransferase 6 CDS	hypothetical protein	similar to sp|Q5A688.1|Dolichyl-phosphate-mannose--protein mannosyltransferase 6, Protein mannosyltransferase 6 Candida albicans SC5314	SBP28_001286	SBP28_001298	B9J08_002879
Chr1	complement(69344..70066)	-0.111122	-1.08007	0.177417	0.338467	1	Cell polarity protein alp11 CDS	hypothetical protein	similar to sp|Q10235.1|Cell polarity protein alp11, Altered polarity protein 11 Schizosaccharomyces pombe 972h-	SBP28_000023	SBP28_000023	B9J08_004078
Chr1	1809661..1812156	-0.111039	-1.08001	0.22364	0.396484	1	DNA repair protein RAD16 CDS	hypothetical protein	similar to sp|P31244.1|DNA repair protein RAD16, ATP-dependent helicase RAD16 Saccharomyces cerevisiae S288C	SBP28_000801	SBP28_000803	B9J08_003272
Chr1	981751..984375	-0.110854	-1.07987	0.101216	0.225777	1	Protein PF3D7_1417600 CDS	hypothetical protein	similar to sp|Q8ILR9.1|Protein PF14_0175 Plasmodium falciparum 3D7	SBP28_000426	SBP28_000426	B9J08_003656
Chr3	124889..127852	-0.110533	-1.07963	0.104563	0.23177	1	Importin beta-like protein KAP120 CDS	hypothetical protein	similar to sp|Q02932.1|Importin beta-like protein KAP120, Karyopherin-120 Saccharomyces cerevisiae S288C	SBP28_002949	SBP28_002983	B9J08_001992
Chr6	489889..490740	-0.110448	-1.07956	0.106519	0.234988	1	GTP cyclohydrolase 1 CDS	GTP cyclohydrolase 1	similar to sp|P51601.1|GTP cyclohydrolase 1, GTP cyclohydrolase I, GTP-CH-I Saccharomyces cerevisiae S288C	SBP28_004862	SBP28_004906	B9J08_004299
Chr3	complement(397408..398112)	-0.110307	-1.07946	0.109005	0.238367	1	Nicotinamidase CDS	hypothetical protein	similar to sp|P53184.1|Nicotinamidase, Nicotinamide deamidase, NAMase Saccharomyces cerevisiae S288C	SBP28_003076	SBP28_003110	B9J08_002122
Chr2	973866..974462	-0.110047	-1.07926	0.107098	0.235901	1	Endosomal protein P24B CDS	hypothetical protein	similar to sp|P32803.1|Endosomal protein P24B, 24 kDa endomembrane protein, Basic 24 kDa late endocytic intermediate component Saccharomyces cerevisiae S288C	SBP28_002327	SBP28_002347	B9J08_000459
Chr1	complement(2844468..2845664)	-0.109986	-1.07922	0.104825	0.232254	1	CCR4-Not complex 3'-5'-exoribonuclease subunit Ccr4 CDS	hypothetical protein	similar to sp|Q5A761.2|Glucose-repressible alcohol dehydrogenase transcriptional effector, Carbon catabolite repressor protein 4, Cytoplasmic deadenylase Candida albicans SC5314	SBP28_001295	SBP28_001308	B9J08_002889
Chr2	complement(1339658..1341307)	-0.109813	-1.07909	0.110855	0.241454	1	Vacuolar protein sorting-associated protein 64 CDS	hypothetical protein	similar to sp|Q03944.1|Vacuolar protein sorting-associated protein 64, Factor arrest protein 9 Saccharomyces cerevisiae S288C	SBP28_002479	SBP28_002500	B9J08_000620
Chr5	56539..57231	-0.109716	-1.07902	0.290621	0.473681	1	U2 small nuclear ribonucleoprotein A' CDS	hypothetical protein	similar to sp|Q5A449.1|U2 small nuclear ribonucleoprotein A', U2 snRNP A' Candida albicans SC5314	SBP28_004275	SBP28_004318	B9J08_004876
Chr1	complement(375773..376603)	-0.109649	-1.07897	0.285366	0.468004	1	putative glutamyl-tRNA(Gln) amidotransferase subunit CDS	hypothetical protein	similar to gb|QWU89756.1|hypothetical protein CA3LBN_004104 Candida haemuloni	SBP28_000158	SBP28_000158	B9J08_004018
Chr2	complement(1774389..1775357)	-0.109621	-1.07894	0.109045	0.238367	1	CCR4-associated factor 16 CDS	hypothetical protein	similar to sp|P43569.1|CCR4-associated factor 16 Saccharomyces cerevisiae S288C	SBP28_002672	SBP28_002697	B9J08_000818
Chr4	complement(456897..458321)	-0.109335	-1.07873	0.168614	0.326152	1	AP-1-like transcription factor CAP1 CDS	hypothetical protein	similar to sp|Q5AJU7.2|AP-1-like transcription factor CAP1 Candida albicans SC5314	SBP28_003820	SBP28_003856	B9J08_005344
Chr1	complement(1440361..1441278)	-0.109158	-1.0786	0.311872	0.496764	1	Transcriptional regulator MET32 CDS	hypothetical protein	similar to sp|Q12041.1|Transcriptional regulator MET32, Methionine-requiring protein 32 Saccharomyces cerevisiae S288C	SBP28_000631	SBP28_000632	B9J08_003448
Chr3	586494..587372	-0.109058	-1.07852	0.111692	0.242674	1	F-actin-capping protein subunit beta CDS	hypothetical protein	similar to sp|Q6BXG6.2|F-actin-capping protein subunit beta Debaryomyces hansenii CBS767	SBP28_003156	SBP28_003190	B9J08_002203
Chr1	complement(1910936..1912705)	-0.109031	-1.0785	0.107688	0.237004	1	Probable cystathionine gamma-synthase CDS	hypothetical protein	similar to sp|O74314.1|Probable cystathionine gamma-synthase, O-succinylhomoserine (thiol)-lyase Schizosaccharomyces pombe 972h-	SBP28_000847	SBP28_000849	B9J08_003225
Chr3	complement(502698..504566)	-0.108957	-1.07845	0.264874	0.446055	1	Probable sucrose utilization protein SUC1 CDS	hypothetical protein	similar to sp|P33181.2|Probable sucrose utilization protein SUC1 Candida albicans SC5314	SBP28_003123	SBP28_003157	B9J08_002169
Chr3	841602..846245	-0.108927	-1.07843	0.111869	0.242858	1	Helicase SWR1 CDS	hypothetical protein	similar to sp|Q6BKC2.2|Helicase SWR1 Debaryomyces hansenii CBS767	SBP28_003272	SBP28_003307	B9J08_001149
Chr2	complement(1739171..1740619)	-0.108842	-1.07836	0.106038	0.23445	1	adenylosuccinate lyase CDS	adenylosuccinate lyase	similar to sp|Q05911.1|Adenylosuccinate lyase, ASL, Adenylosuccinase, ASase Saccharomyces cerevisiae S288C	SBP28_002653	SBP28_002678	B9J08_000800
Chr7	438000..439832	-0.108718	-1.07827	0.138497	0.284065	1	Uncharacterized membrane protein YJL163C CDS	hypothetical protein	similar to ref|XP_025343476.1|hypothetical protein CXQ85_005107 Candida haemuloni	SBP28_005241	SBP28_005287	B9J08_002434
Chr3	712438..713232	-0.108628	-1.0782	0.148819	0.298828	1	Bax inhibitor 1 CDS	hypothetical protein	similar to sp|O74888.1|Bax inhibitor 1, BH3 domain-containing protein bxi1 Schizosaccharomyces pombe 972h-	SBP28_003210	SBP28_003245	B9J08_001084
Chr2	937366..938262	-0.10834	-1.07799	0.112667	0.243788	1	SEC14 cytosolic factor CDS	SEC14 cytosolic factor	similar to sp|P46250.1|SEC14 cytosolic factor, Phosphatidylinositol/phosphatidylcholine transfer protein, PI/PC TP Candida albicans SC5314	SBP28_002314	SBP28_002332	B9J08_000444
Chr1	706559..709507	-0.108302	-1.07796	0.11193	0.242892	1	PH and SEC7 domain-containing protein C11E3.11c CDS	hypothetical protein	similar to sp|O13690.1|PH and SEC7 domain-containing protein C11E3.11c Schizosaccharomyces pombe 972h-	SBP28_000298	SBP28_000298	B9J08_003788
Chr4	complement(1273873..1275150)	-0.108101	-1.07781	0.128711	0.270023	1	ribonucleoside-diphosphate reductase small chain CDS	ribonucleoside-diphosphate reductase small chain	similar to sp|P09938.2|Ribonucleoside-diphosphate reductase small chain 1, Ribonucleotide reductase R2 subunit 1, Ribonucleotide reductase small subunit 1 Saccharomyces cerevisiae S288C	SBP28_004191	SBP28_004234	B9J08_004965
Chr2	523787..525163	-0.10795	-1.0777	0.109749	0.23944	1	Putative oxidoreductase TDA3 CDS	hypothetical protein	similar to sp|P38758.2|Putative oxidoreductase TDA3, Batten disease protein 3, Topoisomerase I damage affected protein 3 Saccharomyces cerevisiae S288C	SBP28_002129	SBP28_002147	B9J08_000253
Chr2	1139256..1140266	-0.107266	-1.07719	0.192859	0.359702	1	hypothetical protein CDS	hypothetical protein	similar to ref|XP_025335227.1|uncharacterized protein CXQ87_002415 Candida duobushaemulonis	SBP28_002385	SBP28_002405	B9J08_000521
Chr4	complement(873997..876387)	-0.107161	-1.07711	0.159536	0.31319	1	Pseudouridine-metabolizing bifunctional protein C1861.05 CDS	hypothetical protein	similar to sp|Q9USY1.1|Pseudouridine-metabolizing bifunctional protein C1861.05	SBP28_004006	SBP28_004044	B9J08_005158
Chr6	541658..542830	-0.107025	-1.07701	0.136777	0.28185	1	putative integral membrane protein CDS	hypothetical protein	similar to ref|XP_025341798.1|hypothetical protein CXQ85_004368 Candida haemuloni	SBP28_004885	SBP28_004929	B9J08_004275
Chr6	complement(444085..444831)	-0.106989	-1.07698	0.20295	0.372217	1	Proline-rich protein HUA1 CDS	hypothetical protein	similar to sp|P40325.2|Proline-rich protein HUA1 Saccharomyces cerevisiae S288C	SBP28_004845	SBP28_004889	B9J08_004316
Chr1	4065851..4066201	-0.106981	-1.07697	0.144803	0.29356	1	Protein PET100, mitochondrial CDS	hypothetical protein	similar to sp|P38958.1|Protein PET100, mitochondrial Saccharomyces cerevisiae S288C	SBP28_001836	SBP28_001854	B9J08_001584
Chr7	109981..111207	-0.10693	-1.07693	0.328779	0.514394	1	Uncharacterized exonuclease C637.09 CDS	hypothetical protein	similar to sp|O94443.2|Uncharacterized exonuclease C637.09 Schizosaccharomyces pombe 972h-	SBP28_005092	SBP28_005138	B9J08_002283
Chr3	348162..348809	-0.106889	-1.0769	0.29829	0.482141	1	Peptidyl-prolyl cis-trans isomerase H CDS	hypothetical protein	similar to sp|Q5AQL0.2|Peptidyl-prolyl cis-trans isomerase H, PPIase H, Rotamase H Aspergillus nidulans FGSC A4	SBP28_003054	SBP28_003088	B9J08_002099
Chr6	397886..400129	-0.106854	-1.07688	0.145071	0.293808	1	Protein transport protein tip20 CDS	hypothetical protein	similar to sp|Q9C0W8.1|Protein transport protein tip20 Schizosaccharomyces pombe 972h-	SBP28_004823	SBP28_004867	B9J08_004337
Chr1	2311059..2311550	-0.106698	-1.07676	0.187709	0.353362	1	Glutamyl-tRNA(Gln) amidotransferase subunit F, mitochondrial CDS	hypothetical protein	similar to sp|C4Y3K5.1|Glutamyl-tRNA(Gln) amidotransferase subunit F, mitochondrial, Glu-AdT subunit F Clavispora lusitaniae ATCC 42720	SBP28_001036	SBP28_001045	B9J08_003030
Chr5	650487..651989	-0.106669	-1.07674	0.245824	0.423343	1	Kinesin-like protein unc-104 CDS	hypothetical protein	similar to sp|Q28WQ1.1|Kinesin-like protein unc-104 Drosophila pseudoobscura pseudoobscura	SBP28_004534	SBP28_004578	B9J08_004613
Chr2	1942639..1944369	-0.106657	-1.07673	0.11819	0.252833	1	Pyruvate decarboxylase CDS	hypothetical protein	similar to sp|Q12629.2|Pyruvate decarboxylase Kluyveromyces lactis NRRL Y-1140	SBP28_002749	SBP28_002776	B9J08_000901
Chr1	3161425..3164763	-0.106646	-1.07672	0.188092	0.353705	1	ATP-dependent protease La CDS	ATP-dependent protease La	similar to sp|Q6BJJ8.2|Lon protease homolog 2, peroxisomal Debaryomyces hansenii CBS767	SBP28_001430	SBP28_001444	B9J08_002618
Chr2	1085744..1087453	-0.106536	-1.07664	0.131869	0.274966	1	hypothetical protein METBIDRAFT_216639 CDS	hypothetical protein	similar to ref|XP_025340007.1|hypothetical protein CXQ85_001362 Candida haemuloni	SBP28_002371	SBP28_002391	B9J08_000505
Chr1	complement(1569300..1571108)	-0.106514	-1.07662	0.272841	0.454966	1	PHO85 cyclin-7 CDS	hypothetical protein	similar to sp|P40186.3|PHO85 cyclin-7, PHO85-associated protein 1 Saccharomyces cerevisiae S288C	SBP28_000684	SBP28_000686	B9J08_003390
Chr1	complement(211530..212516)	-0.106439	-1.07657	0.11874	0.253598	1	ribokinase CDS	ribokinase	similar to sp|P25332.2|Ribokinase, RK Saccharomyces cerevisiae S288C	SBP28_000083	SBP28_000083	B9J08_003943
Chr1	642531..643246	-0.106391	-1.07653	0.156387	0.309534	1	NEDD8-conjugating enzyme Ubc12 CDS	hypothetical protein	similar to sp|Q6DCZ9.1|NEDD8-conjugating enzyme Ubc12, NEDD8 carrier protein, Ubiquitin-conjugating enzyme E2 M Xenopus laevis	SBP28_000275	SBP28_000275	B9J08_003811
Chr1	complement(233584..235263)	-0.106254	-1.07643	0.119528	0.254971	1	phosphoribosylaminoimidazole carboxylase CDS	phosphoribosylaminoimidazole carboxylase	similar to sp|P50504.1|Phosphoribosylaminoimidazole carboxylase, AIR carboxylase, AIRC Schwanniomyces occidentalis	SBP28_000091	SBP28_000091	B9J08_003951
Chr5	complement(819433..819981)	-0.106216	-1.0764	0.195259	0.362398	1	mRNA-decapping enzyme subunit 1 CDS	hypothetical protein	similar to sp|Q74Z05.1|mRNA-decapping enzyme subunit 1 Eremothecium gossypii ATCC 10895	SBP28_004608	SBP28_004652	B9J08_004517
Chr2	complement(1198608..1199597)	-0.106164	-1.07636	0.178416	0.339823	1	Golgi apparatus membrane protein TVP38 CDS	hypothetical protein	similar to sp|A5DH87.2|Golgi apparatus membrane protein TVP38 Meyerozyma guilliermondii ATCC 6260	SBP28_002419	SBP28_002439	B9J08_000556
Chr6	239973..242450	-0.106146	-1.07635	0.192381	0.359334	1	Ran-binding protein 9 CDS	hypothetical protein	similar to sp|O94712.2|Uncharacterized protein C1259.12c Schizosaccharomyces pombe 972h-	SBP28_004758	SBP28_004802	B9J08_004405
Chr3	816613..817860	-0.106027	-1.07626	0.115757	0.24884	1	Actin-related protein 3 CDS	hypothetical protein	similar to sp|P47117.1|Actin-related protein 3, Actin-like protein ARP3, Actin-like protein 3 Saccharomyces cerevisiae S288C	SBP28_003261	SBP28_003296	B9J08_001137
Chr4	1136457..1137701	-0.105835	-1.07612	0.115548	0.248491	1	26S proteasome regulatory subunit 6B homolog CDS	hypothetical protein	similar to sp|P33298.2|26S proteasome regulatory subunit 6B homolog, Protein YNT1, Tat-binding homolog 2 Saccharomyces cerevisiae S288C	SBP28_004126	SBP28_004166	B9J08_005033
Chr6	344280..345176	-0.105655	-1.07598	0.137218	0.28231	1	protein disulfide-isomerase domain CDS	protein disulfide-isomerase domain	similar to sp|Q12404.1|Protein disulfide-isomerase MPD1 Saccharomyces cerevisiae S288C	SBP28_004800	SBP28_004844	B9J08_004361
Chr3	complement(172966..175026)	-0.105616	-1.07595	0.172716	0.331773	1	Maintenance of telomere capping protein 4 CDS	hypothetical protein	similar to sp|P38335.1|Maintenance of telomere capping protein 4 Saccharomyces cerevisiae S288C	SBP28_002974	SBP28_003008	B9J08_002017
Chr2	complement(596734..597375)	-0.105604	-1.07594	0.240187	0.416867	1	hypothetical protein JCM33374_g1333 CDS	hypothetical protein	similar to ref|XP_024714805.1|hypothetical protein C7M61_001520 Candida pseudohaemulonii, gb|PSK39715.1|hypothetical protein C7M61_001520 Candida pseudohaemulonii	SBP28_002167	SBP28_002185	B9J08_000292
Chr3	complement(45828..48227)	-0.105427	-1.07581	0.127549	0.267959	1	Dentin sialophosphoprotein precursor CDS	hypothetical protein	similar to ref|XP_025343680.1|hypothetical protein CXQ85_002459 Candida haemuloni	SBP28_002914	SBP28_002947	B9J08_001954
Chr2	complement(1391542..1392486)	-0.105211	-1.07565	0.733748	0.843715	1	hypothetical protein CDS	hypothetical protein		SBP28_002509	SBP28_002530	B9J08_000652
Chr1	1983519..1985813	-0.105154	-1.07561	0.128681	0.270023	1	pH-response regulator protein palA/RIM20 CDS	hypothetical protein	similar to sp|Q6BLT2.2|pH-response regulator protein palA/RIM20 Debaryomyces hansenii CBS767	SBP28_000879	SBP28_000881	B9J08_003197
Chr1	3622351..3623937	-0.105097	-1.07557	0.16192	0.316456	1	Autophagy-related protein 6 CDS	hypothetical protein	similar to sp|A5DIV5.2|Autophagy-related protein 6, Beclin-1-like protein Meyerozyma guilliermondii ATCC 6260	SBP28_001644	SBP28_001660	B9J08_001790
Chr1	complement(3684138..3685553)	-0.105095	-1.07557	0.28795	0.470777	1	zf-C3HC-domain-containing protein CDS	hypothetical protein	similar to ref|XP_025338265.1|uncharacterized protein CXQ87_000209 Candida duobushaemulonis	SBP28_001668	SBP28_001684	B9J08_001763
Chr6	817475..819007	-0.104806	-1.07535	0.485993	0.663645	1	Lipase 1 CDS	hypothetical protein	similar to sp|O94091.2|Lipase 1 Candida albicans	SBP28_004999	SBP28_005046	B9J08_004156
Chr1	1812855..1817030	-0.104539	-1.07515	0.216488	0.387868	1	L-aminoadipate-semialdehyde dehydrogenase CDS	L-aminoadipate-semialdehyde dehydrogenase	similar to sp|Q12572.2|L-2-aminoadipate reductase large subunit, Alpha-aminoadipate reductase, Alpha-AR, L-aminoadipate-semialdehyde dehydrogenase Candida albicans	SBP28_000802	SBP28_000804	B9J08_003271
Chr3	728833..729942	-0.10445	-1.07508	0.142625	0.290262	1	tryptophan-tRNA ligase CDS	tryptophan-tRNA ligase	similar to sp|P04803.2|Tryptophan--tRNA ligase, mitochondrial, Tryptophanyl-tRNA synthetase, TrpRS Saccharomyces cerevisiae S288C	SBP28_003221	SBP28_003256	B9J08_001095
Chr2	2283469..2285655	-0.104254	-1.07494	0.131847	0.274966	1	Protein transport protein DSL1 CDS	hypothetical protein	similar to sp|P53847.1|Protein transport protein DSL1, Dependent on SLY1-20 protein 1 Saccharomyces cerevisiae S288C	SBP28_002888	SBP28_002915	B9J08_001042
Chr1	226547..228829	-0.10416	-1.07487	0.195759	0.36296	1	NuA3 HAT complex component NTO1 CDS	hypothetical protein	similar to sp|Q12311.1|NuA3 HAT complex component NTO1 Saccharomyces cerevisiae S288C	SBP28_000089	SBP28_000089	B9J08_003949
Chr1	449105..449752	-0.104034	-1.07477	0.146308	0.29556	1	golgi apparatus membrane protein TVP18 CDS	golgi apparatus membrane protein TVP18	similar to sp|Q6BWE7.1|Golgi apparatus membrane protein TVP18 Debaryomyces hansenii CBS767	SBP28_000189	SBP28_000189	B9J08_004050
Chr4	complement(681062..683086)	-0.104013	-1.07476	0.136182	0.281125	1	RFX-like DNA-binding protein RFX2 CDS	hypothetical protein	similar to sp|Q5AMQ6.2|RFX-like DNA-binding protein RFX2 Candida albicans SC5314	SBP28_003918	SBP28_003956	B9J08_005242
Chr4	complement(1005333..1006580)	-0.103964	-1.07472	0.124402	0.263236	1	Uncharacterized endoplasmic reticulum membrane protein C1709.03 CDS	hypothetical protein	similar to sp|O74728.2|Uncharacterized endoplasmic reticulum membrane protein C1709.03 Schizosaccharomyces pombe 972h-	SBP28_004069	SBP28_004107	B9J08_005092
Chr4	complement(1183408..1184268)	-0.103894	-1.07467	0.342387	0.527851	1	DSC E3 ubiquitin ligase complex subunit 4 CDS	hypothetical protein	similar to sp|O14175.1|DSC E3 ubiquitin ligase complex subunit 4, Defective for SREBP cleavage protein 4 Schizosaccharomyces pombe 972h-	SBP28_004150	SBP28_004190	B9J08_005009
Chr6	complement(689085..689804)	-0.103804	-1.0746	0.24012	0.416867	1	KIN17-like protein CDS	hypothetical protein	similar to sp|Q9Y7X9.1|KIN17-like protein Schizosaccharomyces pombe 972h-	SBP28_004948	SBP28_004993	B9J08_004212
Chr6	complement(198189..198965)	-0.103781	-1.07459	0.28206	0.464026	1	hypothetical protein CDS	hypothetical protein	similar to ref|XP_024713702.1|hypothetical protein C7M61_002940 Candida pseudohaemulonii, gb|PSK38377.1|hypothetical protein C7M61_002940 Candida pseudohaemulonii	SBP28_004736	SBP28_004780	B9J08_004428
Chr1	complement(100209..101483)	-0.103677	-1.07451	0.141809	0.289158	1	Nocturnin CDS	hypothetical protein	similar to sp|Q9UK39.2|Nocturnin, Carbon catabolite repression 4-like protein Homo sapiens	SBP28_000040	SBP28_000040	B9J08_003895
Chr2	1683791..1685713	-0.103551	-1.07441	0.124684	0.263621	1	Arrestin-related trafficking adapter 5 CDS	hypothetical protein	similar to sp|P53244.1|Arrestin-related trafficking adapter 5 Saccharomyces cerevisiae S288C	SBP28_002630	SBP28_002655	B9J08_000777
Chr7	475538..479947	-0.103547	-1.07441	0.184158	0.347958	1	ABC transporter CDR4 CDS	hypothetical protein	similar to sp|O74676.1|ABC transporter CDR4 Candida albicans	SBP28_005258	SBP28_005304	B9J08_002451
Chr1	1345022..1345267	-0.103453	-1.07434	0.154156	0.306395	1	hypothetical protein CLIB1444_02S17150 CDS	hypothetical protein	similar to emb|CAH6719816.1|hypothetical protein CLIB1444_02S17150 Candida jaroonii	SBP28_000593	SBP28_000594	B9J08_003487
Chr3	complement(84329..88240)	-0.103265	-1.0742	0.122665	0.260188	1	hypothetical protein CDS	hypothetical protein	similar to sp|Q6BGY8.2|Chromatin-remodeling ATPase INO80 Debaryomyces hansenii CBS767	SBP28_002932	SBP28_002965
Chr1	3681810..3684041	-0.103072	-1.07406	0.137491	0.282651	1	Cell division control protein 4 CDS	hypothetical protein	similar to sp|P53699.1|Cell division control protein 4 Candida albicans	SBP28_001667	SBP28_001683	B9J08_001764
Chr1	3488031..3488891	-0.102927	-1.07395	0.152238	0.303728	1	Hsp70 nucleotide exchange factor FES1 CDS	hypothetical protein	similar to sp|A3LUY1.1|Hsp70 nucleotide exchange factor FES1 Scheffersomyces stipitis CBS 6054	SBP28_001578	SBP28_001593	B9J08_001859
Chr1	complement(553608..555074)	-0.102876	-1.07391	0.13563	0.280719	1	Epsin-1 CDS	hypothetical protein	similar to sp|Q12518.1|Epsin-1 Saccharomyces cerevisiae S288C	SBP28_000231	SBP28_000231	B9J08_003854
Chr5	431053..431913	-0.102849	-1.07389	0.146025	0.29513	1	hypothetical protein CDS	hypothetical protein	similar to gb|KAF3985209.1|hypothetical protein FT663_05388 Candida haemuloni var. vulneris	SBP28_004435	SBP28_004478	B9J08_004710
Chr2	complement(252441..252789)	-0.102787	-1.07385	0.29184	0.475171	1	Protein ECM19 CDS	hypothetical protein	similar to sp|Q06011.1|Protein ECM19, Extracellular mutant protein 19 Saccharomyces cerevisiae S288C	SBP28_002004	SBP28_002021	B9J08_000119
Chr1	3371490..3372596	-0.102729	-1.0738	0.133434	0.277229	1	Mannan polymerase complex subunit MNN9 CDS	hypothetical protein	similar to sp|P53697.1|Mannan polymerase complex subunit MNN9 Candida albicans SC5314	SBP28_001522	SBP28_001537	B9J08_001916
Chr4	complement(712846..713467)	-0.102673	-1.07376	0.140135	0.2864	1	Riboflavin kinase CDS	hypothetical protein	similar to sp|A3M0C9.2|Riboflavin kinase, Flavin mononucleotide kinase 1 Scheffersomyces stipitis CBS 6054	SBP28_003933	SBP28_003971	B9J08_005229
Chr1	2888840..2889722	-0.102669	-1.07376	0.171826	0.330546	1	Probable FAD synthase CDS	hypothetical protein	similar to sp|O74841.1|Probable FAD synthase, FAD pyrophosphorylase, FMN adenylyltransferase, Flavin adenine dinucleotide synthase Schizosaccharomyces pombe 972h-	SBP28_001318	SBP28_001331	B9J08_002914
Chr1	complement(80264..81556)	-0.102445	-1.07359	0.138132	0.283746	1	vacuolar protein sorting-associated protein 4 CDS	vacuolar protein sorting-associated protein 4	similar to sp|Q5AG40.1|Vacuolar protein sorting-associated protein 4 Candida albicans SC5314	SBP28_000030	SBP28_000030	B9J08_004068
Chr1	310850..312397	-0.102323	-1.0735	0.151882	0.303132	1	ERAD-associated E3 ubiquitin-protein ligase HRD1 CDS	hypothetical protein	similar to sp|Q08109.1|ERAD-associated E3 ubiquitin-protein ligase HRD1, HMG-CoA reductase degradation protein 1, RING-type E3 ubiquitin transferase HRD1 Saccharomyces cerevisiae S288C	SBP28_000129	SBP28_000129	B9J08_003989
Chr5	25713..27689	-0.102245	-1.07344	0.372306	0.559409	1	Probable urea active transporter 2 CDS	hypothetical protein	similar to sp|Q8TFG0.1|Probable urea active transporter 2 Schizosaccharomyces pombe 972h-	SBP28_004262	SBP28_004305	B9J08_004889
Chr1	complement(3401605..3405246)	-0.102136	-1.07336	0.12333	0.261282	1	Coatomer subunit alpha CDS	hypothetical protein	similar to sp|P53622.2|Coatomer subunit alpha, Alpha-coat protein, Alpha-COP, Retrieval from endoplasmic reticulum protein 1, Secretory protein 22	SBP28_001536	SBP28_001551	B9J08_001902
Chr2	complement(807897..811328)	-0.101815	-1.07312	0.22576	0.399243	1	Kinetochore protein spc7 CDS	hypothetical protein	similar to sp|O59757.1|Kinetochore protein spc7, NMS complex subunit spc7 Schizosaccharomyces pombe 972h-	SBP28_002267	SBP28_002285	B9J08_000396
Chr4	complement(1102091..1103047)	-0.101353	-1.07278	0.211819	0.382494	1	THO complex subunit 3 CDS	hypothetical protein	similar to sp|Q9FKT5.1|THO complex subunit 3, TEX1 homolog, AtTEX1 Arabidopsis thaliana	SBP28_004111	SBP28_004151	B9J08_005048
Chr5	787072..788733	-0.101139	-1.07262	0.138527	0.284065	1	D-arabinono-1,4-lactone oxidase CDS	D-arabinono-1,4-lactone oxidase	similar to sp|O93852.1|D-arabinono-1,4-lactone oxidase, ALO, L-galactono-gamma-lactone oxidase Candida albicans SC5314	SBP28_004594	SBP28_004638	B9J08_004501
Chr6	324372..325184	-0.100844	-1.0724	0.14542	0.294245	1	Mannose-P-dolichol utilization defect 1 protein CDS	hypothetical protein	similar to sp|Q9LTI3.1|Mannose-P-dolichol utilization defect 1 protein homolog 1 Arabidopsis thaliana	SBP28_004788	SBP28_004832	B9J08_004373
Chr5	721878..722522	-0.100676	-1.07228	0.145405	0.294245	1	Ypt/Rab-type GTPase avaA CDS	hypothetical protein	similar to sp|Q9C2L8.1|Probable Ras-related protein Rab7 Neurospora crassa OR74A	SBP28_004567	SBP28_004611	B9J08_004581
Chr4	complement(151525..153006)	-0.100661	-1.07226	0.182724	0.346327	1	Protein mlo2 CDS	hypothetical protein	similar to sp|Q09329.1|Protein mlo2 Schizosaccharomyces pombe 972h-	SBP28_003692	SBP28_003729	B9J08_005477
Chr7	705494..707005	-0.100525	-1.07216	0.14048	0.28689	1	Mitochondrial inner membrane i-AAA protease supercomplex subunit MGR3 CDS	hypothetical protein	similar to sp|Q04472.1|Mitochondrial inner membrane i-AAA protease supercomplex subunit MGR3, Mitochondrial genome-required protein 3 Saccharomyces cerevisiae S288C	SBP28_005350	SBP28_005396	B9J08_002547
Chr1	complement(1903814..1905721)	-0.100404	-1.07207	0.137386	0.282545	1	Mannosyl-oligosaccharide 1,2-alpha-mannosidase CDS	hypothetical protein	similar to sp|Q8J0Q0.2|Mannosyl-oligosaccharide 1,2-alpha-mannosidase, Man(9)-alpha-mannosidase Candida albicans	SBP28_000844	SBP28_000846	B9J08_003228
Chr2	complement(1467253..1467969)	-0.100224	-1.07194	0.303919	0.488374	1	Tyrosine-protein phosphatase-like protein OCA2 CDS	hypothetical protein	similar to sp|P53949.1|Tyrosine-protein phosphatase-like protein OCA2, Oxidant-induced cell-cycle arrest protein 2 Saccharomyces cerevisiae S288C	SBP28_002541	SBP28_002562	B9J08_000683
Chr1	complement(1373332..1377312)	-0.100048	-1.07181	0.144334	0.29306	1	Bud site selection protein RAX2 CDS	hypothetical protein	similar to sp|Q12465.1|Bud site selection protein RAX2, Revert to axial protein 2 Saccharomyces cerevisiae S288C	SBP28_000608	SBP28_000609	B9J08_003471
Chr2	548649..549341	-0.0998851	-1.07169	0.13778	0.283133	1	Transcription factor A, mitochondrial CDS	hypothetical protein	similar to sp|Q4H0T5.1|Transcription factor A, mitochondrial, mtTFA Trachypithecus cristatus	SBP28_002143	SBP28_002161	B9J08_000268
Chr5	220839..222014	-0.0997042	-1.07155	0.21147	0.381994	1	Uncharacterized protein C11D3.03c CDS	hypothetical protein	similar to sp|Q10082.1|Uncharacterized protein C11D3.03c Schizosaccharomyces pombe 972h-	SBP28_004346	SBP28_004389	B9J08_004803
Chr3	complement(324538..325956)	-0.0994222	-1.07134	0.341859	0.527191	1	DNA-binding proteins Bright/BRCAA1/RBP1 and related proteins containing BRIGHT domain CDS	hypothetical protein	similar to gb|QWU88422.1|hypothetical protein CA3LBN_002730 Candida haemuloni	SBP28_003042	SBP28_003076	B9J08_002086
Chr5	complement(497271..497909)	-0.099419	-1.07134	0.190065	0.356238	1	Trafficking protein particle complex subunit 6B CDS	hypothetical protein	similar to sp|Q9D289.1|Trafficking protein particle complex subunit 6B, TRAPP complex subunit 6B Mus musculus	SBP28_004468	SBP28_004511	B9J08_004678
Chr1	2691344..2694991	-0.099386	-1.07132	0.136781	0.28185	1	Endoplasmic reticulum transmembrane helix translocase CDS	hypothetical protein	similar to sp|P39986.1|Manganese-transporting ATPase 1 Saccharomyces cerevisiae S288C	SBP28_001231	SBP28_001242	B9J08_002823
Chr4	1073741..1075060	-0.0993504	-1.07129	0.309337	0.493951	1	hypothetical protein CDS	hypothetical protein	similar to ref|XP_025342277.1|hypothetical protein CXQ85_000311 Candida haemuloni	SBP28_004100	SBP28_004140	B9J08_005060
Chr3	926847..927344	-0.0992245	-1.0712	0.460282	0.639976	1	hypothetical protein EJF14_50266 CDS	hypothetical protein	similar to gb|QWU88660.1|hypothetical protein CA3LBN_002968 Candida haemuloni	SBP28_003314	SBP28_003349	B9J08_001191
Chr4	1297673..1298335	-0.0991939	-1.07117	0.231304	0.405562	1	Septum-promoting GTP-binding protein 1 CDS	hypothetical protein	similar to sp|P87027.1|Septum-promoting GTP-binding protein 1, GTPase spg1, Sid3 protein Schizosaccharomyces pombe 972h-	SBP28_004201	SBP28_004244	B9J08_004955
Chr2	1962281..1965049	-0.099185	-1.07117	0.204627	0.373792	1	ATP-dependent DNA helicase MPH1 CDS	hypothetical protein	similar to sp|Q6BRF0.2|ATP-dependent DNA helicase MPH1, FANCM-like protein 1 Debaryomyces hansenii CBS767	SBP28_002755	SBP28_002782	B9J08_000907
Chr1	1276690..1279167	-0.0990266	-1.07105	0.182065	0.345203	1	Putative zinc metalloprotease TRE2 CDS	hypothetical protein	similar to sp|Q08919.1|Uncharacterized protein TRE1, Transferrin receptor-like protein 1 Saccharomyces cerevisiae S288C	SBP28_000561	SBP28_000562	B9J08_003521
Chr3	complement(590576..591232)	-0.0988691	-1.07093	0.156441	0.309534	1	Clathrin light chain CDS	hypothetical protein	similar to sp|P17891.1|Clathrin light chain, CLC Saccharomyces cerevisiae S288C	SBP28_003159	SBP28_003193	B9J08_002206
Chr1	complement(950080..951816)	-0.0988206	-1.0709	0.181922	0.34518	1	Mediator of RNA polymerase II transcription subunit 17 CDS	hypothetical protein	similar to sp|A3LRF0.3|Mediator of RNA polymerase II transcription subunit 17, Mediator complex subunit 17 Scheffersomyces stipitis CBS 6054	SBP28_000412	SBP28_000412	B9J08_003670
Chr1	complement(1758737..1759708)	-0.0985921	-1.07073	0.143546	0.291798	1	NADP-dependent 3-hydroxy acid dehydrogenase CDS	hypothetical protein	similar to sp|Q05016.1|NADP-dependent 3-hydroxy acid dehydrogenase, L-allo-threonine dehydrogenase Saccharomyces cerevisiae S288C	SBP28_000782	SBP28_000784	B9J08_003292
Chr1	2709332..2712787	-0.0985783	-1.07072	0.196295	0.363425	1	DNA repair and recombination protein RAD26 CDS	hypothetical protein	similar to sp|P40352.1|DNA repair and recombination protein RAD26, ATP-dependent helicase RAD26 Saccharomyces cerevisiae S288C	SBP28_001240	SBP28_001251	B9J08_002832
Chr4	complement(297704..299644)	-0.0985416	-1.07069	0.20775	0.378386	1	E3 ubiquitin-protein ligase HEL2 CDS	hypothetical protein	similar to sp|Q05580.1|E3 ubiquitin-protein ligase HEL2, Histone E3 ligase 2, RING-type E3 ubiquitin transferase HEL2 Saccharomyces cerevisiae S288C	SBP28_003758	SBP28_003794	B9J08_005408
Chr2	2264834..2266678	-0.0985355	-1.07069	0.149855	0.300223	1	Arrestin-related trafficking adapter 10 CDS	hypothetical protein	similar to sp|C5DL84.1|Arrestin-related trafficking adapter 10 Lachancea thermotolerans CBS 6340	SBP28_002878	SBP28_002905	B9J08_001032
Chr5	104195..104890	-0.0984677	-1.07064	0.223544	0.396468	1	2,3-diketo-5-methylthio-1-phosphopentane phosphatase CDS	2,3-diketo-5-methylthio-1-phosphopentane phosphatase	similar to sp|C4Y3W1.1|Enolase-phosphatase E1, 2,3-diketo-5-methylthio-1-phosphopentane phosphatase Clavispora lusitaniae ATCC 42720	SBP28_004293	SBP28_004336	B9J08_004857
Chr1	complement(258709..259878)	-0.0982137	-1.07045	0.164061	0.31922	1	Assembly chaperone of RPL4 CDS	hypothetical protein	similar to sp|Q03771.1|Assembly chaperone of RPL4 Saccharomyces cerevisiae S288C	SBP28_000102	SBP28_000102	B9J08_003962
Chr2	complement(1691501..1692886)	-0.0981275	-1.07038	0.151738	0.303132	1	Actin-related protein 4 CDS	hypothetical protein	similar to sp|Q6C061.1|Actin-related protein 4, Actin-like protein ARP4, Actin-like protein 4 Yarrowia lipolytica CLIB122	SBP28_002634	SBP28_002659	B9J08_000781
Chr4	355158..356339	-0.0980806	-1.07035	0.159261	0.312999	1	PWWP domain-containing protein YLR455W CDS	hypothetical protein	similar to sp|O94312.1|PWWP domain-containing protein2 Schizosaccharomyces pombe 972h-	SBP28_003778	SBP28_003814	B9J08_005388
Chr2	complement(633698..635211)	-0.097845	-1.07017	0.199484	0.367523	1	hypothetical protein CDS	hypothetical protein	similar to gb|KAF3989776.1|hypothetical protein FT662_02651 Candida haemuloni var. vulneris	SBP28_002189	SBP28_002207
Chr2	complement(1169211..1169954)	-0.097822	-1.07016	0.181679	0.345091	1	Transport protein particle subunit trs31 CDS	hypothetical protein	similar to sp|Q9P7N9.1|Transport protein particle subunit trs31, TRAPP subunit trs31 Schizosaccharomyces pombe 972h-	SBP28_002402	SBP28_002422	B9J08_000539
Chr4	1411306..1413888	-0.0977034	-1.07007	0.154833	0.307161	1	Rho-GTPase-activating protein RGD2 CDS	hypothetical protein	similar to sp|P43556.1|Rho-GTPase-activating protein RGD2 Saccharomyces cerevisiae S288C	SBP28_004251	SBP28_004294	B9J08_004902
Chr3	complement(162319..163013)	-0.0976519	-1.07003	0.150191	0.300667	1	small COPII coat GTPase CDS	small COPII coat GTPase	similar to sp|Q6BVA7.1|Small COPII coat GTPase SAR1 Debaryomyces hansenii CBS767	SBP28_002967	SBP28_003001	B9J08_002010
Chr4	739145..742471	-0.0975559	-1.06996	0.149413	0.299699	1	Intracellular protein transport protein USO1 CDS	hypothetical protein	similar to sp|P25386.2|Intracellular protein transport protein USO1, Int-1 Saccharomyces cerevisiae S288C	SBP28_003942	SBP28_003980	B9J08_005219
Chr1	complement(3287522..3288637)	-0.0975498	-1.06995	0.14635	0.29556	1	lactoylglutathione lyase CDS	lactoylglutathione lyase	similar to sp|P50107.1|Lactoylglutathione lyase, Aldoketomutase, Glyoxalase I, Glx I, Ketone-aldehyde mutase, Methylglyoxalase	SBP28_001489	SBP28_001503	No Blast Hit
Chr1	complement(3280082..3281782)	-0.0975376	-1.06995	0.63914	0.783649	1	Putative tartrate transporter CDS	hypothetical protein	similar to sp|P40445.1|Uncharacterized transporter YIL166C Saccharomyces cerevisiae S288C	SBP28_001484	SBP28_001498	B9J08_004533
Chr1	2365964..2367001	-0.0974795	-1.0699	0.191933	0.358827	1	Nuclear distribution protein nudE homolog 1 CDS	hypothetical protein	similar to sp|O13335.1|Nuclear distribution protein nudE homolog 1, Nuclear distribution protein ro-11, Ropy-11 Neurospora crassa OR74A	SBP28_001067	SBP28_001076	B9J08_002999
Chr1	1858391..1858756	-0.0974594	-1.06989	0.157387	0.310784	1	NADH-ubiquinone oxidoreductase 14.8 kDa subunit CDS	hypothetical protein	similar to sp|P42114.3|NADH-ubiquinone oxidoreductase 14.8 kDa subunit, Complex I-14.8KD, CI-14.8KD Neurospora crassa OR74A	SBP28_000826	SBP28_000828	B9J08_003246
Chr7	91709..92254	-0.097044	-1.06958	0.158324	0.311892	1	ADP-ribosylation factor 1 CDS	ADP-ribosylation factor 1	similar to sp|P36579.2|ADP-ribosylation factor 1 Schizosaccharomyces pombe 972h-	SBP28_005086	SBP28_005132	B9J08_002276
Chr7	567618..570740	-0.0970078	-1.06955	0.320146	0.504632	1	Cytokinesis protein sepH CDS	hypothetical protein	similar to sp|Q5B4Z3.2|Cytokinesis protein sepH, Serine/threonine-protein kinase sepH Aspergillus nidulans FGSC A4	SBP28_005294	SBP28_005340	B9J08_002487
Chr3	1175195..1177225	-0.0969171	-1.06949	0.161634	0.316131	1	E3 ubiquitin-protein ligase BRE1 CDS	hypothetical protein	similar to sp|Q6BWW6.2|E3 ubiquitin-protein ligase BRE1, RING-type E3 ubiquitin transferase BRE1 Debaryomyces hansenii CBS767	SBP28_003420	SBP28_003455	B9J08_001302
Chr1	1732145..1735042	-0.0968831	-1.06946	0.171208	0.329838	1	Golgin IMH1 CDS	hypothetical protein	similar to sp|Q75AF5.2|Golgin IMH1 Eremothecium gossypii ATCC 10895	SBP28_000770	SBP28_000772	B9J08_003304
Chr2	complement(581662..584994)	-0.0968373	-1.06943	0.14716	0.29674	1	Protein kinase C-like 1 CDS	hypothetical protein	similar to sp|P43057.1|Protein kinase C-like 1, PKC 1 Candida albicans, Derived using Geneious Prime 2023.0.4 'Annotate by BLAST' based on protein similarity	SBP28_002163	SBP28_002181	B9J08_000288
Chr6	829365..834071	-0.0968007	-1.0694	0.162819	0.317272	1	Protein MON2 CDS	hypothetical protein	similar to sp|P48563.1|Protein MON2 Saccharomyces cerevisiae S288C	SBP28_005005	SBP28_005052	B9J08_004151
Chr1	1624997..1625792	-0.0967026	-1.06933	0.153245	0.304927	1	26S proteasome regulatory subunit RPN13 CDS	hypothetical protein	similar to sp|O13563.1|26S proteasome regulatory subunit RPN13, Proteasome non-ATPase subunit 13 Saccharomyces cerevisiae S288C	SBP28_000717	SBP28_000719	B9J08_003357
Chr3	complement(1498172..1499692)	-0.0966304	-1.06927	0.153167	0.304887	1	Sorting and assembly machinery component 50 homolog CDS	hypothetical protein	similar to sp|Q10478.1|SAM50-like protein SPAC17C9.06 Schizosaccharomyces pombe 972h-	SBP28_003557	SBP28_003593	B9J08_001446
Chr1	779226..782388	-0.096582	-1.06924	0.165179	0.321038	1	Protein ARV1 CDS	hypothetical protein	similar to sp|Q5ANH2.1|Protein ARV1 Candida albicans SC5314	SBP28_000326	SBP28_000326	B9J08_003760
Chr1	complement(447165..448400)	-0.0964305	-1.06913	0.17972	0.341865	1	Uncharacterized GTP-binding protein YGR210C CDS	hypothetical protein	similar to sp|P42942.1|Uncharacterized GTP-binding protein YGR210C Saccharomyces cerevisiae S288C	SBP28_000188	SBP28_000188	B9J08_004049
Chr1	complement(282576..283352)	-0.096269	-1.06901	0.701708	0.824166	1	hypothetical protein HF325_003465 CDS	hypothetical protein	similar to ref|XP_025342950.1|hypothetical protein CXQ85_004676 Candida haemuloni	SBP28_000113	SBP28_000113	B9J08_003974
Chr1	667901..668773	-0.0962364	-1.06898	0.252285	0.431751	1	Phosphopantetheine adenylyltransferase CDS	hypothetical protein	similar to sp|P53332.1|Phosphopantetheine adenylyltransferase, PPAT, Coenzyme A biosynthesis protein 4, Dephospho-CoA pyrophosphorylase, Pantetheine-phosphate adenylyltransferase Saccharomyces cerevisiae	SBP28_000285	SBP28_000285	B9J08_003801
Chr1	complement(2444435..2449492)	-0.0961865	-1.06894	0.155055	0.307369	1	Vacuolar protein sorting-associated protein 35 CDS	hypothetical protein	similar to sp|P34110.2|Vacuolar protein sorting-associated protein 35, Vacuolar protein-targeting protein 7 Saccharomyces cerevisiae S288C	SBP28_001105	SBP28_001116	B9J08_002955
Chr6	679118..680995	-0.095832	-1.06868	0.18891	0.354609	1	GTPase-activating protein gyp1 CDS	hypothetical protein	similar to sp|O59737.1|GTPase-activating protein gyp1, GAP for ypt1 Schizosaccharomyces pombe 972h-	SBP28_004944	SBP28_004989	B9J08_004216
Chr1	2551835..2555080	-0.0958067	-1.06866	0.160976	0.315195	1	Transcriptional activator SPT7 CDS	hypothetical protein	similar to sp|P35177.1|Transcriptional activator SPT7 Saccharomyces cerevisiae S288C	SBP28_001160	SBP28_001171	B9J08_002750
Chr3	451218..453317	-0.0957542	-1.06862	0.196874	0.364114	1	Late secretory pathway protein AVL9 CDS	hypothetical protein	similar to sp|Q12500.1|Late secretory pathway protein AVL9, APL2 VPS1 synthetic lethal protein 9 Saccharomyces cerevisiae S288C	SBP28_003098	SBP28_003132	B9J08_002144
Chr4	complement(1088752..1092315)	-0.095753	-1.06862	0.215355	0.386385	1	Structural maintenance of chromosomes protein 3 CDS	hypothetical protein	similar to sp|O42649.1|Structural maintenance of chromosomes protein 3, Cohesin complex Psm3 subunit Schizosaccharomyces pombe 972h-	SBP28_004106	SBP28_004146	B9J08_005053
Chr1	1175606..1177067	-0.0956974	-1.06858	0.158768	0.312263	1	vanadate resistance protein CDS	vanadate resistance protein	similar to sp|Q00314.1|Vanadate resistance protein Candida albicans	SBP28_000511	SBP28_000510	B9J08_003572
Chr5	complement(406136..406621)	-0.095511	-1.06844	0.217697	0.38924	1	UPF0303 protein YBR137W CDS	hypothetical protein	similar to sp|P38276.4|UPF0303 protein YBR137W Saccharomyces cerevisiae S288C	SBP28_004423	SBP28_004466	B9J08_004723
Chr1	4119430..4121151	-0.0953407	-1.06832	0.203286	0.372574	1	DDK kinase regulatory subunit DBF4 CDS	hypothetical protein	similar to sp|P32325.2|DDK kinase regulatory subunit DBF4, Dumbbell forming protein 4 Saccharomyces cerevisiae S288C	SBP28_001854	SBP28_001872	B9J08_001562
Chr1	2567108..2567401	-0.0949724	-1.06804	0.490408	0.668807	1	uncharacterized protein CJI97_002811 CDS	hypothetical protein	similar to gb|KAF3990700.1|hypothetical protein FT662_02123 Candida haemuloni var. vulneris	SBP28_001167	SBP28_001178	B9J08_002757
Chr5	complement(477323..480172)	-0.0949702	-1.06804	0.153628	0.305576	1	Coatomer subunit beta CDS	hypothetical protein	similar to sp|P41810.2|Coatomer subunit beta, Beta-coat protein, Beta-COP Saccharomyces cerevisiae S288C	SBP28_004458	SBP28_004501	B9J08_004687
[truncated: 4,006 more rows]

## Sheet: WOR2HA vs IV.1 upreg
Genes with significant upregulation (i.e. at least 2-fold higher expression and p-value <0.05) in WOR2HA compared to IV.1
[truncated: 61 more rows]

[truncated: 1 more sheets: WOR2HA vs IV.1 downreg]
