# Supplementary material for: Role of the transcription factor Wor2 in biofilm formation of Candidozyma auris
Source: mSphere. 2026 Apr 20;11(5):e00057-26. doi: 10.1128/msphere.00057-26 (PMC13203962; doi:10.1128/msphere.00057-26)
Supplement: File S2 — Comparison of WOR2 sequences from different strains. [file msphere.00057-26-s0004.xlsx]

## Sheet: list genotypes
Sequence Name	Type	Clade	Sequence
USA-CDC-CAU-B20280	split	Clade I-III	CTAGCCGAACGAATAGACGAACGAAGCACTCCTGAAACAAAAGAACGTTTGGCCACTCCAGCCGAACCCACTTCTCATTTCAATCAGCCCTTCACCACTTCGCTGCCTTTCTGCCTACCTCCTCCATGCCCAAGCTTCCTTCGGTGTCTGAGTTGATTGTGGGCGCCCAGCTCTCGTCCCACCTCGACCGCTCTCCTAACCACATGACAGTGAAGCACCTGGACTCGAGCCCCAGACTGGCTCACCCCGTGCTGCCTCACCTGGAAAAAAGCACTTTTGCCTCCTCGGTGCCGCCGCCTCTGGCGCCCTCGTTACATCCACCCGTGGCGTTTCCTGCTGTTCCCAACACCCTCCCGCTTCCACGTTCTCGCAATCCCTCGGTATCAAGCACTTACTCTG…
USA-CDC-CAU-B19812	split	Clade I-III	CTAGCCGAACGAATAGACGAACGAAGCACTCCTGAAACAAAAGAACGTTTGGCCACTCCAGCCGAACCCACTTCTCATTTCAATCAGCCCTTCACCACTTCGCTGCCTTTCTGCCTACCTCCTCCATGCCCAAGCTTCCTTCGGTGTCTGAGTTGATTGTGGGCGCCCAGCTCTCGTCCCACCTCGACCGCTCTCCTAACCACATGACAGTGAAGCACCTGGACTCGAGCCCCAGACTGGCTCACCCCGTGCTGCCTCACCTGGAAAAAAGCACTTTTGCCTCCTCGGTGCCGCCGCCTCTGGCGCCCTCGTTACATCCACCCGTGGCGTTTCCTGCTGTTCCCAACACCCTCCCGCTTCCACGTTCTCGCAATCCCTCGGTATCAAGCACTTACTCTG…
CNRMA17-624	split	Clade I-III	CTAGCCGAACGAATAGACGAACGAAGCACTCCTGAAACAAAAGAACGTTTGGCCACTCCAGCCGAACCCACTTCTCATTTCAATCAGCCCTTCACCACTTCGCTGCCTTTCTGCCTACCTCCTCCATGCCCAAGCTTCCTTCGGTGTCTGAGTTGATTGTGGGCGCCCAGCTCTCGTCCCACCTCGACCGCTCTCCTAACCACATGACAGTGAAGCACCTGGACTCGAGCCCCAGACTGGCTCACCCCGTGCTGCCTCACCTGGAAAAAAGCACTTTTGCCTCCTCGGTGCCGCCGCCTCTGGCGCCCTCGTTACATCCACCCGTGGCGTTTCCTGCTGTTCCCAACACCCTCCCGCTTCCACGTTCTCGCAATCCCTCGGTATCAAGCACTTACTCTG…
B16507	split	Clade I-III	CTAGCCGAACGAATAGACGAACGAAGCACTCCTGAAACAAAAGAACGTTTGGCCACTCCAGCCGAACCCACTTCTCATTTCAATCAGCCCTTCACCACTTCGCTGCCTTTCTGCCTAGCTCCTTCATGCCCAAGCTTCCTTCGGTGTCTGAGTTGATTGTGGGCGCCCAGCTCTCGTCCCACCTCGACCGCTCTCCTAACCACATGACAGTGAAGCACCTGGACTCGAGCCCCAGACTGGCTCACCCCGTGCTGCCTCACCTGGAAAAAAGCACTTTTGCCTCCTCGGTGCCGCCGCCTCTGGCGCCATCGTTACATCCACCCGTGGCGTTTCCTGCTGTTCCCAACACCCTCCCGCTCCCACGTTCTCGCAATCCCTCGGTATCAAGCACTTACTCCG…
B16484	split	Clade I-III	CTAGCCGAACGAATAGACGAACGAAGCACTCCTGAAACAAAAGAACGTTTGGCCACTCCAGCCGAACCCACTTCTCATTTCAATCAGCCCTTCACCACTTCGCTGCCTTTCTGCCTAGCTCCTTCATGCCCAAGCTTCCTTCGGTGTCTGAGTTGATTGTGGGCGCCCAGCTCTCGTCCCACCTCGACCGCTCTCCTAACCACATGACAGTGAAGCACCTGGACTCGAGCCCCAGACTGGCTCACCCCGTGCTGCCTCACCTGGAAAAAAGCACTTTTGCCTCCTCGGTGCCGCCGCCTCTGGCGCCATCGTTACATCCACCCGTGGCGTTTCCTGCTGTTCCCAACACCCTCCCGCTCCCACGTTCTCGCAATCCCTCGGTATCAAGCACTTACTCCG…
B16481	split	Clade I-III	CTAGCCGAACGAATAGACGAACGAAGCACTCCTGAAACAAAAGAACGTTTGGCCACTCCAGCCGAACCCACTTCTCATTTCAATCAGCCCTTCACCACTTCGCTGCCTTTCTGCCTAGCTCCTTCATGCCCAAGCTTCCTTCGGTGTCTGAGTTGATTGTGGGCGCCCAGCTCTCGTCCCACCTCGACCGCTCTCCTAACCACATGACAGTGAAGCACCTGGACTCGAGCCCCAGACTGGCTCACCCCGTGCTGCCTCACCTGGAAAAAAGCACTTTTGCCTCCTCGGTGCCGCCGCCTCTGGCGCCATCGTTACATCCACCCGTGGCGTTTCCTGCTGTTCCCAACACCCTCCCGCTCCCACGTTCTCGCAATCCCTCGGTATCAAGCACTTACTCCG…
B16473	split	Clade I-III	CTAGCCGAACGAATAGACGAACGAAGCACTCCTGAAACAAAAGAACGTTTGGCCACTCCAGCCGAACCCACTTCTCATTTCAATCAGCCCTTCACCACTTCGCTGCCTTTCTGCCTAGCTCCTTCATGCCCAAGCTTCCTTCGGTGTCTGAGTTGATTGTGGGCGCCCAGCTCTCGTCCCACCTCGACCGCTCTCCTAACCACATGACAGTGAAGCACCTGGACTCGAGCCCCAGACTGGCTCACCCCGTGCTGCCTCACCTGGAAAAAAGCACTTTTGCCTCCTCGGTGCCGCCGCCTCTGGCGCCATCGTTACATCCACCCGTGGCGTTTCCTGCTGTTCCCAACACCCTCCCGCTCCCACGTTCTCGCAATCCCTCGGTATCAAGCACTTACTCCG…
B16459	split	Clade I-III	CTAGCCGAACGAATAGACGAACGAAGCACTCCTGAAACAAAAGAACGTTTGGCCACTCCAGCCGAACCCACTTCTCATTTCAATCAGCCCTTCACCACTTCGCTGCCTTTCTGCCTAGCTCCTTCATGCCCAAGCTTCCTTCGGTGTCTGAGTTGATTGTGGGCGCCCAGCTCTCGTCCCACCTCGACCGCTCTCCTAACCACATGACAGTGAAGCACCTGGACTCGAGCCCCAGACTGGCTCACCCCGTGCTGCCTCACCTGGAAAAAAGCACTTTTGCCTCCTCGGTGCCGCCGCCTCTGGCGCCATCGTTACATCCACCCGTGGCGTTTCCTGCTGTTCCCAACACCCTCCCGCTCCCACGTTCTCGCAATCCCTCGGTATCAAGCACTTACTCCG…
B16457	split	Clade I-III	CTAGCCGAACGAATAGACGAACGAAGCACTCCTGAAACAAAAGAACGTTTGGCCACTCCAGCCGAACCCACTTCTCATTTCAATCAGCCCTTCACCACTTCGCTGCCTTTCTGCCTAGCTCCTTCATGCCCAAGCTTCCTTCGGTGTCTGAGTTGATTGTGGGCGCCCAGCTCTCGTCCCACCTCGACCGCTCTCCTAACCACATGACAGTGAAGCACCTGGACTCGAGCCCCAGACTGGCTCACCCCGTGCTGCCTCACCTGGAAAAAAGCACTTTTGCCTCCTCGGTGCCGCCGCCTCTGGCGCCATCGTTACATCCACCCGTGGCGTTTCCTGCTGTTCCCAACACCCTCCCGCTCCCACGTTCTCGCAATCCCTCGGTATCAAGCACTTACTCCG…
B16451	split	Clade I-III	CTAGCCGAACGAATAGACGAACGAAGCACTCCTGAAACAAAAGAACGTTTGGCCACTCCAGCCGAACCCACTTCTCATTTCAATCAGCCCTTCACCACTTCGCTGCCTTTCTGCCTAGCTCCTTCATGCCCAAGCTTCCTTCGGTGTCTGAGTTGATTGTGGGCGCCCAGCTCTCGTCCCACCTCGACCGCTCTCCTAACCACATGACAGTGAAGCACCTGGACTCGAGCCCCAGACTGGCTCACCCCGTGCTGCCTCACCTGGAAAAAAGCACTTTTGCCTCCTCGGTGCCGCCGCCTCTGGCGCCATCGTTACATCCACCCGTGGCGTTTCCTGCTGTTCCCAACACCCTCCCGCTCCCACGTTCTCGCAATCCCTCGGTATCAAGCACTTACTCCG…
B16445	split	Clade I-III	CTAGCCGAACGAATAGACGAACGAAGCACTCCTGAAACAAAAGAACGTTTGGCCACTCCAGCCGAACCCACTTCTCATTTCAATCAGCCCTTCACCACTTCGCTGCCTTTCTGCCTAGCTCCTTCATGCCCAAGCTTCCTTCGGTGTCTGAGTTGATTGTGGGCGCCCAGCTCTCGTCCCACCTCGACCGCTCTCCTAACCACATGACAGTGAAGCACCTGGACTCGAGCCCCAGACTGGCTCACCCCGTGCTGCCTCACCTGGAAAAAAGCACTTTTGCCTCCTCGGTGCCGCCGCCTCTGGCGCCATCGTTACATCCACCCGTGGCGTTTCCTGCTGTTCCCAACACCCTCCCGCTCCCACGTTCTCGCAATCCCTCGGTATCAAGCACTTACTCCG…
B16439	split	Clade I-III	CTAGCCGAACGAATAGACGAACGAAGCACTCCTGAAACAAAAGAACGTTTGGCCACTCCAGCCGAACCCACTTCTCATTTCAATCAGCCCTTCACCACTTCGCTGCCTTTCTGCCTAGCTCCTTCATGCCCAAGCTTCCTTCGGTGTCTGAGTTGATTGTGGGCGCCCAGCTCTCGTCCCACCTCGACCGCTCTCCTAACCACATGACAGTGAAGCACCTGGACTCGAGCCCCAGACTGGCTCACCCCGTGCTGCCTCACCTGGAAAAAAGCACTTTTGCCTCCTCGGTGCCGCCGCCTCTGGCGCCATCGTTACATCCACCCGTGGCGTTTCCTGCTGTTCCCAACACCCTCCCGCTCCCACGTTCTCGCAATCCCTCGGTATCAAGCACTTACTCCG…
B16433	split	Clade I-III	CTAGCCGAACGAATAGACGAACGAAGCACTCCTGAAACAAAAGAACGTTTGGCCACTCCAGCCGAACCCACTTCTCATTTCAATCAGCCCTTCACCACTTCGCTGCCTTTCTGCCTAGCTCCTTCATGCCCAAGCTTCCTTCGGTGTCTGAGTTGATTGTGGGCGCCCAGCTCTCGTCCCACCTCGACCGCTCTCCTAACCACATGACAGTGAAGCACCTGGACTCGAGCCCCAGACTGGCTCACCCCGTGCTGCCTCACCTGGAAAAAAGCACTTTTGCCTCCTCGGTGCCGCCGCCTCTGGCGCCATCGTTACATCCACCCGTGGCGTTTCCTGCTGTTCCCAACACCCTCCCGCTCCCACGTTCTCGCAATCCCTCGGTATCAAGCACTTACTCCG…
B16424	split	Clade I-III	CTAGCCGAACGAATAGACGAACGAAGCACTCCTGAAACAAAAGAACGTTTGGCCACTCCAGCCGAACCCACTTCTCATTTCAATCAGCCCTTCACCACTTCGCTGCCTTTCTGCCTAGCTCCTTCATGCCCAAGCTTCCTTCGGTGTCTGAGTTGATTGTGGGCGCCCAGCTCTCGTCCCACCTCGACCGCTCTCCTAACCACATGACAGTGAAGCACCTGGACTCGAGCCCCAGACTGGCTCACCCCGTGCTGCCTCACCTGGAAAAAAGCACTTTTGCCTCCTCGGTGCCGCCGCCTCTGGCGCCATCGTTACATCCACCCGTGGCGTTTCCTGCTGTTCCCAACACCCTCCCGCTCCCACGTTCTCGCAATCCCTCGGTATCAAGCACTTACTCCG…
B16415	split	Clade I-III	CTAGCCGAACGAATAGACGAACGAAGCACTCCTGAAACAAAAGAACGTTTGGCCACTCCAGCCGAACCCACTTCTCATTTCAATCAGCCCTTCACCACTTCGCTGCCTTTCTGCCTAGCTCCTTCATGCCCAAGCTTCCTTCGGTGTCTGAGTTGATTGTGGGCGCCCAGCTCTCGTCCCACCTCGACCGCTCTCCTAACCACATGACAGTGAAGCACCTGGACTCGAGCCCCAGACTGGCTCACCCCGTGCTGCCTCACCTGGAAAAAAGCACTTTTGCCTCCTCGGTGCCGCCGCCTCTGGCGCCATCGTTACATCCACCCGTGGCGTTTCCTGCTGTTCCCAACACCCTCCCGCTCCCACGTTCTCGCAATCCCTCGGTATCAAGCACTTACTCCG…
B16410	split	Clade I-III	CTAGCCGAACGAATAGACGAACGAAGCACTCCTGAAACAAAAGAACGTTTGGCCACTCCAGCCGAACCCACTTCTCATTTCAATCAGCCCTTCACCACTTCGCTGCCTTTCTGCCTAGCTCCTTCATGCCCAAGCTTCCTTCGGTGTCTGAGTTGATTGTGGGCGCCCAGCTCTCGTCCCACCTCGACCGCTCTCCTAACCACATGACAGTGAAGCACCTGGACTCGAGCCCCAGACTGGCTCACCCCGTGCTGCCTCACCTGGAAAAAAGCACTTTTGCCTCCTCGGTGCCGCCGCCTCTGGCGCCATCGTTACATCCACCCGTGGCGTTTCCTGCTGTTCCCAACACCCTCCCGCTCCCACGTTCTCGCAATCCCTCGGTATCAAGCACTTACTCCG…
B14165	split	Clade I-III	CTAGCCGAACGAATAGACGAACGAAGCACTCCTGAAACAAAAGAACGTTTGGCCACTCCAGCCGAACCCACTTCTCATTTCAATCAGCCCTTCACCACTTCGCTGCCTTTCTGCCTAGCTCCTTCATGCCCAAGCTTCCTTCGGTGTCTGAGTTGATTGTGGGCGCCCAGCTCTCGTCCCACCTCGACCGCTCTCCTAACCACATGACAGTGAAGCACCTGGACTCGAGCCCCAGACTGGCTCACCCCGTGCTGCCTCACCTGGAAAAAAGCACTTTTGCCTCCTCGGTGCCGCCGCCTCTGGCGCCATCGTTACATCCACCCGTGGCGTTTCCTGCTGTTCCCAACACCCTCCCGCTCCCACGTTCTCGCAATCCCTCGGTATCAAGCACTTACTCCG…
B14156	split	Clade I-III	CTAGCCGAACGAATAGACGAACGAAGCACTCCTGAAACAAAAGAACGTTTGGCCACTCCAGCCGAACCCACTTCTCATTTCAATCAGCCCTTCACCACTTCGCTGCCTTTCTGCCTAGCTCCTTCATGCCCAAGCTTCCTTCGGTGTCTGAGTTGATTGTGGGCGCCCAGCTCTCGTCCCACCTCGACCGCTCTCCTAACCACATGACAGTGAAGCACCTGGACTCGAGCCCCAGACTGGCTCACCCCGTGCTGCCTCACCTGGAAAAAAGCACTTTTGCCTCCTCGGTGCCGCCGCCTCTGGCGCCATCGTTACATCCACCCGTGGCGTTTCCTGCTGTTCCCAACACCCTCCCGCTCCCACGTTCTCGCAATCCCTCGGTATCAAGCACTTACTCCG…
B14146	split	Clade I-III	CTAGCCGAACGAATAGACGAACGAAGCACTCCTGAAACAAAAGAACGTTTGGCCACTCCAGCCGAACCCACTTCTCATTTCAATCAGCCCTTCACCACTTCGCTGCCTTTCTGCCTAGCTCCTTCATGCCCAAGCTTCCTTCGGTGTCTGAGTTGATTGTGGGCGCCCAGCTCTCGTCCCACCTCGACCGCTCTCCTAACCACATGACAGTGAAGCACCTGGACTCGAGCCCCAGACTGGCTCACCCCGTGCTGCCTCACCTGGAAAAAAGCACTTTTGCCTCCTCGGTGCCGCCGCCTCTGGCGCCATCGTTACATCCACCCGTGGCGTTTCCTGCTGTTCCCAACACCCTCCCGCTCCCACGTTCTCGCAATCCCTCGGTATCAAGCACTTACTCCG…
B13917	split	Clade I-III	CTAGCCGAACGAATAGACGAACGAAGCACTCCTGAAACAAAAGAACGTTTGGCCACTCCAGCCGAACCCACTTCTCATTTCAATCAGCCCTTCACCACTTCGCTGCCTTTCTGCCTAGCTCCTTCATGCCCAAGCTTCCTTCGGTGTCTGAGTTGATTGTGGGCGCCCAGCTCTCGTCCCACCTCGACCGCTCTCCTAACCACATGACAGTGAAGCACCTGGACTCGAGCCCCAGACTGGCTCACCCCGTGCTGCCTCACCTGGAAAAAAGCACTTTTGCCTCCTCGGTGCCGCCGCCTCTGGCGCCATCGTTACATCCACCCGTGGCGTTTCCTGCTGTTCCCAACACCCTCCCGCTCCCACGTTCTCGCAATCCCTCGGTATCAAGCACTTACTCCG…
B13464	split	Clade I-III	CTAGCCGAACGAATAGACGAACGAAGCACTCCTGAAACAAAAGAACGTTTGGCCACTCCAGCCGAACCCACTTCTCATTTCAATCAGCCCTTCACCACTTCGCTGCCTTTCTGCCTAGCTCCTTCATGCCCAAGCTTCCTTCGGTGTCTGAGTTGATTGTGGGCGCCCAGCTCTCGTCCCACCTCGACCGCTCTCCTAACCACATGACAGTGAAGCACCTGGACTCGAGCCCCAGACTGGCTCACCCCGTGCTGCCTCACCTGGAAAAAAGCACTTTTGCCTCCTCGGTGCCGCCGCCTCTGGCGCCATCGTTACATCCACCCGTGGCGTTTCCTGCTGTTCCCAACACCCTCCCGCTCCCACGTTCTCGCAATCCCTCGGTATCAAGCACTTACTCCG…
B12929	split	Clade I-III	CTAGCCGAACGAATAGACGAACGAAGCACTCCTGAAACAAAAGAACGTTTGGCCACTCCAGCCGAACCCACTTCTCATTTCAATCAGCCCTTCACCACTTCGCTGCCTTTCTGCCTAGCTCCTTCATGCCCAAGCTTCCTTCGGTGTCTGAGTTGATTGTGGGCGCCCAGCTCTCGTCCCACCTCGACCGCTCTCCTAACCACATGACAGTGAAGCACCTGGACTCGAGCCCCAGACTGGCTCACCCCGTGCTGCCTCACCTGGAAAAAAGCACTTTTGCCTCCTCGGTGCCGCCGCCTCTGGCGCCATCGTTACATCCACCCGTGGCGTTTCCTGCTGTTCCCAACACCCTCCCGCTCCCACGTTCTCGCAATCCCTCGGTATCAAGCACTTACTCCG…
B12045	split	Clade I-III	CTAGCCGAACGAATAGACGAACGAAGCACTCCTGAAACAAAAGAACGTTTGGCCACTCCAGCCGAACCCACTTCTCATTTCAATCAGCCCTTCACCACTTCGCTGCCTTTCTGCCTAGCTCCTTCATGCCCAAGCTTCCTTCGGTGTCTGAGTTGATTGTGGGCGCCCAGCTCTCGTCCCACCTCGACCGCTCTCCTAACCACATGACAGTGAAGCACCTGGACTCGAGCCCCAGACTGGCTCACCCCGTGCTGCCTCACCTGGAAAAAAGCACTTTTGCCTCCTCGGTGCCGCCGCCTCTGGCGCCATCGTTACATCCACCCGTGGCGTTTCCTGCTGTTCCCAACACCCTCCCGCTCCCACGTTCTCGCAATCCCTCGGTATCAAGCACTTACTCCG…
B11861	split	Clade I-III	CTAGCCGAACGAATAGACGAACGAAGCACTCCTGAAACAAAAGAACGTTTGGCCACTCCAGCCGAACCCACTTCTCATTTCAATCAGCCCTTCACCACTTCGCTGCCTTTCTGCCTAGCTCCTTCATGCCCAAGCTTCCTTCGGTGTCTGAGTTGATTGTGGGCGCCCAGCTCTCGTCCCACCTCGACCGCTCTCCTAACCACATGACAGTGAAGCACCTGGACTCGAGCCCCAGACTGGCTCACCCCGTGCTGCCTCACCTGGAAAAAAGCACTTTTGCCTCCTCGGTGCCGCCGCCTCTGGCGCCATCGTTACATCCACCCGTGGCGTTTCCTGCTGTTCCCAACACCCTCCCGCTCCCACGTTCTCGCAATCCCTCGGTATCAAGCACTTACTCCG…
B12419	split	Clade I-III	CTAGCCGAACGAATAGACGAACGAAGCACTCCTGAAACAAAAGAACGTTTGGCCACTCCAGCCGAACCCACTTCTCATTTCAATCAGCCCTTCACCACTTCGCTGCCTTTCTGCCTAGCTCCTTCATGCCCAAGCTTCCTTCGGTGTCTGAGTTGATTGTGGGCGCCCAGCTCTCGTCCCACCTCGACCGCTCTCCTAACCACATGACAGTGAAGCACCTGGACTCGAGCCCCAGACTGGCTCACCCCGTGCTGCCTCACCTGGAAAAAAGCACTTTTGCCTCCTCGGTGCCGCCGCCTCTGGCGCCATCGTTACATCCACCCGTGGCGTTTCCTGCTGTTCCCAACACCCTCCCGCTCCCACGTTCTCGCAATCCCTCGGTATCAAGCACTTACTCCG…
JCM 15448	split	Clade II	CTAGCCGAACGAATAGACGAACGAAGCACTCCTGAAACAAAAGAACGTTTGGCCACTCCAGCCGAACCCACTTCTCATTTCAATCAGCCCTTCACCACTTCGCTGCCTTTCTGCCTAGCTCCTTCATGCCCAAGCTTCCTTCGGTGTCTGAGTTGATTGTGGGCGCCCAGCTCTCGTCCCACCTCGACCGCTCTCCTAACCACATGACAGTGAAGCACCTGGACTCGAGCCCCAGACTGGCTCACCCCGTGCTGCCTCACCTGGAAAAAAGCACTTTTGCCTCCTCGGTGCCGCCGCCTCTGGCGCCATCGTTACATCCACCCGTGGCGTTTCCTGCTGTTCCCAACACCCTCCCGCTCCCACGTTCTCGCAATCCCTCGGTATCAAGCACTTACTCCG…
B14308	split	Clade II	CTAGCCGAACGAATAGACGAACGAAGCACTCCTGAAACAAAAGAACGTTTGGCCACTCCAGCCGAACCCACTTCTCATTTCAATCAGCCCTTCACCACTTCGCTGCCTTTCTGCCTAGCTCCTTCATGCCCAAGCTTCCTTCGGTGTCTGAGTTGATTGTGGGCGCCCAGCTCTCGTCCCACCTCGACCGCTCTCCTAACCACATGACAGTGAAGCACCTGGACTCGAGCCCCAGACTGGCTCACCCCGTGCTGCCTCACCTGGAAAAAAGCACTTTTGCCTCCTCGGTGCCGCCGCCTCTGGCGCCATCGTTACATCCACCCGTGGCGTTTCCTGCTGTTCCCAACACCCTCCCGCTCCCACGTTCTCGCAATCCCTCGGTATCAAGCACTTACTCCG…
B11809_resequence1	split	Clade II	CTAGCCGAACGAATAGACGAACGAAGCACTCCTGAAACAAAAGAACGTTTGGCCACTCCAGCCGAACCCACTTCTCATTTCAATCAGCCCTTCACCACTTCGCTGCCTTTCTGCCTACCTCCTCCATGCCCAAGCTTCCTTCGGTGTCTGAGTTGATTGTGGGCGCCCAGCTCTCGTCCCACCTCGACCGCTCTCCTAACCACATGACAGTGAAGCACCTGGACTCGAGCCCCAGACTGGCTCACCCCGTGCTGCCTCACCTGGAAAAAAGCACTTTTGCCTCCTCGGTGCCGCCGCCTCTGGCGCCCTCGTTACATCCACCCGTGGCGTTTCCTGCTGTTCCCAACACCCTCCCGCTTCCACGTTCTCGCAATCCCTCGGTATCAAGCACTTACTCTG…
B11809	split	Clade II	CTAGCCGAACGAATAGACGAACGAAGCACTCCTGAAACAAAAGAACGTTTGGCCACTCCAGCCGAACCCACTTCTCATTTCAATCAGCCCTTCACCACTTCGCTGCCTTTCTGCCTACCTCCTCCATGCCCAAGCTTCCTTCGGTGTCTGAGTTGATTGTGGGCGCCCAGCTCTCGTCCCACCTCGACCGCTCTCCTAACCACATGACAGTGAAGCACCTGGACTCGAGCCCCAGACTGGCTCACCCCGTGCTGCCTCACCTGGAAAAAAGCACTTTTGCCTCCTCGGTGCCGCCGCCTCTGGCGCCCTCGTTACATCCACCCGTGGCGTTTCCTGCTGTTCCCAACACCCTCCCGCTTCCACGTTCTCGCAATCCCTCGGTATCAAGCACTTACTCTG…
B11808_resequence1	split	Clade II	CTAGCCGAACGAATAGACGAACGAAGCACTCCTGAAACAAAAGAACGTTTGGCCACTCCAGCCGAACCCACTTCTCATTTCAATCAGCCCTTCACCACTTCGCTGCCTTTCTGCCTACCTCCTCCATGCCCAAGCTTCCTTCGGTGTCTGAGTTGATTGTGGGCGCCCAGCTCTCGTCCCACCTCGACCGCTCTCCTAACCACATGACAGTGAAGCACCTGGACTCGAGCCCCAGACTGGCTCACCCCGTGCTGCCTCACCTGGAAAAAAGCACTTTTGCCTCCTCGGTGCCGCCGCCTCTGGCGCCCTCGTTACATCCACCCGTGGCGTTTCCTGCTGTTCCCAACACCCTCCCGCTTCCACGTTCTCGCAATCCCTCGGTATCAAGCACTTACTCTG…
B11808	split	Clade II	CTAGCCGAACGAATAGACGAACGAAGCACTCCTGAAACAAAAGAACGTTTGGCCACTCCAGCCGAACCCACTTCTCATTTCAATCAGCCCTTCACCACTTCGCTGCCTTTCTGCCTACCTCCTCCATGCCCAAGCTTCCTTCGGTGTCTGAGTTGATTGTGGGCGCCCAGCTCTCGTCCCACCTCGACCGCTCTCCTAACCACATGACAGTGAAGCACCTGGACTCGAGCCCCAGACTGGCTCACCCCGTGCTGCCTCACCTGGAAAAAAGCACTTTTGCCTCCTCGGTGCCGCCGCCTCTGGCGCCCTCGTTACATCCACCCGTGGCGTTTCCTGCTGTTCCCAACACCCTCCCGCTTCCACGTTCTCGCAATCCCTCGGTATCAAGCACTTACTCTG…
USA-CDC-CAU-B21746	split	Clade IV	CTAGCCGAACGAATAGACGAACGAAGCACTCCTGAAACAAAAGAACGTTTGGCCACTCCAGCCGAACCCACTTCTCATTTCAATCAGCCCTTCACCACTTCGCTGCCTTTCTGCCTACCTCCTCCATGCCCAAGCTTCCTTCGGTGTCTGAGTTGATTGTGGGCGCCCAGCTCTCGTCCCACCTCGACCGCTCTCCTAACCACATGACAGTGAAGCACCTGGACTCGAGCCCCAGACTGGCTCACCCCGTGCTGCCTCACCTGGAAAAAAGCACTTTTGCCTCCTCGGTGCCGCCGCCTCTGGCGCCCTCGTTACATCCACCCGTGGCGTTTCCTGCTGTTCCCAACACCCTCCCGCTTCCACGTTCTCGCAATCCCTCGGTATCAAGCACTTACTCTG…
USA-CDC-CAU-B21745	split	Clade IV	CTAGCCGAACGAATAGACGAACGAAGCACTCCTGAAACAAAAGAACGTTTGGCCACTCCAGCCGAACCCACTTCTCATTTCAATCAGCCCTTCACCACTTCGCTGCCTTTCTGCCTACCTCCTCCATGCCCAAGCTTCCTTCGGTGTCTGAGTTGATTGTGGGCGCCCAGCTCTCGTCCCACCTCGACCGCTCTCCTAACCACATGACAGTGAAGCACCTGGACTCGAGCCCCAGACTGGCTCACCCCGTGCTGCCTCACCTGGAAAAAAGCACTTTTGCCTCCTCGGTGCCGCCGCCTCTGGCGCCCTCGTTACATCCACCCGTGGCGTTTCCTGCTGTTCCCAACACCCTCCCGCTTCCACGTTCTCGCAATCCCTCGGTATCAAGCACTTACTCTG…
USA-CDC-CAU-B21744	split	Clade IV	CTAGCCGAACGAATAGACGAACGAAGCACTCCTGAAACAAAAGAACGTTTGGCCACTCCAGCCGAACCCACTTCTCATTTCAATCAGCCCTTCACCACTTCGCTGCCTTTCTGCCTACCTCCTCCATGCCCAAGCTTCCTTCGGTGTCTGAGTTGATTGTGGGCGCCCAGCTCTCGTCCCACCTCGACCGCTCTCCTAACCACATGACAGTGAAGCACCTGGACTCGAGCCCCAGACTGGCTCACCCCGTGCTGCCTCACCTGGAAAAAAGCACTTTTGCCTCCTCGGTGCCGCCGCCTCTGGCGCCCTCGTTACATCCACCCGTGGCGTTTCCTGCTGTTCCCAACACCCTCCCGCTTCCACGTTCTCGCAATCCCTCGGTATCAAGCACTTACTCTG…
USA-CDC-CAU-B21743	split	Clade IV	CTAGCCGAACGAATAGACGAACGAAGCACTCCTGAAACAAAAGAACGTTTGGCCACTCCAGCCGAACCCACTTCTCATTTCAATCAGCCCTTCACCACTTCGCTGCCTTTCTGCCTACCTCCTCCATGCCCAAGCTTCCTTCGGTGTCTGAGTTGATTGTGGGCGCCCAGCTCTCGTCCCACCTCGACCGCTCTCCTAACCACATGACAGTGAAGCACCTGGACTCGAGCCCCAGACTGGCTCACCCCGTGCTGCCTCACCTGGAAAAAAGCACTTTTGCCTCCTCGGTGCCGCCGCCTCTGGCGCCCTCGTTACATCCACCCGTGGCGTTTCCTGCTGTTCCCAACACCCTCCCGCTTCCACGTTCTCGCAATCCCTCGGTATCAAGCACTTACTCTG…
USA-CDC-CAU-B21742	split	Clade IV	CTAGCCGAACGAATAGACGAACGAAGCACTCCTGAAACAAAAGAACGTTTGGCCACTCCAGCCGAACCCACTTCTCATTTCAATCAGCCCTTCACCACTTCGCTGCCTTTCTGCCTACCTCCTCCATGCCCAAGCTTCCTTCGGTGTCTGAGTTGATTGTGGGCGCCCAGCTCTCGTCCCACCTCGACCGCTCTCCTAACCACATGACAGTGAAGCACCTGGACTCGAGCCCCAGACTGGCTCACCCCGTGCTGCCTCACCTGGAAAAAAGCACTTTTGCCTCCTCGGTGCCGCCGCCTCTGGCGCCCTCGTTACATCCACCCGTGGCGTTTCCTGCTGTTCCCAACACCCTCCCGCTTCCACGTTCTCGCAATCCCTCGGTATCAAGCACTTACTCTG…
USA-CDC-CAU-B21741	split	Clade IV	CTAGCCGAACGAATAGACGAACGAAGCACTCCTGAAACAAAAGAACGTTTGGCCACTCCAGCCGAACCCACTTCTCATTTCAATCAGCCCTTCACCACTTCGCTGCCTTTCTGCCTACCTCCTCCATGCCCAAGCTTCCTTCGGTGTCTGAGTTGATTGTGGGCGCCCAGCTCTCGTCCCACCTCGACCGCTCTCCTAACCACATGACAGTGAAGCACCTGGACTCGAGCCCCAGACTGGCTCACCCCGTGCTGCCTCACCTGGAAAAAAGCACTTTTGCCTCCTCGGTGCCGCCGCCTCTGGCGCCCTCGTTACATCCACCCGTGGCGTTTCCTGCTGTTCCCAACACCCTCCCGCTTCCACGTTCTCGCAATCCCTCGGTATCAAGCACTTACTCTG…
USA-CDC-CAU-B21740	split	Clade IV	CTAGCCGAACGAATAGACGAACGAAGCACTCCTGAAACAAAAGAACGTTTGGCCACTCCAGCCGAACCCACTTCTCATTTCAATCAGCCCTTCACCACTTCGCTGCCTTTCTGCCTAGCTCCTTCATGCCCAAGCTTCCTTCGGTGTCTGAGTTGATTGTGGGCGCCCAGCTCTCGTCCCACCTCGACCGCTCTCCTAACCACATGACAGTGAAGCACCTGGACTCGAGCCCCAGACTGGCTCACCCCGTGCTGCCTCACCTGGAAAAAAGCACTTTTGCCTCCTCGGTGCCGCCGCCTCTGGCGCCATCGTTACATCCACCCGTGGCGTTTCCTGCTGTTCCCAACACCCTCCCGCTCCCACGTTCTCGCAATCCCTCGGTATCAAGCACTTACTCCG…
USA-CDC-CAU-B21739	split	Clade IV	CTAGCCGAACGAATAGACGAACGAAGCACTCCTGAAACAAAAGAACGTTTGGCCACTCCAGCCGAACCCACTTCTCATTTCAATCAGCCCTTCACCACTTCGCTGCCTTTCTGCCTAGCTCCTTCATGCCCAAGCTTCCTTCGGTGTCTGAGTTGATTGTGGGCGCCCAGCTCTCGTCCCACCTCGACCGCTCTCCTAACCACATGACAGTGAAGCACCTGGACTCGAGCCCCAGACTGGCTCACCCCGTGCTGCCTCACCTGGAAAAAAGCACTTTTGCCTCCTCGGTGCCGCCGCCTCTGGCGCCATCGTTACATCCACCCGTGGCGTTTCCTGCTGTTCCCAACACCCTCCCGCTCCCACGTTCTCGCAATCCCTCGGTATCAAGCACTTACTCCG…
USA-CDC-CAU-B21738	split	Clade IV	CTAGCCGAACGAATAGACGAACGAAGCACTCCTGAAACAAAAGAACGTTTGGCCACTCCAGCCGAACCCACTTCTCATTTCAATCAGCCCTTCACCACTTCGCTGCCTTTCTGCCTAGCTCCTTCATGCCCAAGCTTCCTTCGGTGTCTGAGTTGATTGTGGGCGCCCAGCTCTCGTCCCACCTCGACCGCTCTCCTAACCACATGACAGTGAAGCACCTGGACTCGAGCCCCAGACTGGCTCACCCCGTGCTGCCTCACCTGGAAAAAAGCACTTTTGCCTCCTCGGTGCCGCCGCCTCTGGCGCCATCGTTACATCCACCCGTGGCGTTTCCTGCTGTTCCCAACACCCTCCCGCTCCCACGTTCTCGCAATCCCTCGGTATCAAGCACTTACTCCG…
USA-CDC-CAU-B21737	split	Clade IV	CTAGCCGAACGAATAGACGAACGAAGCACTCCTGAAACAAAAGAACGTTTGGCCACTCCAGCCGAACCCACTTCTCATTTCAATCAGCCCTTCACCACTTCGCTGCCTTTCTGCCTAGCTCCTTCATGCCCAAGCTTCCTTCGGTGTCTGAGTTGATTGTGGGCGCCCAGCTCTCGTCCCACCTCGACCGCTCTCCTAACCACATGACAGTGAAGCACCTGGACTCGAGCCCCAGACTGGCTCACCCCGTGCTGCCTCACCTGGAAAAAAGCACTTTTGCCTCCTCGGTGCCGCCGCCTCTGGCGCCATCGTTACATCCACCCGTGGCGTTTCCTGCTGTTCCCAACACCCTCCCGCTCCCACGTTCTCGCAATCCCTCGGTATCAAGCACTTACTCCG…
USA-CDC-CAU-B20666	split	Clade IV	CTAGCCGAACGAATAGACGAACGAAGCACTCCTGAAACAAAAGAACGTTTGGCCACTCCAGCCGAACCCACTTCTCATTTCAATCAGCCCTTCACCACTTCGCTGCCTTTCTGCCTAGCTCCTTCATGCCCAAGCTTCCTTCGGTGTCTGAGTTGATTGTGGGCGCCCAGCTCTCGTCCCACCTCGACCGCTCTCCTAACCACATGACAGTGAAGCACCTGGACTCGAGCCCCAGACTGGCTCACCCCGTGCTGCCTCACCTGGAAAAAAGCACTTTTGCCTCCTCGGTGCCGCCGCCTCTGGCGCCATCGTTACATCCACCCGTGGCGTTTCCTGCTGTTCCCAACACCCTCCCGCTCCCACGTTCTCGCAATCCCTCGGTATCAAGCACTTACTCCG…
USA-CDC-CAU-B20665	split	Clade IV	CTAGCCGAACGAATAGACGAACGAAGCACTCCTGAAACAAAAGAACGTTTGGCCACTCCAGCCGAACCCACTTCTCATTTCAATCAGCCCTTCACCACTTCGCTGCCTTTCTGCCTAGCTCCTTCATGCCCAAGCTTCCTTCGGTGTCTGAGTTGATTGTGGGCGCCCAGCTCTCGTCCCACCTCGACCGCTCTCCTAACCACATGACAGTGAAGCACCTGGACTCGAGCCCCAGACTGGCTCACCCCGTGCTGCCTCACCTGGAAAAAAGCACTTTTGCCTCCTCGGTGCCGCCGCCTCTGGCGCCATCGTTACATCCACCCGTGGCGTTTCCTGCTGTTCCCAACACCCTCCCGCTCCCACGTTCTCGCAATCCCTCGGTATCAAGCACTTACTCCG…
B12938	split	Clade IV	CTAGCCGAACGAATAGACGAACGAAGCACTCCTGAAACAAAAGAACGTTTGGCCACTCCAGCCGAACCCACTTCTCATTTCAATCAGCCCTTCACCACTTCGCTGCCTTTCTGCCTAGCTCCTTCATGCCCAAGCTTCCTTCGGTGTCTGAGTTGATTGTGGGCGCCCAGCTCTCGTCCCACCTCGACCGCTCTCCTAACCACATGACAGTGAAGCACCTGGACTCGAGCCCCAGACTGGCTCACCCCGTGCTGCCTCACCTGGAAAAAAGCACTTTTGCCTCCTCGGTGCCGCCGCCTCTGGCGCCATCGTTACATCCACCCGTGGCGTTTCCTGCTGTTCCCAACACCCTCCCGCTCCCACGTTCTCGCAATCCCTCGGTATCAAGCACTTACTCCG…
B12937	split	Clade IV	CTAGCCGAACGAATAGACGAACGAAGCACTCCTGAAACAAAAGAACGTTTGGCCACTCCAGCCGAACCCACTTCTCATTTCAATCAGCCCTTCACCACTTCGCTGCCTTTCTGCCTAGCTCCTTCATGCCCAAGCTTCCTTCGGTGTCTGAGTTGATTGTGGGCGCCCAGCTCTCGTCCCACCTCGACCGCTCTCCTAACCACATGACAGTGAAGCACCTGGACTCGAGCCCCAGACTGGCTCACCCCGTGCTGCCTCACCTGGAAAAAAGCACTTTTGCCTCCTCGGTGCCGCCGCCTCTGGCGCCATCGTTACATCCACCCGTGGCGTTTCCTGCTGTTCCCAACACCCTCCCGCTCCCACGTTCTCGCAATCCCTCGGTATCAAGCACTTACTCCG…
B12579	split	Clade IV	CTAGCCGAACGAATAGACGAACGAAGCACTCCTGAAACAAAAGAACGTTTGGCCACTCCAGCCGAACCCACTTCTCATTTCAATCAGCCCTTCACCACTTCGCTGCCTTTCTGCCTAGCTCCTTCATGCCCAAGCTTCCTTCGGTGTCTGAGTTGATTGTGGGCGCCCAGCTCTCGTCCCACCTCGACCGCTCTCCTAACCACATGACAGTGAAGCACCTGGACTCGAGCCCCAGACTGGCTCACCCCGTGCTGCCTCACCTGGAAAAAAGCACTTTTGCCTCCTCGGTGCCGCCGCCTCTGGCGCCATCGTTACATCCACCCGTGGCGTTTCCTGCTGTTCCCAACACCCTCCCGCTCCCACGTTCTCGCAATCCCTCGGTATCAAGCACTTACTCCG…
B12510	split	Clade IV	CTAGCCGAACGAATAGACGAACGAAGCACTCCTGAAACAAAAGAACGTTTGGCCACTCCAGCCGAACCCACTTCTCATTTCAATCAGCCCTTCACCACTTCGCTGCCTTTCTGCCTAGCTCCTTCATGCCCAAGCTTCCTTCGGTGTCTGAGTTGATTGTGGGCGCCCAGCTCTCGTCCCACCTCGACCGCTCTCCTAACCACATGACAGTGAAGCACCTGGACTCGAGCCCCAGACTGGCTCACCCCGTGCTGCCTCACCTGGAAAAAAGCACTTTTGCCTCCTCGGTGCCGCCGCCTCTGGCGCCATCGTTACATCCACCCGTGGCGTTTCCTGCTGTTCCCAACACCCTCCCGCTCCCACGTTCTCGCAATCCCTCGGTATCAAGCACTTACTCCG…
B12493	split	Clade IV	CTAGCCGAACGAATAGACGAACGAAGCACTCCTGAAACAAAAGAACGTTTGGCCACTCCAGCCGAACCCACTTCTCATTTCAATCAGCCCTTCACCACTTCGCTGCCTTTCTGCCTAGCTCCTTCATGCCCAAGCTTCCTTCGGTGTCTGAGTTGATTGTGGGCGCCCAGCTCTCGTCCCACCTCGACCGCTCTCCTAACCACATGACAGTGAAGCACCTGGACTCGAGCCCCAGACTGGCTCACCCCGTGCTGCCTCACCTGGAAAAAAGCACTTTTGCCTCCTCGGTGCCGCCGCCTCTGGCGCCATCGTTACATCCACCCGTGGCGTTTCCTGCTGTTCCCAACACCCTCCCGCTCCCACGTTCTCGCAATCCCTCGGTATCAAGCACTTACTCCG…
B12406	split	Clade IV	CTAGCCGAACGAATAGACGAACGAAGCACTCCTGAAACAAAAGAACGTTTGGCCACTCCAGCCGAACCCACTTCTCATTTCAATCAGCCCTTCACCACTTCGCTGCCTTTCTGCCTAGCTCCTTCATGCCCAAGCTTCCTTCGGTGTCTGAGTTGATTGTGGGCGCCCAGCTCTCGTCCCACCTCGACCGCTCTCCTAACCACATGACAGTGAAGCACCTGGACTCGAGCCCCAGACTGGCTCACCCCGTGCTGCCTCACCTGGAAAAAAGCACTTTTGCCTCCTCGGTGCCGCCGCCTCTGGCGCCATCGTTACATCCACCCGTGGCGTTTCCTGCTGTTCCCAACACCCTCCCGCTCCCACGTTCTCGCAATCCCTCGGTATCAAGCACTTACTCCG…
B12388	split	Clade IV	CTAGCCGAACGAATAGACGAACGAAGCACTCCTGAAACAAAAGAACGTTTGGCCACTCCAGCCGAACCCACTTCTCATTTCAATCAGCCCTTCACCACTTCGCTGCCTTTCTGCCTAGCTCCTTCATGCCCAAGCTTCCTTCGGTGTCTGAGTTGATTGTGGGCGCCCAGCTCTCGTCCCACCTCGACCGCTCTCCTAACCACATGACAGTGAAGCACCTGGACTCGAGCCCCAGACTGGCTCACCCCGTGCTGCCTCACCTGGAAAAAAGCACTTTTGCCTCCTCGGTGCCGCCGCCTCTGGCGCCATCGTTACATCCACCCGTGGCGTTTCCTGCTGTTCCCAACACCCTCCCGCTCCCACGTTCTCGCAATCCCTCGGTATCAAGCACTTACTCCG…
B12380	split	Clade IV	CTAGCCGAACGAATAGACGAACGAAGCACTCCTGAAACAAAAGAACGTTTGGCCACTCCAGCCGAACCCACTTCTCATTTCAATCAGCCCTTCACCACTTCGCTGCCTTTCTGCCTACCTCCTCCATGCCCAAGCTTCCTTCGGTGTCTGAGTTGATTGTGGGCGCCCAGCTCTCGTCCCACCTCGACCGCTCTCCTAACCACATGACAGTGAAGCACCTGGACTCGAGCCCCAGACTGGCTCACCCCGTGCTGCCTCACCTGGAAAAAAGCACTTTTGCCTCCTCGGTGCCGCCGCCTCTGGCGCCCTCGTTACATCCACCCGTGGCGTTTCCTGCTGTTCCCAACACCCTCCCGCTTCCACGTTCTCGCAATCCCTCGGTATCAAGCACTTACTCTG…
B12378	split	Clade IV	CTAGCCGAACGAATAGACGAACGAAGCACTCCTGAAACAAAAGAACGTTTGGCCACTCCAGCCGAACCCACTTCTCATTTCAATCAGCCCTTCACCACTTCGCTGCCTTTCTGCCTACCTCCTCCATGCCCAAGCTTCCTTCGGTGTCTGAGTTGATTGTGGGCGCCCAGCTCTCGTCCCACCTCGACCGCTCTCCTAACCACATGACAGTGAAGCACCTGGACTCGAGCCCCAGACTGGCTCACCCCGTGCTGCCTCACCTGGAAAAAAGCACTTTTGCCTCCTCGGTGCCGCCGCCTCTGGCGCCCTCGTTACATCCACCCGTGGCGTTTCCTGCTGTTCCCAACACCCTCCCGCTTCCACGTTCTCGCAATCCCTCGGTATCAAGCACTTACTCTG…
B12315	split	Clade IV	CTAGCCGAACGAATAGACGAACGAAGCACTCCTGAAACAAAAGAACGTTTGGCCACTCCAGCCGAACCCACTTCTCATTTCAATCAGCCCTTCACCACTTCGCTGCCTTTCTGCCTACCTCCTCCATGCCCAAGCTTCCTTCGGTGTCTGAGTTGATTGTGGGCGCCCAGCTCTCGTCCCACCTCGACCGCTCTCCTAACCACATGACAGTGAAGCACCTGGACTCGAGCCCCAGACTGGCTCACCCCGTGCTGCCTCACCTGGAAAAAAGCACTTTTGCCTCCTCGGTGCCGCCGCCTCTGGCGCCCTCGTTACATCCACCCGTGGCGTTTCCTGCTGTTCCCAACACCCTCCCGCTTCCACGTTCTCGCAATCCCTCGGTATCAAGCACTTACTCTG…
B12314	split	Clade IV	CTAGCCGAACGAATAGACGAACGAAGCACTCCTGAAACAAAAGAACGTTTGGCCACTCCAGCCGAACCCACTTCTCATTTCAATCAGCCCTTCACCACTTCGCTGCCTTTCTGCCTAGCTCCTTCATGCCCAAGCTTCCTTCGGTGTCTGAGTTGATTGTGGGCGCCCAGCTCTCGTCCCACCTCGACCGCTCTCCTAACCACATGACAGTGAAGCACCTGGACTCGAGCCCCAGACTGGCTCACCCCGTGCTGCCTCACCTGGAAAAAAGCACTTTTGCCTCCTCGGTGCCGCCGCCTCTGGCGCCATCGTTACATCCACCCGTGGCGTTTCCTGCTGTTCCCAACACCCTCCCGCTCCCACGTTCTCGCAATCCCTCGGTATCAAGCACTTACTCCG…
B12312	split	Clade IV	CTAGCCGAACGAATAGACGAACGAAGCACTCCTGAAACAAAAGAACGTTTGGCCACTCCAGCCGAACCCACTTCTCATTTCAATCAGCCCTTCACCACTTCGCTGCCTTTCTGCCTAGCTCCTTCATGCCCAAGCTTCCTTCGGTGTCTGAGTTGATTGTGGGCGCCCAGCTCTCGTCCCACCTCGACCGCTCTCCTAACCACATGACAGTGAAGCACCTGGACTCGAGCCCCAGACTGGCTCACCCCGTGCTGCCTCACCTGGAAAAAAGCACTTTTGCCTCCTCGGTGCCGCCGCCTCTGGCGCCATCGTTACATCCACCCGTGGCGTTTCCTGCTGTTCCCAACACCCTCCCGCTCCCACGTTCTCGCAATCCCTCGGTATCAAGCACTTACTCCG…
B12311	split	Clade IV	CTAGCCGAACGAATAGACGAACGAAGCACTCCTGAAACAAAAGAACGTTTGGCCACTCCAGCCGAACCCACTTCTCATTTCAATCAGCCCTTCACCACTTCGCTGCCTTTCTGCCTAGCTCCTTCATGCCCAAGCTTCCTTCGGTGTCTGAGTTGATTGTGGGCGCCCAGCTCTCGTCCCACCTCGACCGCTCTCCTAACCACATGACAGTGAAGCACCTGGACTCGAGCCCCAGACTGGCTCACCCCGTGCTGCCTCACCTGGAAAAAAGCACTTTTGCCTCCTCGGTGCCGCCGCCTCTGGCGCCATCGTTACATCCACCCGTGGCGTTTCCTGCTGTTCCCAACACCCTCCCGCTCCCACGTTCTCGCAATCCCTCGGTATCAAGCACTTACTCCG…
B12310	split	Clade IV	CTAGCCGAACGAATAGACGAACGAAGCACTCCTGAAACAAAAGAACGTTTGGCCACTCCAGCCGAACCCACTTCTCATTTCAATCAGCCCTTCACCACTTCGCTGCCTTTCTGCCTAGCTCCTTCATGCCCAAGCTTCCTTCGGTGTCTGAGTTGATTGTGGGCGCCCAGCTCTCGTCCCACCTCGACCGCTCTCCTAACCACATGACAGTGAAGCACCTGGACTCGAGCCCCAGACTGGCTCACCCCGTGCTGCCTCACCTGGAAAAAAGCACTTTTGCCTCCTCGGTGCCGCCGCCTCTGGCGCCATCGTTACATCCACCCGTGGCGTTTCCTGCTGTTCCCAACACCCTCCCGCTCCCACGTTCTCGCAATCCCTCGGTATCAAGCACTTACTCCG…
B12309	split	Clade IV	CTAGCCGAACGAATAGACGAACGAAGCACTCCTGAAACAAAAGAACGTTTGGCCACTCCAGCCGAACCCACTTCTCATTTCAATCAGCCCTTCACCACTTCGCTGCCTTTCTGCCTAGCTCCTTCATGCCCAAGCTTCCTTCGGTGTCTGAGTTGATTGTGGGCGCCCAGCTCTCGTCCCACCTCGACCGCTCTCCTAACCACATGACAGTGAAGCACCTGGACTCGAGCCCCAGACTGGCTCACCCCGTGCTGCCTCACCTGGAAAAAAGCACTTTTGCCTCCTCGGTGCCGCCGCCTCTGGCGCCATCGTTACATCCACCCGTGGCGTTTCCTGCTGTTCCCAACACCCTCCCGCTCCCACGTTCTCGCAATCCCTCGGTATCAAGCACTTACTCCG…
B12302	split	Clade IV	CTAGCCGAACGAATAGACGAACGAAGCACTCCTGAAACAAAAGAACGTTTGGCCACTCCAGCCGAACCCACTTCTCATTTCAATCAGCCCTTCACCACTTCGCTGCCTTTCTGCCTAGCTCCTTCATGCCCAAGCTTCCTTCGGTGTCTGAGTTGATTGTGGGCGCCCAGCTCTCGTCCCACCTCGACCGCTCTCCTAACCACATGACAGTGAAGCACCTGGACTCGAGCCCCAGACTGGCTCACCCCGTGCTGCCTCACCTGGAAAAAAGCACTTTTGCCTCCTCGGTGCCGCCGCCTCTGGCGCCATCGTTACATCCACCCGTGGCGTTTCCTGCTGTTCCCAACACCCTCCCGCTCCCACGTTCTCGCAATCCCTCGGTATCAAGCACTTACTCCG…
B12301	split	Clade IV	CTAGCCGAACGAATAGACGAACGAAGCACTCCTGAAACAAAAGAACGTTTGGCCACTCCAGCCGAACCCACTTCTCATTTCAATCAGCCCTTCACCACTTCGCTGCCTTTCTGCCTAGCTCCTTCATGCCCAAGCTTCCTTCGGTGTCTGAGTTGATTGTGGGCGCCCAGCTCTCGTCCCACCTCGACCGCTCTCCTAACCACATGACAGTGAAGCACCTGGACTCGAGCCCCAGACTGGCTCACCCCGTGCTGCCTCACCTGGAAAAAAGCACTTTTGCCTCCTCGGTGCCGCCGCCTCTGGCGCCATCGTTACATCCACCCGTGGCGTTTCCTGCTGTTCCCAACACCCTCCCGCTCCCACGTTCTCGCAATCCCTCGGTATCAAGCACTTACTCCG…
B12299	split	Clade IV	CTAGCCGAACGAATAGACGAACGAAGCACTCCTGAAACAAAAGAACGTTTGGCCACTCCAGCCGAACCCACTTCTCATTTCAATCAGCCCTTCACCACTTCGCTGCCTTTCTGCCTAGCTCCTTCATGCCCAAGCTTCCTTCGGTGTCTGAGTTGATTGTGGGCGCCCAGCTCTCGTCCCACCTCGACCGCTCTCCTAACCACATGACAGTGAAGCACCTGGACTCGAGCCCCAGACTGGCTCACCCCGTGCTGCCTCACCTGGAAAAAAGCACTTTTGCCTCCTCGGTGCCGCCGCCTCTGGCGCCATCGTTACATCCACCCGTGGCGTTTCCTGCTGTTCCCAACACCCTCCCGCTCCCACGTTCTCGCAATCCCTCGGTATCAAGCACTTACTCCG…
B12298	split	Clade IV	CTAGCCGAACGAATAGACGAACGAAGCACTCCTGAAACAAAAGAACGTTTGGCCACTCCAGCCGAACCCACTTCTCATTTCAATCAGCCCTTCACCACTTCGCTGCCTTTCTGCCTAGCTCCTTCATGCCCAAGCTTCCTTCGGTGTCTGAGTTGATTGTGGGCGCCCAGCTCTCGTCCCACCTCGACCGCTCTCCTAACCACATGACAGTGAAGCACCTGGACTCGAGCCCCAGACTGGCTCACCCCGTGCTGCCTCACCTGGAAAAAAGCACTTTTGCCTCCTCGGTGCCGCCGCCTCTGGCGCCATCGTTACATCCACCCGTGGCGTTTCCTGCTGTTCCCAACACCCTCCCGCTCCCACGTTCTCGCAATCCCTCGGTATCAAGCACTTACTCCG…
B12295	split	Clade IV	CTAGCCGAACGAATAGACGAACGAAGCACTCCTGAAACAAAAGAACGTTTGGCCACTCCAGCCGAACCCACTTCTCATTTCAATCAGCCCTTCACCACTTCGCTGCCTTTCTGCCTAGCTCCTTCATGCCCAAGCTTCCTTCGGTGTCTGAGTTGATTGTGGGCGCCCAGCTCTCGTCCCACCTCGACCGCTCTCCTAACCACATGACAGTGAAGCACCTGGACTCGAGCCCCAGACTGGCTCACCCCGTGCTGCCTCACCTGGAAAAAAGCACTTTTGCCTCCTCGGTGCCGCCGCCTCTGGCGCCATCGTTACATCCACCCGTGGCGTTTCCTGCTGTTCCCAACACCCTCCCGCTCCCACGTTCTCGCAATCCCTCGGTATCAAGCACTTACTCCG…
B12294	split	Clade IV	CTAGCCGAACGAATAGACGAACGAAGCACTCCTGAAACAAAAGAACGTTTGGCCACTCCAGCCGAACCCACTTCTCATTTCAATCAGCCCTTCACCACTTCGCTGCCTTTCTGCCTAGCTCCTTCATGCCCAAGCTTCCTTCGGTGTCTGAGTTGATTGTGGGCGCCCAGCTCTCGTCCCACCTCGACCGCTCTCCTAACCACATGACAGTGAAGCACCTGGACTCGAGCCCCAGACTGGCTCACCCCGTGCTGCCTCACCTGGAAAAAAGCACTTTTGCCTCCTCGGTGCCGCCGCCTCTGGCGCCATCGTTACATCCACCCGTGGCGTTTCCTGCTGTTCCCAACACCCTCCCGCTCCCACGTTCTCGCAATCCCTCGGTATCAAGCACTTACTCCG…
B12292	split	Clade IV	CTAGCCGAACGAATAGACGAACGAAGCACTCCTGAAACAAAAGAACGTTTGGCCACTCCAGCCGAACCCACTTCTCATTTCAATCAGCCCTTCACCACTTCGCTGCCTTTCTGCCTAGCTCCTTCATGCCCAAGCTTCCTTCGGTGTCTGAGTTGATTGTGGGCGCCCAGCTCTCGTCCCACCTCGACCGCTCTCCTAACCACATGACAGTGAAGCACCTGGACTCGAGCCCCAGACTGGCTCACCCCGTGCTGCCTCACCTGGAAAAAAGCACTTTTGCCTCCTCGGTGCCGCCGCCTCTGGCGCCATCGTTACATCCACCCGTGGCGTTTCCTGCTGTTCCCAACACCCTCCCGCTCCCACGTTCTCGCAATCCCTCGGTATCAAGCACTTACTCCG…
B12290	split	Clade IV	CTAGCCGAACGAATAGACGAACGAAGCACTCCTGAAACAAAAGAACGTTTGGCCACTCCAGCCGAACCCACTTCTCATTTCAATCAGCCCTTCACCACTTCGCTGCCTTTCTGCCTAGCTCCTTCATGCCCAAGCTTCCTTCGGTGTCTGAGTTGATTGTGGGCGCCCAGCTCTCGTCCCACCTCGACCGCTCTCCTAACCACATGACAGTGAAGCACCTGGACTCGAGCCCCAGACTGGCTCACCCCGTGCTGCCTCACCTGGAAAAAAGCACTTTTGCCTCCTCGGTGCCGCCGCCTCTGGCGCCATCGTTACATCCACCCGTGGCGTTTCCTGCTGTTCCCAACACCCTCCCGCTCCCACGTTCTCGCAATCCCTCGGTATCAAGCACTTACTCCG…
B12289	split	Clade IV	CTAGCCGAACGAATAGACGAACGAAGCACTCCTGAAACAAAAGAACGTTTGGCCACTCCAGCCGAACCCACTTCTCATTTCAATCAGCCCTTCACCACTTCGCTGCCTTTCTGCCTAGCTCCTTCATGCCCAAGCTTCCTTCGGTGTCTGAGTTGATTGTGGGCGCCCAGCTCTCGTCCCACCTCGACCGCTCTCCTAACCACATGACAGTGAAGCACCTGGACTCGAGCCCCAGACTGGCTCACCCCGTGCTGCCTCACCTGGAAAAAAGCACTTTTGCCTCCTCGGTGCCGCCGCCTCTGGCGCCATCGTTACATCCACCCGTGGCGTTTCCTGCTGTTCCCAACACCCTCCCGCTCCCACGTTCTCGCAATCCCTCGGTATCAAGCACTTACTCCG…
B12287	split	Clade IV	CTAGCCGAACGAATAGACGAACGAAGCACTCCTGAAACAAAAGAACGTTTGGCCACTCCAGCCGAACCCACTTCTCATTTCAATCAGCCCTTCACCACTTCGCTGCCTTTCTGCCTAGCTCCTTCATGCCCAAGCTTCCTTCGGTGTCTGAGTTGATTGTGGGCGCCCAGCTCTCGTCCCACCTCGACCGCTCTCCTAACCACATGACAGTGAAGCACCTGGACTCGAGCCCCAGACTGGCTCACCCCGTGCTGCCTCACCTGGAAAAAAGCACTTTTGCCTCCTCGGTGCCGCCGCCTCTGGCGCCATCGTTACATCCACCCGTGGCGTTTCCTGCTGTTCCCAACACCCTCCCGCTCCCACGTTCTCGCAATCCCTCGGTATCAAGCACTTACTCCG…
B12244	split	Clade IV	CTAGCCGAACGAATAGACGAACGAAGCACTCCTGAAACAAAAGAACGTTTGGCCACTCCAGCCGAACCCACTTCTCATTTCAATCAGCCCTTCACCACTTCGCTGCCTTTCTGCCTAGCTCCTTCATGCCCAAGCTTCCTTCGGTGTCTGAGTTGATTGTGGGCGCCCAGCTCTCGTCCCACCTCGACCGCTCTCCTAACCACATGACAGTGAAGCACCTGGACTCGAGCCCCAGACTGGCTCACCCCGTGCTGCCTCACCTGGAAAAAAGCACTTTTGCCTCCTCGGTGCCGCCGCCTCTGGCGCCATCGTTACATCCACCCGTGGCGTTTCCTGCTGTTCCCAACACCCTCCCGCTCCCACGTTCTCGCAATCCCTCGGTATCAAGCACTTACTCCG…
B12229	split	Clade IV	CTAGCCGAACGAATAGACGAACGAAGCACTCCTGAAACAAAAGAACGTTTGGCCACTCCAGCCGAACCCACTTCTCATTTCAATCAGCCCTTCACCACTTCGCTGCCTTTCTGCCTAGCTCCTTCATGCCCAAGCTTCCTTCGGTGTCTGAGTTGATTGTGGGCGCCCAGCTCTCGTCCCACCTCGACCGCTCTCCTAACCACATGACAGTGAAGCACCTGGACTCGAGCCCCAGACTGGCTCACCCCGTGCTGCCTCACCTGGAAAAAAGCACTTTTGCCTCCTCGGTGCCGCCGCCTCTGGCGCCATCGTTACATCCACCCGTGGCGTTTCCTGCTGTTCCCAACACCCTCCCGCTCCCACGTTCTCGCAATCCCTCGGTATCAAGCACTTACTCCG…
B12190	split	Clade IV	CTAGCCGAACGAATAGACGAACGAAGCACTCCTGAAACAAAAGAACGTTTGGCCACTCCAGCCGAACCCACTTCTCATTTCAATCAGCCCTTCACCACTTCGCTGCCTTTCTGCCTAGCTCCTTCATGCCCAAGCTTCCTTCGGTGTCTGAGTTGATTGTGGGCGCCCAGCTCTCGTCCCACCTCGACCGCTCTCCTAACCACATGACAGTGAAGCACCTGGACTCGAGCCCCAGACTGGCTCACCCCGTGCTGCCTCACCTGGAAAAAAGCACTTTTGCCTCCTCGGTGCCGCCGCCTCTGGCGCCATCGTTACATCCACCCGTGGCGTTTCCTGCTGTTCCCAACACCCTCCCGCTCCCACGTTCTCGCAATCCCTCGGTATCAAGCACTTACTCCG…
B12189	split	Clade IV	CTAGCCGAACGAATAGACGAACGAAGCACTCCTGAAACAAAAGAACGTTTGGCCACTCCAGCCGAACCCACTTCTCATTTCAATCAGCCCTTCACCACTTCGCTGCCTTTCTGCCTAGCTCCTTCATGCCCAAGCTTCCTTCGGTGTCTGAGTTGATTGTGGGCGCCCAGCTCTCGTCCCACCTCGACCGCTCTCCTAACCACATGACAGTGAAGCACCTGGACTCGAGCCCCAGACTGGCTCACCCCGTGCTGCCTCACCTGGAAAAAAGCACTTTTGCCTCCTCGGTGCCGCCGCCTCTGGCGCCATCGTTACATCCACCCGTGGCGTTTCCTGCTGTTCCCAACACCCTCCCGCTCCCACGTTCTCGCAATCCCTCGGTATCAAGCACTTACTCCG…
B12107	split	Clade IV	CTAGCCGAACGAATAGACGAACGAAGCACTCCTGAAACAAAAGAACGTTTGGCCACTCCAGCCGAACCCACTTCTCATTTCAATCAGCCCTTCACCACTTCGCTGCCTTTCTGCCTAGCTCCTTCATGCCCAAGCTTCCTTCGGTGTCTGAGTTGATTGTGGGCGCCCAGCTCTCGTCCCACCTCGACCGCTCTCCTAACCACATGACAGTGAAGCACCTGGACTCGAGCCCCAGACTGGCTCACCCCGTGCTGCCTCACCTGGAAAAAAGCACTTTTGCCTCCTCGGTGCCGCCGCCTCTGGCGCCATCGTTACATCCACCCGTGGCGTTTCCTGCTGTTCCCAACACCCTCCCGCTCCCACGTTCTCGCAATCCCTCGGTATCAAGCACTTACTCCG…
B12106	split	Clade IV	CTAGCCGAACGAATAGACGAACGAAGCACTCCTGAAACAAAAGAACGTTTGGCCACTCCAGCCGAACCCACTTCTCATTTCAATCAGCCCTTCACCACTTCGCTGCCTTTCTGCCTAGCTCCTTCATGCCCAAGCTTCCTTCGGTGTCTGAGTTGATTGTGGGCGCCCAGCTCTCGTCCCACCTCGACCGCTCTCCTAACCACATGACAGTGAAGCACCTGGACTCGAGCCCCAGACTGGCTCACCCCGTGCTGCCTCACCTGGAAAAAAGCACTTTTGCCTCCTCGGTGCCGCCGCCTCTGGCGCCATCGTTACATCCACCCGTGGCGTTTCCTGCTGTTCCCAACACCCTCCCGCTCCCACGTTCTCGCAATCCCTCGGTATCAAGCACTTACTCCG…
B12104	split	Clade IV	CTAGCCGAACGAATAGACGAACGAAGCACTCCTGAAACAAAAGAACGTTTGGCCACTCCAGCCGAACCCACTTCTCATTTCAATCAGCCCTTCACCACTTCGCTGCCTTTCTGCCTACCTCCTCCATGCCCAAGCTTCCTTCGGTGTCTGAGTTGATTGTGGGCGCCCAGCTCTCGTCCCACCTCGACCGCTCTCCTAACCACATGACAGTGAAGCACCTGGACTCGAGCCCCAGACTGGCTCACCCCGTGCTGCCTCACCTGGAAAAAAGCACTTTTGCCTCCTCGGTGCCGCCGCCTCTGGCGCCCTCGTTACATCCACCCGTGGCGTTTCCTGCTGTTCCCAACACCCTCCCGCTTCCACGTTCTCGCAATCCCTCGGTATCAAGCACTTACTCTG…
B12103	split	Clade IV	CTAGCCGAACGAATAGACGAACGAAGCACTCCTGAAACAAAAGAACGTTTGGCCACTCCAGCCGAACCCACTTCTCATTTCAATCAGCCCTTCACCACTTCGCTGCCTTTCTGCCTACCTCCTCCATGCCCAAGCTTCGTTCGGTGTCTGAGTTGATTGTGGGCGCCCAGCTCTCGTCCCACCTCGACCGCTCTCCTAACCACATGACAGTGAAGCACCTGGACTCGAGCCCCAGACTGGCTCACCCCGTGCTGCCTCACCTGGAAAAAAGCACTTTTGCCTCCTCGGTGCCGCCGCCTCTGGCGCCCTCGTTACATCCACCCGTGGCGTTTCCTGCTGTTCCCAACACCCTCCCGCTTCCACGTTCTCGCAATCCCTCGGTATCAAGCACTTACTCTG…
B12102	split	Clade IV	CTAGCCGAACGAATAGACGAACGAAGCACTCCTGAAACAAAAGAACGTTTGGCCACTCCAGCCGAACCCACTTCTCATTTCAATCAGCCCTTCACCACTTCGCTGCCTTTCTGCCTACCTCCTCCATGCCCAAGCTTCCTTCGGTGTCTGAGTTGATTGTGGGCGCCCAGCTCTCGTCCCACCTCGACCGCTCTCCTAACCACATGACAGTGAAGCACCTGGACTCGAGCCCCAGACTGGCTCACCCCGTGCTGCCTCACCTGGAAAAAAGCACTTTTGCCTCCTCGGTGCCGCCGCCTCTGGCGCCCTCGTTACATCCACCCGTGGCGTTTCCTGCTGTTCCCAACACCCTCCCGCTTCCACGTTCTCGCAATCCCTCGGTATCAAGCACTTACTCTG…
B12101	split	Clade IV	CTAGCCGAACGAATAGACGAACGAAGCACTCCTGAAACAAAAGAACGTTTGGCCACTCCAGCCGAACCCACTTCTCATTTCAATCAGCCCTTCACCACTTCGCTGCCTTTCTGCCTACCTCCTCCATGCCCAAGCTTCCTTCGGTGTCTGAGTTGATTGTGGGCGCCCAGCTCTCGTCCCACCTCGACCGCTCTCCTAACCACATGACAGTGAAGCACCTGGACTCGAGCCCCAGACTGGCTCACCCCGTGCTGCCTCACCTGGAAAAAAGCACTTTTGCCTCCTCGGTGCCGCCGCCTCTGGCGCCCTCGTTACATCCACCCGTGGCGTTTCCTGCTGTTCCCAACACCCTCCCGCTTCCACGTTCTCGCAATCCCTCGGTATCAAGCACTTACTCTG…
B12100	split	Clade IV	CTAGCCGAACGAATAGACGAACGAAGCACTCCTGAAACAAAAGAACGTTTGGCCACTCCAGCCGAACCCACTTCTCATTTCAATCAGCCCTTCACCACTTCGCTGCCTTTCTGCCTACCTCCTCCATGCCCAAGCTTCGTTCGGTGTCTGAGTTGATTGTGGGCGCCCAGCTCTCGTCCCACCTCGACCGCTCTCCTAACCACATGACAGTGAAGCACCTGGACTCGAGCCCCAGACTGGCTCACCCCGTGCTGCCTCACCTGGAAAAAAGCACTTTTGCCTCCTCGGTGCCGCCGCCTCTGGCGCCCTCGTTACATCCACCCGTGGCGTTTCCTGCTGTTCCCAACACCCTCCCGCTTCCACGTTCTCGCAATCCCTCGGTATCAAGCACTTACTCTG…
B12099	split	Clade IV	CTAGCCGAACGAATAGACGAACGAAGCACTCCTGAAACAAAAGAACGTTTGGCCACTCCAGCCGAACCCACTTCTCATTTCAATCAGCCCTTCACCACTTCGCTGCCTTTCTGCCTACCTCCTCCATGCCCAAGCTTCCTTCGGTGTCTGAGTTGATTGTGGGCGCCCAGCTCTCGTCCCACCTCGACCGCTCTCCTAACCACATGACAGTGAAGCACCTGGACTCGAGCCCCAGACTGGCTCACCCCGTGCTGCCTCACCTGGAAAAAAGCACTTTTGCCTCCTCGGTGCCGCCGCCTCTGGCGCCCTCGTTACATCCACCCGTGGCGTTTCCTGCTGTTCCCAACACCCTCCCGCTTCCACGTTCTCGCAATCCCTCGGTATCAAGCACTTACTCTG…
B12098	split	Clade IV	CTAGCCGAACGAATAGACGAACGAAGCACTCCTGAAACAAAAGAACGTTTGGCCACTCCAGCCGAACCCACTTCTCATTTCAATCAGCCCTTCACCACTTCGCTGCCTTTCTGCCTACCTCCTCCATGCCCAAGCTTCCTTCGGTGTCTGAGTTGATTGTGGGCGCCCAGCTCTCGTCCCACCTCGACCGCTCTCCTAACCACATGACAGTGAAGCACCTGGACTCGAGCCCCAGACTGGCTCACCCCGTGCTGCCTCACCTGGAAAAAAGCACTTTTGCCTCCTCGGTGCCGCCGCCTCTGGCGCCCTCGTTACATCCACCCGTGGCGTTTCCTGCTGTTCCCAACACCCTCCCGCTTCCACGTTCTCGCAATCCCTCGGTATCAAGCACTTACTCTG…
B12097	split	Clade IV	CTAGCCGAACGAATAGACGAACGAAGCACTCCTGAAACAAAAGAACGTTTGGCCACTCCAGCCGAACCCACTTCTCATTTCAATCAGCCCTTCACCACTTCGCTGCCTTTCTGCCTAGCTCCTTCATGCCCAAGCTTCCTTCGGTGTCTGAGTTGATTGTGGGCGCCCAGCTCTCGTCCCACCTCGACCGCTCTCCTAACCACATGACAGTGAAGCACCTGGACTCGAGCCCCAGACTGGCTCACCCCGTGCTGCCTCACCTGGAAAAAAGCACTTTTGCCTCCTCGGTGCCGCCGCCTCTGGCGCCATCGTTACATCCACCCGTGGCGTTTCCTGCTGTTCCCAACACCCTCCCGCTCCCACGTTCTCGCAATCCCTCGGTATCAAGCACTTACTCCG…
B12096	split	Clade IV	CTAGCCGAACGAATAGACGAACGAAGCACTCCTGAAACAAAAGAACGTTTGGCCACTCCAGCCGAACCCACTTCTCATTTCAATCAGCCCTTCACCACTTCGCTGCCTTTCTGCCTAGCTCCTTCATGCCCAAGCTTCCTTCGGTGTCTGAGTTGATTGTGGGCGCCCAGCTCTCGTCCCACCTCGACCGCTCTCCTAACCACATGACAGTGAAGCACCTGGACTCGAGCCCCAGACTGGCTCACCCCGTGCTGCCTCACCTGGAAAAAAGCACTTTTGCCTCCTCGGTGCCGCCGCCTCTGGCGCCATCGTTACATCCACCCGTGGCGTTTCCTGCTGTTCCCAACACCCTCCCGCTCCCACGTTCTCGCAATCCCTCGGTATCAAGCACTTACTCCG…
B12095	split	Clade IV	CTAGCCGAACGAATAGACGAACGAAGCACTCCTGAAACAAAAGAACGTTTGGCCACTCCAGCCGAACCCACTTCTCATTTCAATCAGCCCTTCACCACTTCGCTGCCTTTCTGCCTACCTCCTCCATGCCCAAGCTTCCTTCGGTGTCTGAGTTGATTGTGGGCGCCCAGCTCTCGTCCCACCTCGACCGCTCTCCTAACCACATGACAGTGAAGCACCTGGACTCGAGCCCCAGACTGGCTCACCCCGTGCTGCCTCACCTGGAAAAAAGCACTTTTGCCTCCTCGGTGCCGCCGCCTCTGGCGCCCTCGTTACATCCACCCGTGGCGTTTCCTGCTGTTCCCAACACCCTCCCGCTTCCACGTTCTCGCAATCCCTCGGTATCAAGCACTTACTCTG…
B12094	split	Clade IV	CTAGCCGAACGAATAGACGAACGAAGCACTCCTGAAACAAAAGAACGTTTGGCCACTCCAGCCGAACCCACTTCTCATTTCAATCAGCCCTTCACCACTTCGCTGCCTTTCTGCCTACCTCCTCCATGCCCAAGCTTCCTTCGGTGTCTGAGTTGATTGTGGGCGCCCAGCTCTCGTCCCACCTCGACCGCTCTCCTAACCACATGACAGTGAAGCACCTGGACTCGAGCCCCAGACTGGCTCACCCCGTGCTGCCTCACCTGGAAAAAAGCACTTTTGCCTCCTCGGTGCCGCCGCCTCTGGCGCCCTCGTTACATCCACCCGTGGCGTTTCCTGCTGTTCCCAACACCCTCCCGCTTCCACGTTCTCGCAATCCCTCGGTATCAAGCACTTACTCTG…
B12077	split	Clade IV	CTAGCCGAACGAATAGACGAACGAAGCACTCCTGAAACAAAAGAACGTTTGGCCACTCCAGCCGAACCCACTTCTCATTTCAATCAGCCCTTCACCACTTCGCTGCCTTTCTGCCTACCTCCTCCATGCCCAAGCTTCGTTCGGTGTCTGAGTTGATTGTGGGCGCCCAGCTCTCGTCCCACCTCGACCGCTCTCCTAACCACATGACAGTGAAGCACCTGGACTCGAGCCCCAGACTGGCTCACCCCGTGCTGCCTCACCTGGAAAAAAGCACTTTTGCCTCCTCGGTGCCGCCGCCTCTGGCGCCCTCGTTACATCCACCCGTGGCGTTTCCTGCTGTTCCCAACACCCTCCCGCTTCCACGTTCTCGCAATCCCTCGGTATCAAGCACTTACTCTG…
B12046	split	Clade IV	CTAGCCGAACGAATAGACGAACGAAGCACTCCTGAAACAAAAGAACGTTTGGCCACTCCAGCCGAACCCACTTCTCATTTCAATCAGCCCTTCACCACTTCGCTGCCTTTCTGCCTACCTCCTCCATGCCCAAGCTTCGTTCGGTGTCTGAGTTGATTGTGGGCGCCCAGCTCTCGTCCCACCTCGACCGCTCTCCTAACCACATGACAGTGAAGCACCTGGACTCGAGCCCCAGACTGGCTCACCCCGTGCTGCCTCACCTGGAAAAAAGCACTTTTGCCTCCTCGGTGCCGCCGCCTCTGGCGCCCTCGTTACATCCACCCGTGGCGTTTCCTGCTGTTCCCAACACCCTCCCGCTTCCACGTTCTCGCAATCCCTCGGTATCAAGCACTTACTCTG…
B12036	split	Clade IV	CTAGCCGAACGAATAGACGAACGAAGCACTCCTGAAACAAAAGAACGTTTGGCCACTCCAGCCGAACCCACTTCTCATTTCAATCAGCCCTTCACCACTTCGCTGCCTTTCTGCCTACCTCCTCCATGCCCAAGCTTCCTTCGGTGTCTGAGTTGATTGTGGGCGCCCAGCTCTCGTCCCACCTCGACCGCTCTCCTAACCACATGACAGTGAAGCACCTGGACTCGAGCCCCAGACTGGCTCACCCCGTGCTGCCTCACCTGGAAAAAAGCACTTTTGCCTCCTCGGTGCCGCCGCCTCTGGCGCCCTCGTTACATCCACCCGTGGCGTTTCCTGCTGTTCCCAACACCCTCCCGCTTCCACGTTCTCGCAATCCCTCGGTATCAAGCACTTACTCTG…
B12035	split	Clade IV	CTAGCCGAACGAATAGACGAACGAAGCACTCCTGAAACAAAAGAACGTTTGGCCACTCCAGCCGAACCCACTTCTCATTTCAATCAGCCCTTCACCACTTCGCTGCCTTTCTGCCTACCTCCTCCATGCCCAAGCTTCCTTCGGTGTCTGAGTTGATTGTGGGCGCCCAGCTCTCGTCCCACCTCGACCGCTCTCCTAACCACATGACAGTGAAGCACCTGGACTCGAGCCCCAGACTGGCTCACCCCGTGCTGCCTCACCTGGAAAAAAGCACTTTTGCCTCCTCGGTGCCGCCGCCTCTGGCGCCCTCGTTACATCCACCCGTGGCGTTTCCTGCTGTTCCCAACACCCTCCCGCTTCCACGTTCTCGCAATCCCTCGGTATCAAGCACTTACTCTG…
B12034	split	Clade IV	CTAGCCGAACGAATAGACGAACGAAGCACTCCTGAAACAAAAGAACGTTTGGCCACTCCAGCCGAACCCACTTCTCATTTCAATCAGCCCTTCACCACTTCGCTGCCTTTCTGCCTACCTCCTCCATGCCCAAGCTTCCTTCGGTGTCTGAGTTGATTGTGGGCGCCCAGCTCTCGTCCCACCTCGACCGCTCTCCTAACCACATGACAGTGAAGCACCTGGACTCGAGCCCCAGACTGGCTCACCCCGTGCTGCCTCACCTGGAAAAAAGCACTTTTGCCTCCTCGGTGCCGCCGCCTCTGGCGCCCTCGTTACATCCACCCGTGGCGTTTCCTGCTGTTCCCAACACCCTCCCGCTTCCACGTTCTCGCAATCCCTCGGTATCAAGCACTTACTCTG…
B12033	split	Clade IV	CTAGCCGAACGAATAGACGAACGAAGCACTCCTGAAACAAAAGAACGTTTGGCCACTCCAGCCGAACCCACTTCTCATTTCAATCAGCCCTTCACCACTTCGCTGCCTTTCTGCCTACCTCCTCCATGCCCAAGCTTCCTTCGGTGTCTGAGTTGATTGTGGGCGCCCAGCTCTCGTCCCACCTCGACCGCTCTCCTAACCACATGACAGTGAAGCACCTGGACTCGAGCCCCAGACTGGCTCACCCCGTGCTGCCTCACCTGGAAAAAAGCACTTTTGCCTCCTCGGTGCCGCCGCCTCTGGCGCCCTCGTTACATCCACCCGTGGCGTTTCCTGCTGTTCCCAACACCCTCCCGCTTCCACGTTCTCGCAATCCCTCGGTATCAAGCACTTACTCTG…
B12032	split	Clade IV	CTAGCCGAACGAATAGACGAACGAAGCACTCCTGAAACAAAAGAACGTTTGGCCACTCCAGCCGAACCCACTTCTCATTTCAATCAGCCCTTCACCACTTCGCTGCCTTTCTGCCTACCTCCTCCATGCCCAAGCTTCCTTCGGTGTCTGAGTTGATTGTGGGCGCCCAGCTCTCGTCCCACCTCGACCGCTCTCCTAACCACATGACAGTGAAGCACCTGGACTCGAGCCCCAGACTGGCTCACCCCGTGCTGCCTCACCTGGAAAAAAGCACTTTTGCCTCCTCGGTGCCGCCGCCTCTGGCGCCCTCGTTACATCCACCCGTGGCGTTTCCTGCTGTTCCCAACACCCTCCCGCTTCCACGTTCTCGCAATCCCTCGGTATCAAGCACTTACTCTG…
B12031	split	Clade IV	CTAGCCGAACGAATAGACGAACGAAGCACTCCTGAAACAAAAGAACGTTTGGCCACTCCAGCCGAACCCACTTCTCATTTCAATCAGCCCTTCACCACTTCGCTGCCTTTCTGCCTACCTCCTCCATGCCCAAGCTTCCTTCGGTGTCTGAGTTGATTGTGGGCGCCCAGCTCTCGTCCCACCTCGACCGCTCTCCTAACCACATGACAGTGAAGCACCTGGACTCGAGCCCCAGACTGGCTCACCCCGTGCTGCCTCACCTGGAAAAAAGCACTTTTGCCTCCTCGGTGCCGCCGCCTCTGGCGCCCTCGTTACATCCACCCGTGGCGTTTCCTGCTGTTCCCAACACCCTCCCGCTTCCACGTTCTCGCAATCCCTCGGTATCAAGCACTTACTCTG…
B12030	split	Clade IV	CTAGCCGAACGAATAGACGAACGAAGCACTCCTGAAACAAAAGAACGTTTGGCCACTCCAGCCGAACCCACTTCTCATTTCAATCAGCCCTTCACCACTTCGCTGCCTTTCTGCCTACCTCCTCCATGCCCAAGCTTCCTTCGGTGTCTGAGTTGATTGTGGGCGCCCAGCTCTCGTCCCACCTCGACCGCTCTCCTAACCACATGACAGTGAAGCACCTGGACTCGAGCCCCAGACTGGCTCACCCCGTGCTGCCTCACCTGGAAAAAAGCACTTTTGCCTCCTCGGTGCCGCCGCCTCTGGCGCCCTCGTTACATCCACCCGTGGCGTTTCCTGCTGTTCCCAACACCCTCCCGCTTCCACGTTCTCGCAATCCCTCGGTATCAAGCACTTACTCTG…
B12029	split	Clade IV	CTAGCCGAACGAATAGACGAACGAAGCACTCCTGAAACAAAAGAACGTTTGGCCACTCCAGCCGAACCCACTTCTCATTTCAATCAGCCCTTCACCACTTCGCTGCCTTTCTGCCTACCTCCTCCATGCCCAAGCTTCCTTCGGTGTCTGAGTTGATTGTGGGCGCCCAGCTCTCGTCCCACCTCGACCGCTCTCCTAACCACATGACAGTGAAGCACCTGGACTCGAGCCCCAGACTGGCTCACCCCGTGCTGCCTCACCTGGAAAAAAGCACTTTTGCCTCCTCGGTGCCGCCGCCTCTGGCGCCCTCGTTACATCCACCCGTGGCGTTTCCTGCTGTTCCCAACACCCTCCCGCTTCCACGTTCTCGCAATCCCTCGGTATCAAGCACTTACTCTG…
B12028	split	Clade IV	CTAGCCGAACGAATAGACGAACGAAGCACTCCTGAAACAAAAGAACGTTTGGCCACTCCAGCCGAACCCACTTCTCATTTCAATCAGCCCTTCACCACTTCGCTGCCTTTCTGCCTAGCTCCTTCATGCCCAAGCTTCCTTCGGTGTCTGAGTTGATTGTGGGCGCCCAGCTCTCGTCCCACCTCGACCGCTCTCCTAACCACATGACAGTGAAGCACCTGGACTCGAGCCCCAGACTGGCTCACCCCGTGCTGCCTCACCTGGAAAAAAGCACTTTTGCCTCCTCGGTGCCGCCGCCTCTGGCGCCATCGTTACATCCACCCGTGGCGTTTCCTGCTGTTCCCAACACCCTCCCGCTCCCACGTTCTCGCAATCCCTCGGTATCAAGCACTTACTCCG…
B11886	split	Clade IV	CTAGCCGAACGAATAGACGAACGAAGCACTCCTGAAACAAAAGAACGTTTGGCCACTCCAGCCGAACCCACTTCTCATTTCAATCAGCCCTTCACCACTTCGCTGCCTTTCTGCCTAGCTCCTTCATGCCCAAGCTTCCTTCGGTGTCTGAGTTGATTGTGGGCGCCCAGCTCTCGTCCCACCTCGACCGCTCTCCTAACCACATGACAGTGAAGCACCTGGACTCGAGCCCCAGACTGGCTCACCCCGTGCTGCCTCACCTGGAAAAAAGCACTTTTGCCTCCTCGGTGCCGCCGCCTCTGGCGCCATCGTTACATCCACCCGTGGCGTTTCCTGCTGTTCCCAACACCCTCCCGCTCCCACGTTCTCGCAATCCCTCGGTATCAAGCACTTACTCCG…
B11885	split	Clade IV	CTAGCCGAACGAATAGACGAACGAAGCACTCCTGAAACAAAAGAACGTTTGGCCACTCCAGCCGAACCCACTTCTCATTTCAATCAGCCCTTCACCACTTCGCTGCCTTTCTGCCTAGCTCCTTCATGCCCAAGCTTCCTTCGGTGTCTGAGTTGATTGTGGGCGCCCAGCTCTCGTCCCACCTCGACCGCTCTCCTAACCACATGACAGTGAAGCACCTGGACTCGAGCCCCAGACTGGCTCACCCCGTGCTGCCTCACCTGGAAAAAAGCACTTTTGCCTCCTCGGTGCCGCCGCCTCTGGCGCCATCGTTACATCCACCCGTGGCGTTTCCTGCTGTTCCCAACACCCTCCCGCTCCCACGTTCTCGCAATCCCTCGGTATCAAGCACTTACTCCG…
B11884	split	Clade IV	CTAGCCGAACGAATAGACGAACGAAGCACTCCTGAAACAAAAGAACGTTTGGCCACTCCAGCCGAACCCACTTCTCATTTCAATCAGCCCTTCACCACTTCGCTGCCTTTCTGCCTAGCTCCTTCATGCCCAAGCTTCCTTCGGTGTCTGAGTTGATTGTGGGCGCCCAGCTCTCGTCCCACCTCGACCGCTCTCCTAACCACATGACAGTGAAGCACCTGGACTCGAGCCCCAGACTGGCTCACCCCGTGCTGCCTCACCTGGAAAAAAGCACTTTTGCCTCCTCGGTGCCGCCGCCTCTGGCGCCATCGTTACATCCACCCGTGGCGTTTCCTGCTGTTCCCAACACCCTCCCGCTCCCACGTTCTCGCAATCCCTCGGTATCAAGCACTTACTCCG…
B11883	split	Clade IV	CTAGCCGAACGAATAGACGAACGAAGCACTCCTGAAACAAAAGAACGTTTGGCCACTCCAGCCGAACCCACTTCTCATTTCAATCAGCCCTTCACCACTTCGCTGCCTTTCTGCCTAGCTCCTTCATGCCCAAGCTTCCTTCGGTGTCTGAGTTGATTGTGGGCGCCCAGCTCTCGTCCCACCTCGACCGCTCTCCTAACCACATGACAGTGAAGCACCTGGACTCGAGCCCCAGACTGGCTCACCCCGTGCTGCCTCACCTGGAAAAAAGCACTTTTGCCTCCTCGGTGCCGCCGCCTCTGGCGCCATCGTTACATCCACCCGTGGCGTTTCCTGCTGTTCCCAACACCCTCCCGCTCCCACGTTCTCGCAATCCCTCGGTATCAAGCACTTACTCCG…
B11882	split	Clade IV	CTAGCCGAACGAATAGACGAACGAAGCACTCCTGAAACAAAAGAACGTTTGGCCACTCCAGCCGAACCCACTTCTCATTTCAATCAGCCCTTCACCACTTCGCTGCCTTTCTGCCTAGCTCCTTCATGCCCAAGCTTCCTTCGGTGTCTGAGTTGATTGTGGGCGCCCAGCTCTCGTCCCACCTCGACCGCTCTCCTAACCACATGACAGTGAAGCACCTGGACTCGAGCCCCAGACTGGCTCACCCCGTGCTGCCTCACCTGGAAAAAAGCACTTTTGCCTCCTCGGTGCCGCCGCCTCTGGCGCCATCGTTACATCCACCCGTGGCGTTTCCTGCTGTTCCCAACACCCTCCCGCTCCCACGTTCTCGCAATCCCTCGGTATCAAGCACTTACTCCG…
B11880	split	Clade IV	CTAGCCGAACGAATAGACGAACGAAGCACTCCTGAAACAAAAGAACGTTTGGCCACTCCAGCCGAACCCACTTCTCATTTCAATCAGCCCTTCACCACTTCGCTGCCTTTCTGCCTAGCTCCTTCATGCCCAAGCTTCCTTCGGTGTCTGAGTTGATTGTGGGCGCCCAGCTCTCGTCCCACCTCGACCGCTCTCCTAACCACATGACAGTGAAGCACCTGGACTCGAGCCCCAGACTGGCTCACCCCGTGCTGCCTCACCTGGAAAAAAGCACTTTTGCCTCCTCGGTGCCGCCGCCTCTGGCGCCATCGTTACATCCACCCGTGGCGTTTCCTGCTGTTCCCAACACCCTCCCGCTCCCACGTTCTCGCAATCCCTCGGTATCAAGCACTTACTCCG…
B11854	split	Clade IV	CTAGCCGAACGAATAGACGAACGAAGCACTCCTGAAACAAAAGAACGTTTGGCCACTCCAGCCGAACCCACTTCTCATTTCAATCAGCCCTTCACCACTTCGCTGCCTTTCTGCCTAGCTCCTTCATGCCCAAGCTTCCTTCGGTGTCTGAGTTGATTGTGGGCGCCCAGCTCTCGTCCCACCTCGACCGCTCTCCTAACCACATGACAGTGAAGCACCTGGACTCGAGCCCCAGACTGGCTCACCCCGTGCTGCCTCACCTGGAAAAAAGCACTTTTGCCTCCTCGGTGCCGCCGCCTCTGGCGCCATCGTTACATCCACCCGTGGCGTTTCCTGCTGTTCCCAACACCCTCCCGCTCCCACGTTCTCGCAATCCCTCGGTATCAAGCACTTACTCCG…
B11851	split	Clade IV	CTAGCCGAACGAATAGACGAACGAAGCACTCCTGAAACAAAAGAACGTTTGGCCACTCCAGCCGAACCCACTTCTCATTTCAATCAGCCCTTCACCACTTCGCTGCCTTTCTGCCTAGCTCCTTCATGCCCAAGCTTCCTTCGGTGTCTGAGTTGATTGTGGGCGCCCAGCTCTCGTCCCACCTCGACCGCTCTCCTAACCACATGACAGTGAAGCACCTGGACTCGAGCCCCAGACTGGCTCACCCCGTGCTGCCTCACCTGGAAAAAAGCACTTTTGCCTCCTCGGTGCCGCCGCCTCTGGCGCCATCGTTACATCCACCCGTGGCGTTTCCTGCTGTTCCCAACACCCTCCCGCTCCCACGTTCTCGCAATCCCTCGGTATCAAGCACTTACTCCG…
B11843	split	Clade IV	CTAGCCGAACGAATAGACGAACGAAGCACTCCTGAAACAAAAGAACGTTTGGCCACTCCAGCCGAACCCACTTCTCATTTCAATCAGCCCTTCACCACTTCGCTGCCTTTCTGCCTAGCTCCTTCATGCCCAAGCTTCCTTCGGTGTCTGAGTTGATTGTGGGCGCCCAGCTCTCGTCCCACCTCGACCGCTCTCCTAACCACATGACAGTGAAGCACCTGGACTCGAGCCCCAGACTGGCTCACCCCGTGCTGCCTCACCTGGAAAAAAGCACTTTTGCCTCCTCGGTGCCGCCGCCTCTGGCGCCATCGTTACATCCACCCGTGGCGTTTCCTGCTGTTCCCAACACCCTCCCGCTCCCACGTTCTCGCAATCCCTCGGTATCAAGCACTTACTCCG…
B11842	split	Clade IV	CTAGCCGAACGAATAGACGAACGAAGCACTCCTGAAACAAAAGAACGTTTGGCCACTCCAGCCGAACCCACTTCTCATTTCAATCAGCCCTTCACCACTTCGCTGCCTTTCTGCCTAGCTCCTTCATGCCCAAGCTTCCTTCGGTGTCTGAGTTGATTGTGGGCGCCCAGCTCTCGTCCCACCTCGACCGCTCTCCTAACCACATGACAGTGAAGCACCTGGACTCGAGCCCCAGACTGGCTCACCCCGTGCTGCCTCACCTGGAAAAAAGCACTTTTGCCTCCTCGGTGCCGCCGCCTCTGGCGCCATCGTTACATCCACCCGTGGCGTTTCCTGCTGTTCCCAACACCCTCCCGCTCCCACGTTCTCGCAATCCCTCGGTATCAAGCACTTACTCCG…
B12847	split	Clade IV	CTAGCCGAACGAATAGACGAACGAAGCACTCCTGAAACAAAAGAACGTTTGGCCACTCCAGCCGAACCCACTTCTCATTTCAATCAGCCCTTCACCACTTCGCTGCCTTTCTGCCTAGCTCCTTCATGCCCAAGCTTCCTTCGGTGTCTGAGTTGATTGTGGGCGCCCAGCTCTCGTCCCACCTCGACCGCTCTCCTAACCACATGACAGTGAAGCACCTGGACTCGAGCCCCAGACTGGCTCACCCCGTGCTGCCTCACCTGGAAAAAAGCACTTTTGCCTCCTCGGTGCCGCCGCCTCTGGCGCCATCGTTACATCCACCCGTGGCGTTTCCTGCTGTTCCCAACACCCTCCCGCTCCCACGTTCTCGCAATCCCTCGGTATCAAGCACTTACTCCG…
USA-CDC-CAU-B21522	truncated	Clade I-III	CTAGCCGAACGAATAGACGAACGAAGCACTCCTGAAACAAAAGAACGTTTGGCCACTCCAGCCGAACCCACTTCTCATTTCAATCAGCCCTTCACCACTTCGCTGCCTTTCTGCCTAGCTCCTTCATGCCCAAGCTTCCTTCGGTGTCTGAGTTGATTGTGGGCGCCCAGCTCTCGTCCCACCTCGACCGCTCTCCTAACCACATGACAGTGAAGCACCTGGACTCGAGCCCCAGACTGGCTCACCCCGTGCTGCCTCACCTGGAAAAAAGCACTTTTGCCTCCTCGGTGCCGCCGCCTCTGGCGCCATCGTTACATCCACCCGTGGCGTTTCCTGCTGTTCCCAACACCCTCCCGCTCCCACGTTCTCGCAATCCCTCGGTATCAAGCACTTACTCCG…
USA-CDC-CAU-B21486	truncated	Clade I-III	CTAGCCGAACGAATAGACGAACGAAGCACTCCTGAAACAAAAGAACGTTTGGCCACTCCAGCCGAACCCACTTCTCATTTCAATCAGCCCTTCACCACTTCGCTGCCTTTCTGCCTAGCTCCTTCATGCCCAAGCTTCCTTCGGTGTCTGAGTTGATTGTGGGCGCCCAGCTCTCGTCCCACCTCGACCGCTCTCCTAACCACATGACAGTGAAGCACCTGGACTCGAGCCCCAGACTGGCTCACCCCGTGCTGCCTCACCTGGAAAAAAGCACTTTTGCCTCCTCGGTGCCGCCGCCTCTGGCGCCATCGTTACATCCACCCGTGGCGTTTCCTGCTGTTCCCAACACCCTCCCGCTCCCACGTTCTCGCAATCCCTCGGTATCAAGCACTTACTCCG…
USA-CDC-CAU-B20783	truncated	Clade I-III	CTAGCCGAACGAATAGACGAACGAAGCACTCCTGAAACAAAAGAACGTTTGGCCACTCCAGCCGAACCCACTTCTCATTTCAATCAGCCCTTCACCACTTCGCTGCCTTTCTGCCTAGCTCCTTCATGCCCAAGCTTCCTTCGGTGTCTGAGTTGATTGTGGGCGCCCAGCTCTCGTCCCACCTCGACCGCTCTCCTAACCACATGACAGTGAAGCACCTGGACTCGAGCCCCAGACTGGCTCACCCCGTGCTGCCTCACCTGGAAAAAAGCACTTTTGCCTCCTCGGTGCCGCCGCCTCTGGCGCCATCGTTACATCCACCCGTGGCGTTTCCTGCTGTTCCCAACACCCTCCCGCTCCCACGTTCTCGCAATCCCTCGGTATCAAGCACTTACTCCG…
USA-CDC-CAU-B20782	truncated	Clade I-III	CTAGCCGAACGAATAGACGAACGAAGCACTCCTGAAACAAAAGAACGTTTGGCCACTCCAGCCGAACCCACTTCTCATTTCAATCAGCCCTTCACCACTTCGCTGCCTTTCTGCCTAGCTCCTTCATGCCCAAGCTTCCTTCGGTGTCTGAGTTGATTGTGGGCGCCCAGCTCTCGTCCCACCTCGACCGCTCTCCTAACCACATGACAGTGAAGCACCTGGACTCGAGCCCCAGACTGGCTCACCCCGTGCTGCCTCACCTGGAAAAAAGCACTTTTGCCTCCTCGGTGCCGCCGCCTCTGGCGCCATCGTTACATCCACCCGTGGCGTTTCCTGCTGTTCCCAACACCCTCCCGCTCCCACGTTCTCGCAATCCCTCGGTATCAAGCACTTACTCCG…
USA-CDC-CAU-B20781	truncated	Clade I-III	CTAGCCGAACGAATAGACGAACGAAGCACTCCTGAAACAAAAGAACGTTTGGCCACTCCAGCCGAACCCACTTCTCATTTCAATCAGCCCTTCACCACTTCGCTGCCTTTCTGCCTAGCTCCTTCATGCCCAAGCTTCCTTCGGTGTCTGAGTTGATTGTGGGCGCCCAGCTCTCGTCCCACCTCGACCGCTCTCCTAACCACATGACAGTGAAGCACCTGGACTCGAGCCCCAGACTGGCTCACCCCGTGCTGCCTCACCTGGAAAAAAGCACTTTTGCCTCCTCGGTGCCGCCGCCTCTGGCGCCATCGTTACATCCACCCGTGGCGTTTCCTGCTGTTCCCAACACCCTCCCGCTCCCACGTTCTCGCAATCCCTCGGTATCAAGCACTTACTCCG…
USA-CDC-CAU-B20744	truncated	Clade I-III	CTAGCCGAACGAATAGACGAACGAAGCACTCCTGAAACAAAAGAACGTTTGGCCACTCCAGCCGAACCCACTTCTCATTTCAATCAGCCCTTCACCACTTCGCTGCCTTTCTGCCTAGCTCCTTCATGCCCAAGCTTCCTTCGGTGTCTGAGTTGATTGTGGGCGCCCAGCTCTCGTCCCACCTCGACCGCTCTCCTAACCACATGACAGTGAAGCACCTGGACTCGAGCCCCAGACTGGCTCACCCCGTGCTGCCTCACCTGGAAAAAAGCACTTTTGCCTCCTCGGTGCCGCCGCCTCTGGCGCCATCGTTACATCCACCCGTGGCGTTTCCTGCTGTTCCCAACACCCTCCCGCTCCCACGTTCTCGCAATCCCTCGGTATCAAGCACTTACTCCG…
USA-CDC-CAU-B20743	truncated	Clade I-III	CTAGCCGAACGAATAGACGAACGAAGCACTCCTGAAACAAAAGAACGTTTGGCCACTCCAGCCGAACCCACTTCTCATTTCAATCAGCCCTTCACCACTTCGCTGCCTTTCTGCCTAGCTCCTTCATGCCCAAGCTTCCTTCGGTGTCTGAGTTGATTGTGGGCGCCCAGCTCTCGTCCCACCTCGACCGCTCTCCTAACCACATGACAGTGAAGCACCTGGACTCGAGCCCCAGACTGGCTCACCCCGTGCTGCCTCACCTGGAAAAAAGCACTTTTGCCTCCTCGGTGCCGCCGCCTCTGGCGCCATCGTTACATCCACCCGTGGCGTTTCCTGCTGTTCCCAACACCCTCCCGCTCCCACGTTCTCGCAATCCCTCGGTATCAAGCACTTACTCCG…
USA-CDC-CAU-B20741	truncated	Clade I-III	CTAGCCGAACGAATAGACGAACGAAGCACTCCTGAAACAAAAGAACGTTTGGCCACTCCAGCCGAACCCACTTCTCATTTCAATCAGCCCTTCACCACTTCGCTGCCTTTCTGCCTAGCTCCTTCATGCCCAAGCTTCCTTCGGTGTCTGAGTTGATTGTGGGCGCCCAGCTCTCGTCCCACCTCGACCGCTCTCCTAACCACATGACAGTGAAGCACCTGGACTCGAGCCCCAGACTGGCTCACCCCGTGCTGCCTCACCTGGAAAAAAGCACTTTTGCCTCCTCGGTGCCGCCGCCTCTGGCGCCATCGTTACATCCACCCGTGGCGTTTCCTGCTGTTCCCAACACCCTCCCGCTCCCACGTTCTCGCAATCCCTCGGTATCAAGCACTTACTCCG…
USA-CDC-CAU-B20739	truncated	Clade I-III	CTAGCCGAACGAATAGACGAACGAAGCACTCCTGAAACAAAAGAACGTTTGGCCACTCCAGCCGAACCCACTTCTCATTTCAATCAGCCCTTCACCACTTCGCTGCCTTTCTGCCTAGCTCCTTCATGCCCAAGCTTCCTTCGGTGTCTGAGTTGATTGTGGGCGCCCAGCTCTCGTCCCACCTCGACCGCTCTCCTAACCACATGACAGTGAAGCACCTGGACTCGAGCCCCAGACTGGCTCACCCCGTGCTGCCTCACCTGGAAAAAAGCACTTTTGCCTCCTCGGTGCCGCCGCCTCTGGCGCCATCGTTACATCCACCCGTGGCGTTTCCTGCTGTTCCCAACACCCTCCCGCTCCCACGTTCTCGCAATCCCTCGGTATCAAGCACTTACTCCG…
USA-CDC-CAU-B20738	truncated	Clade I-III	CTAGCCGAACGAATAGACGAACGAAGCACTCCTGAAACAAAAGAACGTTTGGCCACTCCAGCCGAACCCACTTCTCATTTCAATCAGCCCTTCACCACTTCGCTGCCTTTCTGCCTAGCTCCTTCATGCCCAAGCTTCCTTCGGTGTCTGAGTTGATTGTGGGCGCCCAGCTCTCGTCCCACCTCGACCGCTCTCCTAACCACATGACAGTGAAGCACCTGGACTCGAGCCCCAGACTGGCTCACCCCGTGCTGCCTCACCTGGAAAAAAGCACTTTTGCCTCCTCGGTGCCGCCGCCTCTGGCGCCATCGTTACATCCACCCGTGGCGTTTCCTGCTGTTCCCAACACCCTCCCGCTCCCACGTTCTCGCAATCCCTCGGTATCAAGCACTTACTCCG…
USA-CDC-CAU-B20737	truncated	Clade I-III	CTAGCCGAACGAATAGACGAACGAAGCACTCCTGAAACAAAAGAACGTTTGGCCACTCCAGCCGAACCCACTTCTCATTTCAATCAGCCCTTCACCACTTCGCTGCCTTTCTGCCTAGCTCCTTCATGCCCAAGCTTCCTTCGGTGTCTGAGTTGATTGTGGGCGCCCAGCTCTCGTCCCACCTCGACCGCTCTCCTAACCACATGACAGTGAAGCACCTGGACTCGAGCCCCAGACTGGCTCACCCCGTGCTGCCTCACCTGGAAAAAAGCACTTTTGCCTCCTCGGTGCCGCCGCCTCTGGCGCCATCGTTACATCCACCCGTGGCGTTTCCTGCTGTTCCCAACACCCTCCCGCTCCCACGTTCTCGCAATCCCTCGGTATCAAGCACTTACTCCG…
USA-CDC-CAU-B20734	truncated	Clade I-III	CTAGCCGAACGAATAGACGAACGAAGCACTCCTGAAACAAAAGAACGTTTGGCCACTCCAGCCGAACCCACTTCTCATTTCAATCAGCCCTTCACCACTTCGCTGCCTTTCTGCCTAGCTCCTTCATGCCCAAGCTTCCTTCGGTGTCTGAGTTGATTGTGGGCGCCCAGCTCTCGTCCCACCTCGACCGCTCTCCTAACCACATGACAGTGAAGCACCTGGACTCGAGCCCCAGACTGGCTCACCCCGTGCTGCCTCACCTGGAAAAAAGCACTTTTGCCTCCTCGGTGCCGCCGCCTCTGGCGCCATCGTTACATCCACCCGTGGCGTTTCCTGCTGTTCCCAACACCCTCCCGCTCCCACGTTCTCGCAATCCCTCGGTATCAAGCACTTACTCCG…
USA-CDC-CAU-B20729	truncated	Clade I-III	CTAGCCGAACGAATAGACGAACGAAGCACTCCTGAAACAAAAGAACGTTTGGCCACTCCAGCCGAACCCACTTCTCATTTCAATCAGCCCTTCACCACTTCGCTGCCTTTCTGCCTAGCTCCTTCATGCCCAAGCTTCCTTCGGTGTCTGAGTTGATTGTGGGCGCCCAGCTCTCGTCCCACCTCGACCGCTCTCCTAACCACATGACAGTGAAGCACCTGGACTCGAGCCCCAGACTGGCTCACCCCGTGCTGCCTCACCTGGAAAAAAGCACTTTTGCCTCCTCGGTGCCGCCGCCTCTGGCGCCATCGTTACATCCACCCGTGGCGTTTCCTGCTGTTCCCAACACCCTCCCGCTCCCACGTTCTCGCAATCCCTCGGTATCAAGCACTTACTCCG…
USA-CDC-CAU-B20728	truncated	Clade I-III	CTAGCCGAACGAATAGACGAACGAAGCACTCCTGAAACAAAAGAACGTTTGGCCACTCCAGCCGAACCCACTTCTCATTTCAATCAGCCCTTCACCACTTCGCTGCCTTTCTGCCTAGCTCCTTCATGCCCAAGCTTCCTTCGGTGTCTGAGTTGATTGTGGGCGCCCAGCTCTCGTCCCACCTCGACCGCTCTCCTAACCACATGACAGTGAAGCACCTGGACTCGAGCCCCAGACTGGCTCACCCCGTGCTGCCTCACCTGGAAAAAAGCACTTTTGCCTCCTCGGTGCCGCCGCCTCTGGCGCCATCGTTACATCCACCCGTGGCGTTTCCTGCTGTTCCCAACACCCTCCCGCTCCCACGTTCTCGCAATCCCTCGGTATCAAGCACTTACTCCG…
USA-CDC-CAU-B20727	truncated	Clade I-III	CTAGCCGAACGAATAGACGAACGAAGCACTCCTGAAACAAAAGAACGTTTGGCCACTCCAGCCGAACCCACTTCTCATTTCAATCAGCCCTTCACCACTTCGCTGCCTTTCTGCCTAGCTCCTTCATGCCCAAGCTTCCTTCGGTGTCTGAGTTGATTGTGGGCGCCCAGCTCTCGTCCCACCTCGACCGCTCTCCTAACCACATGACAGTGAAGCACCTGGACTCGAGCCCCAGACTGGCTCACCCCGTGCTGCCTCACCTGGAAAAAAGCACTTTTGCCTCCTCGGTGCCGCCGCCTCTGGCGCCATCGTTACATCCACCCGTGGCGTTTCCTGCTGTTCCCAACACCCTCCCGCTCCCACGTTCTCGCAATCCCTCGGTATCAAGCACTTACTCCG…
USA-CDC-CAU-B20726	truncated	Clade I-III	CTAGCCGAACGAATAGACGAACGAAGCACTCCTGAAACAAAAGAACGTTTGGCCACTCCAGCCGAACCCACTTCTCATTTCAATCAGCCCTTCACCACTTCGCTGCCTTTCTGCCTAGCTCCTTCATGCCCAAGCTTCCTTCGGTGTCTGAGTTGATTGTGGGCGCCCAGCTCTCGTCCCACCTCGACCGCTCTCCTAACCACATGACAGTGAAGCACCTGGACTCGAGCCCCAGACTGGCTCACCCCGTGCTGCCTCACCTGGAAAAAAGCACTTTTGCCTCCTCGGTGCCGCCGCCTCTGGCGCCATCGTTACATCCACCCGTGGCGTTTCCTGCTGTTCCCAACACCCTCCCGCTCCCACGTTCTCGCAATCCCTCGGTATCAAGCACTTACTCCG…
USA-CDC-CAU-B20724	truncated	Clade I-III	CTAGCCGAACGAATAGACGAACGAAGCACTCCTGAAACAAAAGAACGTTTGGCCACTCCAGCCGAACCCACTTCTCATTTCAATCAGCCCTTCACCACTTCGCTGCCTTTCTGCCTAGCTCCTTCATGCCCAAGCTTCCTTCGGTGTCTGAGTTGATTGTGGGCGCCCAGCTCTCGTCCCACCTCGACCGCTCTCCTAACCACATGACAGTGAAGCACCTGGACTCGAGCCCCAGACTGGCTCACCCCGTGCTGCCTCACCTGGAAAAAAGCACTTTTGCCTCCTCGGTGCCGCCGCCTCTGGCGCCATCGTTACATCCACCCGTGGCGTTTCCTGCTGTTCCCAACACCCTCCCGCTCCCACGTTCTCGCAATCCCTCGGTATCAAGCACTTACTCCG…
USA-CDC-CAU-B20723	truncated	Clade I-III	CTAGCCGAACGAATAGACGAACGAAGCACTCCTGAAACAAAAGAACGTTTGGCCACTCCAGCCGAACCCACTTCTCATTTCAATCAGCCCTTCACCACTTCGCTGCCTTTCTGCCTAGCTCCTTCATGCCCAAGCTTCCTTCGGTGTCTGAGTTGATTGTGGGCGCCCAGCTCTCGTCCCACCTCGACCGCTCTCCTAACCACATGACAGTGAAGCACCTGGACTCGAGCCCCAGACTGGCTCACCCCGTGCTGCCTCACCTGGAAAAAAGCACTTTTGCCTCCTCGGTGCCGCCGCCTCTGGCGCCATCGTTACATCCACCCGTGGCGTTTCCTGCTGTTCCCAACACCCTCCCGCTCCCACGTTCTCGCAATCCCTCGGTATCAAGCACTTACTCCG…
USA-CDC-CAU-B20722	truncated	Clade I-III	CTAGCCGAACGAATAGACGAACGAAGCACTCCTGAAACAAAAGAACGTTTGGCCACTCCAGCCGAACCCACTTCTCATTTCAATCAGCCCTTCACCACTTCGCTGCCTTTCTGCCTAGCTCCTTCATGCCCAAGCTTCCTTCGGTGTCTGAGTTGATTGTGGGCGCCCAGCTCTCGTCCCACCTCGACCGCTCTCCTAACCACATGACAGTGAAGCACCTGGACTCGAGCCCCAGACTGGCTCACCCCGTGCTGCCTCACCTGGAAAAAAGCACTTTTGCCTCCTCGGTGCCGCCGCCTCTGGCGCCATCGTTACATCCACCCGTGGCGTTTCCTGCTGTTCCCAACACCCTCCCGCTCCCACGTTCTCGCAATCCCTCGGTATCAAGCACTTACTCCG…
USA-CDC-CAU-B20721	truncated	Clade I-III	CTAGCCGAACGAATAGACGAACGAAGCACTCCTGAAACAAAAGAACGTTTGGCCACTCCAGCCGAACCCACTTCTCATTTCAATCAGCCCTTCACCACTTCGCTGCCTTTCTGCCTAGCTCCTTCATGCCCAAGCTTCCTTCGGTGTCTGAGTTGATTGTGGGCGCCCAGCTCTCGTCCCACCTCGACCGCTCTCCTAACCACATGACAGTGAAGCACCTGGACTCGAGCCCCAGACTGGCTCACCCCGTGCTGCCTCACCTGGAAAAAAGCACTTTTGCCTCCTCGGTGCCGCCGCCTCTGGCGCCATCGTTACATCCACCCGTGGCGTTTCCTGCTGTTCCCAACACCCTCCCGCTCCCACGTTCTCGCAATCCCTCGGTATCAAGCACTTACTCCG…
USA-CDC-CAU-B20717	truncated	Clade I-III	CTAGCCGAACGAATAGACGAACGAAGCACTCCTGAAACAAAAGAACGTTTGGCCACTCCAGCCGAACCCACTTCTCATTTCAATCAGCCCTTCACCACTTCGCTGCCTTTCTGCCTAGCTCCTTCATGCCCAAGCTTCCTTCGGTGTCTGAGTTGATTGTGGGCGCCCAGCTCTCGTCCCACCTCGACCGCTCTCCTAACCACATGACAGTGAAGCACCTGGACTCGAGCCCCAGACTGGCTCACCCCGTGCTGCCTCACCTGGAAAAAAGCACTTTTGCCTCCTCGGTGCCGCCGCCTCTGGCGCCATCGTTACATCCACCCGTGGCGTTTCCTGCTGTTCCCAACACCCTCCCGCTCCCACGTTCTCGCAATCCCTCGGTATCAAGCACTTACTCCG…
USA-CDC-CAU-B20715	truncated	Clade I-III	CTAGCCGAACGAATAGACGAACGAAGCACTCCTGAAACAAAAGAACGTTTGGCCACTCCAGCCGAACCCACTTCTCATTTCAATCAGCCCTTCACCACTTCGCTGCCTTTCTGCCTAGCTCCTTCATGCCCAAGCTTCCTTCGGTGTCTGAGTTGATTGTGGGCGCCCAGCTCTCGTCCCACCTCGACCGCTCTCCTAACCACATGACAGTGAAGCACCTGGACTCGAGCCCCAGACTGGCTCACCCCGTGCTGCCTCACCTGGAAAAAAGCACTTTTGCCTCCTCGGTGCCGCCGCCTCTGGCGCCATCGTTACATCCACCCGTGGCGTTTCCTGCTGTTCCCAACACCCTCCCGCTCCCACGTTCTCGCAATCCCTCGGTATCAAGCACTTACTCCG…
USA-CDC-CAU-B20713	truncated	Clade I-III	CTAGCCGAACGAATAGACGAACGAAGCACTCCTGAAACAAAAGAACGTTTGGCCACTCCAGCCGAACCCACTTCTCATTTCAATCAGCCCTTCACCACTTCGCTGCCTTTCTGCCTAGCTCCTTCATGCCCAAGCTTCCTTCGGTGTCTGAGTTGATTGTGGGCGCCCAGCTCTCGTCCCACCTCGACCGCTCTCCTAACCACATGACAGTGAAGCACCTGGACTCGAGCCCCAGACTGGCTCACCCCGTGCTGCCTCACCTGGAAAAAAGCACTTTTGCCTCCTCGGTGCCGCCGCCTCTGGCGCCATCGTTACATCCACCCGTGGCGTTTCCTGCTGTTCCCAACACCCTCCCGCTCCCACGTTCTCGCAATCCCTCGGTATCAAGCACTTACTCCG…
USA-CDC-CAU-B20711	truncated	Clade I-III	CTAGCCGAACGAATAGACGAACGAAGCACTCCTGAAACAAAAGAACGTTTGGCCACTCCAGCCGAACCCACTTCTCATTTCAATCAGCCCTTCACCACTTCGCTGCCTTTCTGCCTAGCTCCTTCATGCCCAAGCTTCCTTCGGTGTCTGAGTTGATTGTGGGCGCCCAGCTCTCGTCCCACCTCGACCGCTCTCCTAACCACATGACAGTGAAGCACCTGGACTCGAGCCCCAGACTGGCTCACCCCGTGCTGCCTCACCTGGAAAAAAGCACTTTTGCCTCCTCGGTGCCGCCGCCTCTGGCGCCATCGTTACATCCACCCGTGGCGTTTCCTGCTGTTCCCAACACCCTCCCGCTCCCACGTTCTCGCAATCCCTCGGTATCAAGCACTTACTCCG…
USA-CDC-CAU-B20710	truncated	Clade I-III	CTAGCCGAACGAATAGACGAACGAAGCACTCCTGAAACAAAAGAACGTTTGGCCACTCCAGCCGAACCCACTTCTCATTTCAATCAGCCCTTCACCACTTCGCTGCCTTTCTGCCTAGCTCCTTCATGCCCAAGCTTCCTTCGGTGTCTGAGTTGATTGTGGGCGCCCAGCTCTCGTCCCACCTCGACCGCTCTCCTAACCACATGACAGTGAAGCACCTGGACTCGAGCCCCAGACTGGCTCACCCCGTGCTGCCTCACCTGGAAAAAAGCACTTTTGCCTCCTCGGTGCCGCCGCCTCTGGCGCCATCGTTACATCCACCCGTGGCGTTTCCTGCTGTTCCCAACACCCTCCCGCTCCCACGTTCTCGCAATCCCTCGGTATCAAGCACTTACTCCG…
USA-CDC-CAU-B20709	truncated	Clade I-III	CTAGCCGAACGAATAGACGAACGAAGCACTCCTGAAACAAAAGAACGTTTGGCCACTCCAGCCGAACCCACTTCTCATTTCAATCAGCCCTTCACCACTTCGCTGCCTTTCTGCCTAGCTCCTTCATGCCCAAGCTTCCTTCGGTGTCTGAGTTGATTGTGGGCGCCCAGCTCTCGTCCCACCTCGACCGCTCTCCTAACCACATGACAGTGAAGCACCTGGACTCGAGCCCCAGACTGGCTCACCCCGTGCTGCCTCACCTGGAAAAAAGCACTTTTGCCTCCTCGGTGCCGCCGCCTCTGGCGCCATCGTTACATCCACCCGTGGCGTTTCCTGCTGTTCCCAACACCCTCCCGCTCCCACGTTCTCGCAATCCCTCGGTATCAAGCACTTACTCCG…
USA-CDC-CAU-B20708	truncated	Clade I-III	CTAGCCGAACGAATAGACGAACGAAGCACTCCTGAAACAAAAGAACGTTTGGCCACTCCAGCCGAACCCACTTCTCATTTCAATCAGCCCTTCACCACTTCGCTGCCTTTCTGCCTAGCTCCTTCATGCCCAAGCTTCCTTCGGTGTCTGAGTTGATTGTGGGCGCCCAGCTCTCGTCCCACCTCGACCGCTCTCCTAACCACATGACAGTGAAGCACCTGGACTCGAGCCCCAGACTGGCTCACCCCGTGCTGCCTCACCTGGAAAAAAGCACTTTTGCCTCCTCGGTGCCGCCGCCTCTGGCGCCATCGTTACATCCACCCGTGGCGTTTCCTGCTGTTCCCAACACCCTCCCGCTCCCACGTTCTCGCAATCCCTCGGTATCAAGCACTTACTCCG…
USA-CDC-CAU-B20707	truncated	Clade I-III	CTAGCCGAACGAATAGACGAACGAAGCACTCCTGAAACAAAAGAACGTTTGGCCACTCCAGCCGAACCCACTTCTCATTTCAATCAGCCCTTCACCACTTCGCTGCCTTTCTGCCTAGCTCCTTCATGCCCAAGCTTCCTTCGGTGTCTGAGTTGATTGTGGGCGCCCAGCTCTCGTCCCACCTCGACCGCTCTCCTAACCACATGACAGTGAAGCACCTGGACTCGAGCCCCAGACTGGCTCACCCCGTGCTGCCTCACCTGGAAAAAAGCACTTTTGCCTCCTCGGTGCCGCCGCCTCTGGCGCCATCGTTACATCCACCCGTGGCGTTTCCTGCTGTTCCCAACACCCTCCCGCTCCCACGTTCTCGCAATCCCTCGGTATCAAGCACTTACTCCG…
USA-CDC-CAU-B20706	truncated	Clade I-III	CTAGCCGAACGAATAGACGAACGAAGCACTCCTGAAACAAAAGAACGTTTGGCCACTCCAGCCGAACCCACTTCTCATTTCAATCAGCCCTTCACCACTTCGCTGCCTTTCTGCCTAGCTCCTTCATGCCCAAGCTTCCTTCGGTGTCTGAGTTGATTGTGGGCGCCCAGCTCTCGTCCCACCTCGACCGCTCTCCTAACCACATGACAGTGAAGCACCTGGACTCGAGCCCCAGACTGGCTCACCCCGTGCTGCCTCACCTGGAAAAAAGCACTTTTGCCTCCTCGGTGCCGCCGCCTCTGGCGCCATCGTTACATCCACCCGTGGCGTTTCCTGCTGTTCCCAACACCCTCCCGCTCCCACGTTCTCGCAATCCCTCGGTATCAAGCACTTACTCCG…
USA-CDC-CAU-B20704	truncated	Clade I-III	CTAGCCGAACGAATAGACGAACGAAGCACTCCTGAAACAAAAGAACGTTTGGCCACTCCAGCCGAACCCACTTCTCATTTCAATCAGCCCTTCACCACTTCGCTGCCTTTCTGCCTAGCTCCTTCATGCCCAAGCTTCCTTCGGTGTCTGAGTTGATTGTGGGCGCCCAGCTCTCGTCCCACCTCGACCGCTCTCCTAACCACATGACAGTGAAGCACCTGGACTCGAGCCCCAGACTGGCTCACCCCGTGCTGCCTCACCTGGAAAAAAGCACTTTTGCCTCCTCGGTGCCGCCGCCTCTGGCGCCATCGTTACATCCACCCGTGGCGTTTCCTGCTGTTCCCAACACCCTCCCGCTCCCACGTTCTCGCAATCCCTCGGTATCAAGCACTTACTCCG…
USA-CDC-CAU-B20703	truncated	Clade I-III	CTAGCCGAACGAATAGACGAACGAAGCACTCCTGAAACAAAAGAACGTTTGGCCACTCCAGCCGAACCCACTTCTCATTTCAATCAGCCCTTCACCACTTCGCTGCCTTTCTGCCTAGCTCCTTCATGCCCAAGCTTCCTTCGGTGTCTGAGTTGATTGTGGGCGCCCAGCTCTCGTCCCACCTCGACCGCTCTCCTAACCACATGACAGTGAAGCACCTGGACTCGAGCCCCAGACTGGCTCACCCCGTGCTGCCTCACCTGGAAAAAAGCACTTTTGCCTCCTCGGTGCCGCCGCCTCTGGCGCCATCGTTACATCCACCCGTGGCGTTTCCTGCTGTTCCCAACACCCTCCCGCTCCCACGTTCTCGCAATCCCTCGGTATCAAGCACTTACTCCG…
USA-CDC-CAU-B20702	truncated	Clade I-III	CTAGCCGAACGAATAGACGAACGAAGCACTCCTGAAACAAAAGAACGTTTGGCCACTCCAGCCGAACCCACTTCTCATTTCAATCAGCCCTTCACCACTTCGCTGCCTTTCTGCCTAGCTCCTTCATGCCCAAGCTTCCTTCGGTGTCTGAGTTGATTGTGGGCGCCCAGCTCTCGTCCCACCTCGACCGCTCTCCTAACCACATGACAGTGAAGCACCTGGACTCGAGCCCCAGACTGGCTCACCCCGTGCTGCCTCACCTGGAAAAAAGCACTTTTGCCTCCTCGGTGCCGCCGCCTCTGGCGCCATCGTTACATCCACCCGTGGCGTTTCCTGCTGTTCCCAACACCCTCCCGCTCCCACGTTCTCGCAATCCCTCGGTATCAAGCACTTACTCCG…
USA-CDC-CAU-B20701	truncated	Clade I-III	CTAGCCGAACGAATAGACGAACGAAGCACTCCTGAAACAAAAGAACGTTTGGCCACTCCAGCCGAACCCACTTCTCATTTCAATCAGCCCTTCACCACTTCGCTGCCTTTCTGCCTAGCTCCTTCATGCCCAAGCTTCCTTCGGTGTCTGAGTTGATTGTGGGCGCCCAGCTCTCGTCCCACCTCGACCGCTCTCCTAACCACATGACAGTGAAGCACCTGGACTCGAGCCCCAGACTGGCTCACCCCGTGCTGCCTCACCTGGAAAAAAGCACTTTTGCCTCCTCGGTGCCGCCGCCTCTGGCGCCATCGTTACATCCACCCGTGGCGTTTCCTGCTGTTCCCAACACCCTCCCGCTCCCACGTTCTCGCAATCCCTCGGTATCAAGCACTTACTCCG…
USA-CDC-CAU-B20700	truncated	Clade I-III	CTAGCCGAACGAATAGACGAACGAAGCACTCCTGAAACAAAAGAACGTTTGGCCACTCCAGCCGAACCCACTTCTCATTTCAATCAGCCCTTCACCACTTCGCTGCCTTTCTGCCTAGCTCCTTCATGCCCAAGCTTCCTTCGGTGTCTGAGTTGATTGTGGGCGCCCAGCTCTCGTCCCACCTCGACCGCTCTCCTAACCACATGACAGTGAAGCACCTGGACTCGAGCCCCAGACTGGCTCACCCCGTGCTGCCTCACCTGGAAAAAAGCACTTTTGCCTCCTCGGTGCCGCCGCCTCTGGCGCCATCGTTACATCCACCCGTGGCGTTTCCTGCTGTTCCCAACACCCTCCCGCTCCCACGTTCTCGCAATCCCTCGGTATCAAGCACTTACTCCG…
USA-CDC-CAU-B20699	truncated	Clade I-III	CTAGCCGAACGAATAGACGAACGAAGCACTCCTGAAACAAAAGAACGTTTGGCCACTCCAGCCGAACCCACTTCTCATTTCAATCAGCCCTTCACCACTTCGCTGCCTTTCTGCCTAGCTCCTTCATGCCCAAGCTTCCTTCGGTGTCTGAGTTGATTGTGGGCGCCCAGCTCTCGTCCCACCTCGACCGCTCTCCTAACCACATGACAGTGAAGCACCTGGACTCGAGCCCCAGACTGGCTCACCCCGTGCTGCCTCACCTGGAAAAAAGCACTTTTGCCTCCTCGGTGCCGCCGCCTCTGGCGCCATCGTTACATCCACCCGTGGCGTTTCCTGCTGTTCCCAACACCCTCCCGCTCCCACGTTCTCGCAATCCCTCGGTATCAAGCACTTACTCCG…
USA-CDC-CAU-B20698	truncated	Clade I-III	CTAGCCGAACGAATAGACGAACGAAGCACTCCTGAAACAAAAGAACGTTTGGCCACTCCAGCCGAACCCACTTCTCATTTCAATCAGCCCTTCACCACTTCGCTGCCTTTCTGCCTAGCTCCTTCATGCCCAAGCTTCCTTCGGTGTCTGAGTTGATTGTGGGCGCCCAGCTCTCGTCCCACCTCGACCGCTCTCCTAACCACATGACAGTGAAGCACCTGGACTCGAGCCCCAGACTGGCTCACCCCGTGCTGCCTCACCTGGAAAAAAGCACTTTTGCCTCCTCGGTGCCGCCGCCTCTGGCGCCATCGTTACATCCACCCGTGGCGTTTCCTGCTGTTCCCAACACCCTCCCGCTCCCACGTTCTCGCAATCCCTCGGTATCAAGCACTTACTCCG…
USA-CDC-CAU-B20697	truncated	Clade I-III	CTAGCCGAACGAATAGACGAACGAAGCACTCCTGAAACAAAAGAACGTTTGGCCACTCCAGCCGAACCCACTTCTCATTTCAATCAGCCCTTCACCACTTCGCTGCCTTTCTGCCTAGCTCCTTCATGCCCAAGCTTCCTTCGGTGTCTGAGTTGATTGTGGGCGCCCAGCTCTCGTCCCACCTCGACCGCTCTCCTAACCACATGACAGTGAAGCACCTGGACTCGAGCCCCAGACTGGCTCACCCCGTGCTGCCTCACCTGGAAAAAAGCACTTTTGCCTCCTCGGTGCCGCCGCCTCTGGCGCCATCGTTACATCCACCCGTGGCGTTTCCTGCTGTTCCCAACACCCTCCCGCTCCCACGTTCTCGCAATCCCTCGGTATCAAGCACTTACTCCG…
USA-CDC-CAU-B20696	truncated	Clade I-III	CTAGCCGAACGAATAGACGAACGAAGCACTCCTGAAACAAAAGAACGTTTGGCCACTCCAGCCGAACCCACTTCTCATTTCAATCAGCCCTTCACCACTTCGCTGCCTTTCTGCCTAGCTCCTTCATGCCCAAGCTTCCTTCGGTGTCTGAGTTGATTGTGGGCGCCCAGCTCTCGTCCCACCTCGACCGCTCTCCTAACCACATGACAGTGAAGCACCTGGACTCGAGCCCCAGACTGGCTCACCCCGTGCTGCCTCACCTGGAAAAAAGCACTTTTGCCTCCTCGGTGCCGCCGCCTCTGGCGCCATCGTTACATCCACCCGTGGCGTTTCCTGCTGTTCCCAACACCCTCCCGCTCCCACGTTCTCGCAATCCCTCGGTATCAAGCACTTACTCCG…
USA-CDC-CAU-B20694	truncated	Clade I-III	CTAGCCGAACGAATAGACGAACGAAGCACTCCTGAAACAAAAGAACGTTTGGCCACTCCAGCCGAACCCACTTCTCATTTCAATCAGCCCTTCACCACTTCGCTGCCTTTCTGCCTAGCTCCTTCATGCCCAAGCTTCCTTCGGTGTCTGAGTTGATTGTGGGCGCCCAGCTCTCGTCCCACCTCGACCGCTCTCCTAACCACATGACAGTGAAGCACCTGGACTCGAGCCCCAGACTGGCTCACCCCGTGCTGCCTCACCTGGAAAAAAGCACTTTTGCCTCCTCGGTGCCGCCGCCTCTGGCGCCATCGTTACATCCACCCGTGGCGTTTCCTGCTGTTCCCAACACCCTCCCGCTCCCACGTTCTCGCAATCCCTCGGTATCAAGCACTTACTCCG…
USA-CDC-CAU-B20693	truncated	Clade I-III	CTAGCCGAACGAATAGACGAACGAAGCACTCCTGAAACAAAAGAACGTTTGGCCACTCCAGCCGAACCCACTTCTCATTTCAATCAGCCCTTCACCACTTCGCTGCCTTTCTGCCTAGCTCCTTCATGCCCAAGCTTCCTTCGGTGTCTGAGTTGATTGTGGGCGCCCAGCTCTCGTCCCACCTCGACCGCTCTCCTAACCACATGACAGTGAAGCACCTGGACTCGAGCCCCAGACTGGCTCACCCCGTGCTGCCTCACCTGGAAAAAAGCACTTTTGCCTCCTCGGTGCCGCCGCCTCTGGCGCCATCGTTACATCCACCCGTGGCGTTTCCTGCTGTTCCCAACACCCTCCCGCTCCCACGTTCTCGCAATCCCTCGGTATCAAGCACTTACTCCG…
USA-CDC-CAU-B20692	truncated	Clade I-III	CTAGCCGAACGAATAGACGAACGAAGCACTCCTGAAACAAAAGAACGTTTGGCCACTCCAGCCGAACCCACTTCTCATTTCAATCAGCCCTTCACCACTTCGCTGCCTTTCTGCCTAGCTCCTTCATGCCCAAGCTTCCTTCGGTGTCTGAGTTGATTGTGGGCGCCCAGCTCTCGTCCCACCTCGACCGCTCTCCTAACCACATGACAGTGAAGCACCTGGACTCGAGCCCCAGACTGGCTCACCCCGTGCTGCCTCACCTGGAAAAAAGCACTTTTGCCTCCTCGGTGCCGCCGCCTCTGGCGCCATCGTTACATCCACCCGTGGCGTTTCCTGCTGTTCCCAACACCCTCCCGCTCCCACGTTCTCGCAATCCCTCGGTATCAAGCACTTACTCCG…
USA-CDC-CAU-B20690	truncated	Clade I-III	CTAGCCGAACGAATAGACGAACGAAGCACTCCTGAAACAAAAGAACGTTTGGCCACTCCAGCCGAACCCACTTCTCATTTCAATCAGCCCTTCACCACTTCGCTGCCTTTCTGCCTAGCTCCTTCATGCCCAAGCTTCCTTCGGTGTCTGAGTTGATTGTGGGCGCCCAGCTCTCGTCCCACCTCGACCGCTCTCCTAACCACATGACAGTGAAGCACCTGGACTCGAGCCCCAGACTGGCTCACCCCGTGCTGCCTCACCTGGAAAAAAGCACTTTTGCCTCCTCGGTGCCGCCGCCTCTGGCGCCATCGTTACATCCACCCGTGGCGTTTCCTGCTGTTCCCAACACCCTCCCGCTCCCACGTTCTCGCAATCCCTCGGTATCAAGCACTTACTCCG…
USA-CDC-CAU-B20689	truncated	Clade I-III	CTAGCCGAACGAATAGACGAACGAAGCACTCCTGAAACAAAAGAACGTTTGGCCACTCCAGCCGAACCCACTTCTCATTTCAATCAGCCCTTCACCACTTCGCTGCCTTTCTGCCTAGCTCCTTCATGCCCAAGCTTCCTTCGGTGTCTGAGTTGATTGTGGGCGCCCAGCTCTCGTCCCACCTCGACCGCTCTCCTAACCACATGACAGTGAAGCACCTGGACTCGAGCCCCAGACTGGCTCACCCCGTGCTGCCTCACCTGGAAAAAAGCACTTTTGCCTCCTCGGTGCCGCCGCCTCTGGCGCCATCGTTACATCCACCCGTGGCGTTTCCTGCTGTTCCCAACACCCTCCCGCTCCCACGTTCTCGCAATCCCTCGGTATCAAGCACTTACTCCG…
USA-CDC-CAU-B20688	truncated	Clade I-III	CTAGCCGAACGAATAGACGAACGAAGCACTCCTGAAACAAAAGAACGTTTGGCCACTCCAGCCGAACCCACTTCTCATTTCAATCAGCCCTTCACCACTTCGCTGCCTTTCTGCCTAGCTCCTTCATGCCCAAGCTTCCTTCGGTGTCTGAGTTGATTGTGGGCGCCCAGCTCTCGTCCCACCTCGACCGCTCTCCTAACCACATGACAGTGAAGCACCTGGACTCGAGCCCCAGACTGGCTCACCCCGTGCTGCCTCACCTGGAAAAAAGCACTTTTGCCTCCTCGGTGCCGCCGCCTCTGGCGCCATCGTTACATCCACCCGTGGCGTTTCCTGCTGTTCCCAACACCCTCCCGCTCCCACGTTCTCGCAATCCCTCGGTATCAAGCACTTACTCCG…
USA-CDC-CAU-B20687	truncated	Clade I-III	CTAGCCGAACGAATAGACGAACGAAGCACTCCTGAAACAAAAGAACGTTTGGCCACTCCAGCCGAACCCACTTCTCATTTCAATCAGCCCTTCACCACTTCGCTGCCTTTCTGCCTAGCTCCTTCATGCCCAAGCTTCCTTCGGTGTCTGAGTTGATTGTGGGCGCCCAGCTCTCGTCCCACCTCGACCGCTCTCCTAACCACATGACAGTGAAGCACCTGGACTCGAGCCCCAGACTGGCTCACCCCGTGCTGCCTCACCTGGAAAAAAGCACTTTTGCCTCCTCGGTGCCGCCGCCTCTGGCGCCATCGTTACATCCACCCGTGGCGTTTCCTGCTGTTCCCAACACCCTCCCGCTCCCACGTTCTCGCAATCCCTCGGTATCAAGCACTTACTCCG…
USA-CDC-CAU-B20686	truncated	Clade I-III	CTAGCCGAACGAATAGACGAACGAAGCACTCCTGAAACAAAAGAACGTTTGGCCACTCCAGCCGAACCCACTTCTCATTTCAATCAGCCCTTCACCACTTCGCTGCCTTTCTGCCTAGCTCCTTCATGCCCAAGCTTCCTTCGGTGTCTGAGTTGATTGTGGGCGCCCAGCTCTCGTCCCACCTCGACCGCTCTCCTAACCACATGACAGTGAAGCACCTGGACTCGAGCCCCAGACTGGCTCACCCCGTGCTGCCTCACCTGGAAAAAAGCACTTTTGCCTCCTCGGTGCCGCCGCCTCTGGCGCCATCGTTACATCCACCCGTGGCGTTTCCTGCTGTTCCCAACACCCTCCCGCTCCCACGTTCTCGCAATCCCTCGGTATCAAGCACTTACTCCG…
USA-CDC-CAU-B20685	truncated	Clade I-III	CTAGCCGAACGAATAGACGAACGAAGCACTCCTGAAACAAAAGAACGTTTGGCCACTCCAGCCGAACCCACTTCTCATTTCAATCAGCCCTTCACCACTTCGCTGCCTTTCTGCCTAGCTCCTTCATGCCCAAGCTTCCTTCGGTGTCTGAGTTGATTGTGGGCGCCCAGCTCTCGTCCCACCTCGACCGCTCTCCTAACCACATGACAGTGAAGCACCTGGACTCGAGCCCCAGACTGGCTCACCCCGTGCTGCCTCACCTGGAAAAAAGCACTTTTGCCTCCTCGGTGCCGCCGCCTCTGGCGCCATCGTTACATCCACCCGTGGCGTTTCCTGCTGTTCCCAACACCCTCCCGCTCCCACGTTCTCGCAATCCCTCGGTATCAAGCACTTACTCCG…
USA-CDC-CAU-B20682	truncated	Clade I-III	CTAGCCGAACGAATAGACGAACGAAGCACTCCTGAAACAAAAGAACGTTTGGCCACTCCAGCCGAACCCACTTCTCATTTCAATCAGCCCTTCACCACTTCGCTGCCTTTCTGCCTAGCTCCTTCATGCCCAAGCTTCCTTCGGTGTCTGAGTTGATTGTGGGCGCCCAGCTCTCGTCCCACCTCGACCGCTCTCCTAACCACATGACAGTGAAGCACCTGGACTCGAGCCCCAGACTGGCTCACCCCGTGCTGCCTCACCTGGAAAAAAGCACTTTTGCCTCCTCGGTGCCGCCGCCTCTGGCGCCATCGTTACATCCACCCGTGGCGTTTCCTGCTGTTCCCAACACCCTCCCGCTCCCACGTTCTCGCAATCCCTCGGTATCAAGCACTTACTCCG…
USA-CDC-CAU-B20681	truncated	Clade I-III	CTAGCCGAACGAATAGACGAACGAAGCACTCCTGAAACAAAAGAACGTTTGGCCACTCCAGCCGAACCCACTTCTCATTTCAATCAGCCCTTCACCACTTCGCTGCCTTTCTGCCTAGCTCCTTCATGCCCAAGCTTCCTTCGGTGTCTGAGTTGATTGTGGGCGCCCAGCTCTCGTCCCACCTCGACCGCTCTCCTAACCACATGACAGTGAAGCACCTGGACTCGAGCCCCAGACTGGCTCACCCCGTGCTGCCTCACCTGGAAAAAAGCACTTTTGCCTCCTCGGTGCCGCCGCCTCTGGCGCCATCGTTACATCCACCCGTGGCGTTTCCTGCTGTTCCCAACACCCTCCCGCTCCCACGTTCTCGCAATCCCTCGGTATCAAGCACTTACTCCG…
USA-CDC-CAU-B20680	truncated	Clade I-III	CTAGCCGAACGAATAGACGAACGAAGCACTCCTGAAACAAAAGAACGTTTGGCCACTCCAGCCGAACCCACTTCTCATTTCAATCAGCCCTTCACCACTTCGCTGCCTTTCTGCCTAGCTCCTTCATGCCCAAGCTTCCTTCGGTGTCTGAGTTGATTGTGGGCGCCCAGCTCTCGTCCCACCTCGACCGCTCTCCTAACCACATGACAGTGAAGCACCTGGACTCGAGCCCCAGACTGGCTCACCCCGTGCTGCCTCACCTGGAAAAAAGCACTTTTGCCTCCTCGGTGCCGCCGCCTCTGGCGCCATCGTTACATCCACCCGTGGCGTTTCCTGCTGTTCCCAACACCCTCCCGCTCCCACGTTCTCGCAATCCCTCGGTATCAAGCACTTACTCCG…
USA-CDC-CAU-B20537	truncated	Clade I-III	CTAGCCGAACGAATAGACGAACGAAGCACTCCTGAAACAAAAGAACGTTTGGCCACTCCAGCCGAACCCACTTCTCATTTCAATCAGCCCTTCACCACTTCGCTGCCTTTCTGCCTAGCTCCTTCATGCCCAAGCTTCCTTCGGTGTCTGAGTTGATTGTGGGCGCCCAGCTCTCGTCCCACCTCGACCGCTCTCCTAACCACATGACAGTGAAGCACCTGGACTCGAGCCCCAGACTGGCTCACCCCGTGCTGCCTCACCTGGAAAAAAGCACTTTTGCCTCCTCGGTGCCGCCGCCTCTGGCGCCATCGTTACATCCACCCGTGGCGTTTCCTGCTGTTCCCAACACCCTCCCGCTCCCACGTTCTCGCAATCCCTCGGTATCAAGCACTTACTCCG…
USA-CDC-CAU-B20536	truncated	Clade I-III	CTAGCCGAACGAATAGACGAACGAAGCACTCCTGAAACAAAAGAACGTTTGGCCACTCCAGCCGAACCCACTTCTCATTTCAATCAGCCCTTCACCACTTCGCTGCCTTTCTGCCTAGCTCCTTCATGCCCAAGCTTCCTTCGGTGTCTGAGTTGATTGTGGGCGCCCAGCTCTCGTCCCACCTCGACCGCTCTCCTAACCACATGACAGTGAAGCACCTGGACTCGAGCCCCAGACTGGCTCACCCCGTGCTGCCTCACCTGGAAAAAAGCACTTTTGCCTCCTCGGTGCCGCCGCCTCTGGCGCCATCGTTACATCCACCCGTGGCGTTTCCTGCTGTTCCCAACACCCTCCCGCTCCCACGTTCTCGCAATCCCTCGGTATCAAGCACTTACTCCG…
USA-CDC-CAU-B20483	truncated	Clade I-III	CTAGCCGAACGAATAGACGAACGAAGCACTCCTGAAACAAAAGAACGTTTGGCCACTCCAGCCGAACCCACTTCTCATTTCAATCAGCCCTTCACCACTTCGCTGCCTTTCTGCCTAGCTCCTTCATGCCCAAGCTTCCTTCGGTGTCTGAGTTGATTGTGGGCGCCCAGCTCTCGTCCCACCTCGACCGCTCTCCTAACCACATGACAGTGAAGCACCTGGACTCGAGCCCCAGACTGGCTCACCCCGTGCTGCCTCACCTGGAAAAAAGCACTTTTGCCTCCTCGGTGCCGCCGCCTCTGGCGCCATCGTTACATCCACCCGTGGCGTTTCCTGCTGTTCCCAACACCCTCCCGCTCCCACGTTCTCGCAATCCCTCGGTATCAAGCACTTACTCCG…
USA-CDC-CAU-B20469	truncated	Clade I-III	CTAGCCGAACGAATAGACGAACGAAGCACTCCTGAAACAAAAGAACGTTTGGCCACTCCAGCCGAACCCACTTCTCATTTCAATCAGCCCTTCACCACTTCGCTGCCTTTCTGCCTAGCTCCTTCATGCCCAAGCTTCCTTCGGTGTCTGAGTTGATTGTGGGCGCCCAGCTCTCGTCCCACCTCGACCGCTCTCCTAACCACATGACAGTGAAGCACCTGGACTCGAGCCCCAGACTGGCTCACCCCGTGCTGCCTCACCTGGAAAAAAGCACTTTTGCCTCCTCGGTGCCGCCGCCTCTGGCGCCATCGTTACATCCACCCGTGGCGTTTCCTGCTGTTCCCAACACCCTCCCGCTCCCACGTTCTCGCAATCCCTCGGTATCAAGCACTTACTCCG…
USA-CDC-CAU-B20468	truncated	Clade I-III	CTAGCCGAACGAATAGACGAACGAAGCACTCCTGAAACAAAAGAACGTTTGGCCACTCCAGCCGAACCCACTTCTCATTTCAATCAGCCCTTCACCACTTCGCTGCCTTTCTGCCTAGCTCCTTCATGCCCAAGCTTCCTTCGGTGTCTGAGTTGATTGTGGGCGCCCAGCTCTCGTCCCACCTCGACCGCTCTCCTAACCACATGACAGTGAAGCACCTGGACTCGAGCCCCAGACTGGCTCACCCCGTGCTGCCTCACCTGGAAAAAAGCACTTTTGCCTCCTCGGTGCCGCCGCCTCTGGCGCCATCGTTACATCCACCCGTGGCGTTTCCTGCTGTTCCCAACACCCTCCCGCTCCCACGTTCTCGCAATCCCTCGGTATCAAGCACTTACTCCG…
USA-CDC-CAU-B20467	truncated	Clade I-III	CTAGCCGAACGAATAGACGAACGAAGCACTCCTGAAACAAAAGAACGTTTGGCCACTCCAGCCGAACCCACTTCTCATTTCAATCAGCCCTTCACCACTTCGCTGCCTTTCTGCCTAGCTCCTTCATGCCCAAGCTTCCTTCGGTGTCTGAGTTGATTGTGGGCGCCCAGCTCTCGTCCCACCTCGACCGCTCTCCTAACCACATGACAGTGAAGCACCTGGACTCGAGCCCCAGACTGGCTCACCCCGTGCTGCCTCACCTGGAAAAAAGCACTTTTGCCTCCTCGGTGCCGCCGCCTCTGGCGCCATCGTTACATCCACCCGTGGCGTTTCCTGCTGTTCCCAACACCCTCCCGCTCCCACGTTCTCGCAATCCCTCGGTATCAAGCACTTACTCCG…
USA-CDC-CAU-B20465	truncated	Clade I-III	CTAGCCGAACGAATAGACGAACGAAGCACTCCTGAAACAAAAGAACGTTTGGCCACTCCAGCCGAACCCACTTCTCATTTCAATCAGCCCTTCACCACTTCGCTGCCTTTCTGCCTAGCTCCTTCATGCCCAAGCTTCCTTCGGTGTCTGAGTTGATTGTGGGCGCCCAGCTCTCGTCCCACCTCGACCGCTCTCCTAACCACATGACAGTGAAGCACCTGGACTCGAGCCCCAGACTGGCTCACCCCGTGCTGCCTCACCTGGAAAAAAGCACTTTTGCCTCCTCGGTGCCGCCGCCTCTGGCGCCATCGTTACATCCACCCGTGGCGTTTCCTGCTGTTCCCAACACCCTCCCGCTCCCACGTTCTCGCAATCCCTCGGTATCAAGCACTTACTCCG…
USA-CDC-CAU-B20463	truncated	Clade I-III	CTAGCCGAACGAATAGACGAACGAAGCACTCCTGAAACAAAAGAACGTTTGGCCACTCCAGCCGAACCCACTTCTCATTTCAATCAGCCCTTCACCACTTCGCTGCCTTTCTGCCTAGCTCCTTCATGCCCAAGCTTCCTTCGGTGTCTGAGTTGATTGTGGGCGCCCAGCTCTCGTCCCACCTCGACCGCTCTCCTAACCACATGACAGTGAAGCACCTGGACTCGAGCCCCAGACTGGCTCACCCCGTGCTGCCTCACCTGGAAAAAAGCACTTTTGCCTCCTCGGTGCCGCCGCCTCTGGCGCCATCGTTACATCCACCCGTGGCGTTTCCTGCTGTTCCCAACACCCTCCCGCTCCCACGTTCTCGCAATCCCTCGGTATCAAGCACTTACTCCG…
USA-CDC-CAU-B20462	truncated	Clade I-III	CTAGCCGAACGAATAGACGAACGAAGCACTCCTGAAACAAAAGAACGTTTGGCCACTCCAGCCGAACCCACTTCTCATTTCAATCAGCCCTTCACCACTTCGCTGCCTTTCTGCCTAGCTCCTTCATGCCCAAGCTTCCTTCGGTGTCTGAGTTGATTGTGGGCGCCCAGCTCTCGTCCCACCTCGACCGCTCTCCTAACCACATGACAGTGAAGCACCTGGACTCGAGCCCCAGACTGGCTCACCCCGTGCTGCCTCACCTGGAAAAAAGCACTTTTGCCTCCTCGGTGCCGCCGCCTCTGGCGCCATCGTTACATCCACCCGTGGCGTTTCCTGCTGTTCCCAACACCCTCCCGCTCCCACGTTCTCGCAATCCCTCGGTATCAAGCACTTACTCCG…
USA-CDC-CAU-B20461	truncated	Clade I-III	CTAGCCGAACGAATAGACGAACGAAGCACTCCTGAAACAAAAGAACGTTTGGCCACTCCAGCCGAACCCACTTCTCATTTCAATCAGCCCTTCACCACTTCGCTGCCTTTCTGCCTAGCTCCTTCATGCCCAAGCTTCCTTCGGTGTCTGAGTTGATTGTGGGCGCCCAGCTCTCGTCCCACCTCGACCGCTCTCCTAACCACATGACAGTGAAGCACCTGGACTCGAGCCCCAGACTGGCTCACCCCGTGCTGCCTCACCTGGAAAAAAGCACTTTTGCCTCCTCGGTGCCGCCGCCTCTGGCGCCATCGTTACATCCACCCGTGGCGTTTCCTGCTGTTCCCAACACCCTCCCGCTCCCACGTTCTCGCAATCCCTCGGTATCAAGCACTTACTCCG…
USA-CDC-CAU-B20460	truncated	Clade I-III	CTAGCCGAACGAATAGACGAACGAAGCACTCCTGAAACAAAAGAACGTTTGGCCACTCCAGCCGAACCCACTTCTCATTTCAATCAGCCCTTCACCACTTCGCTGCCTTTCTGCCTAGCTCCTTCATGCCCAAGCTTCCTTCGGTGTCTGAGTTGATTGTGGGCGCCCAGCTCTCGTCCCACCTCGACCGCTCTCCTAACCACATGACAGTGAAGCACCTGGACTCGAGCCCCAGACTGGCTCACCCCGTGCTGCCTCACCTGGAAAAAAGCACTTTTGCCTCCTCGGTGCCGCCGCCTCTGGCGCCATCGTTACATCCACCCGTGGCGTTTCCTGCTGTTCCCAACACCCTCCCGCTCCCACGTTCTCGCAATCCCTCGGTATCAAGCACTTACTCCG…
USA-CDC-CAU-B20459	truncated	Clade I-III	CTAGCCGAACGAATAGACGAACGAAGCACTCCTGAAACAAAAGAACGTTTGGCCACTCCAGCCGAACCCACTTCTCATTTCAATCAGCCCTTCACCACTTCGCTGCCTTTCTGCCTAGCTCCTTCATGCCCAAGCTTCCTTCGGTGTCTGAGTTGATTGTGGGCGCCCAGCTCTCGTCCCACCTCGACCGCTCTCCTAACCACATGACAGTGAAGCACCTGGACTCGAGCCCCAGACTGGCTCACCCCGTGCTGCCTCACCTGGAAAAAAGCACTTTTGCCTCCTCGGTGCCGCCGCCTCTGGCGCCATCGTTACATCCACCCGTGGCGTTTCCTGCTGTTCCCAACACCCTCCCGCTCCCACGTTCTCGCAATCCCTCGGTATCAAGCACTTACTCCG…
USA-CDC-CAU-B20458	truncated	Clade I-III	CTAGCCGAACGAATAGACGAACGAAGCACTCCTGAAACAAAAGAACGTTTGGCCACTCCAGCCGAACCCACTTCTCATTTCAATCAGCCCTTCACCACTTCGCTGCCTTTCTGCCTAGCTCCTTCATGCCCAAGCTTCCTTCGGTGTCTGAGTTGATTGTGGGCGCCCAGCTCTCGTCCCACCTCGACCGCTCTCCTAACCACATGACAGTGAAGCACCTGGACTCGAGCCCCAGACTGGCTCACCCCGTGCTGCCTCACCTGGAAAAAAGCACTTTTGCCTCCTCGGTGCCGCCGCCTCTGGCGCCATCGTTACATCCACCCGTGGCGTTTCCTGCTGTTCCCAACACCCTCCCGCTCCCACGTTCTCGCAATCCCTCGGTATCAAGCACTTACTCCG…
USA-CDC-CAU-B20457	truncated	Clade I-III	CTAGCCGAACGAATAGACGAACGAAGCACTCCTGAAACAAAAGAACGTTTGGCCACTCCAGCCGAACCCACTTCTCATTTCAATCAGCCCTTCACCACTTCGCTGCCTTTCTGCCTAGCTCCTTCATGCCCAAGCTTCCTTCGGTGTCTGAGTTGATTGTGGGCGCCCAGCTCTCGTCCCACCTCGACCGCTCTCCTAACCACATGACAGTGAAGCACCTGGACTCGAGCCCCAGACTGGCTCACCCCGTGCTGCCTCACCTGGAAAAAAGCACTTTTGCCTCCTCGGTGCCGCCGCCTCTGGCGCCATCGTTACATCCACCCGTGGCGTTTCCTGCTGTTCCCAACACCCTCCCGCTCCCACGTTCTCGCAATCCCTCGGTATCAAGCACTTACTCCG…
USA-CDC-CAU-B20456	truncated	Clade I-III	CTAGCCGAACGAATAGACGAACGAAGCACTCCTGAAACAAAAGAACGTTTGGCCACTCCAGCCGAACCCACTTCTCATTTCAATCAGCCCTTCACCACTTCGCTGCCTTTCTGCCTAGCTCCTTCATGCCCAAGCTTCCTTCGGTGTCTGAGTTGATTGTGGGCGCCCAGCTCTCGTCCCACCTCGACCGCTCTCCTAACCACATGACAGTGAAGCACCTGGACTCGAGCCCCAGACTGGCTCACCCCGTGCTGCCTCACCTGGAAAAAAGCACTTTTGCCTCCTCGGTGCCGCCGCCTCTGGCGCCATCGTTACATCCACCCGTGGCGTTTCCTGCTGTTCCCAACACCCTCCCGCTCCCACGTTCTCGCAATCCCTCGGTATCAAGCACTTACTCCG…
USA-CDC-CAU-B20455	truncated	Clade I-III	CTAGCCGAACGAATAGACGAACGAAGCACTCCTGAAACAAAAGAACGTTTGGCCACTCCAGCCGAACCCACTTCTCATTTCAATCAGCCCTTCACCACTTCGCTGCCTTTCTGCCTAGCTCCTTCATGCCCAAGCTTCCTTCGGTGTCTGAGTTGATTGTGGGCGCCCAGCTCTCGTCCCACCTCGACCGCTCTCCTAACCACATGACAGTGAAGCACCTGGACTCGAGCCCCAGACTGGCTCACCCCGTGCTGCCTCACCTGGAAAAAAGCACTTTTGCCTCCTCGGTGCCGCCGCCTCTGGCGCCATCGTTACATCCACCCGTGGCGTTTCCTGCTGTTCCCAACACCCTCCCGCTCCCACGTTCTCGCAATCCCTCGGTATCAAGCACTTACTCCG…
USA-CDC-CAU-B20454	truncated	Clade I-III	CTAGCCGAACGAATAGACGAACGAAGCACTCCTGAAACAAAAGAACGTTTGGCCACTCCAGCCGAACCCACTTCTCATTTCAATCAGCCCTTCACCACTTCGCTGCCTTTCTGCCTAGCTCCTTCATGCCCAAGCTTCCTTCGGTGTCTGAGTTGATTGTGGGCGCCCAGCTCTCGTCCCACCTCGACCGCTCTCCTAACCACATGACAGTGAAGCACCTGGACTCGAGCCCCAGACTGGCTCACCCCGTGCTGCCTCACCTGGAAAAAAGCACTTTTGCCTCCTCGGTGCCGCCGCCTCTGGCGCCATCGTTACATCCACCCGTGGCGTTTCCTGCTGTTCCCAACACCCTCCCGCTCCCACGTTCTCGCAATCCCTCGGTATCAAGCACTTACTCCG…
USA-CDC-CAU-B20453	truncated	Clade I-III	CTAGCCGAACGAATAGACGAACGAAGCACTCCTGAAACAAAAGAACGTTTGGCCACTCCAGCCGAACCCACTTCTCATTTCAATCAGCCCTTCACCACTTCGCTGCCTTTCTGCCTAGCTCCTTCATGCCCAAGCTTCCTTCGGTGTCTGAGTTGATTGTGGGCGCCCAGCTCTCGTCCCACCTCGACCGCTCTCCTAACCACATGACAGTGAAGCACCTGGACTCGAGCCCCAGACTGGCTCACCCCGTGCTGCCTCACCTGGAAAAAAGCACTTTTGCCTCCTCGGTGCCGCCGCCTCTGGCGCCATCGTTACATCCACCCGTGGCGTTTCCTGCTGTTCCCAACACCCTCCCGCTCCCACGTTCTCGCAATCCCTCGGTATCAAGCACTTACTCCG…
USA-CDC-CAU-B20452	truncated	Clade I-III	CTAGCCGAACGAATAGACGAACGAAGCACTCCTGAAACAAAAGAACGTTTGGCCACTCCAGCCGAACCCACTTCTCATTTCAATCAGCCCTTCACCACTTCGCTGCCTTTCTGCCTAGCTCCTTCATGCCCAAGCTTCCTTCGGTGTCTGAGTTGATTGTGGGCGCCCAGCTCTCGTCCCACCTCGACCGCTCTCCTAACCACATGACAGTGAAGCACCTGGACTCGAGCCCCAGACTGGCTCACCCCGTGCTGCCTCACCTGGAAAAAAGCACTTTTGCCTCCTCGGTGCCGCCGCCTCTGGCGCCATCGTTACATCCACCCGTGGCGTTTCCTGCTGTTCCCAACACCCTCCCGCTCCCACGTTCTCGCAATCCCTCGGTATCAAGCACTTACTCCG…
USA-CDC-CAU-B20451	truncated	Clade I-III	CTAGCCGAACGAATAGACGAACGAAGCACTCCTGAAACAAAAGAACGTTTGGCCACTCCAGCCGAACCCACTTCTCATTTCAATCAGCCCTTCACCACTTCGCTGCCTTTCTGCCTAGCTCCTTCATGCCCAAGCTTCCTTCGGTGTCTGAGTTGATTGTGGGCGCCCAGCTCTCGTCCCACCTCGACCGCTCTCCTAACCACATGACAGTGAAGCACCTGGACTCGAGCCCCAGACTGGCTCACCCCGTGCTGCCTCACCTGGAAAAAAGCACTTTTGCCTCCTCGGTGCCGCCGCCTCTGGCGCCATCGTTACATCCACCCGTGGCGTTTCCTGCTGTTCCCAACACCCTCCCGCTCCCACGTTCTCGCAATCCCTCGGTATCAAGCACTTACTCCG…
USA-CDC-CAU-B20450	truncated	Clade I-III	CTAGCCGAACGAATAGACGAACGAAGCACTCCTGAAACAAAAGAACGTTTGGCCACTCCAGCCGAACCCACTTCTCATTTCAATCAGCCCTTCACCACTTCGCTGCCTTTCTGCCTAGCTCCTTCATGCCCAAGCTTCCTTCGGTGTCTGAGTTGATTGTGGGCGCCCAGCTCTCGTCCCACCTCGACCGCTCTCCTAACCACATGACAGTGAAGCACCTGGACTCGAGCCCCAGACTGGCTCACCCCGTGCTGCCTCACCTGGAAAAAAGCACTTTTGCCTCCTCGGTGCCGCCGCCTCTGGCGCCATCGTTACATCCACCCGTGGCGTTTCCTGCTGTTCCCAACACCCTCCCGCTCCCACGTTCTCGCAATCCCTCGGTATCAAGCACTTACTCCG…
USA-CDC-CAU-B20293	truncated	Clade I-III	CTAGCCGAACGAATAGACGAACGAAGCACTCCTGAAACAAAAGAACGTTTGGCCACTCCAGCCGAACCCACTTCTCATTTCAATCAGCCCTTCACCACTTCGCTGCCTTTCTGCCTAGCTCCTTCATGCCCAAGCTTCCTTCGGTGTCTGAGTTGATTGTGGGCGCCCAGCTCTCGTCCCACCTCGACCGCTCTCCTAACCACATGACAGTGAAGCACCTGGACTCGAGCCCCAGACTGGCTCACCCCGTGCTGCCTCACCTGGAAAAAAGCACTTTTGCCTCCTCGGTGCCGCCGCCTCTGGCGCCATCGTTACATCCACCCGTGGCGTTTCCTGCTGTTCCCAACACCCTCCCGCTCCCACGTTCTCGCAATCCCTCGGTATCAAGCACTTACTCCG…
USA-CDC-CAU-B20292	truncated	Clade I-III	CTAGCCGAACGAATAGACGAACGAAGCACTCCTGAAACAAAAGAACGTTTGGCCACTCCAGCCGAACCCACTTCTCATTTCAATCAGCCCTTCACCACTTCGCTGCCTTTCTGCCTAGCTCCTTCATGCCCAAGCTTCCTTCGGTGTCTGAGTTGATTGTGGGCGCCCAGCTCTCGTCCCACCTCGACCGCTCTCCTAACCACATGACAGTGAAGCACCTGGACTCGAGCCCCAGACTGGCTCACCCCGTGCTGCCTCACCTGGAAAAAAGCACTTTTGCCTCCTCGGTGCCGCCGCCTCTGGCGCCATCGTTACATCCACCCGTGGCGTTTCCTGCTGTTCCCAACACCCTCCCGCTCCCACGTTCTCGCAATCCCTCGGTATCAAGCACTTACTCCG…
USA-CDC-CAU-B20291	truncated	Clade I-III	CTAGCCGAACGAATAGACGAACGAAGCACTCCTGAAACAAAAGAACGTTTGGCCACTCCAGCCGAACCCACTTCTCATTTCAATCAGCCCTTCACCACTTCGCTGCCTTTCTGCCTAGCTCCTTCATGCCCAAGCTTCCTTCGGTGTCTGAGTTGATTGTGGGCGCCCAGCTCTCGTCCCACCTCGACCGCTCTCCTAACCACATGACAGTGAAGCACCTGGACTCGAGCCCCAGACTGGCTCACCCCGTGCTGCCTCACCTGGAAAAAAGCACTTTTGCCTCCTCGGTGCCGCCGCCTCTGGCGCCATCGTTACATCCACCCGTGGCGTTTCCTGCTGTTCCCAACACCCTCCCGCTCCCACGTTCTCGCAATCCCTCGGTATCAAGCACTTACTCCG…
USA-CDC-CAU-B20283	truncated	Clade I-III	CTAGCCGAACGAATAGACGAACGAAGCACTCCTGAAACAAAAGAACGTTTGGCCACTCCAGCCGAACCCACTTCTCATTTCAATCAGCCCTTCACCACTTCGCTGCCTTTCTGCCTAGCTCCTTCATGCCCAAGCTTCCTTCGGTGTCTGAGTTGATTGTGGGCGCCCAGCTCTCGTCCCACCTCGACCGCTCTCCTAACCACATGACAGTGAAGCACCTGGACTCGAGCCCCAGACTGGCTCACCCCGTGCTGCCTCACCTGGAAAAAAGCACTTTTGCCTCCTCGGTGCCGCCGCCTCTGGCGCCATCGTTACATCCACCCGTGGCGTTTCCTGCTGTTCCCAACACCCTCCCGCTCCCACGTTCTCGCAATCCCTCGGTATCAAGCACTTACTCCG…
USA-CDC-CAU-B20282	truncated	Clade I-III	CTAGCCGAACGAATAGACGAACGAAGCACTCCTGAAACAAAAGAACGTTTGGCCACTCCAGCCGAACCCACTTCTCATTTCAATCAGCCCTTCACCACTTCGCTGCCTTTCTGCCTAGCTCCTTCATGCCCAAGCTTCCTTCGGTGTCTGAGTTGATTGTGGGCGCCCAGCTCTCGTCCCACCTCGACCGCTCTCCTAACCACATGACAGTGAAGCACCTGGACTCGAGCCCCAGACTGGCTCACCCCGTGCTGCCTCACCTGGAAAAAAGCACTTTTGCCTCCTCGGTGCCGCCGCCTCTGGCGCCATCGTTACATCCACCCGTGGCGTTTCCTGCTGTTCCCAACACCCTCCCGCTCCCACGTTCTCGCAATCCCTCGGTATCAAGCACTTACTCCG…
USA-CDC-CAU-B20279	truncated	Clade I-III	CTAGCCGAACGAATAGACGAACGAAGCACTCCTGAAACAAAAGAACGTTTGGCCACTCCAGCCGAACCCACTTCTCATTTCAATCAGCCCTTCACCACTTCGCTGCCTTTCTGCCTAGCTCCTTCATGCCCAAGCTTCCTTCGGTGTCTGAGTTGATTGTGGGCGCCCAGCTCTCGTCCCACCTCGACCGCTCTCCTAACCACATGACAGTGAAGCACCTGGACTCGAGCCCCAGACTGGCTCACCCCGTGCTGCCTCACCTGGAAAAAAGCACTTTTGCCTCCTCGGTGCCGCCGCCTCTGGCGCCATCGTTACATCCACCCGTGGCGTTTCCTGCTGTTCCCAACACCCTCCCGCTCCCACGTTCTCGCAATCCCTCGGTATCAAGCACTTACTCCG…
USA-CDC-CAU-B20090	truncated	Clade I-III	CTAGCCGAACGAATAGACGAACGAAGCACTCCTGAAACAAAAGAACGTTTGGCCACTCCAGCCGAACCCACTTCTCATTTCAATCAGCCCTTCACCACTTCGCTGCCTTTCTGCCTAGCTCCTTCATGCCCAAGCTTCCTTCGGTGTCTGAGTTGATTGTGGGCGCCCAGCTCTCGTCCCACCTCGACCGCTCTCCTAACCACATGACAGTGAAGCACCTGGACTCGAGCCCCAGACTGGCTCACCCCGTGCTGCCTCACCTGGAAAAAAGCACTTTTGCCTCCTCGGTGCCGCCGCCTCTGGCGCCATCGTTACATCCACCCGTGGCGTTTCCTGCTGTTCCCAACACCCTCCCGCTCCCACGTTCTCGCAATCCCTCGGTATCAAGCACTTACTCCG…
USA-CDC-CAU-B20087	truncated	Clade I-III	CTAGCCGAACGAATAGACGAACGAAGCACTCCTGAAACAAAAGAACGTTTGGCCACTCCAGCCGAACCCACTTCTCATTTCAATCAGCCCTTCACCACTTCGCTGCCTTTCTGCCTAGCTCCTTCATGCCCAAGCTTCCTTCGGTGTCTGAGTTGATTGTGGGCGCCCAGCTCTCGTCCCACCTCGACCGCTCTCCTAACCACATGACAGTGAAGCACCTGGACTCGAGCCCCAGACTGGCTCACCCCGTGCTGCCTCACCTGGAAAAAAGCACTTTTGCCTCCTCGGTGCCGCCGCCTCTGGCGCCATCGTTACATCCACCCGTGGCGTTTCCTGCTGTTCCCAACACCCTCCCGCTCCCACGTTCTCGCAATCCCTCGGTATCAAGCACTTACTCCG…
USA-CDC-CAU-B20075	truncated	Clade I-III	CTAGCCGAACGAATAGACGAACGAAGCACTCCTGAAACAAAAGAACGTTTGGCCACTCCAGCCGAACCCACTTCTCATTTCAATCAGCCCTTCACCACTTCGCTGCCTTTCTGCCTAGCTCCTTCATGCCCAAGCTTCCTTCGGTGTCTGAGTTGATTGTGGGCGCCCAGCTCTCGTCCCACCTCGACCGCTCTCCTAACCACATGACAGTGAAGCACCTGGACTCGAGCCCCAGACTGGCTCACCCCGTGCTGCCTCACCTGGAAAAAAGCACTTTTGCCTCCTCGGTGCCGCCGCCTCTGGCGCCATCGTTACATCCACCCGTGGCGTTTCCTGCTGTTCCCAACACCCTCCCGCTCCCACGTTCTCGCAATCCCTCGGTATCAAGCACTTACTCCG…
USA-CDC-CAU-B19845	truncated	Clade I-III	CTAGCCGAACGAATAGACGAACGAAGCACTCCTGAAACAAAAGAACGTTTGGCCACTCCAGCCGAACCCACTTCTCATTTCAATCAGCCCTTCACCACTTCGCTGCCTTTCTGCCTAGCTCCTTCATGCCCAAGCTTCCTTCGGTGTCTGAGTTGATTGTGGGCGCCCAGCTCTCGTCCCACCTCGACCGCTCTCCTAACCACATGACAGTGAAGCACCTGGACTCGAGCCCCAGACTGGCTCACCCCGTGCTGCCTCACCTGGAAAAAAGCACTTTTGCCTCCTCGGTGCCGCCGCCTCTGGCGCCATCGTTACATCCACCCGTGGCGTTTCCTGCTGTTCCCAACACCCTCCCGCTCCCACGTTCTCGCAATCCCTCGGTATCAAGCACTTACTCCG…
USA-CDC-CAU-B19838	truncated	Clade I-III	CTAGCCGAACGAATAGACGAACGAAGCACTCCTGAAACAAAAGAACGTTTGGCCACTCCAGCCGAACCCACTTCTCATTTCAATCAGCCCTTCACCACTTCGCTGCCTTTCTGCCTAGCTCCTTCATGCCCAAGCTTCCTTCGGTGTCTGAGTTGATTGTGGGCGCCCAGCTCTCGTCCCACCTCGACCGCTCTCCTAACCACATGACAGTGAAGCACCTGGACTCGAGCCCCAGACTGGCTCACCCCGTGCTGCCTCACCTGGAAAAAAGCACTTTTGCCTCCTCGGTGCCGCCGCCTCTGGCGCCATCGTTACATCCACCCGTGGCGTTTCCTGCTGTTCCCAACACCCTCCCGCTCCCACGTTCTCGCAATCCCTCGGTATCAAGCACTTACTCCG…
USA-CDC-CAU-B19836	truncated	Clade I-III	CTAGCCGAACGAATAGACGAACGAAGCACTCCTGAAACAAAAGAACGTTTGGCCACTCCAGCCGAACCCACTTCTCATTTCAATCAGCCCTTCACCACTTCGCTGCCTTTCTGCCTAGCTCCTTCATGCCCAAGCTTCCTTCGGTGTCTGAGTTGATTGTGGGCGCCCAGCTCTCGTCCCACCTCGACCGCTCTCCTAACCACATGACAGTGAAGCACCTGGACTCGAGCCCCAGACTGGCTCACCCCGTGCTGCCTCACCTGGAAAAAAGCACTTTTGCCTCCTCGGTGCCGCCGCCTCTGGCGCCATCGTTACATCCACCCGTGGCGTTTCCTGCTGTTCCCAACACCCTCCCGCTCCCACGTTCTCGCAATCCCTCGGTATCAAGCACTTACTCCG…
USA-CDC-CAU-B19835	truncated	Clade I-III	CTAGCCGAACGAATAGACGAACGAAGCACTCCTGAAACAAAAGAACGTTTGGCCACTCCAGCCGAACCCACTTCTCATTTCAATCAGCCCTTCACCACTTCGCTGCCTTTCTGCCTAGCTCCTTCATGCCCAAGCTTCCTTCGGTGTCTGAGTTGATTGTGGGCGCCCAGCTCTCGTCCCACCTCGACCGCTCTCCTAACCACATGACAGTGAAGCACCTGGACTCGAGCCCCAGACTGGCTCACCCCGTGCTGCCTCACCTGGAAAAAAGCACTTTTGCCTCCTCGGTGCCGCCGCCTCTGGCGCCATCGTTACATCCACCCGTGGCGTTTCCTGCTGTTCCCAACACCCTCCCGCTCCCACGTTCTCGCAATCCCTCGGTATCAAGCACTTACTCCG…
USA-CDC-CAU-B19834	truncated	Clade I-III	CTAGCCGAACGAATAGACGAACGAAGCACTCCTGAAACAAAAGAACGTTTGGCCACTCCAGCCGAACCCACTTCTCATTTCAATCAGCCCTTCACCACTTCGCTGCCTTTCTGCCTAGCTCCTTCATGCCCAAGCTTCCTTCGGTGTCTGAGTTGATTGTGGGCGCCCAGCTCTCGTCCCACCTCGACCGCTCTCCTAACCACATGACAGTGAAGCACCTGGACTCGAGCCCCAGACTGGCTCACCCCGTGCTGCCTCACCTGGAAAAAAGCACTTTTGCCTCCTCGGTGCCGCCGCCTCTGGCGCCATCGTTACATCCACCCGTGGCGTTTCCTGCTGTTCCCAACACCCTCCCGCTCCCACGTTCTCGCAATCCCTCGGTATCAAGCACTTACTCCG…
USA-CDC-CAU-B19833	truncated	Clade I-III	CTAGCCGAACGAATAGACGAACGAAGCACTCCTGAAACAAAAGAACGTTTGGCCACTCCAGCCGAACCCACTTCTCATTTCAATCAGCCCTTCACCACTTCGCTGCCTTTCTGCCTAGCTCCTTCATGCCCAAGCTTCCTTCGGTGTCTGAGTTGATTGTGGGCGCCCAGCTCTCGTCCCACCTCGACCGCTCTCCTAACCACATGACAGTGAAGCACCTGGACTCGAGCCCCAGACTGGCTCACCCCGTGCTGCCTCACCTGGAAAAAAGCACTTTTGCCTCCTCGGTGCCGCCGCCTCTGGCGCCATCGTTACATCCACCCGTGGCGTTTCCTGCTGTTCCCAACACCCTCCCGCTCCCACGTTCTCGCAATCCCTCGGTATCAAGCACTTACTCCG…
USA-CDC-CAU-B19832	truncated	Clade I-III	CTAGCCGAACGAATAGACGAACGAAGCACTCCTGAAACAAAAGAACGTTTGGCCACTCCAGCCGAACCCACTTCTCATTTCAATCAGCCCTTCACCACTTCGCTGCCTTTCTGCCTAGCTCCTTCATGCCCAAGCTTCCTTCGGTGTCTGAGTTGATTGTGGGCGCCCAGCTCTCGTCCCACCTCGACCGCTCTCCTAACCACATGACAGTGAAGCACCTGGACTCGAGCCCCAGACTGGCTCACCCCGTGCTGCCTCACCTGGAAAAAAGCACTTTTGCCTCCTCGGTGCCGCCGCCTCTGGCGCCATCGTTACATCCACCCGTGGCGTTTCCTGCTGTTCCCAACACCCTCCCGCTCCCACGTTCTCGCAATCCCTCGGTATCAAGCACTTACTCCG…
USA-CDC-CAU-B19829	truncated	Clade I-III	CTAGCCGAACGAATAGACGAACGAAGCACTCCTGAAACAAAAGAACGTTTGGCCACTCCAGCCGAACCCACTTCTCATTTCAATCAGCCCTTCACCACTTCGCTGCCTTTCTGCCTAGCTCCTTCATGCCCAAGCTTCCTTCGGTGTCTGAGTTGATTGTGGGCGCCCAGCTCTCGTCCCACCTCGACCGCTCTCCTAACCACATGACAGTGAAGCACCTGGACTCGAGCCCCAGACTGGCTCACCCCGTGCTGCCTCACCTGGAAAAAAGCACTTTTGCCTCCTCGGTGCCGCCGCCTCTGGCGCCATCGTTACATCCACCCGTGGCGTTTCCTGCTGTTCCCAACACCCTCCCGCTCCCACGTTCTCGCAATCCCTCGGTATCAAGCACTTACTCCG…
USA-CDC-CAU-B19817	truncated	Clade I-III	CTAGCCGAACGAATAGACGAACGAAGCACTCCTGAAACAAAAGAACGTTTGGCCACTCCAGCCGAACCCACTTCTCATTTCAATCAGCCCTTCACCACTTCGCTGCCTTTCTGCCTAGCTCCTTCATGCCCAAGCTTCCTTCGGTGTCTGAGTTGATTGTGGGCGCCCAGCTCTCGTCCCACCTCGACCGCTCTCCTAACCACATGACAGTGAAGCACCTGGACTCGAGCCCCAGACTGGCTCACCCCGTGCTGCCTCACCTGGAAAAAAGCACTTTTGCCTCCTCGGTGCCGCCGCCTCTGGCGCCATCGTTACATCCACCCGTGGCGTTTCCTGCTGTTCCCAACACCCTCCCGCTCCCACGTTCTCGCAATCCCTCGGTATCAAGCACTTACTCCG…
USA-CDC-CAU-B19815	truncated	Clade I-III	CTAGCCGAACGAATAGACGAACGAAGCACTCCTGAAACAAAAGAACGTTTGGCCACTCCAGCCGAACCCACTTCTCATTTCAATCAGCCCTTCACCACTTCGCTGCCTTTCTGCCTAGCTCCTTCATGCCCAAGCTTCCTTCGGTGTCTGAGTTGATTGTGGGCGCCCAGCTCTCGTCCCACCTCGACCGCTCTCCTAACCACATGACAGTGAAGCACCTGGACTCGAGCCCCAGACTGGCTCACCCCGTGCTGCCTCACCTGGAAAAAAGCACTTTTGCCTCCTCGGTGCCGCCGCCTCTGGCGCCATCGTTACATCCACCCGTGGCGTTTCCTGCTGTTCCCAACACCCTCCCGCTCCCACGTTCTCGCAATCCCTCGGTATCAAGCACTTACTCCG…
USA-CDC-CAU-B19814	truncated	Clade I-III	CTAGCCGAACGAATAGACGAACGAAGCACTCCTGAAACAAAAGAACGTTTGGCCACTCCAGCCGAACCCACTTCTCATTTCAATCAGCCCTTCACCACTTCGCTGCCTTTCTGCCTAGCTCCTTCATGCCCAAGCTTCCTTCGGTGTCTGAGTTGATTGTGGGCGCCCAGCTCTCGTCCCACCTCGACCGCTCTCCTAACCACATGACAGTGAAGCACCTGGACTCGAGCCCCAGACTGGCTCACCCCGTGCTGCCTCACCTGGAAAAAAGCACTTTTGCCTCCTCGGTGCCGCCGCCTCTGGCGCCATCGTTACATCCACCCGTGGCGTTTCCTGCTGTTCCCAACACCCTCCCGCTCCCACGTTCTCGCAATCCCTCGGTATCAAGCACTTACTCCG…
USA-CDC-CAU-B19813	truncated	Clade I-III	CTAGCCGAACGAATAGACGAACGAAGCACTCCTGAAACAAAAGAACGTTTGGCCACTCCAGCCGAACCCACTTCTCATTTCAATCAGCCCTTCACCACTTCGCTGCCTTTCTGCCTAGCTCCTTCATGCCCAAGCTTCCTTCGGTGTCTGAGTTGATTGTGGGCGCCCAGCTCTCGTCCCACCTCGACCGCTCTCCTAACCACATGACAGTGAAGCACCTGGACTCGAGCCCCAGACTGGCTCACCCCGTGCTGCCTCACCTGGAAAAAAGCACTTTTGCCTCCTCGGTGCCGCCGCCTCTGGCGCCATCGTTACATCCACCCGTGGCGTTTCCTGCTGTTCCCAACACCCTCCCGCTCCCACGTTCTCGCAATCCCTCGGTATCAAGCACTTACTCCG…
USA-CDC-CAU-B19811	truncated	Clade I-III	CTAGCCGAACGAATAGACGAACGAAGCACTCCTGAAACAAAAGAACGTTTGGCCACTCCAGCCGAACCCACTTCTCATTTCAATCAGCCCTTCACCACTTCGCTGCCTTTCTGCCTAGCTCCTTCATGCCCAAGCTTCCTTCGGTGTCTGAGTTGATTGTGGGCGCCCAGCTCTCGTCCCACCTCGACCGCTCTCCTAACCACATGACAGTGAAGCACCTGGACTCGAGCCCCAGACTGGCTCACCCCGTGCTGCCTCACCTGGAAAAAAGCACTTTTGCCTCCTCGGTGCCGCCGCCTCTGGCGCCATCGTTACATCCACCCGTGGCGTTTCCTGCTGTTCCCAACACCCTCCCGCTCCCACGTTCTCGCAATCCCTCGGTATCAAGCACTTACTCCG…
USA-CDC-CAU-B19808	truncated	Clade I-III	CTAGCCGAACGAATAGACGAACGAAGCACTCCTGAAACAAAAGAACGTTTGGCCACTCCAGCCGAACCCACTTCTCATTTCAATCAGCCCTTCACCACTTCGCTGCCTTTCTGCCTAGCTCCTTCATGCCCAAGCTTCCTTCGGTGTCTGAGTTGATTGTGGGCGCCCAGCTCTCGTCCCACCTCGACCGCTCTCCTAACCACATGACAGTGAAGCACCTGGACTCGAGCCCCAGACTGGCTCACCCCGTGCTGCCTCACCTGGAAAAAAGCACTTTTGCCTCCTCGGTGCCGCCGCCTCTGGCGCCATCGTTACATCCACCCGTGGCGTTTCCTGCTGTTCCCAACACCCTCCCGCTCCCACGTTCTCGCAATCCCTCGGTATCAAGCACTTACTCCG…
USA-CDC-CAU-B19557	truncated	Clade I-III	CTAGCCGAACGAATAGACGAACGAAGCACTCCTGAAACAAAAGAACGTTTGGCCACTCCAGCCGAACCCACTTCTCATTTCAATCAGCCCTTCACCACTTCGCTGCCTTTCTGCCTAGCTCCTTCATGCCCAAGCTTCCTTCGGTGTCTGAGTTGATTGTGGGCGCCCAGCTCTCGTCCCACCTCGACCGCTCTCCTAACCACATGACAGTGAAGCACCTGGACTCGAGCCCCAGACTGGCTCACCCCGTGCTGCCTCACCTGGAAAAAAGCACTTTTGCCTCCTCGGTGCCGCCGCCTCTGGCGCCATCGTTACATCCACCCGTGGCGTTTCCTGCTGTTCCCAACACCCTCCCGCTCCCACGTTCTCGCAATCCCTCGGTATCAAGCACTTACTCCG…
USA-CDC-CAU-B19554	truncated	Clade I-III	CTAGCCGAACGAATAGACGAACGAAGCACTCCTGAAACAAAAGAACGTTTGGCCACTCCAGCCGAACCCACTTCTCATTTCAATCAGCCCTTCACCACTTCGCTGCCTTTCTGCCTAGCTCCTTCATGCCCAAGCTTCCTTCGGTGTCTGAGTTGATTGTGGGCGCCCAGCTCTCGTCCCACCTCGACCGCTCTCCTAACCACATGACAGTGAAGCACCTGGACTCGAGCCCCAGACTGGCTCACCCCGTGCTGCCTCACCTGGAAAAAAGCACTTTTGCCTCCTCGGTGCCGCCGCCTCTGGCGCCATCGTTACATCCACCCGTGGCGTTTCCTGCTGTTCCCAACACCCTCCCGCTCCCACGTTCTCGCAATCCCTCGGTATCAAGCACTTACTCCG…
USA-CDC-CAU-B19552	truncated	Clade I-III	CTAGCCGAACGAATAGACGAACGAAGCACTCCTGAAACAAAAGAACGTTTGGCCACTCCAGCCGAACCCACTTCTCATTTCAATCAGCCCTTCACCACTTCGCTGCCTTTCTGCCTAGCTCCTTCATGCCCAAGCTTCCTTCGGTGTCTGAGTTGATTGTGGGCGCCCAGCTCTCGTCCCACCTCGACCGCTCTCCTAACCACATGACAGTGAAGCACCTGGACTCGAGCCCCAGACTGGCTCACCCCGTGCTGCCTCACCTGGAAAAAAGCACTTTTGCCTCCTCGGTGCCGCCGCCTCTGGCGCCATCGTTACATCCACCCGTGGCGTTTCCTGCTGTTCCCAACACCCTCCCGCTCCCACGTTCTCGCAATCCCTCGGTATCAAGCACTTACTCCG…
USA-CDC-CAU-B19550	truncated	Clade I-III	CTAGCCGAACGAATAGACGAACGAAGCACTCCTGAAACAAAAGAACGTTTGGCCACTCCAGCCGAACCCACTTCTCATTTCAATCAGCCCTTCACCACTTCGCTGCCTTTCTGCCTAGCTCCTTCATGCCCAAGCTTCCTTCGGTGTCTGAGTTGATTGTGGGCGCCCAGCTCTCGTCCCACCTCGACCGCTCTCCTAACCACATGACAGTGAAGCACCTGGACTCGAGCCCCAGACTGGCTCACCCCGTGCTGCCTCACCTGGAAAAAAGCACTTTTGCCTCCTCGGTGCCGCCGCCTCTGGCGCCATCGTTACATCCACCCGTGGCGTTTCCTGCTGTTCCCAACACCCTCCCGCTCCCACGTTCTCGCAATCCCTCGGTATCAAGCACTTACTCCG…
USA-CDC-CAU-B19548	truncated	Clade I-III	CTAGCCGAACGAATAGACGAACGAAGCACTCCTGAAACAAAAGAACGTTTGGCCACTCCAGCCGAACCCACTTCTCATTTCAATCAGCCCTTCACCACTTCGCTGCCTTTCTGCCTAGCTCCTTCATGCCCAAGCTTCCTTCGGTGTCTGAGTTGATTGTGGGCGCCCAGCTCTCGTCCCACCTCGACCGCTCTCCTAACCACATGACAGTGAAGCACCTGGACTCGAGCCCCAGACTGGCTCACCCCGTGCTGCCTCACCTGGAAAAAAGCACTTTTGCCTCCTCGGTGCCGCCGCCTCTGGCGCCATCGTTACATCCACCCGTGGCGTTTCCTGCTGTTCCCAACACCCTCCCGCTCCCACGTTCTCGCAATCCCTCGGTATCAAGCACTTACTCCG…
USA-CDC-CAU-B19546	truncated	Clade I-III	CTAGCCGAACGAATAGACGAACGAAGCACTCCTGAAACAAAAGAACGTTTGGCCACTCCAGCCGAACCCACTTCTCATTTCAATCAGCCCTTCACCACTTCGCTGCCTTTCTGCCTAGCTCCTTCATGCCCAAGCTTCCTTCGGTGTCTGAGTTGATTGTGGGCGCCCAGCTCTCGTCCCACCTCGACCGCTCTCCTAACCACATGACAGTGAAGCACCTGGACTCGAGCCCCAGACTGGCTCACCCCGTGCTGCCTCACCTGGAAAAAAGCACTTTTGCCTCCTCGGTGCCGCCGCCTCTGGCGCCATCGTTACATCCACCCGTGGCGTTTCCTGCTGTTCCCAACACCCTCCCGCTCCCACGTTCTCGCAATCCCTCGGTATCAAGCACTTACTCCG…
USA-CDC-CAU-B19545	truncated	Clade I-III	CTAGCCGAACGAATAGACGAACGAAGCACTCCTGAAACAAAAGAACGTTTGGCCACTCCAGCCGAACCCACTTCTCATTTCAATCAGCCCTTCACCACTTCGCTGCCTTTCTGCCTAGCTCCTTCATGCCCAAGCTTCCTTCGGTGTCTGAGTTGATTGTGGGCGCCCAGCTCTCGTCCCACCTCGACCGCTCTCCTAACCACATGACAGTGAAGCACCTGGACTCGAGCCCCAGACTGGCTCACCCCGTGCTGCCTCACCTGGAAAAAAGCACTTTTGCCTCCTCGGTGCCGCCGCCTCTGGCGCCATCGTTACATCCACCCGTGGCGTTTCCTGCTGTTCCCAACACCCTCCCGCTCCCACGTTCTCGCAATCCCTCGGTATCAAGCACTTACTCCG…
USA-CDC-CAU-B19543	truncated	Clade I-III	CTAGCCGAACGAATAGACGAACGAAGCACTCCTGAAACAAAAGAACGTTTGGCCACTCCAGCCGAACCCACTTCTCATTTCAATCAGCCCTTCACCACTTCGCTGCCTTTCTGCCTAGCTCCTTCATGCCCAAGCTTCCTTCGGTGTCTGAGTTGATTGTGGGCGCCCAGCTCTCGTCCCACCTCGACCGCTCTCCTAACCACATGACAGTGAAGCACCTGGACTCGAGCCCCAGACTGGCTCACCCCGTGCTGCCTCACCTGGAAAAAAGCACTTTTGCCTCCTCGGTGCCGCCGCCTCTGGCGCCATCGTTACATCCACCCGTGGCGTTTCCTGCTGTTCCCAACACCCTCCCGCTCCCACGTTCTCGCAATCCCTCGGTATCAAGCACTTACTCCG…
USA-CDC-CAU-B19474	truncated	Clade I-III	CTAGCCGAACGAATAGACGAACGAAGCACTCCTGAAACAAAAGAACGTTTGGCCACTCCAGCCGAACCCACTTCTCATTTCAATCAGCCCTTCACCACTTCGCTGCCTTTCTGCCTAGCTCCTTCATGCCCAAGCTTCCTTCGGTGTCTGAGTTGATTGTGGGCGCCCAGCTCTCGTCCCACCTCGACCGCTCTCCTAACCACATGACAGTGAAGCACCTGGACTCGAGCCCCAGACTGGCTCACCCCGTGCTGCCTCACCTGGAAAAAAGCACTTTTGCCTCCTCGGTGCCGCCGCCTCTGGCGCCATCGTTACATCCACCCGTGGCGTTTCCTGCTGTTCCCAACACCCTCCCGCTCCCACGTTCTCGCAATCCCTCGGTATCAAGCACTTACTCCG…
PEKT02000005	truncated	Clade I-III	CTAGCCGAACGAATAGACGAACGAAGCACTCCTGAAACAAAAGAACGTTTGGCCACTCCAGCCGAACCCACTTCTCATTTCAATCAGCCCTTCACCACTTCGCTGCCTTTCTGCCTAGCTCCTTCATGCCCAAGCTTCCTTCGGTGTCTGAGTTGATTGTGGGCGCCCAGCTCTCGTCCCACCTCGACCGCTCTCCTAACCACATGACAGTGAAGCACCTGGACTCGAGCCCCAGACTGGCTCACCCCGTGCTGCCTCACCTGGAAAAAAGCACTTTTGCCTCCTCGGTGCCGCCGCCTCTGGCGCCATCGTTACATCCACCCGTGGCGTTTCCTGCTGTTCCCAACACCCTCCCGCTCCCACGTTCTCGCAATCCCTCGGTATCAAGCACTTACTCCG…
CNRMA15-337	truncated	Clade I-III	CTAGCCGAACGAATAGACGAACGAAGCACTCCTGAAACAAAAGAACGTTTGGCCACTCCAGCCGAACCCACTTCTCATTTCAATCAGCCCTTCACCACTTCGCTGCCTTTCTGCCTAGCTCCTTCATGCCCAAGCTTCCTTCGGTGTCTGAGTTGATTGTGGGCGCCCAGCTCTCGTCCCACCTCGACCGCTCTCCTAACCACATGACAGTGAAGCACCTGGACTCGAGCCCCAGACTGGCTCACCCCGTGCTGCCTCACCTGGAAAAAAGCACTTTTGCCTCCTCGGTGCCGCCGCCTCTGGCGCCATCGTTACATCCACCCGTGGCGTTTCCTGCTGTTCCCAACACCCTCCCGCTCCCACGTTCTCGCAATCCCTCGGTATCAAGCACTTACTCCG…
B8441_resequence1	truncated	Clade I-III	CTAGCCGAACGAATAGACGAACGAAGCACTCCTGAAACAAAAGAACGTTTGGCCACTCCAGCCGAACCCACTTCTCATTTCAATCAGCCCTTCACCACTTCGCTGCCTTTCTGCCTAGCTCCTTCATGCCCAAGCTTCCTTCGGTGTCTGAGTTGATTGTGGGCGCCCAGCTCTCGTCCCACCTCGACCGCTCTCCTAACCACATGACAGTGAAGCACCTGGACTCGAGCCCCAGACTGGCTCACCCCGTGCTGCCTCACCTGGAAAAAAGCACTTTTGCCTCCTCGGTGCCGCCGCCTCTGGCGCCATCGTTACATCCACCCGTGGCGTTTCCTGCTGTTCCCAACACCCTCCCGCTCCCACGTTCTCGCAATCCCTCGGTATCAAGCACTTACTCCG…
B16519	truncated	Clade I-III	CTAGCCGAACGAATAGACGAACGAAGCACTCCTGAAACAAAAGAACGTTTGGCCACTCCAGCCGAACCCACTTCTCATTTCAATCAGCCCTTCACCACTTCGCTGCCTTTCTGCCTAGCTCCTTCATGCCCAAGCTTCCTTCGGTGTCTGAGTTGATTGTGGGCGCCCAGCTCTCGTCCCACCTCGACCGCTCTCCTAACCACATGACAGTGAAGCACCTGGACTCGAGCCCCAGACTGGCTCACCCCGTGCTGCCTCACCTGGAAAAAAGCACTTTTGCCTCCTCGGTGCCGCCGCCTCTGGCGCCATCGTTACATCCACCCGTGGCGTTTCCTGCTGTTCCCAACACCCTCCCGCTCCCACGTTCTCGCAATCCCTCGGTATCAAGCACTTACTCCG…
B16514	truncated	Clade I-III	CTAGCCGAACGAATAGACGAACGAAGCACTCCTGAAACAAAAGAACGTTTGGCCACTCCAGCCGAACCCACTTCTCATTTCAATCAGCCCTTCACCACTTCGCTGCCTTTCTGCCTACCTCCTCCATGCCCAAGCTTCCTTCGGTGTCTGAGTTGATTGTGGGCGCCCAGCTCTCGTCCCACCTCGACCGCTCTCCTAACCACATGACAGTGAAGCACCTGGACTCGAGCCCCAGACTGGCTCACCCCGTGCTGCCTCACCTGGAAAAAAGCACTTTTGCCTCCTCGGTGCCGCCGCCTCTGGCGCCCTCGTTACATCCACCCGTGGCGTTTCCTGCTGTTCCCAACACCCTCCCGCTTCCACGTTCTCGCAATCCCTCGGTATCAAGCACTTACTCTG…
B16513	truncated	Clade I-III	CTAGCCGAACGAATAGACGAACGAAGCACTCCTGAAACAAAAGAACGTTTGGCCACTCCAGCCGAACCCACTTCTCATTTCAATCAGCCCTTCACCACTTCGCTGCCTTTCTGCCTACCTCCTCCATGCCCAAGCTTCCTTCGGTGTCTGAGTTGATTGTGGGCGCCCAGCTCTCGTCCCACCTCGACCGCTCTCCTAACCACATGACAGTGAAGCACCTGGACTCGAGCCCCAGACTGGCTCACCCCGTGCTGCCTCACCTGGAAAAAAGCACTTTTGCCTCCTCGGTGCCGCCGCCTCTGGCGCCCTCGTTACATCCACCCGTGGCGTTTCCTGCTGTTCCCAACACCCTCCCGCTTCCACGTTCTCGCAATCCCTCGGTATCAAGCACTTACTCTG…
B16511	truncated	Clade I-III	CTAGCCGAACGAATAGACGAACGAAGCACTCCTGAAACAAAAGAACGTTTGGCCACTCCAGCCGAACCCACTTCTCATTTCAATCAGCCCTTCACCACTTCGCTGCCTTTCTGCCTACCTCCTCCATGCCCAAGCTTCCTTCGGTGTCTGAGTTGATTGTGGGCGCCCAGCTCTCGTCCCACCTCGACCGCTCTCCTAACCACATGACAGTGAAGCACCTGGACTCGAGCCCCAGACTGGCTCACCCCGTGCTGCCTCACCTGGAAAAAAGCACTTTTGCCTCCTCGGTGCCGCCGCCTCTGGCGCCCTCGTTACATCCACCCGTGGCGTTTCCTGCTGTTCCCAACACCCTCCCGCTTCCACGTTCTCGCAATCCCTCGGTATCAAGCACTTACTCTG…
B16510	truncated	Clade I-III	CTAGCCGAACGAATAGACGAACGAAGCACTCCTGAAACAAAAGAACGTTTGGCCACTCCAGCCGAACCCACTTCTCATTTCAATCAGCCCTTCACCACTTCGCTGCCTTTCTGCCTACCTCCTCCATGCCCAAGCTTCCTTCGGTGTCTGAGTTGATTGTGGGCGCCCAGCTCTCGTCCCACCTCGACCGCTCTCCTAACCACATGACAGTGAAGCACCTGGACTCGAGCCCCAGACTGGCTCACCCCGTGCTGCCTCACCTGGAAAAAAGCACTTTTGCCTCCTCGGTGCCGCCGCCTCTGGCGCCCTCGTTACATCCACCCGTGGCGTTTCCTGCTGTTCCCAACACCCTCCCGCTTCCACGTTCTCGCAATCCCTCGGTATCAAGCACTTACTCTG…
B16504	truncated	Clade I-III	CTAGCCGAACGAATAGACGAACGAAGCACTCCTGAAACAAAAGAACGTTTGGCCACTCCAGCCGAACCCACTTCTCATTTCAATCAGCCCTTCACCACTTCGCTGCCTTTCTGCCTACCTCCTCCATGCCCAAGCTTCCTTCGGTGTCTGAGTTGATTGTGGGCGCCCAGCTCTCGTCCCACCTCGACCGCTCTCCTAACCACATGACAGTGAAGCACCTGGACTCGAGCCCCAGACTGGCTCACCCCGTGCTGCCTCACCTGGAAAAAAGCACTTTTGCCTCCTCGGTGCCGCCGCCTCTGGCGCCCTCGTTACATCCACCCGTGGCGTTTCCTGCTGTTCCCAACACCCTCCCGCTTCCACGTTCTCGCAATCCCTCGGTATCAAGCACTTACTCTG…
B16503	truncated	Clade I-III	CTAGCCGAACGAATAGACGAACGAAGCACTCCTGAAACAAAAGAACGTTTGGCCACTCCAGCCGAACCCACTTCTCATTTCAATCAGCCCTTCACCACTTCGCTGCCTTTCTGCCTACCTCCTCCATGCCCAAGCTTCCTTCGGTGTCTGAGTTGATTGTGGGCGCCCAGCTCTCGTCCCACCTCGACCGCTCTCCTAACCACATGACAGTGAAGCACCTGGACTCGAGCCCCAGACTGGCTCACCCCGTGCTGCCTCACCTGGAAAAAAGCACTTTTGCCTCCTCGGTGCCGCCGCCTCTGGCGCCCTCGTTACATCCACCCGTGGCGTTTCCTGCTGTTCCCAACACCCTCCCGCTTCCACGTTCTCGCAATCCCTCGGTATCAAGCACTTACTCTG…
B16496	truncated	Clade I-III	CTAGCCGAACGAATAGACGAACGAAGCACTCCTGAAACAAAAGAACGTTTGGCCACTCCAGCCGAACCCACTTCTCATTTCAATCAGCCCTTCACCACTTCGCTGCCTTTCTGCCTACCTCCTCCATGCCCAAGCTTCCTTCGGTGTCTGAGTTGATTGTGGGCGCCCAGCTCTCGTCCCACCTCGACCGCTCTCCTAACCACATGACAGTGAAGCACCTGGACTCGAGCCCCAGACTGGCTCACCCCGTGCTGCCTCACCTGGAAAAAAGCACTTTTGCCTCCTCGGTGCCGCCGCCTCTGGCGCCCTCGTTACATCCACCCGTGGCGTTTCCTGCTGTTCCCAACACCCTCCCGCTTCCACGTTCTCGCAATCCCTCGGTATCAAGCACTTACTCTG…
B16491	truncated	Clade I-III	CTAGCCGAACGAATAGACGAACGAAGCACTCCTGAAACAAAAGAACGTTTGGCCACTCCAGCCGAACCCACTTCTCATTTCAATCAGCCCTTCACCACTTCGCTGCCTTTCTGCCTACCTCCTCCATGCCCAAGCTTCCTTCGGTGTCTGAGTTGATTGTGGGCGCCCAGCTCTCGTCCCACCTCGACCGCTCTCCTAACCACATGACAGTGAAGCACCTGGACTCGAGCCCCAGACTGGCTCACCCCGTGCTGCCTCACCTGGAAAAAAGCACTTTTGCCTCCTCGGTGCCGCCGCCTCTGGCGCCCTCGTTACATCCACCCGTGGCGTTTCCTGCTGTTCCCAACACCCTCCCGCTTCCACGTTCTCGCAATCCCTCGGTATCAAGCACTTACTCTG…
B16490	truncated	Clade I-III	CTAGCCGAACGAATAGACGAACGAAGCACTCCTGAAACAAAAGAACGTTTGGCCACTCCAGCCGAACCCACTTCTCATTTCAATCAGCCCTTCACCACTTCGCTGCCTTTCTGCCTACCTCCTCCATGCCCAAGCTTCCTTCGGTGTCTGAGTTGATTGTGGGCGCCCAGCTCTCGTCCCACCTCGACCGCTCTCCTAACCACATGACAGTGAAGCACCTGGACTCGAGCCCCAGACTGGCTCACCCCGTGCTGCCTCACCTGGAAAAAAGCACTTTTGCCTCCTCGGTGCCGCCGCCTCTGGCGCCCTCGTTACATCCACCCGTGGCGTTTCCTGCTGTTCCCAACACCCTCCCGCTTCCACGTTCTCGCAATCCCTCGGTATCAAGCACTTACTCTG…
B16487	truncated	Clade I-III	CTAGCCGAACGAATAGACGAACGAAGCACTCCTGAAACAAAAGAACGTTTGGCCACTCCAGCCGAACCCACTTCTCATTTCAATCAGCCCTTCACCACTTCGCTGCCTTTCTGCCTAGCTCCTTCATGCCCAAGCTTCCTTCGGTGTCTGAGTTGATTGTGGGCGCCCAGCTCTCGTCCCACCTCGACCGCTCTCCTAACCACATGACAGTGAAGCACCTGGACTCGAGCCCCAGACTGGCTCACCCCGTGCTGCCTCACCTGGAAAAAAGCACTTTTGCCTCCTCGGTGCCGCCGCCTCTGGCGCCATCGTTACATCCACCCGTGGCGTTTCCTGCTGTTCCCAACACCCTCCCGCTCCCACGTTCTCGCAATCCCTCGGTATCAAGCACTTACTCCG…
B16485	truncated	Clade I-III	CTAGCCGAACGAATAGACGAACGAAGCACTCCTGAAACAAAAGAACGTTTGGCCACTCCAGCCGAACCCACTTCTCATTTCAATCAGCCCTTCACCACTTCGCTGCCTTTCTGCCTAGCTCCTTCATGCCCAAGCTTCCTTCGGTGTCTGAGTTGATTGTGGGCGCCCAGCTCTCGTCCCACCTCGACCGCTCTCCTAACCACATGACAGTGAAGCACCTGGACTCGAGCCCCAGACTGGCTCACCCCGTGCTGCCTCACCTGGAAAAAAGCACTTTTGCCTCCTCGGTGCCGCCGCCTCTGGCGCCATCGTTACATCCACCCGTGGCGTTTCCTGCTGTTCCCAACACCCTCCCGCTCCCACGTTCTCGCAATCCCTCGGTATCAAGCACTTACTCCG…
B16482	truncated	Clade I-III	CTAGCCGAACGAATAGACGAACGAAGCACTCCTGAAACAAAAGAACGTTTGGCCACTCCAGCCGAACCCACTTCTCATTTCAATCAGCCCTTCACCACTTCGCTGCCTTTCTGCCTAGCTCCTTCATGCCCAAGCTTCCTTCGGTGTCTGAGTTGATTGTGGGCGCCCAGCTCTCGTCCCACCTCGACCGCTCTCCTAACCACATGACAGTGAAGCACCTGGACTCGAGCCCCAGACTGGCTCACCCCGTGCTGCCTCACCTGGAAAAAAGCACTTTTGCCTCCTCGGTGCCGCCGCCTCTGGCGCCATCGTTACATCCACCCGTGGCGTTTCCTGCTGTTCCCAACACCCTCCCGCTCCCACGTTCTCGCAATCCCTCGGTATCAAGCACTTACTCCG…
B16479	truncated	Clade I-III	CTAGCCGAACGAATAGACGAACGAAGCACTCCTGAAACAAAAGAACGTTTGGCCACTCCAGCCGAACCCACTTCTCATTTCAATCAGCCCTTCACCACTTCGCTGCCTTTCTGCCTAGCTCCTTCATGCCCAAGCTTCCTTCGGTGTCTGAGTTGATTGTGGGCGCCCAGCTCTCGTCCCACCTCGACCGCTCTCCTAACCACATGACAGTGAAGCACCTGGACTCGAGCCCCAGACTGGCTCACCCCGTGCTGCCTCACCTGGAAAAAAGCACTTTTGCCTCCTCGGTGCCGCCGCCTCTGGCGCCATCGTTACATCCACCCGTGGCGTTTCCTGCTGTTCCCAACACCCTCCCGCTCCCACGTTCTCGCAATCCCTCGGTATCAAGCACTTACTCCG…
B16477	truncated	Clade I-III	CTAGCCGAACGAATAGACGAACGAAGCACTCCTGAAACAAAAGAACGTTTGGCCACTCCAGCCGAACCCACTTCTCATTTCAATCAGCCCTTCACCACTTCGCTGCCTTTCTGCCTACCTCCTCCATGCCCAAGCTTCCTTCGGTGTCTGAGTTGATTGTGGGCGCCCAGCTCTCGTCCCACCTCGACCGCTCTCCTAACCACATGACAGTGAAGCACCTGGACTCGAGCCCCAGACTGGCTCACCCCGTGCTGCCTCACCTGGAAAAAAGCACTTTTGCCTCCTCGGTGCCGCCGCCTCTGGCGCCCTCGTTACATCCACCCGTGGCGTTTCCTGCTGTTCCCAACACCCTCCCGCTTCCACGTTCTCGCAATCCCTCGGTATCAAGCACTTACTCTG…
B16472	truncated	Clade I-III	CTAGCCGAACGAATAGACGAACGAAGCACTCCTGAAACAAAAGAACGTTTGGCCACTCCAGCCGAACCCACTTCTCATTTCAATCAGCCCTTCACCACTTCGCTGCCTTTCTGCCTACCTCCTCCATGCCCAAGCTTCCTTCGGTGTCTGAGTTGATTGTGGGCGCCCAGCTCTCGTCCCACCTCGACCGCTCTCCTAACCACATGACAGTGAAGCACCTGGACTCGAGCCCCAGACTGGCTCACCCCGTGCTGCCTCACCTGGAAAAAAGCACTTTTGCCTCCTCGGTGCCGCCGCCTCTGGCGCCCTCGTTACATCCACCCGTGGCGTTTCCTGCTGTTCCCAACACCCTCCCGCTTCCACGTTCTCGCAATCCCTCGGTATCAAGCACTTACTCTG…
B16469	truncated	Clade I-III	CTAGCCGAACGAATAGACGAACGAAGCACTCCTGAAACAAAAGAACGTTTGGCCACTCCAGCCGAACCCACTTCTCATTTCAATCAGCCCTTCACCACTTCGCTGCCTTTCTGCCTACCTCCTCCATGCCCAAGCTTCCTTCGGTGTCTGAGTTGATTGTGGGCGCCCAGCTCTCGTCCCACCTCGACCGCTCTCCTAACCACATGACAGTGAAGCACCTGGACTCGAGCCCCAGACTGGCTCACCCCGTGCTGCCTCACCTGGAAAAAAGCACTTTTGCCTCCTCGGTGCCGCCGCCTCTGGCGCCCTCGTTACATCCACCCGTGGCGTTTCCTGCTGTTCCCAACACCCTCCCGCTTCCACGTTCTCGCAATCCCTCGGTATCAAGCACTTACTCTG…
B16467	truncated	Clade I-III	CTAGCCGAACGAATAGACGAACGAAGCACTCCTGAAACAAAAGAACGTTTGGCCACTCCAGCCGAACCCACTTCTCATTTCAATCAGCCCTTCACCACTTCGCTGCCTTTCTGCCTACCTCCTCCATGCCCAAGCTTCCTTCGGTGTCTGAGTTGATTGTGGGCGCCCAGCTCTCGTCCCACCTCGACCGCTCTCCTAACCACATGACAGTGAAGCACCTGGACTCGAGCCCCAGACTGGCTCACCCCGTGCTGCCTCACCTGGAAAAAAGCACTTTTGCCTCCTCGGTGCCGCCGCCTCTGGCGCCCTCGTTACATCCACCCGTGGCGTTTCCTGCTGTTCCCAACACCCTCCCGCTTCCACGTTCTCGCAATCCCTCGGTATCAAGCACTTACTCTG…
B16466	truncated	Clade I-III	CTAGCCGAACGAATAGACGAACGAAGCACTCCTGAAACAAAAGAACGTTTGGCCACTCCAGCCGAACCCACTTCTCATTTCAATCAGCCCTTCACCACTTCGCTGCCTTTCTGCCTACCTCCTCCATGCCCAAGCTTCCTTCGGTGTCTGAGTTGATTGTGGGCGCCCAGCTCTCGTCCCACCTCGACCGCTCTCCTAACCACATGACAGTGAAGCACCTGGACTCGAGCCCCAGACTGGCTCACCCCGTGCTGCCTCACCTGGAAAAAAGCACTTTTGCCTCCTCGGTGCCGCCGCCTCTGGCGCCCTCGTTACATCCACCCGTGGCGTTTCCTGCTGTTCCCAACACCCTCCCGCTTCCACGTTCTCGCAATCCCTCGGTATCAAGCACTTACTCTG…
B16461	truncated	Clade I-III	CTAGCCGAACGAATAGACGAACGAAGCACTCCTGAAACAAAAGAACGTTTGGCCACTCCAGCCGAACCCACTTCTCATTTCAATCAGCCCTTCACCACTTCGCTGCCTTTCTGCCTACCTCCTCCATGCCCAAGCTTCCTTCGGTGTCTGAGTTGATTGTGGGCGCCCAGCTCTCGTCCCACCTCGACCGCTCTCCTAACCACATGACAGTGAAGCACCTGGACTCGAGCCCCAGACTGGCTCACCCCGTGCTGCCTCACCTGGAAAAAAGCACTTTTGCCTCCTCGGTGCCGCCGCCTCTGGCGCCCTCGTTACATCCACCCGTGGCGTTTCCTGCTGTTCCCAACACCCTCCCGCTTCCACGTTCTCGCAATCCCTCGGTATCAAGCACTTACTCTG…
B16454	truncated	Clade I-III	CTAGCCGAACGAATAGACGAACGAAGCACTCCTGAAACAAAAGAACGTTTGGCCACTCCAGCCGAACCCACTTCTCATTTCAATCAGCCCTTCACCACTTCGCTGCCTTTCTGCCTACCTCCTCCATGCCCAAGCTTCCTTCGGTGTCTGAGTTGATTGTGGGCGCCCAGCTCTCGTCCCACCTCGACCGCTCTCCTAACCACATGACAGTGAAGCACCTGGACTCGAGCCCCAGACTGGCTCACCCCGTGCTGCCTCACCTGGAAAAAAGCACTTTTGCCTCCTCGGTGCCGCCGCCTCTGGCGCCCTCGTTACATCCACCCGTGGCGTTTCCTGCTGTTCCCAACACCCTCCCGCTTCCACGTTCTCGCAATCCCTCGGTATCAAGCACTTACTCTG…
B16448	truncated	Clade I-III	CTAGCCGAACGAATAGACGAACGAAGCACTCCTGAAACAAAAGAACGTTTGGCCACTCCAGCCGAACCCACTTCTCATTTCAATCAGCCCTTCACCACTTCGCTGCCTTTCTGCCTACCTCCTCCATGCCCAAGCTTCCTTCGGTGTCTGAGTTGATTGTGGGCGCCCAGCTCTCGTCCCACCTCGACCGCTCTCCTAACCACATGACAGTGAAGCACCTGGACTCGAGCCCCAGACTGGCTCACCCCGTGCTGCCTCACCTGGAAAAAAGCACTTTTGCCTCCTCGGTGCCGCCGCCTCTGGCGCCCTCGTTACATCCACCCGTGGCGTTTCCTGCTGTTCCCAACACCCTCCCGCTTCCACGTTCTCGCAATCCCTCGGTATCAAGCACTTACTCTG…
B16444	truncated	Clade I-III	CTAGCCGAACGAATAGACGAACGAAGCACTCCTGAAACAAAAGAACGTTTGGCCACTCCAGCCGAACCCACTTCTCATTTCAATCAGCCCTTCACCACTTCGCTGCCTTTCTGCCTACCTCCTCCATGCCCAAGCTTCCTTCGGTGTCTGAGTTGATTGTGGGCGCCCAGCTCTCGTCCCACCTCGACCGCTCTCCTAACCACATGACAGTGAAGCACCTGGACTCGAGCCCCAGACTGGCTCACCCCGTGCTGCCTCACCTGGAAAAAAGCACTTTTGCCTCCTCGGTGCCGCCGCCTCTGGCGCCCTCGTTACATCCACCCGTGGCGTTTCCTGCTGTTCCCAACACCCTCCCGCTTCCACGTTCTCGCAATCCCTCGGTATCAAGCACTTACTCTG…
B16441	truncated	Clade I-III	CTAGCCGAACGAATAGACGAACGAAGCACTCCTGAAACAAAAGAACGTTTGGCCACTCCAGCCGAACCCACTTCTCATTTCAATCAGCCCTTCACCACTTCGCTGCCTTTCTGCCTACCTCCTCCATGCCCAAGCTTCCTTCGGTGTCTGAGTTGATTGTGGGCGCCCAGCTCTCGTCCCACCTCGACCGCTCTCCTAACCACATGACAGTGAAGCACCTGGACTCGAGCCCCAGACTGGCTCACCCCGTGCTGCCTCACCTGGAAAAAAGCACTTTTGCCTCCTCGGTGCCGCCGCCTCTGGCGCCCTCGTTACATCCACCCGTGGCGTTTCCTGCTGTTCCCAACACCCTCCCGCTTCCACGTTCTCGCAATCCCTCGGTATCAAGCACTTACTCTG…
B16440	truncated	Clade I-III	CTAGCCGAACGAATAGACGAACGAAGCACTCCTGAAACAAAAGAACGTTTGGCCACTCCAGCCGAACCCACTTCTCATTTCAATCAGCCCTTCACCACTTCGCTGCCTTTCTGCCTACCTCCTCCATGCCCAAGCTTCCTTCGGTGTCTGAGTTGATTGTGGGCGCCCAGCTCTCGTCCCACCTCGACCGCTCTCCTAACCACATGACAGTGAAGCACCTGGACTCGAGCCCCAGACTGGCTCACCCCGTGCTGCCTCACCTGGAAAAAAGCACTTTTGCCTCCTCGGTGCCGCCGCCTCTGGCGCCCTCGTTACATCCACCCGTGGCGTTTCCTGCTGTTCCCAACACCCTCCCGCTTCCACGTTCTCGCAATCCCTCGGTATCAAGCACTTACTCTG…
B16438	truncated	Clade I-III	CTAGCCGAACGAATAGACGAACGAAGCACTCCTGAAACAAAAGAACGTTTGGCCACTCCAGCCGAACCCACTTCTCATTTCAATCAGCCCTTCACCACTTCGCTGCCTTTCTGCCTACCTCCTCCATGCCCAAGCTTCCTTCGGTGTCTGAGTTGATTGTGGGCGCCCAGCTCTCGTCCCACCTCGACCGCTCTCCTAACCACATGACAGTGAAGCACCTGGACTCGAGCCCCAGACTGGCTCACCCCGTGCTGCCTCACCTGGAAAAAAGCACTTTTGCCTCCTCGGTGCCGCCGCCTCTGGCGCCCTCGTTACATCCACCCGTGGCGTTTCCTGCTGTTCCCAACACCCTCCCGCTTCCACGTTCTCGCAATCCCTCGGTATCAAGCACTTACTCTG…
B16436	truncated	Clade I-III	CTAGCCGAACGAATAGACGAACGAAGCACTCCTGAAACAAAAGAACGTTTGGCCACTCCAGCCGAACCCACTTCTCATTTCAATCAGCCCTTCACCACTTCGCTGCCTTTCTGCCTACCTCCTCCATGCCCAAGCTTCCTTCGGTGTCTGAGTTGATTGTGGGCGCCCAGCTCTCGTCCCACCTCGACCGCTCTCCTAACCACATGACAGTGAAGCACCTGGACTCGAGCCCCAGACTGGCTCACCCCGTGCTGCCTCACCTGGAAAAAAGCACTTTTGCCTCCTCGGTGCCGCCGCCTCTGGCGCCCTCGTTACATCCACCCGTGGCGTTTCCTGCTGTTCCCAACACCCTCCCGCTTCCACGTTCTCGCAATCCCTCGGTATCAAGCACTTACTCTG…
B16432	truncated	Clade I-III	CTAGCCGAACGAATAGACGAACGAAGCACTCCTGAAACAAAAGAACGTTTGGCCACTCCAGCCGAACCCACTTCTCATTTCAATCAGCCCTTCACCACTTCGCTGCCTTTCTGCCTACCTCCTCCATGCCCAAGCTTCCTTCGGTGTCTGAGTTGATTGTGGGCGCCCAGCTCTCGTCCCACCTCGACCGCTCTCCTAACCACATGACAGTGAAGCACCTGGACTCGAGCCCCAGACTGGCTCACCCCGTGCTGCCTCACCTGGAAAAAAGCACTTTTGCCTCCTCGGTGCCGCCGCCTCTGGCGCCCTCGTTACATCCACCCGTGGCGTTTCCTGCTGTTCCCAACACCCTCCCGCTTCCACGTTCTCGCAATCCCTCGGTATCAAGCACTTACTCTG…
B16431	truncated	Clade I-III	CTAGCCGAACGAATAGACGAACGAAGCACTCCTGAAACAAAAGAACGTTTGGCCACTCCAGCCGAACCCACTTCTCATTTCAATCAGCCCTTCACCACTTCGCTGCCTTTCTGCCTACCTCCTCCATGCCCAAGCTTCCTTCGGTGTCTGAGTTGATTGTGGGCGCCCAGCTCTCGTCCCACCTCGACCGCTCTCCTAACCACATGACAGTGAAGCACCTGGACTCGAGCCCCAGACTGGCTCACCCCGTGCTGCCTCACCTGGAAAAAAGCACTTTTGCCTCCTCGGTGCCGCCGCCTCTGGCGCCCTCGTTACATCCACCCGTGGCGTTTCCTGCTGTTCCCAACACCCTCCCGCTTCCACGTTCTCGCAATCCCTCGGTATCAAGCACTTACTCTG…
B16425	truncated	Clade I-III	CTAGCCGAACGAATAGACGAACGAAGCACTCCTGAAACAAAAGAACGTTTGGCCACTCCAGCCGAACCCACTTCTCATTTCAATCAGCCCTTCACCACTTCGCTGCCTTTCTGCCTACCTCCTCCATGCCCAAGCTTCCTTCGGTGTCTGAGTTGATTGTGGGCGCCCAGCTCTCGTCCCACCTCGACCGCTCTCCTAACCACATGACAGTGAAGCACCTGGACTCGAGCCCCAGACTGGCTCACCCCGTGCTGCCTCACCTGGAAAAAAGCACTTTTGCCTCCTCGGTGCCGCCGCCTCTGGCGCCCTCGTTACATCCACCCGTGGCGTTTCCTGCTGTTCCCAACACCCTCCCGCTTCCACGTTCTCGCAATCCCTCGGTATCAAGCACTTACTCTG…
B16422	truncated	Clade I-III	CTAGCCGAACGAATAGACGAACGAAGCACTCCTGAAACAAAAGAACGTTTGGCCACTCCAGCCGAACCCACTTCTCATTTCAATCAGCCCTTCACCACTTCGCTGCCTTTCTGCCTACCTCCTCCATGCCCAAGCTTCCTTCGGTGTCTGAGTTGATTGTGGGCGCCCAGCTCTCGTCCCACCTCGACCGCTCTCCTAACCACATGACAGTGAAGCACCTGGACTCGAGCCCCAGACTGGCTCACCCCGTGCTGCCTCACCTGGAAAAAAGCACTTTTGCCTCCTCGGTGCCGCCGCCTCTGGCGCCCTCGTTACATCCACCCGTGGCGTTTCCTGCTGTTCCCAACACCCTCCCGCTTCCACGTTCTCGCAATCCCTCGGTATCAAGCACTTACTCTG…
B16421	truncated	Clade I-III	CTAGCCGAACGAATAGACGAACGAAGCACTCCTGAAACAAAAGAACGTTTGGCCACTCCAGCCGAACCCACTTCTCATTTCAATCAGCCCTTCACCACTTCGCTGCCTTTCTGCCTACCTCCTCCATGCCCAAGCTTCCTTCGGTGTCTGAGTTGATTGTGGGCGCCCAGCTCTCGTCCCACCTCGACCGCTCTCCTAACCACATGACAGTGAAGCACCTGGACTCGAGCCCCAGACTGGCTCACCCCGTGCTGCCTCACCTGGAAAAAAGCACTTTTGCCTCCTCGGTGCCGCCGCCTCTGGCGCCCTCGTTACATCCACCCGTGGCGTTTCCTGCTGTTCCCAACACCCTCCCGCTTCCACGTTCTCGCAATCCCTCGGTATCAAGCACTTACTCTG…
B16419	truncated	Clade I-III	CTAGCCGAACGAATAGACGAACGAAGCACTCCTGAAACAAAAGAACGTTTGGCCACTCCAGCCGAACCCACTTCTCATTTCAATCAGCCCTTCACCACTTCGCTGCCTTTCTGCCTACCTCCTCCATGCCCAAGCTTCCTTCGGTGTCTGAGTTGATTGTGGGCGCCCAGCTCTCGTCCCACCTCGACCGCTCTCCTAACCACATGACAGTGAAGCACCTGGACTCGAGCCCCAGACTGGCTCACCCCGTGCTGCCTCACCTGGAAAAAAGCACTTTTGCCTCCTCGGTGCCGCCGCCTCTGGCGCCCTCGTTACATCCACCCGTGGCGTTTCCTGCTGTTCCCAACACCCTCCCGCTTCCACGTTCTCGCAATCCCTCGGTATCAAGCACTTACTCTG…
B16417	truncated	Clade I-III	CTAGCCGAACGAATAGACGAACGAAGCACTCCTGAAACAAAAGAACGTTTGGCCACTCCAGCCGAACCCACTTCTCATTTCAATCAGCCCTTCACCACTTCGCTGCCTTTCTGCCTACCTCCTCCATGCCCAAGCTTCCTTCGGTGTCTGAGTTGATTGTGGGCGCCCAGCTCTCGTCCCACCTCGACCGCTCTCCTAACCACATGACAGTGAAGCACCTGGACTCGAGCCCCAGACTGGCTCACCCCGTGCTGCCTCACCTGGAAAAAAGCACTTTTGCCTCCTCGGTGCCGCCGCCTCTGGCGCCCTCGTTACATCCACCCGTGGCGTTTCCTGCTGTTCCCAACACCCTCCCGCTTCCACGTTCTCGCAATCCCTCGGTATCAAGCACTTACTCTG…
B16406	truncated	Clade I-III	CTAGCCGAACGAATAGACGAACGAAGCACTCCTGAAACAAAAGAACGTTTGGCCACTCCAGCCGAACCCACTTCTCATTTCAATCAGCCCTTCACCACTTCGCTGCCTTTCTGCCTACCTCCTCCATGCCCAAGCTTCCTTCGGTGTCTGAGTTGATTGTGGGCGCCCAGCTCTCGTCCCACCTCGACCGCTCTCCTAACCACATGACAGTGAAGCACCTGGACTCGAGCCCCAGACTGGCTCACCCCGTGCTGCCTCACCTGGAAAAAAGCACTTTTGCCTCCTCGGTGCCGCCGCCTCTGGCGCCCTCGTTACATCCACCCGTGGCGTTTCCTGCTGTTCCCAACACCCTCCCGCTTCCACGTTCTCGCAATCCCTCGGTATCAAGCACTTACTCTG…
B16404	truncated	Clade I-III	CTAGCCGAACGAATAGACGAACGAAGCACTCCTGAAACAAAAGAACGTTTGGCCACTCCAGCCGAACCCACTTCTCATTTCAATCAGCCCTTCACCACTTCGCTGCCTTTCTGCCTACCTCCTCCATGCCCAAGCTTCCTTCGGTGTCTGAGTTGATTGTGGGCGCCCAGCTCTCGTCCCACCTCGACCGCTCTCCTAACCACATGACAGTGAAGCACCTGGACTCGAGCCCCAGACTGGCTCACCCCGTGCTGCCTCACCTGGAAAAAAGCACTTTTGCCTCCTCGGTGCCGCCGCCTCTGGCGCCCTCGTTACATCCACCCGTGGCGTTTCCTGCTGTTCCCAACACCCTCCCGCTTCCACGTTCTCGCAATCCCTCGGTATCAAGCACTTACTCTG…
B16401	truncated	Clade I-III	CTAGCCGAACGAATAGACGAACGAAGCACTCCTGAAACAAAAGAACGTTTGGCCACTCCAGCCGAACCCACTTCTCATTTCAATCAGCCCTTCACCACTTCGCTGCCTTTCTGCCTACCTCCTCCATGCCCAAGCTTCCTTCGGTGTCTGAGTTGATTGTGGGCGCCCAGCTCTCGTCCCACCTCGACCGCTCTCCTAACCACATGACAGTGAAGCACCTGGACTCGAGCCCCAGACTGGCTCACCCCGTGCTGCCTCACCTGGAAAAAAGCACTTTTGCCTCCTCGGTGCCGCCGCCTCTGGCGCCCTCGTTACATCCACCCGTGGCGTTTCCTGCTGTTCCCAACACCCTCCCGCTTCCACGTTCTCGCAATCCCTCGGTATCAAGCACTTACTCTG…
B14189	truncated	Clade I-III	CTAGCCGAACGAATAGACGAACGAAGCACTCCTGAAACAAAAGAACGTTTGGCCACTCCAGCCGAACCCACTTCTCATTTCAATCAGCCCTTCACCACTTCGCTGCCTTTCTGCCTACCTCCTCCATGCCCAAGCTTCCTTCGGTGTCTGAGTTGATTGTGGGCGCCCAGCTCTCGTCCCACCTCGACCGCTCTCCTAACCACATGACAGTGAAGCACCTGGACTCGAGCCCCAGACTGGCTCACCCCGTGCTGCCTCACCTGGAAAAAAGCACTTTTGCCTCCTCGGTGCCGCCGCCTCTGGCGCCCTCGTTACATCCACCCGTGGCGTTTCCTGCTGTTCCCAACACCCTCCCGCTTCCACGTTCTCGCAATCCCTCGGTATCAAGCACTTACTCTG…
B14126	truncated	Clade I-III	CTAGCCGAACGAATAGACGAACGAAGCACTCCTGAAACAAAAGAACGTTTGGCCACTCCAGCCGAACCCACTTCTCATTTCAATCAGCCCTTCACCACTTCGCTGCCTTTCTGCCTACCTCCTCCATGCCCAAGCTTCCTTCGGTGTCTGAGTTGATTGTGGGCGCCCAGCTCTCGTCCCACCTCGACCGCTCTCCTAACCACATGACAGTGAAGCACCTGGACTCGAGCCCCAGACTGGCTCACCCCGTGCTGCCTCACCTGGAAAAAAGCACTTTTGCCTCCTCGGTGCCGCCGCCTCTGGCGCCCTCGTTACATCCACCCGTGGCGTTTCCTGCTGTTCCCAACACCCTCCCGCTTCCACGTTCTCGCAATCCCTCGGTATCAAGCACTTACTCTG…
B14000	truncated	Clade I-III	CTAGCCGAACGAATAGACGAACGAAGCACTCCTGAAACAAAAGAACGTTTGGCCACTCCAGCCGAACCCACTTCTCATTTCAATCAGCCCTTCACCACTTCGCTGCCTTTCTGCCTACCTCCTCCATGCCCAAGCTTCCTTCGGTGTCTGAGTTGATTGTGGGCGCCCAGCTCTCGTCCCACCTCGACCGCTCTCCTAACCACATGACAGTGAAGCACCTGGACTCGAGCCCCAGACTGGCTCACCCCGTGCTGCCTCACCTGGAAAAAAGCACTTTTGCCTCCTCGGTGCCGCCGCCTCTGGCGCCCTCGTTACATCCACCCGTGGCGTTTCCTGCTGTTCCCAACACCCTCCCGCTTCCACGTTCTCGCAATCCCTCGGTATCAAGCACTTACTCTG…
B13999	truncated	Clade I-III	CTAGCCGAACGAATAGACGAACGAAGCACTCCTGAAACAAAAGAACGTTTGGCCACTCCAGCCGAACCCACTTCTCATTTCAATCAGCCCTTCACCACTTCGCTGCCTTTCTGCCTACCTCCTCCATGCCCAAGCTTCCTTCGGTGTCTGAGTTGATTGTGGGCGCCCAGCTCTCGTCCCACCTCGACCGCTCTCCTAACCACATGACAGTGAAGCACCTGGACTCGAGCCCCAGACTGGCTCACCCCGTGCTGCCTCACCTGGAAAAAAGCACTTTTGCCTCCTCGGTGCCGCCGCCTCTGGCGCCCTCGTTACATCCACCCGTGGCGTTTCCTGCTGTTCCCAACACCCTCCCGCTTCCACGTTCTCGCAATCCCTCGGTATCAAGCACTTACTCTG…
B13916	truncated	Clade I-III	CTAGCCGAACGAATAGACGAACGAAGCACTCCTGAAACAAAAGAACGTTTGGCCACTCCAGCCGAACCCACTTCTCATTTCAATCAGCCCTTCACCACTTCGCTGCCTTTCTGCCTACCTCCTCCATGCCCAAGCTTCCTTCGGTGTCTGAGTTGATTGTGGGCGCCCAGCTCTCGTCCCACCTCGACCGCTCTCCTAACCACATGACAGTGAAGCACCTGGACTCGAGCCCCAGACTGGCTCACCCCGTGCTGCCTCACCTGGAAAAAAGCACTTTTGCCTCCTCGGTGCCGCCGCCTCTGGCGCCCTCGTTACATCCACCCGTGGCGTTTCCTGCTGTTCCCAACACCCTCCCGCTTCCACGTTCTCGCAATCCCTCGGTATCAAGCACTTACTCTG…
B13696	truncated	Clade I-III	CTAGCCGAACGAATAGACGAACGAAGCACTCCTGAAACAAAAGAACGTTTGGCCACTCCAGCCGAACCCACTTCTCATTTCAATCAGCCCTTCACCACTTCGCTGCCTTTCTGCCTACCTCCTCCATGCCCAAGCTTCCTTCGGTGTCTGAGTTGATTGTGGGCGCCCAGCTCTCGTCCCACCTCGACCGCTCTCCTAACCACATGACAGTGAAGCACCTGGACTCGAGCCCCAGACTGGCTCACCCCGTGCTGCCTCACCTGGAAAAAAGCACTTTTGCCTCCTCGGTGCCGCCGCCTCTGGCGCCCTCGTTACATCCACCCGTGGCGTTTCCTGCTGTTCCCAACACCCTCCCGCTTCCACGTTCTCGCAATCCCTCGGTATCAAGCACTTACTCTG…
B13613	truncated	Clade I-III	CTAGCCGAACGAATAGACGAACGAAGCACTCCTGAAACAAAAGAACGTTTGGCCACTCCAGCCGAACCCACTTCTCATTTCAATCAGCCCTTCACCACTTCGCTGCCTTTCTGCCTACCTCCTCCATGCCCAAGCTTCCTTCGGTGTCTGAGTTGATTGTGGGCGCCCAGCTCTCGTCCCACCTCGACCGCTCTCCTAACCACATGACAGTGAAGCACCTGGACTCGAGCCCCAGACTGGCTCACCCCGTGCTGCCTCACCTGGAAAAAAGCACTTTTGCCTCCTCGGTGCCGCCGCCTCTGGCGCCCTCGTTACATCCACCCGTGGCGTTTCCTGCTGTTCCCAACACCCTCCCGCTTCCACGTTCTCGCAATCCCTCGGTATCAAGCACTTACTCTG…
B13558	truncated	Clade I-III	CTAGCCGAACGAATAGACGAACGAAGCACTCCTGAAACAAAAGAACGTTTGGCCACTCCAGCCGAACCCACTTCTCATTTCAATCAGCCCTTCACCACTTCGCTGCCTTTCTGCCTACCTCCTCCATGCCCAAGCTTCCTTCGGTGTCTGAGTTGATTGTGGGCGCCCAGCTCTCGTCCCACCTCGACCGCTCTCCTAACCACATGACAGTGAAGCACCTGGACTCGAGCCCCAGACTGGCTCACCCCGTGCTGCCTCACCTGGAAAAAAGCACTTTTGCCTCCTCGGTGCCGCCGCCTCTGGCGCCCTCGTTACATCCACCCGTGGCGTTTCCTGCTGTTCCCAACACCCTCCCGCTTCCACGTTCTCGCAATCCCTCGGTATCAAGCACTTACTCTG…
B13557	truncated	Clade I-III	CTAGCCGAACGAATAGACGAACGAAGCACTCCTGAAACAAAAGAACGTTTGGCCACTCCAGCCGAACCCACTTCTCATTTCAATCAGCCCTTCACCACTTCGCTGCCTTTCTGCCTACCTCCTCCATGCCCAAGCTTCCTTCGGTGTCTGAGTTGATTGTGGGCGCCCAGCTCTCGTCCCACCTCGACCGCTCTCCTAACCACATGACAGTGAAGCACCTGGACTCGAGCCCCAGACTGGCTCACCCCGTGCTGCCTCACCTGGAAAAAAGCACTTTTGCCTCCTCGGTGCCGCCGCCTCTGGCGCCCTCGTTACATCCACCCGTGGCGTTTCCTGCTGTTCCCAACACCCTCCCGCTTCCACGTTCTCGCAATCCCTCGGTATCAAGCACTTACTCTG…
B13552	truncated	Clade I-III	CTAGCCGAACGAATAGACGAACGAAGCACTCCTGAAACAAAAGAACGTTTGGCCACTCCAGCCGAACCCACTTCTCATTTCAATCAGCCCTTCACCACTTCGCTGCCTTTCTGCCTACCTCCTCCATGCCCAAGCTTCCTTCGGTGTCTGAGTTGATTGTGGGCGCCCAGCTCTCGTCCCACCTCGACCGCTCTCCTAACCACATGACAGTGAAGCACCTGGACTCGAGCCCCAGACTGGCTCACCCCGTGCTGCCTCACCTGGAAAAAAGCACTTTTGCCTCCTCGGTGCCGCCGCCTCTGGCGCCCTCGTTACATCCACCCGTGGCGTTTCCTGCTGTTCCCAACACCCTCCCGCTTCCACGTTCTCGCAATCCCTCGGTATCAAGCACTTACTCTG…
B13551	truncated	Clade I-III	CTAGCCGAACGAATAGACGAACGAAGCACTCCTGAAACAAAAGAACGTTTGGCCACTCCAGCCGAACCCACTTCTCATTTCAATCAGCCCTTCACCACTTCGCTGCCTTTCTGCCTACCTCCTCCATGCCCAAGCTTCCTTCGGTGTCTGAGTTGATTGTGGGCGCCCAGCTCTCGTCCCACCTCGACCGCTCTCCTAACCACATGACAGTGAAGCACCTGGACTCGAGCCCCAGACTGGCTCACCCCGTGCTGCCTCACCTGGAAAAAAGCACTTTTGCCTCCTCGGTGCCGCCGCCTCTGGCGCCCTCGTTACATCCACCCGTGGCGTTTCCTGCTGTTCCCAACACCCTCCCGCTTCCACGTTCTCGCAATCCCTCGGTATCAAGCACTTACTCTG…
B13520	truncated	Clade I-III	CTAGCCGAACGAATAGACGAACGAAGCACTCCTGAAACAAAAGAACGTTTGGCCACTCCAGCCGAACCCACTTCTCATTTCAATCAGCCCTTCACCACTTCGCTGCCTTTCTGCCTACCTCCTCCATGCCCAAGCTTCCTTCGGTGTCTGAGTTGATTGTGGGCGCCCAGCTCTCGTCCCACCTCGACCGCTCTCCTAACCACATGACAGTGAAGCACCTGGACTCGAGCCCCAGACTGGCTCACCCCGTGCTGCCTCACCTGGAAAAAAGCACTTTTGCCTCCTCGGTGCCGCCGCCTCTGGCGCCCTCGTTACATCCACCCGTGGCGTTTCCTGCTGTTCCCAACACCCTCCCGCTTCCACGTTCTCGCAATCCCTCGGTATCAAGCACTTACTCTG…
B13519	truncated	Clade I-III	CTAGCCGAACGAATAGACGAACGAAGCACTCCTGAAACAAAAGAACGTTTGGCCACTCCAGCCGAACCCACTTCTCATTTCAATCAGCCCTTCACCACTTCGCTGCCTTTCTGCCTACCTCCTCCATGCCCAAGCTTCCTTCGGTGTCTGAGTTGATTGTGGGCGCCCAGCTCTCGTCCCACCTCGACCGCTCTCCTAACCACATGACAGTGAAGCACCTGGACTCGAGCCCCAGACTGGCTCACCCCGTGCTGCCTCACCTGGAAAAAAGCACTTTTGCCTCCTCGGTGCCGCCGCCTCTGGCGCCCTCGTTACATCCACCCGTGGCGTTTCCTGCTGTTCCCAACACCCTCCCGCTTCCACGTTCTCGCAATCCCTCGGTATCAAGCACTTACTCTG…
B13343	truncated	Clade I-III	CTAGCCGAACGAATAGACGAACGAAGCACTCCTGAAACAAAAGAACGTTTGGCCACTCCAGCCGAACCCACTTCTCATTTCAATCAGCCCTTCACCACTTCGCTGCCTTTCTGCCTACCTCCTCCATGCCCAAGCTTCCTTCGGTGTCTGAGTTGATTGTGGGCGCCCAGCTCTCGTCCCACCTCGACCGCTCTCCTAACCACATGACAGTGAAGCACCTGGACTCGAGCCCCAGACTGGCTCACCCCGTGCTGCCTCACCTGGAAAAAAGCACTTTTGCCTCCTCGGTGCCGCCGCCTCTGGCGCCCTCGTTACATCCACCCGTGGCGTTTCCTGCTGTTCCCAACACCCTCCCGCTTCCACGTTCTCGCAATCCCTCGGTATCAAGCACTTACTCTG…
B13330	truncated	Clade I-III	CTAGCCGAACGAATAGACGAACGAAGCACTCCTGAAACAAAAGAACGTTTGGCCACTCCAGCCGAACCCACTTCTCATTTCAATCAGCCCTTCACCACTTCGCTGCCTTTCTGCCTACCTCCTCCATGCCCAAGCTTCCTTCGGTGTCTGAGTTGATTGTGGGCGCCCAGCTCTCGTCCCACCTCGACCGCTCTCCTAACCACATGACAGTGAAGCACCTGGACTCGAGCCCCAGACTGGCTCACCCCGTGCTGCCTCACCTGGAAAAAAGCACTTTTGCCTCCTCGGTGCCGCCGCCTCTGGCGCCCTCGTTACATCCACCCGTGGCGTTTCCTGCTGTTCCCAACACCCTCCCGCTTCCACGTTCTCGCAATCCCTCGGTATCAAGCACTTACTCTG…
B13329	truncated	Clade I-III	CTAGCCGAACGAATAGACGAACGAAGCACTCCTGAAACAAAAGAACGTTTGGCCACTCCAGCCGAACCCACTTCTCATTTCAATCAGCCCTTCACCACTTCGCTGCCTTTCTGCCTACCTCCTCCATGCCCAAGCTTCCTTCGGTGTCTGAGTTGATTGTGGGCGCCCAGCTCTCGTCCCACCTCGACCGCTCTCCTAACCACATGACAGTGAAGCACCTGGACTCGAGCCCCAGACTGGCTCACCCCGTGCTGCCTCACCTGGAAAAAAGCACTTTTGCCTCCTCGGTGCCGCCGCCTCTGGCGCCCTCGTTACATCCACCCGTGGCGTTTCCTGCTGTTCCCAACACCCTCCCGCTTCCACGTTCTCGCAATCCCTCGGTATCAAGCACTTACTCTG…
B13328	truncated	Clade I-III	CTAGCCGAACGAATAGACGAACGAAGCACTCCTGAAACAAAAGAACGTTTGGCCACTCCAGCCGAACCCACTTCTCATTTCAATCAGCCCTTCACCACTTCGCTGCCTTTCTGCCTACCTCCTCCATGCCCAAGCTTCCTTCGGTGTCTGAGTTGATTGTGGGCGCCCAGCTCTCGTCCCACCTCGACCGCTCTCCTAACCACATGACAGTGAAGCACCTGGACTCGAGCCCCAGACTGGCTCACCCCGTGCTGCCTCACCTGGAAAAAAGCACTTTTGCCTCCTCGGTGCCGCCGCCTCTGGCGCCCTCGTTACATCCACCCGTGGCGTTTCCTGCTGTTCCCAACACCCTCCCGCTTCCACGTTCTCGCAATCCCTCGGTATCAAGCACTTACTCTG…
B13327	truncated	Clade I-III	CTAGCCGAACGAATAGACGAACGAAGCACTCCTGAAACAAAAGAACGTTTGGCCACTCCAGCCGAACCCACTTCTCATTTCAATCAGCCCTTCACCACTTCGCTGCCTTTCTGCCTACCTCCTCCATGCCCAAGCTTCCTTCGGTGTCTGAGTTGATTGTGGGCGCCCAGCTCTCGTCCCACCTCGACCGCTCTCCTAACCACATGACAGTGAAGCACCTGGACTCGAGCCCCAGACTGGCTCACCCCGTGCTGCCTCACCTGGAAAAAAGCACTTTTGCCTCCTCGGTGCCGCCGCCTCTGGCGCCCTCGTTACATCCACCCGTGGCGTTTCCTGCTGTTCCCAACACCCTCCCGCTTCCACGTTCTCGCAATCCCTCGGTATCAAGCACTTACTCTG…
B13326	truncated	Clade I-III	CTAGCCGAACGAATAGACGAACGAAGCACTCCTGAAACAAAAGAACGTTTGGCCACTCCAGCCGAACCCACTTCTCATTTCAATCAGCCCTTCACCACTTCGCTGCCTTTCTGCCTACCTCCTCCATGCCCAAGCTTCCTTCGGTGTCTGAGTTGATTGTGGGCGCCCAGCTCTCGTCCCACCTCGACCGCTCTCCTAACCACATGACAGTGAAGCACCTGGACTCGAGCCCCAGACTGGCTCACCCCGTGCTGCCTCACCTGGAAAAAAGCACTTTTGCCTCCTCGGTGCCGCCGCCTCTGGCGCCCTCGTTACATCCACCCGTGGCGTTTCCTGCTGTTCCCAACACCCTCCCGCTTCCACGTTCTCGCAATCCCTCGGTATCAAGCACTTACTCTG…
B13325	truncated	Clade I-III	CTAGCCGAACGAATAGACGAACGAAGCACTCCTGAAACAAAAGAACGTTTGGCCACTCCAGCCGAACCCACTTCTCATTTCAATCAGCCCTTCACCACTTCGCTGCCTTTCTGCCTACCTCCTCCATGCCCAAGCTTCCTTCGGTGTCTGAGTTGATTGTGGGCGCCCAGCTCTCGTCCCACCTCGACCGCTCTCCTAACCACATGACAGTGAAGCACCTGGACTCGAGCCCCAGACTGGCTCACCCCGTGCTGCCTCACCTGGAAAAAAGCACTTTTGCCTCCTCGGTGCCGCCGCCTCTGGCGCCCTCGTTACATCCACCCGTGGCGTTTCCTGCTGTTCCCAACACCCTCCCGCTTCCACGTTCTCGCAATCCCTCGGTATCAAGCACTTACTCTG…
B13323	truncated	Clade I-III	CTAGCCGAACGAATAGACGAACGAAGCACTCCTGAAACAAAAGAACGTTTGGCCACTCCAGCCGAACCCACTTCTCATTTCAATCAGCCCTTCACCACTTCGCTGCCTTTCTGCCTACCTCCTCCATGCCCAAGCTTCCTTCGGTGTCTGAGTTGATTGTGGGCGCCCAGCTCTCGTCCCACCTCGACCGCTCTCCTAACCACATGACAGTGAAGCACCTGGACTCGAGCCCCAGACTGGCTCACCCCGTGCTGCCTCACCTGGAAAAAAGCACTTTTGCCTCCTCGGTGCCGCCGCCTCTGGCGCCCTCGTTACATCCACCCGTGGCGTTTCCTGCTGTTCCCAACACCCTCCCGCTTCCACGTTCTCGCAATCCCTCGGTATCAAGCACTTACTCTG…
B13322	truncated	Clade I-III	CTAGCCGAACGAATAGACGAACGAAGCACTCCTGAAACAAAAGAACGTTTGGCCACTCCAGCCGAACCCACTTCTCATTTCAATCAGCCCTTCACCACTTCGCTGCCTTTCTGCCTACCTCCTCCATGCCCAAGCTTCCTTCGGTGTCTGAGTTGATTGTGGGCGCCCAGCTCTCGTCCCACCTCGACCGCTCTCCTAACCACATGACAGTGAAGCACCTGGACTCGAGCCCCAGACTGGCTCACCCCGTGCTGCCTCACCTGGAAAAAAGCACTTTTGCCTCCTCGGTGCCGCCGCCTCTGGCGCCCTCGTTACATCCACCCGTGGCGTTTCCTGCTGTTCCCAACACCCTCCCGCTTCCACGTTCTCGCAATCCCTCGGTATCAAGCACTTACTCTG…
B13320	truncated	Clade I-III	CTAGCCGAACGAATAGACGAACGAAGCACTCCTGAAACAAAAGAACGTTTGGCCACTCCAGCCGAACCCACTTCTCATTTCAATCAGCCCTTCACCACTTCGCTGCCTTTCTGCCTAGCTCCTTCATGCCCAAGCTTCCTTCGGTGTCTGAGTTGATTGTGGGCGCCCAGCTCTCGTCCCACCTCGACCGCTCTCCTAACCACATGACAGTGAAGCACCTGGACTCGAGCCCCAGACTGGCTCACCCCGTGCTGCCTCACCTGGAAAAAAGCACTTTTGCCTCCTCGGTGCCGCCGCCTCTGGCGCCATCGTTACATCCACCCGTGGCGTTTCCTGCTGTTCCCAACACCCTCCCGCTCCCACGTTCTCGCAATCCCTCGGTATCAAGCACTTACTCCG…
B13319	truncated	Clade I-III	CTAGCCGAACGAATAGACGAACGAAGCACTCCTGAAACAAAAGAACGTTTGGCCACTCCAGCCGAACCCACTTCTCATTTCAATCAGCCCTTCACCACTTCGCTGCCTTTCTGCCTAGCTCCTTCATGCCCAAGCTTCCTTCGGTGTCTGAGTTGATTGTGGGCGCCCAGCTCTCGTCCCACCTCGACCGCTCTCCTAACCACATGACAGTGAAGCACCTGGACTCGAGCCCCAGACTGGCTCACCCCGTGCTGCCTCACCTGGAAAAAAGCACTTTTGCCTCCTCGGTGCCGCCGCCTCTGGCGCCATCGTTACATCCACCCGTGGCGTTTCCTGCTGTTCCCAACACCCTCCCGCTCCCACGTTCTCGCAATCCCTCGGTATCAAGCACTTACTCCG…
B13318	truncated	Clade I-III	CTAGCCGAACGAATAGACGAACGAAGCACTCCTGAAACAAAAGAACGTTTGGCCACTCCAGCCGAACCCACTTCTCATTTCAATCAGCCCTTCACCACTTCGCTGCCTTTCTGCCTACCTCCTCCATGCCCAAGCTTCCTTCGGTGTCTGAGTTGATTGTGGGCGCCCAGCTCTCGTCCCACCTCGACCGCTCTCCTAACCACATGACAGTGAAGCACCTGGACTCGAGCCCCAGACTGGCTCACCCCGTGCTGCCTCACCTGGAAAAAAGCACTTTTGCCTCCTCGGTGCCGCCGCCTCTGGCGCCCTCGTTACATCCACCCGTGGCGTTTCCTGCTGTTCCCAACACCCTCCCGCTTCCACGTTCTCGCAATCCCTCGGTATCAAGCACTTACTCTG…
B13282	truncated	Clade I-III	CTAGCCGAACGAATAGACGAACGAAGCACTCCTGAAACAAAAGAACGTTTGGCCACTCCAGCCGAACCCACTTCTCATTTCAATCAGCCCTTCACCACTTCGCTGCCTTTCTGCCTACCTCCTCCATGCCCAAGCTTCCTTCGGTGTCTGAGTTGATTGTGGGCGCCCAGCTCTCGTCCCACCTCGACCGCTCTCCTAACCACATGACAGTGAAGCACCTGGACTCGAGCCCCAGACTGGCTCACCCCGTGCTGCCTCACCTGGAAAAAAGCACTTTTGCCTCCTCGGTGCCGCCGCCTCTGGCGCCCTCGTTACATCCACCCGTGGCGTTTCCTGCTGTTCCCAACACCCTCCCGCTTCCACGTTCTCGCAATCCCTCGGTATCAAGCACTTACTCTG…
B13281	truncated	Clade I-III	CTAGCCGAACGAATAGACGAACGAAGCACTCCTGAAACAAAAGAACGTTTGGCCACTCCAGCCGAACCCACTTCTCATTTCAATCAGCCCTTCACCACTTCGCTGCCTTTCTGCCTACCTCCTCCATGCCCAAGCTTCCTTCGGTGTCTGAGTTGATTGTGGGCGCCCAGCTCTCGTCCCACCTCGACCGCTCTCCTAACCACATGACAGTGAAGCACCTGGACTCGAGCCCCAGACTGGCTCACCCCGTGCTGCCTCACCTGGAAAAAAGCACTTTTGCCTCCTCGGTGCCGCCGCCTCTGGCGCCCTCGTTACATCCACCCGTGGCGTTTCCTGCTGTTCCCAACACCCTCCCGCTTCCACGTTCTCGCAATCCCTCGGTATCAAGCACTTACTCTG…
B13279	truncated	Clade I-III	CTAGCCGAACGAATAGACGAACGAAGCACTCCTGAAACAAAAGAACGTTTGGCCACTCCAGCCGAACCCACTTCTCATTTCAATCAGCCCTTCACCACTTCGCTGCCTTTCTGCCTACCTCCTCCATGCCCAAGCTTCCTTCGGTGTCTGAGTTGATTGTGGGCGCCCAGCTCTCGTCCCACCTCGACCGCTCTCCTAACCACATGACAGTGAAGCACCTGGACTCGAGCCCCAGACTGGCTCACCCCGTGCTGCCTCACCTGGAAAAAAGCACTTTTGCCTCCTCGGTGCCGCCGCCTCTGGCGCCCTCGTTACATCCACCCGTGGCGTTTCCTGCTGTTCCCAACACCCTCCCGCTTCCACGTTCTCGCAATCCCTCGGTATCAAGCACTTACTCTG…
B13277	truncated	Clade I-III	CTAGCCGAACGAATAGACGAACGAAGCACTCCTGAAACAAAAGAACGTTTGGCCACTCCAGCCGAACCCACTTCTCATTTCAATCAGCCCTTCACCACTTCGCTGCCTTTCTGCCTACCTCCTCCATGCCCAAGCTTCCTTCGGTGTCTGAGTTGATTGTGGGCGCCCAGCTCTCGTCCCACCTCGACCGCTCTCCTAACCACATGACAGTGAAGCACCTGGACTCGAGCCCCAGACTGGCTCACCCCGTGCTGCCTCACCTGGAAAAAAGCACTTTTGCCTCCTCGGTGCCGCCGCCTCTGGCGCCCTCGTTACATCCACCCGTGGCGTTTCCTGCTGTTCCCAACACCCTCCCGCTTCCACGTTCTCGCAATCCCTCGGTATCAAGCACTTACTCTG…
B13276	truncated	Clade I-III	CTAGCCGAACGAATAGACGAACGAAGCACTCCTGAAACAAAAGAACGTTTGGCCACTCCAGCCGAACCCACTTCTCATTTCAATCAGCCCTTCACCACTTCGCTGCCTTTCTGCCTACCTCCTCCATGCCCAAGCTTCCTTCGGTGTCTGAGTTGATTGTGGGCGCCCAGCTCTCGTCCCACCTCGACCGCTCTCCTAACCACATGACAGTGAAGCACCTGGACTCGAGCCCCAGACTGGCTCACCCCGTGCTGCCTCACCTGGAAAAAAGCACTTTTGCCTCCTCGGTGCCGCCGCCTCTGGCGCCCTCGTTACATCCACCCGTGGCGTTTCCTGCTGTTCCCAACACCCTCCCGCTTCCACGTTCTCGCAATCCCTCGGTATCAAGCACTTACTCTG…
B13274	truncated	Clade I-III	CTAGCCGAACGAATAGACGAACGAAGCACTCCTGAAACAAAAGAACGTTTGGCCACTCCAGCCGAACCCACTTCTCATTTCAATCAGCCCTTCACCACTTCGCTGCCTTTCTGCCTACCTCCTCCATGCCCAAGCTTCCTTCGGTGTCTGAGTTGATTGTGGGCGCCCAGCTCTCGTCCCACCTCGACCGCTCTCCTAACCACATGACAGTGAAGCACCTGGACTCGAGCCCCAGACTGGCTCACCCCGTGCTGCCTCACCTGGAAAAAAGCACTTTTGCCTCCTCGGTGCCGCCGCCTCTGGCGCCCTCGTTACATCCACCCGTGGCGTTTCCTGCTGTTCCCAACACCCTCCCGCTTCCACGTTCTCGCAATCCCTCGGTATCAAGCACTTACTCTG…
B13010	truncated	Clade I-III	CTAGCCGAACGAATAGACGAACGAAGCACTCCTGAAACAAAAGAACGTTTGGCCACTCCAGCCGAACCCACTTCTCATTTCAATCAGCCCTTCACCACTTCGCTGCCTTTCTGCCTACCTCCTCCATGCCCAAGCTTCCTTCGGTGTCTGAGTTGATTGTGGGCGCCCAGCTCTCGTCCCACCTCGACCGCTCTCCTAACCACATGACAGTGAAGCACCTGGACTCGAGCCCCAGACTGGCTCACCCCGTGCTGCCTCACCTGGAAAAAAGCACTTTTGCCTCCTCGGTGCCGCCGCCTCTGGCGCCCTCGTTACATCCACCCGTGGCGTTTCCTGCTGTTCCCAACACCCTCCCGCTTCCACGTTCTCGCAATCCCTCGGTATCAAGCACTTACTCTG…
B13009	truncated	Clade I-III	CTAGCCGAACGAATAGACGAACGAAGCACTCCTGAAACAAAAGAACGTTTGGCCACTCCAGCCGAACCCACTTCTCATTTCAATCAGCCCTTCACCACTTCGCTGCCTTTCTGCCTACCTCCTCCATGCCCAAGCTTCCTTCGGTGTCTGAGTTGATTGTGGGCGCCCAGCTCTCGTCCCACCTCGACCGCTCTCCTAACCACATGACAGTGAAGCACCTGGACTCGAGCCCCAGACTGGCTCACCCCGTGCTGCCTCACCTGGAAAAAAGCACTTTTGCCTCCTCGGTGCCGCCGCCTCTGGCGCCCTCGTTACATCCACCCGTGGCGTTTCCTGCTGTTCCCAACACCCTCCCGCTTCCACGTTCTCGCAATCCCTCGGTATCAAGCACTTACTCTG…
B13008	truncated	Clade I-III	CTAGCCGAACGAATAGACGAACGAAGCACTCCTGAAACAAAAGAACGTTTGGCCACTCCAGCCGAACCCACTTCTCATTTCAATCAGCCCTTCACCACTTCGCTGCCTTTCTGCCTACCTCCTCCATGCCCAAGCTTCCTTCGGTGTCTGAGTTGATTGTGGGCGCCCAGCTCTCGTCCCACCTCGACCGCTCTCCTAACCACATGACAGTGAAGCACCTGGACTCGAGCCCCAGACTGGCTCACCCCGTGCTGCCTCACCTGGAAAAAAGCACTTTTGCCTCCTCGGTGCCGCCGCCTCTGGCGCCCTCGTTACATCCACCCGTGGCGTTTCCTGCTGTTCCCAACACCCTCCCGCTTCCACGTTCTCGCAATCCCTCGGTATCAAGCACTTACTCTG…
B13006	truncated	Clade I-III	CTAGCCGAACGAATAGACGAACGAAGCACTCCTGAAACAAAAGAACGTTTGGCCACTCCAGCCGAACCCACTTCTCATTTCAATCAGCCCTTCACCACTTCGCTGCCTTTCTGCCTACCTCCTCCATGCCCAAGCTTCCTTCGGTGTCTGAGTTGATTGTGGGCGCCCAGCTCTCGTCCCACCTCGACCGCTCTCCTAACCACATGACAGTGAAGCACCTGGACTCGAGCCCCAGACTGGCTCACCCCGTGCTGCCTCACCTGGAAAAAAGCACTTTTGCCTCCTCGGTGCCGCCGCCTCTGGCGCCCTCGTTACATCCACCCGTGGCGTTTCCTGCTGTTCCCAACACCCTCCCGCTTCCACGTTCTCGCAATCCCTCGGTATCAAGCACTTACTCTG…
B13005	truncated	Clade I-III	CTAGCCGAACGAATAGACGAACGAAGCACTCCTGAAACAAAAGAACGTTTGGCCACTCCAGCCGAACCCACTTCTCATTTCAATCAGCCCTTCACCACTTCGCTGCCTTTCTGCCTACCTCCTCCATGCCCAAGCTTCCTTCGGTGTCTGAGTTGATTGTGGGCGCCCAGCTCTCGTCCCACCTCGACCGCTCTCCTAACCACATGACAGTGAAGCACCTGGACTCGAGCCCCAGACTGGCTCACCCCGTGCTGCCTCACCTGGAAAAAAGCACTTTTGCCTCCTCGGTGCCGCCGCCTCTGGCGCCCTCGTTACATCCACCCGTGGCGTTTCCTGCTGTTCCCAACACCCTCCCGCTTCCACGTTCTCGCAATCCCTCGGTATCAAGCACTTACTCTG…
B13004	truncated	Clade I-III	CTAGCCGAACGAATAGACGAACGAAGCACTCCTGAAACAAAAGAACGTTTGGCCACTCCAGCCGAACCCACTTCTCATTTCAATCAGCCCTTCACCACTTCGCTGCCTTTCTGCCTACCTCCTCCATGCCCAAGCTTCCTTCGGTGTCTGAGTTGATTGTGGGCGCCCAGCTCTCGTCCCACCTCGACCGCTCTCCTAACCACATGACAGTGAAGCACCTGGACTCGAGCCCCAGACTGGCTCACCCCGTGCTGCCTCACCTGGAAAAAAGCACTTTTGCCTCCTCGGTGCCGCCGCCTCTGGCGCCCTCGTTACATCCACCCGTGGCGTTTCCTGCTGTTCCCAACACCCTCCCGCTTCCACGTTCTCGCAATCCCTCGGTATCAAGCACTTACTCTG…
B13002	truncated	Clade I-III	CTAGCCGAACGAATAGACGAACGAAGCACTCCTGAAACAAAAGAACGTTTGGCCACTCCAGCCGAACCCACTTCTCATTTCAATCAGCCCTTCACCACTTCGCTGCCTTTCTGCCTACCTCCTCCATGCCCAAGCTTCCTTCGGTGTCTGAGTTGATTGTGGGCGCCCAGCTCTCGTCCCACCTCGACCGCTCTCCTAACCACATGACAGTGAAGCACCTGGACTCGAGCCCCAGACTGGCTCACCCCGTGCTGCCTCACCTGGAAAAAAGCACTTTTGCCTCCTCGGTGCCGCCGCCTCTGGCGCCCTCGTTACATCCACCCGTGGCGTTTCCTGCTGTTCCCAACACCCTCCCGCTTCCACGTTCTCGCAATCCCTCGGTATCAAGCACTTACTCTG…
B13001	truncated	Clade I-III	CTAGCCGAACGAATAGACGAACGAAGCACTCCTGAAACAAAAGAACGTTTGGCCACTCCAGCCGAACCCACTTCTCATTTCAATCAGCCCTTCACCACTTCGCTGCCTTTCTGCCTACCTCCTCCATGCCCAAGCTTCCTTCGGTGTCTGAGTTGATTGTGGGCGCCCAGCTCTCGTCCCACCTCGACCGCTCTCCTAACCACATGACAGTGAAGCACCTGGACTCGAGCCCCAGACTGGCTCACCCCGTGCTGCCTCACCTGGAAAAAAGCACTTTTGCCTCCTCGGTGCCGCCGCCTCTGGCGCCCTCGTTACATCCACCCGTGGCGTTTCCTGCTGTTCCCAACACCCTCCCGCTTCCACGTTCTCGCAATCCCTCGGTATCAAGCACTTACTCTG…
B13000	truncated	Clade I-III	CTAGCCGAACGAATAGACGAACGAAGCACTCCTGAAACAAAAGAACGTTTGGCCACTCCAGCCGAACCCACTTCTCATTTCAATCAGCCCTTCACCACTTCGCTGCCTTTCTGCCTACCTCCTCCATGCCCAAGCTTCCTTCGGTGTCTGAGTTGATTGTGGGCGCCCAGCTCTCGTCCCACCTCGACCGCTCTCCTAACCACATGACAGTGAAGCACCTGGACTCGAGCCCCAGACTGGCTCACCCCGTGCTGCCTCACCTGGAAAAAAGCACTTTTGCCTCCTCGGTGCCGCCGCCTCTGGCGCCCTCGTTACATCCACCCGTGGCGTTTCCTGCTGTTCCCAACACCCTCCCGCTTCCACGTTCTCGCAATCCCTCGGTATCAAGCACTTACTCTG…
B12999	truncated	Clade I-III	CTAGCCGAACGAATAGACGAACGAAGCACTCCTGAAACAAAAGAACGTTTGGCCACTCCAGCCGAACCCACTTCTCATTTCAATCAGCCCTTCACCACTTCGCTGCCTTTCTGCCTACCTCCTCCATGCCCAAGCTTCCTTCGGTGTCTGAGTTGATTGTGGGCGCCCAGCTCTCGTCCCACCTCGACCGCTCTCCTAACCACATGACAGTGAAGCACCTGGACTCGAGCCCCAGACTGGCTCACCCCGTGCTGCCTCACCTGGAAAAAAGCACTTTTGCCTCCTCGGTGCCGCCGCCTCTGGCGCCCTCGTTACATCCACCCGTGGCGTTTCCTGCTGTTCCCAACACCCTCCCGCTTCCACGTTCTCGCAATCCCTCGGTATCAAGCACTTACTCTG…
B12975	truncated	Clade I-III	CTAGCCGAACGAATAGACGAACGAAGCACTCCTGAAACAAAAGAACGTTTGGCCACTCCAGCCGAACCCACTTCTCATTTCAATCAGCCCTTCACCACTTCGCTGCCTTTCTGCCTACCTCCTCCATGCCCAAGCTTCCTTCGGTGTCTGAGTTGATTGTGGGCGCCCAGCTCTCGTCCCACCTCGACCGCTCTCCTAACCACATGACAGTGAAGCACCTGGACTCGAGCCCCAGACTGGCTCACCCCGTGCTGCCTCACCTGGAAAAAAGCACTTTTGCCTCCTCGGTGCCGCCGCCTCTGGCGCCCTCGTTACATCCACCCGTGGCGTTTCCTGCTGTTCCCAACACCCTCCCGCTTCCACGTTCTCGCAATCCCTCGGTATCAAGCACTTACTCTG…
B12971	truncated	Clade I-III	CTAGCCGAACGAATAGACGAACGAAGCACTCCTGAAACAAAAGAACGTTTGGCCACTCCAGCCGAACCCACTTCTCATTTCAATCAGCCCTTCACCACTTCGCTGCCTTTCTGCCTACCTCCTCCATGCCCAAGCTTCCTTCGGTGTCTGAGTTGATTGTGGGCGCCCAGCTCTCGTCCCACCTCGACCGCTCTCCTAACCACATGACAGTGAAGCACCTGGACTCGAGCCCCAGACTGGCTCACCCCGTGCTGCCTCACCTGGAAAAAAGCACTTTTGCCTCCTCGGTGCCGCCGCCTCTGGCGCCCTCGTTACATCCACCCGTGGCGTTTCCTGCTGTTCCCAACACCCTCCCGCTTCCACGTTCTCGCAATCCCTCGGTATCAAGCACTTACTCTG…
B12970	truncated	Clade I-III	CTAGCCGAACGAATAGACGAACGAAGCACTCCTGAAACAAAAGAACGTTTGGCCACTCCAGCCGAACCCACTTCTCATTTCAATCAGCCCTTCACCACTTCGCTGCCTTTCTGCCTACCTCCTCCATGCCCAAGCTTCCTTCGGTGTCTGAGTTGATTGTGGGCGCCCAGCTCTCGTCCCACCTCGACCGCTCTCCTAACCACATGACAGTGAAGCACCTGGACTCGAGCCCCAGACTGGCTCACCCCGTGCTGCCTCACCTGGAAAAAAGCACTTTTGCCTCCTCGGTGCCGCCGCCTCTGGCGCCCTCGTTACATCCACCCGTGGCGTTTCCTGCTGTTCCCAACACCCTCCCGCTTCCACGTTCTCGCAATCCCTCGGTATCAAGCACTTACTCTG…
B12969	truncated	Clade I-III	CTAGCCGAACGAATAGACGAACGAAGCACTCCTGAAACAAAAGAACGTTTGGCCACTCCAGCCGAACCCACTTCTCATTTCAATCAGCCCTTCACCACTTCGCTGCCTTTCTGCCTACCTCCTCCATGCCCAAGCTTCCTTCGGTGTCTGAGTTGATTGTGGGCGCCCAGCTCTCGTCCCACCTCGACCGCTCTCCTAACCACATGACAGTGAAGCACCTGGACTCGAGCCCCAGACTGGCTCACCCCGTGCTGCCTCACCTGGAAAAAAGCACTTTTGCCTCCTCGGTGCCGCCGCCTCTGGCGCCCTCGTTACATCCACCCGTGGCGTTTCCTGCTGTTCCCAACACCCTCCCGCTTCCACGTTCTCGCAATCCCTCGGTATCAAGCACTTACTCTG…
B12967	truncated	Clade I-III	CTAGCCGAACGAATAGACGAACGAAGCACTCCTGAAACAAAAGAACGTTTGGCCACTCCAGCCGAACCCACTTCTCATTTCAATCAGCCCTTCACCACTTCGCTGCCTTTCTGCCTAGCTCCTTCATGCCCAAGCTTCCTTCGGTGTCTGAGTTGATTGTGGGCGCCCAGCTCTCGTCCCACCTCGACCGCTCTCCTAACCACATGACAGTGAAGCACCTGGACTCGAGCCCCAGACTGGCTCACCCCGTGCTGCCTCACCTGGAAAAAAGCACTTTTGCCTCCTCGGTGCCGCCGCCTCTGGCGCCATCGTTACATCCACCCGTGGCGTTTCCTGCTGTTCCCAACACCCTCCCGCTCCCACGTTCTCGCAATCCCTCGGTATCAAGCACTTACTCCG…
B12945	truncated	Clade I-III	CTAGCCGAACGAATAGACGAACGAAGCACTCCTGAAACAAAAGAACGTTTGGCCACTCCAGCCGAACCCACTTCTCATTTCAATCAGCCCTTCACCACTTCGCTGCCTTTCTGCCTACCTCCTCCATGCCCAAGCTTCCTTCGGTGTCTGAGTTGATTGTGGGCGCCCAGCTCTCGTCCCACCTCGACCGCTCTCCTAACCACATGACAGTGAAGCACCTGGACTCGAGCCCCAGACTGGCTCACCCCGTGCTGCCTCACCTGGAAAAAAGCACTTTTGCCTCCTCGGTGCCGCCGCCTCTGGCGCCCTCGTTACATCCACCCGTGGCGTTTCCTGCTGTTCCCAACACCCTCCCGCTTCCACGTTCTCGCAATCCCTCGGTATCAAGCACTTACTCTG…
B12943	truncated	Clade I-III	CTAGCCGAACGAATAGACGAACGAAGCACTCCTGAAACAAAAGAACGTTTGGCCACTCCAGCCGAACCCACTTCTCATTTCAATCAGCCCTTCACCACTTCGCTGCCTTTCTGCCTACCTCCTCCATGCCCAAGCTTCCTTCGGTGTCTGAGTTGATTGTGGGCGCCCAGCTCTCGTCCCACCTCGACCGCTCTCCTAACCACATGACAGTGAAGCACCTGGACTCGAGCCCCAGACTGGCTCACCCCGTGCTGCCTCACCTGGAAAAAAGCACTTTTGCCTCCTCGGTGCCGCCGCCTCTGGCGCCCTCGTTACATCCACCCGTGGCGTTTCCTGCTGTTCCCAACACCCTCCCGCTTCCACGTTCTCGCAATCCCTCGGTATCAAGCACTTACTCTG…
B12942	truncated	Clade I-III	CTAGCCGAACGAATAGACGAACGAAGCACTCCTGAAACAAAAGAACGTTTGGCCACTCCAGCCGAACCCACTTCTCATTTCAATCAGCCCTTCACCACTTCGCTGCCTTTCTGCCTACCTCCTCCATGCCCAAGCTTCCTTCGGTGTCTGAGTTGATTGTGGGCGCCCAGCTCTCGTCCCACCTCGACCGCTCTCCTAACCACATGACAGTGAAGCACCTGGACTCGAGCCCCAGACTGGCTCACCCCGTGCTGCCTCACCTGGAAAAAAGCACTTTTGCCTCCTCGGTGCCGCCGCCTCTGGCGCCCTCGTTACATCCACCCGTGGCGTTTCCTGCTGTTCCCAACACCCTCCCGCTTCCACGTTCTCGCAATCCCTCGGTATCAAGCACTTACTCTG…
B12936	truncated	Clade I-III	CTAGCCGAACGAATAGACGAACGAAGCACTCCTGAAACAAAAGAACGTTTGGCCACTCCAGCCGAACCCACTTCTCATTTCAATCAGCCCTTCACCACTTCGCTGCCTTTCTGCCTACCTCCTCCATGCCCAAGCTTCCTTCGGTGTCTGAGTTGATTGTGGGCGCCCAGCTCTCGTCCCACCTCGACCGCTCTCCTAACCACATGACAGTGAAGCACCTGGACTCGAGCCCCAGACTGGCTCACCCCGTGCTGCCTCACCTGGAAAAAAGCACTTTTGCCTCCTCGGTGCCGCCGCCTCTGGCGCCCTCGTTACATCCACCCGTGGCGTTTCCTGCTGTTCCCAACACCCTCCCGCTTCCACGTTCTCGCAATCCCTCGGTATCAAGCACTTACTCTG…
B12934	truncated	Clade I-III	CTAGCCGAACGAATAGACGAACGAAGCACTCCTGAAACAAAAGAACGTTTGGCCACTCCAGCCGAACCCACTTCTCATTTCAATCAGCCCTTCACCACTTCGCTGCCTTTCTGCCTACCTCCTCCATGCCCAAGCTTCCTTCGGTGTCTGAGTTGATTGTGGGCGCCCAGCTCTCGTCCCACCTCGACCGCTCTCCTAACCACATGACAGTGAAGCACCTGGACTCGAGCCCCAGACTGGCTCACCCCGTGCTGCCTCACCTGGAAAAAAGCACTTTTGCCTCCTCGGTGCCGCCGCCTCTGGCGCCCTCGTTACATCCACCCGTGGCGTTTCCTGCTGTTCCCAACACCCTCCCGCTTCCACGTTCTCGCAATCCCTCGGTATCAAGCACTTACTCTG…
B12931	truncated	Clade I-III	CTAGCCGAACGAATAGACGAACGAAGCACTCCTGAAACAAAAGAACGTTTGGCCACTCCAGCCGAACCCACTTCTCATTTCAATCAGCCCTTCACCACTTCGCTGCCTTTCTGCCTACCTCCTCCATGCCCAAGCTTCCTTCGGTGTCTGAGTTGATTGTGGGCGCCCAGCTCTCGTCCCACCTCGACCGCTCTCCTAACCACATGACAGTGAAGCACCTGGACTCGAGCCCCAGACTGGCTCACCCCGTGCTGCCTCACCTGGAAAAAAGCACTTTTGCCTCCTCGGTGCCGCCGCCTCTGGCGCCCTCGTTACATCCACCCGTGGCGTTTCCTGCTGTTCCCAACACCCTCCCGCTTCCACGTTCTCGCAATCCCTCGGTATCAAGCACTTACTCTG…
B12930	truncated	Clade I-III	CTAGCCGAACGAATAGACGAACGAAGCACTCCTGAAACAAAAGAACGTTTGGCCACTCCAGCCGAACCCACTTCTCATTTCAATCAGCCCTTCACCACTTCGCTGCCTTTCTGCCTACCTCCTCCATGCCCAAGCTTCCTTCGGTGTCTGAGTTGATTGTGGGCGCCCAGCTCTCGTCCCACCTCGACCGCTCTCCTAACCACATGACAGTGAAGCACCTGGACTCGAGCCCCAGACTGGCTCACCCCGTGCTGCCTCACCTGGAAAAAAGCACTTTTGCCTCCTCGGTGCCGCCGCCTCTGGCGCCCTCGTTACATCCACCCGTGGCGTTTCCTGCTGTTCCCAACACCCTCCCGCTTCCACGTTCTCGCAATCCCTCGGTATCAAGCACTTACTCTG…
B12927	truncated	Clade I-III	CTAGCCGAACGAATAGACGAACGAAGCACTCCTGAAACAAAAGAACGTTTGGCCACTCCAGCCGAACCCACTTCTCATTTCAATCAGCCCTTCACCACTTCGCTGCCTTTCTGCCTACCTCCTCCATGCCCAAGCTTCCTTCGGTGTCTGAGTTGATTGTGGGCGCCCAGCTCTCGTCCCACCTCGACCGCTCTCCTAACCACATGACAGTGAAGCACCTGGACTCGAGCCCCAGACTGGCTCACCCCGTGCTGCCTCACCTGGAAAAAAGCACTTTTGCCTCCTCGGTGCCGCCGCCTCTGGCGCCCTCGTTACATCCACCCGTGGCGTTTCCTGCTGTTCCCAACACCCTCCCGCTTCCACGTTCTCGCAATCCCTCGGTATCAAGCACTTACTCTG…
B12926	truncated	Clade I-III	CTAGCCGAACGAATAGACGAACGAAGCACTCCTGAAACAAAAGAACGTTTGGCCACTCCAGCCGAACCCACTTCTCATTTCAATCAGCCCTTCACCACTTCGCTGCCTTTCTGCCTACCTCCTCCATGCCCAAGCTTCCTTCGGTGTCTGAGTTGATTGTGGGCGCCCAGCTCTCGTCCCACCTCGACCGCTCTCCTAACCACATGACAGTGAAGCACCTGGACTCGAGCCCCAGACTGGCTCACCCCGTGCTGCCTCACCTGGAAAAAAGCACTTTTGCCTCCTCGGTGCCGCCGCCTCTGGCGCCCTCGTTACATCCACCCGTGGCGTTTCCTGCTGTTCCCAACACCCTCCCGCTTCCACGTTCTCGCAATCCCTCGGTATCAAGCACTTACTCTG…
B12923	truncated	Clade I-III	CTAGCCGAACGAATAGACGAACGAAGCACTCCTGAAACAAAAGAACGTTTGGCCACTCCAGCCGAACCCACTTCTCATTTCAATCAGCCCTTCACCACTTCGCTGCCTTTCTGCCTACCTCCTCCATGCCCAAGCTTCCTTCGGTGTCTGAGTTGATTGTGGGCGCCCAGCTCTCGTCCCACCTCGACCGCTCTCCTAACCACATGACAGTGAAGCACCTGGACTCGAGCCCCAGACTGGCTCACCCCGTGCTGCCTCACCTGGAAAAAAGCACTTTTGCCTCCTCGGTGCCGCCGCCTCTGGCGCCCTCGTTACATCCACCCGTGGCGTTTCCTGCTGTTCCCAACACCCTCCCGCTTCCACGTTCTCGCAATCCCTCGGTATCAAGCACTTACTCTG…
B12898	truncated	Clade I-III	CTAGCCGAACGAATAGACGAACGAAGCACTCCTGAAACAAAAGAACGTTTGGCCACTCCAGCCGAACCCACTTCTCATTTCAATCAGCCCTTCACCACTTCGCTGCCTTTCTGCCTACCTCCTCCATGCCCAAGCTTCCTTCGGTGTCTGAGTTGATTGTGGGCGCCCAGCTCTCGTCCCACCTCGACCGCTCTCCTAACCACATGACAGTGAAGCACCTGGACTCGAGCCCCAGACTGGCTCACCCCGTGCTGCCTCACCTGGAAAAAAGCACTTTTGCCTCCTCGGTGCCGCCGCCTCTGGCGCCCTCGTTACATCCACCCGTGGCGTTTCCTGCTGTTCCCAACACCCTCCCGCTTCCACGTTCTCGCAATCCCTCGGTATCAAGCACTTACTCTG…
B12897	truncated	Clade I-III	CTAGCCGAACGAATAGACGAACGAAGCACTCCTGAAACAAAAGAACGTTTGGCCACTCCAGCCGAACCCACTTCTCATTTCAATCAGCCCTTCACCACTTCGCTGCCTTTCTGCCTACCTCCTCCATGCCCAAGCTTCCTTCGGTGTCTGAGTTGATTGTGGGCGCCCAGCTCTCGTCCCACCTCGACCGCTCTCCTAACCACATGACAGTGAAGCACCTGGACTCGAGCCCCAGACTGGCTCACCCCGTGCTGCCTCACCTGGAAAAAAGCACTTTTGCCTCCTCGGTGCCGCCGCCTCTGGCGCCCTCGTTACATCCACCCGTGGCGTTTCCTGCTGTTCCCAACACCCTCCCGCTTCCACGTTCTCGCAATCCCTCGGTATCAAGCACTTACTCTG…
B12895	truncated	Clade I-III	CTAGCCGAACGAATAGACGAACGAAGCACTCCTGAAACAAAAGAACGTTTGGCCACTCCAGCCGAACCCACTTCTCATTTCAATCAGCCCTTCACCACTTCGCTGCCTTTCTGCCTACCTCCTCCATGCCCAAGCTTCCTTCGGTGTCTGAGTTGATTGTGGGCGCCCAGCTCTCGTCCCACCTCGACCGCTCTCCTAACCACATGACAGTGAAGCACCTGGACTCGAGCCCCAGACTGGCTCACCCCGTGCTGCCTCACCTGGAAAAAAGCACTTTTGCCTCCTCGGTGCCGCCGCCTCTGGCGCCCTCGTTACATCCACCCGTGGCGTTTCCTGCTGTTCCCAACACCCTCCCGCTTCCACGTTCTCGCAATCCCTCGGTATCAAGCACTTACTCTG…
B12894	truncated	Clade I-III	CTAGCCGAACGAATAGACGAACGAAGCACTCCTGAAACAAAAGAACGTTTGGCCACTCCAGCCGAACCCACTTCTCATTTCAATCAGCCCTTCACCACTTCGCTGCCTTTCTGCCTACCTCCTCCATGCCCAAGCTTCCTTCGGTGTCTGAGTTGATTGTGGGCGCCCAGCTCTCGTCCCACCTCGACCGCTCTCCTAACCACATGACAGTGAAGCACCTGGACTCGAGCCCCAGACTGGCTCACCCCGTGCTGCCTCACCTGGAAAAAAGCACTTTTGCCTCCTCGGTGCCGCCGCCTCTGGCGCCCTCGTTACATCCACCCGTGGCGTTTCCTGCTGTTCCCAACACCCTCCCGCTTCCACGTTCTCGCAATCCCTCGGTATCAAGCACTTACTCTG…
B12893	truncated	Clade I-III	CTAGCCGAACGAATAGACGAACGAAGCACTCCTGAAACAAAAGAACGTTTGGCCACTCCAGCCGAACCCACTTCTCATTTCAATCAGCCCTTCACCACTTCGCTGCCTTTCTGCCTACCTCCTCCATGCCCAAGCTTCCTTCGGTGTCTGAGTTGATTGTGGGCGCCCAGCTCTCGTCCCACCTCGACCGCTCTCCTAACCACATGACAGTGAAGCACCTGGACTCGAGCCCCAGACTGGCTCACCCCGTGCTGCCTCACCTGGAAAAAAGCACTTTTGCCTCCTCGGTGCCGCCGCCTCTGGCGCCCTCGTTACATCCACCCGTGGCGTTTCCTGCTGTTCCCAACACCCTCCCGCTTCCACGTTCTCGCAATCCCTCGGTATCAAGCACTTACTCTG…
B12892	truncated	Clade I-III	CTAGCCGAACGAATAGACGAACGAAGCACTCCTGAAACAAAAGAACGTTTGGCCACTCCAGCCGAACCCACTTCTCATTTCAATCAGCCCTTCACCACTTCGCTGCCTTTCTGCCTACCTCCTCCATGCCCAAGCTTCCTTCGGTGTCTGAGTTGATTGTGGGCGCCCAGCTCTCGTCCCACCTCGACCGCTCTCCTAACCACATGACAGTGAAGCACCTGGACTCGAGCCCCAGACTGGCTCACCCCGTGCTGCCTCACCTGGAAAAAAGCACTTTTGCCTCCTCGGTGCCGCCGCCTCTGGCGCCCTCGTTACATCCACCCGTGGCGTTTCCTGCTGTTCCCAACACCCTCCCGCTTCCACGTTCTCGCAATCCCTCGGTATCAAGCACTTACTCTG…
B12891	truncated	Clade I-III	CTAGCCGAACGAATAGACGAACGAAGCACTCCTGAAACAAAAGAACGTTTGGCCACTCCAGCCGAACCCACTTCTCATTTCAATCAGCCCTTCACCACTTCGCTGCCTTTCTGCCTACCTCCTCCATGCCCAAGCTTCCTTCGGTGTCTGAGTTGATTGTGGGCGCCCAGCTCTCGTCCCACCTCGACCGCTCTCCTAACCACATGACAGTGAAGCACCTGGACTCGAGCCCCAGACTGGCTCACCCCGTGCTGCCTCACCTGGAAAAAAGCACTTTTGCCTCCTCGGTGCCGCCGCCTCTGGCGCCCTCGTTACATCCACCCGTGGCGTTTCCTGCTGTTCCCAACACCCTCCCGCTTCCACGTTCTCGCAATCCCTCGGTATCAAGCACTTACTCTG…
B12890	truncated	Clade I-III	CTAGCCGAACGAATAGACGAACGAAGCACTCCTGAAACAAAAGAACGTTTGGCCACTCCAGCCGAACCCACTTCTCATTTCAATCAGCCCTTCACCACTTCGCTGCCTTTCTGCCTACCTCCTCCATGCCCAAGCTTCCTTCGGTGTCTGAGTTGATTGTGGGCGCCCAGCTCTCGTCCCACCTCGACCGCTCTCCTAACCACATGACAGTGAAGCACCTGGACTCGAGCCCCAGACTGGCTCACCCCGTGCTGCCTCACCTGGAAAAAAGCACTTTTGCCTCCTCGGTGCCGCCGCCTCTGGCGCCCTCGTTACATCCACCCGTGGCGTTTCCTGCTGTTCCCAACACCCTCCCGCTTCCACGTTCTCGCAATCCCTCGGTATCAAGCACTTACTCTG…
B12889	truncated	Clade I-III	CTAGCCGAACGAATAGACGAACGAAGCACTCCTGAAACAAAAGAACGTTTGGCCACTCCAGCCGAACCCACTTCTCATTTCAATCAGCCCTTCACCACTTCGCTGCCTTTCTGCCTACCTCCTCCATGCCCAAGCTTCCTTCGGTGTCTGAGTTGATTGTGGGCGCCCAGCTCTCGTCCCACCTCGACCGCTCTCCTAACCACATGACAGTGAAGCACCTGGACTCGAGCCCCAGACTGGCTCACCCCGTGCTGCCTCACCTGGAAAAAAGCACTTTTGCCTCCTCGGTGCCGCCGCCTCTGGCGCCCTCGTTACATCCACCCGTGGCGTTTCCTGCTGTTCCCAACACCCTCCCGCTTCCACGTTCTCGCAATCCCTCGGTATCAAGCACTTACTCTG…
B12888	truncated	Clade I-III	CTAGCCGAACGAATAGACGAACGAAGCACTCCTGAAACAAAAGAACGTTTGGCCACTCCAGCCGAACCCACTTCTCATTTCAATCAGCCCTTCACCACTTCGCTGCCTTTCTGCCTACCTCCTCCATGCCCAAGCTTCCTTCGGTGTCTGAGTTGATTGTGGGCGCCCAGCTCTCGTCCCACCTCGACCGCTCTCCTAACCACATGACAGTGAAGCACCTGGACTCGAGCCCCAGACTGGCTCACCCCGTGCTGCCTCACCTGGAAAAAAGCACTTTTGCCTCCTCGGTGCCGCCGCCTCTGGCGCCCTCGTTACATCCACCCGTGGCGTTTCCTGCTGTTCCCAACACCCTCCCGCTTCCACGTTCTCGCAATCCCTCGGTATCAAGCACTTACTCTG…
B12887	truncated	Clade I-III	CTAGCCGAACGAATAGACGAACGAAGCACTCCTGAAACAAAAGAACGTTTGGCCACTCCAGCCGAACCCACTTCTCATTTCAATCAGCCCTTCACCACTTCGCTGCCTTTCTGCCTACCTCCTCCATGCCCAAGCTTCCTTCGGTGTCTGAGTTGATTGTGGGCGCCCAGCTCTCGTCCCACCTCGACCGCTCTCCTAACCACATGACAGTGAAGCACCTGGACTCGAGCCCCAGACTGGCTCACCCCGTGCTGCCTCACCTGGAAAAAAGCACTTTTGCCTCCTCGGTGCCGCCGCCTCTGGCGCCCTCGTTACATCCACCCGTGGCGTTTCCTGCTGTTCCCAACACCCTCCCGCTTCCACGTTCTCGCAATCCCTCGGTATCAAGCACTTACTCTG…
B12886	truncated	Clade I-III	CTAGCCGAACGAATAGACGAACGAAGCACTCCTGAAACAAAAGAACGTTTGGCCACTCCAGCCGAACCCACTTCTCATTTCAATCAGCCCTTCACCACTTCGCTGCCTTTCTGCCTACCTCCTCCATGCCCAAGCTTCCTTCGGTGTCTGAGTTGATTGTGGGCGCCCAGCTCTCGTCCCACCTCGACCGCTCTCCTAACCACATGACAGTGAAGCACCTGGACTCGAGCCCCAGACTGGCTCACCCCGTGCTGCCTCACCTGGAAAAAAGCACTTTTGCCTCCTCGGTGCCGCCGCCTCTGGCGCCCTCGTTACATCCACCCGTGGCGTTTCCTGCTGTTCCCAACACCCTCCCGCTTCCACGTTCTCGCAATCCCTCGGTATCAAGCACTTACTCTG…
B12885	truncated	Clade I-III	CTAGCCGAACGAATAGACGAACGAAGCACTCCTGAAACAAAAGAACGTTTGGCCACTCCAGCCGAACCCACTTCTCATTTCAATCAGCCCTTCACCACTTCGCTGCCTTTCTGCCTACCTCCTCCATGCCCAAGCTTCCTTCGGTGTCTGAGTTGATTGTGGGCGCCCAGCTCTCGTCCCACCTCGACCGCTCTCCTAACCACATGACAGTGAAGCACCTGGACTCGAGCCCCAGACTGGCTCACCCCGTGCTGCCTCACCTGGAAAAAAGCACTTTTGCCTCCTCGGTGCCGCCGCCTCTGGCGCCCTCGTTACATCCACCCGTGGCGTTTCCTGCTGTTCCCAACACCCTCCCGCTTCCACGTTCTCGCAATCCCTCGGTATCAAGCACTTACTCTG…
B12883	truncated	Clade I-III	CTAGCCGAACGAATAGACGAACGAAGCACTCCTGAAACAAAAGAACGTTTGGCCACTCCAGCCGAACCCACTTCTCATTTCAATCAGCCCTTCACCACTTCGCTGCCTTTCTGCCTACCTCCTCCATGCCCAAGCTTCCTTCGGTGTCTGAGTTGATTGTGGGCGCCCAGCTCTCGTCCCACCTCGACCGCTCTCCTAACCACATGACAGTGAAGCACCTGGACTCGAGCCCCAGACTGGCTCACCCCGTGCTGCCTCACCTGGAAAAAAGCACTTTTGCCTCCTCGGTGCCGCCGCCTCTGGCGCCCTCGTTACATCCACCCGTGGCGTTTCCTGCTGTTCCCAACACCCTCCCGCTTCCACGTTCTCGCAATCCCTCGGTATCAAGCACTTACTCTG…
B12882	truncated	Clade I-III	CTAGCCGAACGAATAGACGAACGAAGCACTCCTGAAACAAAAGAACGTTTGGCCACTCCAGCCGAACCCACTTCTCATTTCAATCAGCCCTTCACCACTTCGCTGCCTTTCTGCCTACCTCCTCCATGCCCAAGCTTCCTTCGGTGTCTGAGTTGATTGTGGGCGCCCAGCTCTCGTCCCACCTCGACCGCTCTCCTAACCACATGACAGTGAAGCACCTGGACTCGAGCCCCAGACTGGCTCACCCCGTGCTGCCTCACCTGGAAAAAAGCACTTTTGCCTCCTCGGTGCCGCCGCCTCTGGCGCCCTCGTTACATCCACCCGTGGCGTTTCCTGCTGTTCCCAACACCCTCCCGCTTCCACGTTCTCGCAATCCCTCGGTATCAAGCACTTACTCTG…
B12881	truncated	Clade I-III	CTAGCCGAACGAATAGACGAACGAAGCACTCCTGAAACAAAAGAACGTTTGGCCACTCCAGCCGAACCCACTTCTCATTTCAATCAGCCCTTCACCACTTCGCTGCCTTTCTGCCTACCTCCTCCATGCCCAAGCTTCCTTCGGTGTCTGAGTTGATTGTGGGCGCCCAGCTCTCGTCCCACCTCGACCGCTCTCCTAACCACATGACAGTGAAGCACCTGGACTCGAGCCCCAGACTGGCTCACCCCGTGCTGCCTCACCTGGAAAAAAGCACTTTTGCCTCCTCGGTGCCGCCGCCTCTGGCGCCCTCGTTACATCCACCCGTGGCGTTTCCTGCTGTTCCCAACACCCTCCCGCTTCCACGTTCTCGCAATCCCTCGGTATCAAGCACTTACTCTG…
B12879	truncated	Clade I-III	CTAGCCGAACGAATAGACGAACGAAGCACTCCTGAAACAAAAGAACGTTTGGCCACTCCAGCCGAACCCACTTCTCATTTCAATCAGCCCTTCACCACTTCGCTGCCTTTCTGCCTACCTCCTCCATGCCCAAGCTTCCTTCGGTGTCTGAGTTGATTGTGGGCGCCCAGCTCTCGTCCCACCTCGACCGCTCTCCTAACCACATGACAGTGAAGCACCTGGACTCGAGCCCCAGACTGGCTCACCCCGTGCTGCCTCACCTGGAAAAAAGCACTTTTGCCTCCTCGGTGCCGCCGCCTCTGGCGCCCTCGTTACATCCACCCGTGGCGTTTCCTGCTGTTCCCAACACCCTCCCGCTTCCACGTTCTCGCAATCCCTCGGTATCAAGCACTTACTCTG…
B12877	truncated	Clade I-III	CTAGCCGAACGAATAGACGAACGAAGCACTCCTGAAACAAAAGAACGTTTGGCCACTCCAGCCGAACCCACTTCTCATTTCAATCAGCCCTTCACCACTTCGCTGCCTTTCTGCCTACCTCCTCCATGCCCAAGCTTCCTTCGGTGTCTGAGTTGATTGTGGGCGCCCAGCTCTCGTCCCACCTCGACCGCTCTCCTAACCACATGACAGTGAAGCACCTGGACTCGAGCCCCAGACTGGCTCACCCCGTGCTGCCTCACCTGGAAAAAAGCACTTTTGCCTCCTCGGTGCCGCCGCCTCTGGCGCCCTCGTTACATCCACCCGTGGCGTTTCCTGCTGTTCCCAACACCCTCCCGCTTCCACGTTCTCGCAATCCCTCGGTATCAAGCACTTACTCTG…
B12874	truncated	Clade I-III	CTAGCCGAACGAATAGACGAACGAAGCACTCCTGAAACAAAAGAACGTTTGGCCACTCCAGCCGAACCCACTTCTCATTTCAATCAGCCCTTCACCACTTCGCTGCCTTTCTGCCTACCTCCTCCATGCCCAAGCTTCCTTCGGTGTCTGAGTTGATTGTGGGCGCCCAGCTCTCGTCCCACCTCGACCGCTCTCCTAACCACATGACAGTGAAGCACCTGGACTCGAGCCCCAGACTGGCTCACCCCGTGCTGCCTCACCTGGAAAAAAGCACTTTTGCCTCCTCGGTGCCGCCGCCTCTGGCGCCCTCGTTACATCCACCCGTGGCGTTTCCTGCTGTTCCCAACACCCTCCCGCTTCCACGTTCTCGCAATCCCTCGGTATCAAGCACTTACTCTG…
B12865	truncated	Clade I-III	CTAGCCGAACGAATAGACGAACGAAGCACTCCTGAAACAAAAGAACGTTTGGCCACTCCAGCCGAACCCACTTCTCATTTCAATCAGCCCTTCACCACTTCGCTGCCTTTCTGCCTACCTCCTCCATGCCCAAGCTTCCTTCGGTGTCTGAGTTGATTGTGGGCGCCCAGCTCTCGTCCCACCTCGACCGCTCTCCTAACCACATGACAGTGAAGCACCTGGACTCGAGCCCCAGACTGGCTCACCCCGTGCTGCCTCACCTGGAAAAAAGCACTTTTGCCTCCTCGGTGCCGCCGCCTCTGGCGCCCTCGTTACATCCACCCGTGGCGTTTCCTGCTGTTCCCAACACCCTCCCGCTTCCACGTTCTCGCAATCCCTCGGTATCAAGCACTTACTCTG…
B12864	truncated	Clade I-III	CTAGCCGAACGAATAGACGAACGAAGCACTCCTGAAACAAAAGAACGTTTGGCCACTCCAGCCGAACCCACTTCTCATTTCAATCAGCCCTTCACCACTTCGCTGCCTTTCTGCCTACCTCCTCCATGCCCAAGCTTCCTTCGGTGTCTGAGTTGATTGTGGGCGCCCAGCTCTCGTCCCACCTCGACCGCTCTCCTAACCACATGACAGTGAAGCACCTGGACTCGAGCCCCAGACTGGCTCACCCCGTGCTGCCTCACCTGGAAAAAAGCACTTTTGCCTCCTCGGTGCCGCCGCCTCTGGCGCCCTCGTTACATCCACCCGTGGCGTTTCCTGCTGTTCCCAACACCCTCCCGCTTCCACGTTCTCGCAATCCCTCGGTATCAAGCACTTACTCTG…
B12862	truncated	Clade I-III	CTAGCCGAACGAATAGACGAACGAAGCACTCCTGAAACAAAAGAACGTTTGGCCACTCCAGCCGAACCCACTTCTCATTTCAATCAGCCCTTCACCACTTCGCTGCCTTTCTGCCTACCTCCTCCATGCCCAAGCTTCCTTCGGTGTCTGAGTTGATTGTGGGCGCCCAGCTCTCGTCCCACCTCGACCGCTCTCCTAACCACATGACAGTGAAGCACCTGGACTCGAGCCCCAGACTGGCTCACCCCGTGCTGCCTCACCTGGAAAAAAGCACTTTTGCCTCCTCGGTGCCGCCGCCTCTGGCGCCCTCGTTACATCCACCCGTGGCGTTTCCTGCTGTTCCCAACACCCTCCCGCTTCCACGTTCTCGCAATCCCTCGGTATCAAGCACTTACTCTG…
B12852	truncated	Clade I-III	CTAGCCGAACGAATAGACGAACGAAGCACTCCTGAAACAAAAGAACGTTTGGCCACTCCAGCCGAACCCACTTCTCATTTCAATCAGCCCTTCACCACTTCGCTGCCTTTCTGCCTACCTCCTCCATGCCCAAGCTTCCTTCGGTGTCTGAGTTGATTGTGGGCGCCCAGCTCTCGTCCCACCTCGACCGCTCTCCTAACCACATGACAGTGAAGCACCTGGACTCGAGCCCCAGACTGGCTCACCCCGTGCTGCCTCACCTGGAAAAAAGCACTTTTGCCTCCTCGGTGCCGCCGCCTCTGGCGCCCTCGTTACATCCACCCGTGGCGTTTCCTGCTGTTCCCAACACCCTCCCGCTTCCACGTTCTCGCAATCCCTCGGTATCAAGCACTTACTCTG…
B12837	truncated	Clade I-III	CTAGCCGAACGAATAGACGAACGAAGCACTCCTGAAACAAAAGAACGTTTGGCCACTCCAGCCGAACCCACTTCTCATTTCAATCAGCCCTTCACCACTTCGCTGCCTTTCTGCCTACCTCCTCCATGCCCAAGCTTCCTTCGGTGTCTGAGTTGATTGTGGGCGCCCAGCTCTCGTCCCACCTCGACCGCTCTCCTAACCACATGACAGTGAAGCACCTGGACTCGAGCCCCAGACTGGCTCACCCCGTGCTGCCTCACCTGGAAAAAAGCACTTTTGCCTCCTCGGTGCCGCCGCCTCTGGCGCCCTCGTTACATCCACCCGTGGCGTTTCCTGCTGTTCCCAACACCCTCCCGCTTCCACGTTCTCGCAATCCCTCGGTATCAAGCACTTACTCTG…
B12835	truncated	Clade I-III	CTAGCCGAACGAATAGACGAACGAAGCACTCCTGAAACAAAAGAACGTTTGGCCACTCCAGCCGAACCCACTTCTCATTTCAATCAGCCCTTCACCACTTCGCTGCCTTTCTGCCTACCTCCTCCATGCCCAAGCTTCCTTCGGTGTCTGAGTTGATTGTGGGCGCCCAGCTCTCGTCCCACCTCGACCGCTCTCCTAACCACATGACAGTGAAGCACCTGGACTCGAGCCCCAGACTGGCTCACCCCGTGCTGCCTCACCTGGAAAAAAGCACTTTTGCCTCCTCGGTGCCGCCGCCTCTGGCGCCCTCGTTACATCCACCCGTGGCGTTTCCTGCTGTTCCCAACACCCTCCCGCTTCCACGTTCTCGCAATCCCTCGGTATCAAGCACTTACTCTG…
B12833	truncated	Clade I-III	CTAGCCGAACGAATAGACGAACGAAGCACTCCTGAAACAAAAGAACGTTTGGCCACTCCAGCCGAACCCACTTCTCATTTCAATCAGCCCTTCACCACTTCGCTGCCTTTCTGCCTACCTCCTCCATGCCCAAGCTTCCTTCGGTGTCTGAGTTGATTGTGGGCGCCCAGCTCTCGTCCCACCTCGACCGCTCTCCTAACCACATGACAGTGAAGCACCTGGACTCGAGCCCCAGACTGGCTCACCCCGTGCTGCCTCACCTGGAAAAAAGCACTTTTGCCTCCTCGGTGCCGCCGCCTCTGGCGCCCTCGTTACATCCACCCGTGGCGTTTCCTGCTGTTCCCAACACCCTCCCGCTTCCACGTTCTCGCAATCCCTCGGTATCAAGCACTTACTCTG…
B12832	truncated	Clade I-III	CTAGCCGAACGAATAGACGAACGAAGCACTCCTGAAACAAAAGAACGTTTGGCCACTCCAGCCGAACCCACTTCTCATTTCAATCAGCCCTTCACCACTTCGCTGCCTTTCTGCCTACCTCCTCCATGCCCAAGCTTCCTTCGGTGTCTGAGTTGATTGTGGGCGCCCAGCTCTCGTCCCACCTCGACCGCTCTCCTAACCACATGACAGTGAAGCACCTGGACTCGAGCCCCAGACTGGCTCACCCCGTGCTGCCTCACCTGGAAAAAAGCACTTTTGCCTCCTCGGTGCCGCCGCCTCTGGCGCCCTCGTTACATCCACCCGTGGCGTTTCCTGCTGTTCCCAACACCCTCCCGCTTCCACGTTCTCGCAATCCCTCGGTATCAAGCACTTACTCTG…
B12831	truncated	Clade I-III	CTAGCCGAACGAATAGACGAACGAAGCACTCCTGAAACAAAAGAACGTTTGGCCACTCCAGCCGAACCCACTTCTCATTTCAATCAGCCCTTCACCACTTCGCTGCCTTTCTGCCTACCTCCTCCATGCCCAAGCTTCCTTCGGTGTCTGAGTTGATTGTGGGCGCCCAGCTCTCGTCCCACCTCGACCGCTCTCCTAACCACATGACAGTGAAGCACCTGGACTCGAGCCCCAGACTGGCTCACCCCGTGCTGCCTCACCTGGAAAAAAGCACTTTTGCCTCCTCGGTGCCGCCGCCTCTGGCGCCCTCGTTACATCCACCCGTGGCGTTTCCTGCTGTTCCCAACACCCTCCCGCTTCCACGTTCTCGCAATCCCTCGGTATCAAGCACTTACTCTG…
B12830	truncated	Clade I-III	CTAGCCGAACGAATAGACGAACGAAGCACTCCTGAAACAAAAGAACGTTTGGCCACTCCAGCCGAACCCACTTCTCATTTCAATCAGCCCTTCACCACTTCGCTGCCTTTCTGCCTACCTCCTCCATGCCCAAGCTTCCTTCGGTGTCTGAGTTGATTGTGGGCGCCCAGCTCTCGTCCCACCTCGACCGCTCTCCTAACCACATGACAGTGAAGCACCTGGACTCGAGCCCCAGACTGGCTCACCCCGTGCTGCCTCACCTGGAAAAAAGCACTTTTGCCTCCTCGGTGCCGCCGCCTCTGGCGCCCTCGTTACATCCACCCGTGGCGTTTCCTGCTGTTCCCAACACCCTCCCGCTTCCACGTTCTCGCAATCCCTCGGTATCAAGCACTTACTCTG…
B12825	truncated	Clade I-III	CTAGCCGAACGAATAGACGAACGAAGCACTCCTGAAACAAAAGAACGTTTGGCCACTCCAGCCGAACCCACTTCTCATTTCAATCAGCCCTTCACCACTTCGCTGCCTTTCTGCCTACCTCCTCCATGCCCAAGCTTCCTTCGGTGTCTGAGTTGATTGTGGGCGCCCAGCTCTCGTCCCACCTCGACCGCTCTCCTAACCACATGACAGTGAAGCACCTGGACTCGAGCCCCAGACTGGCTCACCCCGTGCTGCCTCACCTGGAAAAAAGCACTTTTGCCTCCTCGGTGCCGCCGCCTCTGGCGCCCTCGTTACATCCACCCGTGGCGTTTCCTGCTGTTCCCAACACCCTCCCGCTTCCACGTTCTCGCAATCCCTCGGTATCAAGCACTTACTCTG…
B12824	truncated	Clade I-III	CTAGCCGAACGAATAGACGAACGAAGCACTCCTGAAACAAAAGAACGTTTGGCCACTCCAGCCGAACCCACTTCTCATTTCAATCAGCCCTTCACCACTTCGCTGCCTTTCTGCCTACCTCCTCCATGCCCAAGCTTCCTTCGGTGTCTGAGTTGATTGTGGGCGCCCAGCTCTCGTCCCACCTCGACCGCTCTCCTAACCACATGACAGTGAAGCACCTGGACTCGAGCCCCAGACTGGCTCACCCCGTGCTGCCTCACCTGGAAAAAAGCACTTTTGCCTCCTCGGTGCCGCCGCCTCTGGCGCCCTCGTTACATCCACCCGTGGCGTTTCCTGCTGTTCCCAACACCCTCCCGCTTCCACGTTCTCGCAATCCCTCGGTATCAAGCACTTACTCTG…
B12819	truncated	Clade I-III	CTAGCCGAACGAATAGACGAACGAAGCACTCCTGAAACAAAAGAACGTTTGGCCACTCCAGCCGAACCCACTTCTCATTTCAATCAGCCCTTCACCACTTCGCTGCCTTTCTGCCTACCTCCTCCATGCCCAAGCTTCCTTCGGTGTCTGAGTTGATTGTGGGCGCCCAGCTCTCGTCCCACCTCGACCGCTCTCCTAACCACATGACAGTGAAGCACCTGGACTCGAGCCCCAGACTGGCTCACCCCGTGCTGCCTCACCTGGAAAAAAGCACTTTTGCCTCCTCGGTGCCGCCGCCTCTGGCGCCCTCGTTACATCCACCCGTGGCGTTTCCTGCTGTTCCCAACACCCTCCCGCTTCCACGTTCTCGCAATCCCTCGGTATCAAGCACTTACTCTG…
B12818	truncated	Clade I-III	CTAGCCGAACGAATAGACGAACGAAGCACTCCTGAAACAAAAGAACGTTTGGCCACTCCAGCCGAACCCACTTCTCATTTCAATCAGCCCTTCACCACTTCGCTGCCTTTCTGCCTACCTCCTCCATGCCCAAGCTTCCTTCGGTGTCTGAGTTGATTGTGGGCGCCCAGCTCTCGTCCCACCTCGACCGCTCTCCTAACCACATGACAGTGAAGCACCTGGACTCGAGCCCCAGACTGGCTCACCCCGTGCTGCCTCACCTGGAAAAAAGCACTTTTGCCTCCTCGGTGCCGCCGCCTCTGGCGCCCTCGTTACATCCACCCGTGGCGTTTCCTGCTGTTCCCAACACCCTCCCGCTTCCACGTTCTCGCAATCCCTCGGTATCAAGCACTTACTCTG…
B12817	truncated	Clade I-III	CTAGCCGAACGAATAGACGAACGAAGCACTCCTGAAACAAAAGAACGTTTGGCCACTCCAGCCGAACCCACTTCTCATTTCAATCAGCCCTTCACCACTTCGCTGCCTTTCTGCCTACCTCCTCCATGCCCAAGCTTCCTTCGGTGTCTGAGTTGATTGTGGGCGCCCAGCTCTCGTCCCACCTCGACCGCTCTCCTAACCACATGACAGTGAAGCACCTGGACTCGAGCCCCAGACTGGCTCACCCCGTGCTGCCTCACCTGGAAAAAAGCACTTTTGCCTCCTCGGTGCCGCCGCCTCTGGCGCCCTCGTTACATCCACCCGTGGCGTTTCCTGCTGTTCCCAACACCCTCCCGCTTCCACGTTCTCGCAATCCCTCGGTATCAAGCACTTACTCTG…
B12814	truncated	Clade I-III	CTAGCCGAACGAATAGACGAACGAAGCACTCCTGAAACAAAAGAACGTTTGGCCACTCCAGCCGAACCCACTTCTCATTTCAATCAGCCCTTCACCACTTCGCTGCCTTTCTGCCTACCTCCTCCATGCCCAAGCTTCCTTCGGTGTCTGAGTTGATTGTGGGCGCCCAGCTCTCGTCCCACCTCGACCGCTCTCCTAACCACATGACAGTGAAGCACCTGGACTCGAGCCCCAGACTGGCTCACCCCGTGCTGCCTCACCTGGAAAAAAGCACTTTTGCCTCCTCGGTGCCGCCGCCTCTGGCGCCCTCGTTACATCCACCCGTGGCGTTTCCTGCTGTTCCCAACACCCTCCCGCTTCCACGTTCTCGCAATCCCTCGGTATCAAGCACTTACTCTG…
B12813	truncated	Clade I-III	CTAGCCGAACGAATAGACGAACGAAGCACTCCTGAAACAAAAGAACGTTTGGCCACTCCAGCCGAACCCACTTCTCATTTCAATCAGCCCTTCACCACTTCGCTGCCTTTCTGCCTACCTCCTCCATGCCCAAGCTTCCTTCGGTGTCTGAGTTGATTGTGGGCGCCCAGCTCTCGTCCCACCTCGACCGCTCTCCTAACCACATGACAGTGAAGCACCTGGACTCGAGCCCCAGACTGGCTCACCCCGTGCTGCCTCACCTGGAAAAAAGCACTTTTGCCTCCTCGGTGCCGCCGCCTCTGGCGCCCTCGTTACATCCACCCGTGGCGTTTCCTGCTGTTCCCAACACCCTCCCGCTTCCACGTTCTCGCAATCCCTCGGTATCAAGCACTTACTCTG…
B12812	truncated	Clade I-III	CTAGCCGAACGAATAGACGAACGAAGCACTCCTGAAACAAAAGAACGTTTGGCCACTCCAGCCGAACCCACTTCTCATTTCAATCAGCCCTTCACCACTTCGCTGCCTTTCTGCCTACCTCCTCCATGCCCAAGCTTCCTTCGGTGTCTGAGTTGATTGTGGGCGCCCAGCTCTCGTCCCACCTCGACCGCTCTCCTAACCACATGACAGTGAAGCACCTGGACTCGAGCCCCAGACTGGCTCACCCCGTGCTGCCTCACCTGGAAAAAAGCACTTTTGCCTCCTCGGTGCCGCCGCCTCTGGCGCCCTCGTTACATCCACCCGTGGCGTTTCCTGCTGTTCCCAACACCCTCCCGCTTCCACGTTCTCGCAATCCCTCGGTATCAAGCACTTACTCTG…
B12811	truncated	Clade I-III	CTAGCCGAACGAATAGACGAACGAAGCACTCCTGAAACAAAAGAACGTTTGGCCACTCCAGCCGAACCCACTTCTCATTTCAATCAGCCCTTCACCACTTCGCTGCCTTTCTGCCTACCTCCTCCATGCCCAAGCTTCCTTCGGTGTCTGAGTTGATTGTGGGCGCCCAGCTCTCGTCCCACCTCGACCGCTCTCCTAACCACATGACAGTGAAGCACCTGGACTCGAGCCCCAGACTGGCTCACCCCGTGCTGCCTCACCTGGAAAAAAGCACTTTTGCCTCCTCGGTGCCGCCGCCTCTGGCGCCCTCGTTACATCCACCCGTGGCGTTTCCTGCTGTTCCCAACACCCTCCCGCTTCCACGTTCTCGCAATCCCTCGGTATCAAGCACTTACTCTG…
B12808	truncated	Clade I-III	CTAGCCGAACGAATAGACGAACGAAGCACTCCTGAAACAAAAGAACGTTTGGCCACTCCAGCCGAACCCACTTCTCATTTCAATCAGCCCTTCACCACTTCGCTGCCTTTCTGCCTACCTCCTCCATGCCCAAGCTTCCTTCGGTGTCTGAGTTGATTGTGGGCGCCCAGCTCTCGTCCCACCTCGACCGCTCTCCTAACCACATGACAGTGAAGCACCTGGACTCGAGCCCCAGACTGGCTCACCCCGTGCTGCCTCACCTGGAAAAAAGCACTTTTGCCTCCTCGGTGCCGCCGCCTCTGGCGCCCTCGTTACATCCACCCGTGGCGTTTCCTGCTGTTCCCAACACCCTCCCGCTTCCACGTTCTCGCAATCCCTCGGTATCAAGCACTTACTCTG…
B12807	truncated	Clade I-III	CTAGCCGAACGAATAGACGAACGAAGCACTCCTGAAACAAAAGAACGTTTGGCCACTCCAGCCGAACCCACTTCTCATTTCAATCAGCCCTTCACCACTTCGCTGCCTTTCTGCCTACCTCCTCCATGCCCAAGCTTCCTTCGGTGTCTGAGTTGATTGTGGGCGCCCAGCTCTCGTCCCACCTCGACCGCTCTCCTAACCACATGACAGTGAAGCACCTGGACTCGAGCCCCAGACTGGCTCACCCCGTGCTGCCTCACCTGGAAAAAAGCACTTTTGCCTCCTCGGTGCCGCCGCCTCTGGCGCCCTCGTTACATCCACCCGTGGCGTTTCCTGCTGTTCCCAACACCCTCCCGCTTCCACGTTCTCGCAATCCCTCGGTATCAAGCACTTACTCTG…
B12806	truncated	Clade I-III	CTAGCCGAACGAATAGACGAACGAAGCACTCCTGAAACAAAAGAACGTTTGGCCACTCCAGCCGAACCCACTTCTCATTTCAATCAGCCCTTCACCACTTCGCTGCCTTTCTGCCTACCTCCTCCATGCCCAAGCTTCCTTCGGTGTCTGAGTTGATTGTGGGCGCCCAGCTCTCGTCCCACCTCGACCGCTCTCCTAACCACATGACAGTGAAGCACCTGGACTCGAGCCCCAGACTGGCTCACCCCGTGCTGCCTCACCTGGAAAAAAGCACTTTTGCCTCCTCGGTGCCGCCGCCTCTGGCGCCCTCGTTACATCCACCCGTGGCGTTTCCTGCTGTTCCCAACACCCTCCCGCTTCCACGTTCTCGCAATCCCTCGGTATCAAGCACTTACTCTG…
B12804	truncated	Clade I-III	CTAGCCGAACGAATAGACGAACGAAGCACTCCTGAAACAAAAGAACGTTTGGCCACTCCAGCCGAACCCACTTCTCATTTCAATCAGCCCTTCACCACTTCGCTGCCTTTCTGCCTACCTCCTCCATGCCCAAGCTTCCTTCGGTGTCTGAGTTGATTGTGGGCGCCCAGCTCTCGTCCCACCTCGACCGCTCTCCTAACCACATGACAGTGAAGCACCTGGACTCGAGCCCCAGACTGGCTCACCCCGTGCTGCCTCACCTGGAAAAAAGCACTTTTGCCTCCTCGGTGCCGCCGCCTCTGGCGCCCTCGTTACATCCACCCGTGGCGTTTCCTGCTGTTCCCAACACCCTCCCGCTTCCACGTTCTCGCAATCCCTCGGTATCAAGCACTTACTCTG…
B12803	truncated	Clade I-III	CTAGCCGAACGAATAGACGAACGAAGCACTCCTGAAACAAAAGAACGTTTGGCCACTCCAGCCGAACCCACTTCTCATTTCAATCAGCCCTTCACCACTTCGCTGCCTTTCTGCCTACCTCCTCCATGCCCAAGCTTCCTTCGGTGTCTGAGTTGATTGTGGGCGCCCAGCTCTCGTCCCACCTCGACCGCTCTCCTAACCACATGACAGTGAAGCACCTGGACTCGAGCCCCAGACTGGCTCACCCCGTGCTGCCTCACCTGGAAAAAAGCACTTTTGCCTCCTCGGTGCCGCCGCCTCTGGCGCCCTCGTTACATCCACCCGTGGCGTTTCCTGCTGTTCCCAACACCCTCCCGCTTCCACGTTCTCGCAATCCCTCGGTATCAAGCACTTACTCTG…
B12802	truncated	Clade I-III	CTAGCCGAACGAATAGACGAACGAAGCACTCCTGAAACAAAAGAACGTTTGGCCACTCCAGCCGAACCCACTTCTCATTTCAATCAGCCCTTCACCACTTCGCTGCCTTTCTGCCTACCTCCTCCATGCCCAAGCTTCCTTCGGTGTCTGAGTTGATTGTGGGCGCCCAGCTCTCGTCCCACCTCGACCGCTCTCCTAACCACATGACAGTGAAGCACCTGGACTCGAGCCCCAGACTGGCTCACCCCGTGCTGCCTCACCTGGAAAAAAGCACTTTTGCCTCCTCGGTGCCGCCGCCTCTGGCGCCCTCGTTACATCCACCCGTGGCGTTTCCTGCTGTTCCCAACACCCTCCCGCTTCCACGTTCTCGCAATCCCTCGGTATCAAGCACTTACTCTG…
B12801	truncated	Clade I-III	CTAGCCGAACGAATAGACGAACGAAGCACTCCTGAAACAAAAGAACGTTTGGCCACTCCAGCCGAACCCACTTCTCATTTCAATCAGCCCTTCACCACTTCGCTGCCTTTCTGCCTACCTCCTCCATGCCCAAGCTTCCTTCGGTGTCTGAGTTGATTGTGGGCGCCCAGCTCTCGTCCCACCTCGACCGCTCTCCTAACCACATGACAGTGAAGCACCTGGACTCGAGCCCCAGACTGGCTCACCCCGTGCTGCCTCACCTGGAAAAAAGCACTTTTGCCTCCTCGGTGCCGCCGCCTCTGGCGCCCTCGTTACATCCACCCGTGGCGTTTCCTGCTGTTCCCAACACCCTCCCGCTTCCACGTTCTCGCAATCCCTCGGTATCAAGCACTTACTCTG…
B12800	truncated	Clade I-III	CTAGCCGAACGAATAGACGAACGAAGCACTCCTGAAACAAAAGAACGTTTGGCCACTCCAGCCGAACCCACTTCTCATTTCAATCAGCCCTTCACCACTTCGCTGCCTTTCTGCCTACCTCCTCCATGCCCAAGCTTCCTTCGGTGTCTGAGTTGATTGTGGGCGCCCAGCTCTCGTCCCACCTCGACCGCTCTCCTAACCACATGACAGTGAAGCACCTGGACTCGAGCCCCAGACTGGCTCACCCCGTGCTGCCTCACCTGGAAAAAAGCACTTTTGCCTCCTCGGTGCCGCCGCCTCTGGCGCCCTCGTTACATCCACCCGTGGCGTTTCCTGCTGTTCCCAACACCCTCCCGCTTCCACGTTCTCGCAATCCCTCGGTATCAAGCACTTACTCTG…
B12799	truncated	Clade I-III	CTAGCCGAACGAATAGACGAACGAAGCACTCCTGAAACAAAAGAACGTTTGGCCACTCCAGCCGAACCCACTTCTCATTTCAATCAGCCCTTCACCACTTCGCTGCCTTTCTGCCTACCTCCTCCATGCCCAAGCTTCCTTCGGTGTCTGAGTTGATTGTGGGCGCCCAGCTCTCGTCCCACCTCGACCGCTCTCCTAACCACATGACAGTGAAGCACCTGGACTCGAGCCCCAGACTGGCTCACCCCGTGCTGCCTCACCTGGAAAAAAGCACTTTTGCCTCCTCGGTGCCGCCGCCTCTGGCGCCCTCGTTACATCCACCCGTGGCGTTTCCTGCTGTTCCCAACACCCTCCCGCTTCCACGTTCTCGCAATCCCTCGGTATCAAGCACTTACTCTG…
B12797	truncated	Clade I-III	CTAGCCGAACGAATAGACGAACGAAGCACTCCTGAAACAAAAGAACGTTTGGCCACTCCAGCCGAACCCACTTCTCATTTCAATCAGCCCTTCACCACTTCGCTGCCTTTCTGCCTACCTCCTCCATGCCCAAGCTTCCTTCGGTGTCTGAGTTGATTGTGGGCGCCCAGCTCTCGTCCCACCTCGACCGCTCTCCTAACCACATGACAGTGAAGCACCTGGACTCGAGCCCCAGACTGGCTCACCCCGTGCTGCCTCACCTGGAAAAAAGCACTTTTGCCTCCTCGGTGCCGCCGCCTCTGGCGCCCTCGTTACATCCACCCGTGGCGTTTCCTGCTGTTCCCAACACCCTCCCGCTTCCACGTTCTCGCAATCCCTCGGTATCAAGCACTTACTCTG…
B12796	truncated	Clade I-III	CTAGCCGAACGAATAGACGAACGAAGCACTCCTGAAACAAAAGAACGTTTGGCCACTCCAGCCGAACCCACTTCTCATTTCAATCAGCCCTTCACCACTTCGCTGCCTTTCTGCCTACCTCCTCCATGCCCAAGCTTCCTTCGGTGTCTGAGTTGATTGTGGGCGCCCAGCTCTCGTCCCACCTCGACCGCTCTCCTAACCACATGACAGTGAAGCACCTGGACTCGAGCCCCAGACTGGCTCACCCCGTGCTGCCTCACCTGGAAAAAAGCACTTTTGCCTCCTCGGTGCCGCCGCCTCTGGCGCCCTCGTTACATCCACCCGTGGCGTTTCCTGCTGTTCCCAACACCCTCCCGCTTCCACGTTCTCGCAATCCCTCGGTATCAAGCACTTACTCTG…
B12795	truncated	Clade I-III	CTAGCCGAACGAATAGACGAACGAAGCACTCCTGAAACAAAAGAACGTTTGGCCACTCCAGCCGAACCCACTTCTCATTTCAATCAGCCCTTCACCACTTCGCTGCCTTTCTGCCTACCTCCTCCATGCCCAAGCTTCCTTCGGTGTCTGAGTTGATTGTGGGCGCCCAGCTCTCGTCCCACCTCGACCGCTCTCCTAACCACATGACAGTGAAGCACCTGGACTCGAGCCCCAGACTGGCTCACCCCGTGCTGCCTCACCTGGAAAAAAGCACTTTTGCCTCCTCGGTGCCGCCGCCTCTGGCGCCCTCGTTACATCCACCCGTGGCGTTTCCTGCTGTTCCCAACACCCTCCCGCTTCCACGTTCTCGCAATCCCTCGGTATCAAGCACTTACTCTG…
B12777	truncated	Clade I-III	CTAGCCGAACGAATAGACGAACGAAGCACTCCTGAAACAAAAGAACGTTTGGCCACTCCAGCCGAACCCACTTCTCATTTCAATCAGCCCTTCACCACTTCGCTGCCTTTCTGCCTACCTCCTCCATGCCCAAGCTTCCTTCGGTGTCTGAGTTGATTGTGGGCGCCCAGCTCTCGTCCCACCTCGACCGCTCTCCTAACCACATGACAGTGAAGCACCTGGACTCGAGCCCCAGACTGGCTCACCCCGTGCTGCCTCACCTGGAAAAAAGCACTTTTGCCTCCTCGGTGCCGCCGCCTCTGGCGCCCTCGTTACATCCACCCGTGGCGTTTCCTGCTGTTCCCAACACCCTCCCGCTTCCACGTTCTCGCAATCCCTCGGTATCAAGCACTTACTCTG…
B12776	truncated	Clade I-III	CTAGCCGAACGAATAGACGAACGAAGCACTCCTGAAACAAAAGAACGTTTGGCCACTCCAGCCGAACCCACTTCTCATTTCAATCAGCCCTTCACCACTTCGCTGCCTTTCTGCCTACCTCCTCCATGCCCAAGCTTCCTTCGGTGTCTGAGTTGATTGTGGGCGCCCAGCTCTCGTCCCACCTCGACCGCTCTCCTAACCACATGACAGTGAAGCACCTGGACTCGAGCCCCAGACTGGCTCACCCCGTGCTGCCTCACCTGGAAAAAAGCACTTTTGCCTCCTCGGTGCCGCCGCCTCTGGCGCCCTCGTTACATCCACCCGTGGCGTTTCCTGCTGTTCCCAACACCCTCCCGCTTCCACGTTCTCGCAATCCCTCGGTATCAAGCACTTACTCTG…
B12775	truncated	Clade I-III	CTAGCCGAACGAATAGACGAACGAAGCACTCCTGAAACAAAAGAACGTTTGGCCACTCCAGCCGAACCCACTTCTCATTTCAATCAGCCCTTCACCACTTCGCTGCCTTTCTGCCTACCTCCTCCATGCCCAAGCTTCCTTCGGTGTCTGAGTTGATTGTGGGCGCCCAGCTCTCGTCCCACCTCGACCGCTCTCCTAACCACATGACAGTGAAGCACCTGGACTCGAGCCCCAGACTGGCTCACCCCGTGCTGCCTCACCTGGAAAAAAGCACTTTTGCCTCCTCGGTGCCGCCGCCTCTGGCGCCCTCGTTACATCCACCCGTGGCGTTTCCTGCTGTTCCCAACACCCTCCCGCTTCCACGTTCTCGCAATCCCTCGGTATCAAGCACTTACTCTG…
B12753	truncated	Clade I-III	CTAGCCGAACGAATAGACGAACGAAGCACTCCTGAAACAAAAGAACGTTTGGCCACTCCAGCCGAACCCACTTCTCATTTCAATCAGCCCTTCACCACTTCGCTGCCTTTCTGCCTACCTCCTCCATGCCCAAGCTTCCTTCGGTGTCTGAGTTGATTGTGGGCGCCCAGCTCTCGTCCCACCTCGACCGCTCTCCTAACCACATGACAGTGAAGCACCTGGACTCGAGCCCCAGACTGGCTCACCCCGTGCTGCCTCACCTGGAAAAAAGCACTTTTGCCTCCTCGGTGCCGCCGCCTCTGGCGCCCTCGTTACATCCACCCGTGGCGTTTCCTGCTGTTCCCAACACCCTCCCGCTTCCACGTTCTCGCAATCCCTCGGTATCAAGCACTTACTCTG…
B12752	truncated	Clade I-III	CTAGCCGAACGAATAGACGAACGAAGCACTCCTGAAACAAAAGAACGTTTGGCCACTCCAGCCGAACCCACTTCTCATTTCAATCAGCCCTTCACCACTTCGCTGCCTTTCTGCCTACCTCCTCCATGCCCAAGCTTCCTTCGGTGTCTGAGTTGATTGTGGGCGCCCAGCTCTCGTCCCACCTCGACCGCTCTCCTAACCACATGACAGTGAAGCACCTGGACTCGAGCCCCAGACTGGCTCACCCCGTGCTGCCTCACCTGGAAAAAAGCACTTTTGCCTCCTCGGTGCCGCCGCCTCTGGCGCCCTCGTTACATCCACCCGTGGCGTTTCCTGCTGTTCCCAACACCCTCCCGCTTCCACGTTCTCGCAATCCCTCGGTATCAAGCACTTACTCTG…
B12751	truncated	Clade I-III	CTAGCCGAACGAATAGACGAACGAAGCACTCCTGAAACAAAAGAACGTTTGGCCACTCCAGCCGAACCCACTTCTCATTTCAATCAGCCCTTCACCACTTCGCTGCCTTTCTGCCTACCTCCTCCATGCCCAAGCTTCCTTCGGTGTCTGAGTTGATTGTGGGCGCCCAGCTCTCGTCCCACCTCGACCGCTCTCCTAACCACATGACAGTGAAGCACCTGGACTCGAGCCCCAGACTGGCTCACCCCGTGCTGCCTCACCTGGAAAAAAGCACTTTTGCCTCCTCGGTGCCGCCGCCTCTGGCGCCCTCGTTACATCCACCCGTGGCGTTTCCTGCTGTTCCCAACACCCTCCCGCTTCCACGTTCTCGCAATCCCTCGGTATCAAGCACTTACTCTG…
B12750	truncated	Clade I-III	CTAGCCGAACGAATAGACGAACGAAGCACTCCTGAAACAAAAGAACGTTTGGCCACTCCAGCCGAACCCACTTCTCATTTCAATCAGCCCTTCACCACTTCGCTGCCTTTCTGCCTACCTCCTCCATGCCCAAGCTTCCTTCGGTGTCTGAGTTGATTGTGGGCGCCCAGCTCTCGTCCCACCTCGACCGCTCTCCTAACCACATGACAGTGAAGCACCTGGACTCGAGCCCCAGACTGGCTCACCCCGTGCTGCCTCACCTGGAAAAAAGCACTTTTGCCTCCTCGGTGCCGCCGCCTCTGGCGCCCTCGTTACATCCACCCGTGGCGTTTCCTGCTGTTCCCAACACCCTCCCGCTTCCACGTTCTCGCAATCCCTCGGTATCAAGCACTTACTCTG…
B12749	truncated	Clade I-III	CTAGCCGAACGAATAGACGAACGAAGCACTCCTGAAACAAAAGAACGTTTGGCCACTCCAGCCGAACCCACTTCTCATTTCAATCAGCCCTTCACCACTTCGCTGCCTTTCTGCCTACCTCCTCCATGCCCAAGCTTCCTTCGGTGTCTGAGTTGATTGTGGGCGCCCAGCTCTCGTCCCACCTCGACCGCTCTCCTAACCACATGACAGTGAAGCACCTGGACTCGAGCCCCAGACTGGCTCACCCCGTGCTGCCTCACCTGGAAAAAAGCACTTTTGCCTCCTCGGTGCCGCCGCCTCTGGCGCCCTCGTTACATCCACCCGTGGCGTTTCCTGCTGTTCCCAACACCCTCCCGCTTCCACGTTCTCGCAATCCCTCGGTATCAAGCACTTACTCTG…
B12748	truncated	Clade I-III	CTAGCCGAACGAATAGACGAACGAAGCACTCCTGAAACAAAAGAACGTTTGGCCACTCCAGCCGAACCCACTTCTCATTTCAATCAGCCCTTCACCACTTCGCTGCCTTTCTGCCTACCTCCTCCATGCCCAAGCTTCCTTCGGTGTCTGAGTTGATTGTGGGCGCCCAGCTCTCGTCCCACCTCGACCGCTCTCCTAACCACATGACAGTGAAGCACCTGGACTCGAGCCCCAGACTGGCTCACCCCGTGCTGCCTCACCTGGAAAAAAGCACTTTTGCCTCCTCGGTGCCGCCGCCTCTGGCGCCCTCGTTACATCCACCCGTGGCGTTTCCTGCTGTTCCCAACACCCTCCCGCTTCCACGTTCTCGCAATCCCTCGGTATCAAGCACTTACTCTG…
B12747	truncated	Clade I-III	CTAGCCGAACGAATAGACGAACGAAGCACTCCTGAAACAAAAGAACGTTTGGCCACTCCAGCCGAACCCACTTCTCATTTCAATCAGCCCTTCACCACTTCGCTGCCTTTCTGCCTACCTCCTCCATGCCCAAGCTTCCTTCGGTGTCTGAGTTGATTGTGGGCGCCCAGCTCTCGTCCCACCTCGACCGCTCTCCTAACCACATGACAGTGAAGCACCTGGACTCGAGCCCCAGACTGGCTCACCCCGTGCTGCCTCACCTGGAAAAAAGCACTTTTGCCTCCTCGGTGCCGCCGCCTCTGGCGCCCTCGTTACATCCACCCGTGGCGTTTCCTGCTGTTCCCAACACCCTCCCGCTTCCACGTTCTCGCAATCCCTCGGTATCAAGCACTTACTCTG…
B12746	truncated	Clade I-III	CTAGCCGAACGAATAGACGAACGAAGCACTCCTGAAACAAAAGAACGTTTGGCCACTCCAGCCGAACCCACTTCTCATTTCAATCAGCCCTTCACCACTTCGCTGCCTTTCTGCCTACCTCCTCCATGCCCAAGCTTCCTTCGGTGTCTGAGTTGATTGTGGGCGCCCAGCTCTCGTCCCACCTCGACCGCTCTCCTAACCACATGACAGTGAAGCACCTGGACTCGAGCCCCAGACTGGCTCACCCCGTGCTGCCTCACCTGGAAAAAAGCACTTTTGCCTCCTCGGTGCCGCCGCCTCTGGCGCCCTCGTTACATCCACCCGTGGCGTTTCCTGCTGTTCCCAACACCCTCCCGCTTCCACGTTCTCGCAATCCCTCGGTATCAAGCACTTACTCTG…
B12735	truncated	Clade I-III	CTAGCCGAACGAATAGACGAACGAAGCACTCCTGAAACAAAAGAACGTTTGGCCACTCCAGCCGAACCCACTTCTCATTTCAATCAGCCCTTCACCACTTCGCTGCCTTTCTGCCTACCTCCTCCATGCCCAAGCTTCCTTCGGTGTCTGAGTTGATTGTGGGCGCCCAGCTCTCGTCCCACCTCGACCGCTCTCCTAACCACATGACAGTGAAGCACCTGGACTCGAGCCCCAGACTGGCTCACCCCGTGCTGCCTCACCTGGAAAAAAGCACTTTTGCCTCCTCGGTGCCGCCGCCTCTGGCGCCCTCGTTACATCCACCCGTGGCGTTTCCTGCTGTTCCCAACACCCTCCCGCTTCCACGTTCTCGCAATCCCTCGGTATCAAGCACTTACTCTG…
B12734	truncated	Clade I-III	CTAGCCGAACGAATAGACGAACGAAGCACTCCTGAAACAAAAGAACGTTTGGCCACTCCAGCCGAACCCACTTCTCATTTCAATCAGCCCTTCACCACTTCGCTGCCTTTCTGCCTACCTCCTCCATGCCCAAGCTTCCTTCGGTGTCTGAGTTGATTGTGGGCGCCCAGCTCTCGTCCCACCTCGACCGCTCTCCTAACCACATGACAGTGAAGCACCTGGACTCGAGCCCCAGACTGGCTCACCCCGTGCTGCCTCACCTGGAAAAAAGCACTTTTGCCTCCTCGGTGCCGCCGCCTCTGGCGCCCTCGTTACATCCACCCGTGGCGTTTCCTGCTGTTCCCAACACCCTCCCGCTTCCACGTTCTCGCAATCCCTCGGTATCAAGCACTTACTCTG…
B12730	truncated	Clade I-III	CTAGCCGAACGAATAGACGAACGAAGCACTCCTGAAACAAAAGAACGTTTGGCCACTCCAGCCGAACCCACTTCTCATTTCAATCAGCCCTTCACCACTTCGCTGCCTTTCTGCCTACCTCCTCCATGCCCAAGCTTCCTTCGGTGTCTGAGTTGATTGTGGGCGCCCAGCTCTCGTCCCACCTCGACCGCTCTCCTAACCACATGACAGTGAAGCACCTGGACTCGAGCCCCAGACTGGCTCACCCCGTGCTGCCTCACCTGGAAAAAAGCACTTTTGCCTCCTCGGTGCCGCCGCCTCTGGCGCCCTCGTTACATCCACCCGTGGCGTTTCCTGCTGTTCCCAACACCCTCCCGCTTCCACGTTCTCGCAATCCCTCGGTATCAAGCACTTACTCTG…
B12704	truncated	Clade I-III	CTAGCCGAACGAATAGACGAACGAAGCACTCCTGAAACAAAAGAACGTTTGGCCACTCCAGCCGAACCCACTTCTCATTTCAATCAGCCCTTCACCACTTCGCTGCCTTTCTGCCTACCTCCTCCATGCCCAAGCTTCCTTCGGTGTCTGAGTTGATTGTGGGCGCCCAGCTCTCGTCCCACCTCGACCGCTCTCCTAACCACATGACAGTGAAGCACCTGGACTCGAGCCCCAGACTGGCTCACCCCGTGCTGCCTCACCTGGAAAAAAGCACTTTTGCCTCCTCGGTGCCGCCGCCTCTGGCGCCCTCGTTACATCCACCCGTGGCGTTTCCTGCTGTTCCCAACACCCTCCCGCTTCCACGTTCTCGCAATCCCTCGGTATCAAGCACTTACTCTG…
B12700	truncated	Clade I-III	CTAGCCGAACGAATAGACGAACGAAGCACTCCTGAAACAAAAGAACGTTTGGCCACTCCAGCCGAACCCACTTCTCATTTCAATCAGCCCTTCACCACTTCGCTGCCTTTCTGCCTACCTCCTCCATGCCCAAGCTTCCTTCGGTGTCTGAGTTGATTGTGGGCGCCCAGCTCTCGTCCCACCTCGACCGCTCTCCTAACCACATGACAGTGAAGCACCTGGACTCGAGCCCCAGACTGGCTCACCCCGTGCTGCCTCACCTGGAAAAAAGCACTTTTGCCTCCTCGGTGCCGCCGCCTCTGGCGCCCTCGTTACATCCACCCGTGGCGTTTCCTGCTGTTCCCAACACCCTCCCGCTTCCACGTTCTCGCAATCCCTCGGTATCAAGCACTTACTCTG…
B12699	truncated	Clade I-III	CTAGCCGAACGAATAGACGAACGAAGCACTCCTGAAACAAAAGAACGTTTGGCCACTCCAGCCGAACCCACTTCTCATTTCAATCAGCCCTTCACCACTTCGCTGCCTTTCTGCCTACCTCCTCCATGCCCAAGCTTCCTTCGGTGTCTGAGTTGATTGTGGGCGCCCAGCTCTCGTCCCACCTCGACCGCTCTCCTAACCACATGACAGTGAAGCACCTGGACTCGAGCCCCAGACTGGCTCACCCCGTGCTGCCTCACCTGGAAAAAAGCACTTTTGCCTCCTCGGTGCCGCCGCCTCTGGCGCCCTCGTTACATCCACCCGTGGCGTTTCCTGCTGTTCCCAACACCCTCCCGCTTCCACGTTCTCGCAATCCCTCGGTATCAAGCACTTACTCTG…
B12696	truncated	Clade I-III	CTAGCCGAACGAATAGACGAACGAAGCACTCCTGAAACAAAAGAACGTTTGGCCACTCCAGCCGAACCCACTTCTCATTTCAATCAGCCCTTCACCACTTCGCTGCCTTTCTGCCTACCTCCTCCATGCCCAAGCTTCCTTCGGTGTCTGAGTTGATTGTGGGCGCCCAGCTCTCGTCCCACCTCGACCGCTCTCCTAACCACATGACAGTGAAGCACCTGGACTCGAGCCCCAGACTGGCTCACCCCGTGCTGCCTCACCTGGAAAAAAGCACTTTTGCCTCCTCGGTGCCGCCGCCTCTGGCGCCCTCGTTACATCCACCCGTGGCGTTTCCTGCTGTTCCCAACACCCTCCCGCTTCCACGTTCTCGCAATCCCTCGGTATCAAGCACTTACTCTG…
B12695	truncated	Clade I-III	CTAGCCGAACGAATAGACGAACGAAGCACTCCTGAAACAAAAGAACGTTTGGCCACTCCAGCCGAACCCACTTCTCATTTCAATCAGCCCTTCACCACTTCGCTGCCTTTCTGCCTACCTCCTCCATGCCCAAGCTTCCTTCGGTGTCTGAGTTGATTGTGGGCGCCCAGCTCTCGTCCCACCTCGACCGCTCTCCTAACCACATGACAGTGAAGCACCTGGACTCGAGCCCCAGACTGGCTCACCCCGTGCTGCCTCACCTGGAAAAAAGCACTTTTGCCTCCTCGGTGCCGCCGCCTCTGGCGCCCTCGTTACATCCACCCGTGGCGTTTCCTGCTGTTCCCAACACCCTCCCGCTTCCACGTTCTCGCAATCCCTCGGTATCAAGCACTTACTCTG…
B12694	truncated	Clade I-III	CTAGCCGAACGAATAGACGAACGAAGCACTCCTGAAACAAAAGAACGTTTGGCCACTCCAGCCGAACCCACTTCTCATTTCAATCAGCCCTTCACCACTTCGCTGCCTTTCTGCCTACCTCCTCCATGCCCAAGCTTCCTTCGGTGTCTGAGTTGATTGTGGGCGCCCAGCTCTCGTCCCACCTCGACCGCTCTCCTAACCACATGACAGTGAAGCACCTGGACTCGAGCCCCAGACTGGCTCACCCCGTGCTGCCTCACCTGGAAAAAAGCACTTTTGCCTCCTCGGTGCCGCCGCCTCTGGCGCCCTCGTTACATCCACCCGTGGCGTTTCCTGCTGTTCCCAACACCCTCCCGCTTCCACGTTCTCGCAATCCCTCGGTATCAAGCACTTACTCTG…
B12693	truncated	Clade I-III	CTAGCCGAACGAATAGACGAACGAAGCACTCCTGAAACAAAAGAACGTTTGGCCACTCCAGCCGAACCCACTTCTCATTTCAATCAGCCCTTCACCACTTCGCTGCCTTTCTGCCTACCTCCTCCATGCCCAAGCTTCCTTCGGTGTCTGAGTTGATTGTGGGCGCCCAGCTCTCGTCCCACCTCGACCGCTCTCCTAACCACATGACAGTGAAGCACCTGGACTCGAGCCCCAGACTGGCTCACCCCGTGCTGCCTCACCTGGAAAAAAGCACTTTTGCCTCCTCGGTGCCGCCGCCTCTGGCGCCCTCGTTACATCCACCCGTGGCGTTTCCTGCTGTTCCCAACACCCTCCCGCTTCCACGTTCTCGCAATCCCTCGGTATCAAGCACTTACTCTG…
B12692	truncated	Clade I-III	CTAGCCGAACGAATAGACGAACGAAGCACTCCTGAAACAAAAGAACGTTTGGCCACTCCAGCCGAACCCACTTCTCATTTCAATCAGCCCTTCACCACTTCGCTGCCTTTCTGCCTACCTCCTCCATGCCCAAGCTTCCTTCGGTGTCTGAGTTGATTGTGGGCGCCCAGCTCTCGTCCCACCTCGACCGCTCTCCTAACCACATGACAGTGAAGCACCTGGACTCGAGCCCCAGACTGGCTCACCCCGTGCTGCCTCACCTGGAAAAAAGCACTTTTGCCTCCTCGGTGCCGCCGCCTCTGGCGCCCTCGTTACATCCACCCGTGGCGTTTCCTGCTGTTCCCAACACCCTCCCGCTTCCACGTTCTCGCAATCCCTCGGTATCAAGCACTTACTCTG…
B12691	truncated	Clade I-III	CTAGCCGAACGAATAGACGAACGAAGCACTCCTGAAACAAAAGAACGTTTGGCCACTCCAGCCGAACCCACTTCTCATTTCAATCAGCCCTTCACCACTTCGCTGCCTTTCTGCCTACCTCCTCCATGCCCAAGCTTCCTTCGGTGTCTGAGTTGATTGTGGGCGCCCAGCTCTCGTCCCACCTCGACCGCTCTCCTAACCACATGACAGTGAAGCACCTGGACTCGAGCCCCAGACTGGCTCACCCCGTGCTGCCTCACCTGGAAAAAAGCACTTTTGCCTCCTCGGTGCCGCCGCCTCTGGCGCCCTCGTTACATCCACCCGTGGCGTTTCCTGCTGTTCCCAACACCCTCCCGCTTCCACGTTCTCGCAATCCCTCGGTATCAAGCACTTACTCTG…
B12690	truncated	Clade I-III	CTAGCCGAACGAATAGACGAACGAAGCACTCCTGAAACAAAAGAACGTTTGGCCACTCCAGCCGAACCCACTTCTCATTTCAATCAGCCCTTCACCACTTCGCTGCCTTTCTGCCTACCTCCTCCATGCCCAAGCTTCCTTCGGTGTCTGAGTTGATTGTGGGCGCCCAGCTCTCGTCCCACCTCGACCGCTCTCCTAACCACATGACAGTGAAGCACCTGGACTCGAGCCCCAGACTGGCTCACCCCGTGCTGCCTCACCTGGAAAAAAGCACTTTTGCCTCCTCGGTGCCGCCGCCTCTGGCGCCCTCGTTACATCCACCCGTGGCGTTTCCTGCTGTTCCCAACACCCTCCCGCTTCCACGTTCTCGCAATCCCTCGGTATCAAGCACTTACTCTG…
B12689	truncated	Clade I-III	CTAGCCGAACGAATAGACGAACGAAGCACTCCTGAAACAAAAGAACGTTTGGCCACTCCAGCCGAACCCACTTCTCATTTCAATCAGCCCTTCACCACTTCGCTGCCTTTCTGCCTACCTCCTCCATGCCCAAGCTTCCTTCGGTGTCTGAGTTGATTGTGGGCGCCCAGCTCTCGTCCCACCTCGACCGCTCTCCTAACCACATGACAGTGAAGCACCTGGACTCGAGCCCCAGACTGGCTCACCCCGTGCTGCCTCACCTGGAAAAAAGCACTTTTGCCTCCTCGGTGCCGCCGCCTCTGGCGCCCTCGTTACATCCACCCGTGGCGTTTCCTGCTGTTCCCAACACCCTCCCGCTTCCACGTTCTCGCAATCCCTCGGTATCAAGCACTTACTCTG…
B12688	truncated	Clade I-III	CTAGCCGAACGAATAGACGAACGAAGCACTCCTGAAACAAAAGAACGTTTGGCCACTCCAGCCGAACCCACTTCTCATTTCAATCAGCCCTTCACCACTTCGCTGCCTTTCTGCCTACCTCCTCCATGCCCAAGCTTCCTTCGGTGTCTGAGTTGATTGTGGGCGCCCAGCTCTCGTCCCACCTCGACCGCTCTCCTAACCACATGACAGTGAAGCACCTGGACTCGAGCCCCAGACTGGCTCACCCCGTGCTGCCTCACCTGGAAAAAAGCACTTTTGCCTCCTCGGTGCCGCCGCCTCTGGCGCCCTCGTTACATCCACCCGTGGCGTTTCCTGCTGTTCCCAACACCCTCCCGCTTCCACGTTCTCGCAATCCCTCGGTATCAAGCACTTACTCTG…
B12687	truncated	Clade I-III	CTAGCCGAACGAATAGACGAACGAAGCACTCCTGAAACAAAAGAACGTTTGGCCACTCCAGCCGAACCCACTTCTCATTTCAATCAGCCCTTCACCACTTCGCTGCCTTTCTGCCTACCTCCTCCATGCCCAAGCTTCCTTCGGTGTCTGAGTTGATTGTGGGCGCCCAGCTCTCGTCCCACCTCGACCGCTCTCCTAACCACATGACAGTGAAGCACCTGGACTCGAGCCCCAGACTGGCTCACCCCGTGCTGCCTCACCTGGAAAAAAGCACTTTTGCCTCCTCGGTGCCGCCGCCTCTGGCGCCCTCGTTACATCCACCCGTGGCGTTTCCTGCTGTTCCCAACACCCTCCCGCTTCCACGTTCTCGCAATCCCTCGGTATCAAGCACTTACTCTG…
B12686	truncated	Clade I-III	CTAGCCGAACGAATAGACGAACGAAGCACTCCTGAAACAAAAGAACGTTTGGCCACTCCAGCCGAACCCACTTCTCATTTCAATCAGCCCTTCACCACTTCGCTGCCTTTCTGCCTACCTCCTCCATGCCCAAGCTTCCTTCGGTGTCTGAGTTGATTGTGGGCGCCCAGCTCTCGTCCCACCTCGACCGCTCTCCTAACCACATGACAGTGAAGCACCTGGACTCGAGCCCCAGACTGGCTCACCCCGTGCTGCCTCACCTGGAAAAAAGCACTTTTGCCTCCTCGGTGCCGCCGCCTCTGGCGCCCTCGTTACATCCACCCGTGGCGTTTCCTGCTGTTCCCAACACCCTCCCGCTTCCACGTTCTCGCAATCCCTCGGTATCAAGCACTTACTCTG…
B12683	truncated	Clade I-III	CTAGCCGAACGAATAGACGAACGAAGCACTCCTGAAACAAAAGAACGTTTGGCCACTCCAGCCGAACCCACTTCTCATTTCAATCAGCCCTTCACCACTTCGCTGCCTTTCTGCCTACCTCCTCCATGCCCAAGCTTCCTTCGGTGTCTGAGTTGATTGTGGGCGCCCAGCTCTCGTCCCACCTCGACCGCTCTCCTAACCACATGACAGTGAAGCACCTGGACTCGAGCCCCAGACTGGCTCACCCCGTGCTGCCTCACCTGGAAAAAAGCACTTTTGCCTCCTCGGTGCCGCCGCCTCTGGCGCCCTCGTTACATCCACCCGTGGCGTTTCCTGCTGTTCCCAACACCCTCCCGCTTCCACGTTCTCGCAATCCCTCGGTATCAAGCACTTACTCTG…
B12681	truncated	Clade I-III	CTAGCCGAACGAATAGACGAACGAAGCACTCCTGAAACAAAAGAACGTTTGGCCACTCCAGCCGAACCCACTTCTCATTTCAATCAGCCCTTCACCACTTCGCTGCCTTTCTGCCTACCTCCTCCATGCCCAAGCTTCCTTCGGTGTCTGAGTTGATTGTGGGCGCCCAGCTCTCGTCCCACCTCGACCGCTCTCCTAACCACATGACAGTGAAGCACCTGGACTCGAGCCCCAGACTGGCTCACCCCGTGCTGCCTCACCTGGAAAAAAGCACTTTTGCCTCCTCGGTGCCGCCGCCTCTGGCGCCCTCGTTACATCCACCCGTGGCGTTTCCTGCTGTTCCCAACACCCTCCCGCTTCCACGTTCTCGCAATCCCTCGGTATCAAGCACTTACTCTG…
B12680	truncated	Clade I-III	CTAGCCGAACGAATAGACGAACGAAGCACTCCTGAAACAAAAGAACGTTTGGCCACTCCAGCCGAACCCACTTCTCATTTCAATCAGCCCTTCACCACTTCGCTGCCTTTCTGCCTACCTCCTCCATGCCCAAGCTTCCTTCGGTGTCTGAGTTGATTGTGGGCGCCCAGCTCTCGTCCCACCTCGACCGCTCTCCTAACCACATGACAGTGAAGCACCTGGACTCGAGCCCCAGACTGGCTCACCCCGTGCTGCCTCACCTGGAAAAAAGCACTTTTGCCTCCTCGGTGCCGCCGCCTCTGGCGCCCTCGTTACATCCACCCGTGGCGTTTCCTGCTGTTCCCAACACCCTCCCGCTTCCACGTTCTCGCAATCCCTCGGTATCAAGCACTTACTCTG…
B12679	truncated	Clade I-III	CTAGCCGAACGAATAGACGAACGAAGCACTCCTGAAACAAAAGAACGTTTGGCCACTCCAGCCGAACCCACTTCTCATTTCAATCAGCCCTTCACCACTTCGCTGCCTTTCTGCCTACCTCCTCCATGCCCAAGCTTCCTTCGGTGTCTGAGTTGATTGTGGGCGCCCAGCTCTCGTCCCACCTCGACCGCTCTCCTAACCACATGACAGTGAAGCACCTGGACTCGAGCCCCAGACTGGCTCACCCCGTGCTGCCTCACCTGGAAAAAAGCACTTTTGCCTCCTCGGTGCCGCCGCCTCTGGCGCCCTCGTTACATCCACCCGTGGCGTTTCCTGCTGTTCCCAACACCCTCCCGCTTCCACGTTCTCGCAATCCCTCGGTATCAAGCACTTACTCTG…
B12677	truncated	Clade I-III	CTAGCCGAACGAATAGACGAACGAAGCACTCCTGAAACAAAAGAACGTTTGGCCACTCCAGCCGAACCCACTTCTCATTTCAATCAGCCCTTCACCACTTCGCTGCCTTTCTGCCTACCTCCTCCATGCCCAAGCTTCCTTCGGTGTCTGAGTTGATTGTGGGCGCCCAGCTCTCGTCCCACCTCGACCGCTCTCCTAACCACATGACAGTGAAGCACCTGGACTCGAGCCCCAGACTGGCTCACCCCGTGCTGCCTCACCTGGAAAAAAGCACTTTTGCCTCCTCGGTGCCGCCGCCTCTGGCGCCCTCGTTACATCCACCCGTGGCGTTTCCTGCTGTTCCCAACACCCTCCCGCTTCCACGTTCTCGCAATCCCTCGGTATCAAGCACTTACTCTG…
B12674	truncated	Clade I-III	CTAGCCGAACGAATAGACGAACGAAGCACTCCTGAAACAAAAGAACGTTTGGCCACTCCAGCCGAACCCACTTCTCATTTCAATCAGCCCTTCACCACTTCGCTGCCTTTCTGCCTACCTCCTCCATGCCCAAGCTTCCTTCGGTGTCTGAGTTGATTGTGGGCGCCCAGCTCTCGTCCCACCTCGACCGCTCTCCTAACCACATGACAGTGAAGCACCTGGACTCGAGCCCCAGACTGGCTCACCCCGTGCTGCCTCACCTGGAAAAAAGCACTTTTGCCTCCTCGGTGCCGCCGCCTCTGGCGCCCTCGTTACATCCACCCGTGGCGTTTCCTGCTGTTCCCAACACCCTCCCGCTTCCACGTTCTCGCAATCCCTCGGTATCAAGCACTTACTCTG…
B12673	truncated	Clade I-III	CTAGCCGAACGAATAGACGAACGAAGCACTCCTGAAACAAAAGAACGTTTGGCCACTCCAGCCGAACCCACTTCTCATTTCAATCAGCCCTTCACCACTTCGCTGCCTTTCTGCCTACCTCCTCCATGCCCAAGCTTCCTTCGGTGTCTGAGTTGATTGTGGGCGCCCAGCTCTCGTCCCACCTCGACCGCTCTCCTAACCACATGACAGTGAAGCACCTGGACTCGAGCCCCAGACTGGCTCACCCCGTGCTGCCTCACCTGGAAAAAAGCACTTTTGCCTCCTCGGTGCCGCCGCCTCTGGCGCCCTCGTTACATCCACCCGTGGCGTTTCCTGCTGTTCCCAACACCCTCCCGCTTCCACGTTCTCGCAATCCCTCGGTATCAAGCACTTACTCTG…
B12672	truncated	Clade I-III	CTAGCCGAACGAATAGACGAACGAAGCACTCCTGAAACAAAAGAACGTTTGGCCACTCCAGCCGAACCCACTTCTCATTTCAATCAGCCCTTCACCACTTCGCTGCCTTTCTGCCTACCTCCTCCATGCCCAAGCTTCCTTCGGTGTCTGAGTTGATTGTGGGCGCCCAGCTCTCGTCCCACCTCGACCGCTCTCCTAACCACATGACAGTGAAGCACCTGGACTCGAGCCCCAGACTGGCTCACCCCGTGCTGCCTCACCTGGAAAAAAGCACTTTTGCCTCCTCGGTGCCGCCGCCTCTGGCGCCCTCGTTACATCCACCCGTGGCGTTTCCTGCTGTTCCCAACACCCTCCCGCTTCCACGTTCTCGCAATCCCTCGGTATCAAGCACTTACTCTG…
B12671	truncated	Clade I-III	CTAGCCGAACGAATAGACGAACGAAGCACTCCTGAAACAAAAGAACGTTTGGCCACTCCAGCCGAACCCACTTCTCATTTCAATCAGCCCTTCACCACTTCGCTGCCTTTCTGCCTACCTCCTCCATGCCCAAGCTTCCTTCGGTGTCTGAGTTGATTGTGGGCGCCCAGCTCTCGTCCCACCTCGACCGCTCTCCTAACCACATGACAGTGAAGCACCTGGACTCGAGCCCCAGACTGGCTCACCCCGTGCTGCCTCACCTGGAAAAAAGCACTTTTGCCTCCTCGGTGCCGCCGCCTCTGGCGCCCTCGTTACATCCACCCGTGGCGTTTCCTGCTGTTCCCAACACCCTCCCGCTTCCACGTTCTCGCAATCCCTCGGTATCAAGCACTTACTCTG…
B12669	truncated	Clade I-III	CTAGCCGAACGAATAGACGAACGAAGCACTCCTGAAACAAAAGAACGTTTGGCCACTCCAGCCGAACCCACTTCTCATTTCAATCAGCCCTTCACCACTTCGCTGCCTTTCTGCCTACCTCCTCCATGCCCAAGCTTCCTTCGGTGTCTGAGTTGATTGTGGGCGCCCAGCTCTCGTCCCACCTCGACCGCTCTCCTAACCACATGACAGTGAAGCACCTGGACTCGAGCCCCAGACTGGCTCACCCCGTGCTGCCTCACCTGGAAAAAAGCACTTTTGCCTCCTCGGTGCCGCCGCCTCTGGCGCCCTCGTTACATCCACCCGTGGCGTTTCCTGCTGTTCCCAACACCCTCCCGCTTCCACGTTCTCGCAATCCCTCGGTATCAAGCACTTACTCTG…
B12668	truncated	Clade I-III	CTAGCCGAACGAATAGACGAACGAAGCACTCCTGAAACAAAAGAACGTTTGGCCACTCCAGCCGAACCCACTTCTCATTTCAATCAGCCCTTCACCACTTCGCTGCCTTTCTGCCTACCTCCTCCATGCCCAAGCTTCCTTCGGTGTCTGAGTTGATTGTGGGCGCCCAGCTCTCGTCCCACCTCGACCGCTCTCCTAACCACATGACAGTGAAGCACCTGGACTCGAGCCCCAGACTGGCTCACCCCGTGCTGCCTCACCTGGAAAAAAGCACTTTTGCCTCCTCGGTGCCGCCGCCTCTGGCGCCCTCGTTACATCCACCCGTGGCGTTTCCTGCTGTTCCCAACACCCTCCCGCTTCCACGTTCTCGCAATCCCTCGGTATCAAGCACTTACTCTG…
B12667	truncated	Clade I-III	CTAGCCGAACGAATAGACGAACGAAGCACTCCTGAAACAAAAGAACGTTTGGCCACTCCAGCCGAACCCACTTCTCATTTCAATCAGCCCTTCACCACTTCGCTGCCTTTCTGCCTACCTCCTCCATGCCCAAGCTTCCTTCGGTGTCTGAGTTGATTGTGGGCGCCCAGCTCTCGTCCCACCTCGACCGCTCTCCTAACCACATGACAGTGAAGCACCTGGACTCGAGCCCCAGACTGGCTCACCCCGTGCTGCCTCACCTGGAAAAAAGCACTTTTGCCTCCTCGGTGCCGCCGCCTCTGGCGCCCTCGTTACATCCACCCGTGGCGTTTCCTGCTGTTCCCAACACCCTCCCGCTTCCACGTTCTCGCAATCCCTCGGTATCAAGCACTTACTCTG…
B12666	truncated	Clade I-III	CTAGCCGAACGAATAGACGAACGAAGCACTCCTGAAACAAAAGAACGTTTGGCCACTCCAGCCGAACCCACTTCTCATTTCAATCAGCCCTTCACCACTTCGCTGCCTTTCTGCCTACCTCCTCCATGCCCAAGCTTCCTTCGGTGTCTGAGTTGATTGTGGGCGCCCAGCTCTCGTCCCACCTCGACCGCTCTCCTAACCACATGACAGTGAAGCACCTGGACTCGAGCCCCAGACTGGCTCACCCCGTGCTGCCTCACCTGGAAAAAAGCACTTTTGCCTCCTCGGTGCCGCCGCCTCTGGCGCCCTCGTTACATCCACCCGTGGCGTTTCCTGCTGTTCCCAACACCCTCCCGCTTCCACGTTCTCGCAATCCCTCGGTATCAAGCACTTACTCTG…
B12665	truncated	Clade I-III	CTAGCCGAACGAATAGACGAACGAAGCACTCCTGAAACAAAAGAACGTTTGGCCACTCCAGCCGAACCCACTTCTCATTTCAATCAGCCCTTCACCACTTCGCTGCCTTTCTGCCTACCTCCTCCATGCCCAAGCTTCCTTCGGTGTCTGAGTTGATTGTGGGCGCCCAGCTCTCGTCCCACCTCGACCGCTCTCCTAACCACATGACAGTGAAGCACCTGGACTCGAGCCCCAGACTGGCTCACCCCGTGCTGCCTCACCTGGAAAAAAGCACTTTTGCCTCCTCGGTGCCGCCGCCTCTGGCGCCCTCGTTACATCCACCCGTGGCGTTTCCTGCTGTTCCCAACACCCTCCCGCTTCCACGTTCTCGCAATCCCTCGGTATCAAGCACTTACTCTG…
B12664	truncated	Clade I-III	CTAGCCGAACGAATAGACGAACGAAGCACTCCTGAAACAAAAGAACGTTTGGCCACTCCAGCCGAACCCACTTCTCATTTCAATCAGCCCTTCACCACTTCGCTGCCTTTCTGCCTACCTCCTCCATGCCCAAGCTTCCTTCGGTGTCTGAGTTGATTGTGGGCGCCCAGCTCTCGTCCCACCTCGACCGCTCTCCTAACCACATGACAGTGAAGCACCTGGACTCGAGCCCCAGACTGGCTCACCCCGTGCTGCCTCACCTGGAAAAAAGCACTTTTGCCTCCTCGGTGCCGCCGCCTCTGGCGCCCTCGTTACATCCACCCGTGGCGTTTCCTGCTGTTCCCAACACCCTCCCGCTTCCACGTTCTCGCAATCCCTCGGTATCAAGCACTTACTCTG…
B12663	truncated	Clade I-III	CTAGCCGAACGAATAGACGAACGAAGCACTCCTGAAACAAAAGAACGTTTGGCCACTCCAGCCGAACCCACTTCTCATTTCAATCAGCCCTTCACCACTTCGCTGCCTTTCTGCCTACCTCCTCCATGCCCAAGCTTCCTTCGGTGTCTGAGTTGATTGTGGGCGCCCAGCTCTCGTCCCACCTCGACCGCTCTCCTAACCACATGACAGTGAAGCACCTGGACTCGAGCCCCAGACTGGCTCACCCCGTGCTGCCTCACCTGGAAAAAAGCACTTTTGCCTCCTCGGTGCCGCCGCCTCTGGCGCCCTCGTTACATCCACCCGTGGCGTTTCCTGCTGTTCCCAACACCCTCCCGCTTCCACGTTCTCGCAATCCCTCGGTATCAAGCACTTACTCTG…
B12661	truncated	Clade I-III	CTAGCCGAACGAATAGACGAACGAAGCACTCCTGAAACAAAAGAACGTTTGGCCACTCCAGCCGAACCCACTTCTCATTTCAATCAGCCCTTCACCACTTCGCTGCCTTTCTGCCTACCTCCTCCATGCCCAAGCTTCCTTCGGTGTCTGAGTTGATTGTGGGCGCCCAGCTCTCGTCCCACCTCGACCGCTCTCCTAACCACATGACAGTGAAGCACCTGGACTCGAGCCCCAGACTGGCTCACCCCGTGCTGCCTCACCTGGAAAAAAGCACTTTTGCCTCCTCGGTGCCGCCGCCTCTGGCGCCCTCGTTACATCCACCCGTGGCGTTTCCTGCTGTTCCCAACACCCTCCCGCTTCCACGTTCTCGCAATCCCTCGGTATCAAGCACTTACTCTG…
B12660	truncated	Clade I-III	CTAGCCGAACGAATAGACGAACGAAGCACTCCTGAAACAAAAGAACGTTTGGCCACTCCAGCCGAACCCACTTCTCATTTCAATCAGCCCTTCACCACTTCGCTGCCTTTCTGCCTACCTCCTCCATGCCCAAGCTTCCTTCGGTGTCTGAGTTGATTGTGGGCGCCCAGCTCTCGTCCCACCTCGACCGCTCTCCTAACCACATGACAGTGAAGCACCTGGACTCGAGCCCCAGACTGGCTCACCCCGTGCTGCCTCACCTGGAAAAAAGCACTTTTGCCTCCTCGGTGCCGCCGCCTCTGGCGCCCTCGTTACATCCACCCGTGGCGTTTCCTGCTGTTCCCAACACCCTCCCGCTTCCACGTTCTCGCAATCCCTCGGTATCAAGCACTTACTCTG…
B12631	truncated	Clade I-III	CTAGCCGAACGAATAGACGAACGAAGCACTCCTGAAACAAAAGAACGTTTGGCCACTCCAGCCGAACCCACTTCTCATTTCAATCAGCCCTTCACCACTTCGCTGCCTTTCTGCCTACCTCCTCCATGCCCAAGCTTCCTTCGGTGTCTGAGTTGATTGTGGGCGCCCAGCTCTCGTCCCACCTCGACCGCTCTCCTAACCACATGACAGTGAAGCACCTGGACTCGAGCCCCAGACTGGCTCACCCCGTGCTGCCTCACCTGGAAAAAAGCACTTTTGCCTCCTCGGTGCCGCCGCCTCTGGCGCCCTCGTTACATCCACCCGTGGCGTTTCCTGCTGTTCCCAACACCCTCCCGCTTCCACGTTCTCGCAATCCCTCGGTATCAAGCACTTACTCTG…
B12626	truncated	Clade I-III	CTAGCCGAACGAATAGACGAACGAAGCACTCCTGAAACAAAAGAACGTTTGGCCACTCCAGCCGAACCCACTTCTCATTTCAATCAGCCCTTCACCACTTCGCTGCCTTTCTGCCTACCTCCTCCATGCCCAAGCTTCCTTCGGTGTCTGAGTTGATTGTGGGCGCCCAGCTCTCGTCCCACCTCGACCGCTCTCCTAACCACATGACAGTGAAGCACCTGGACTCGAGCCCCAGACTGGCTCACCCCGTGCTGCCTCACCTGGAAAAAAGCACTTTTGCCTCCTCGGTGCCGCCGCCTCTGGCGCCCTCGTTACATCCACCCGTGGCGTTTCCTGCTGTTCCCAACACCCTCCCGCTTCCACGTTCTCGCAATCCCTCGGTATCAAGCACTTACTCTG…
B12622	truncated	Clade I-III	CTAGCCGAACGAATAGACGAACGAAGCACTCCTGAAACAAAAGAACGTTTGGCCACTCCAGCCGAACCCACTTCTCATTTCAATCAGCCCTTCACCACTTCGCTGCCTTTCTGCCTACCTCCTCCATGCCCAAGCTTCCTTCGGTGTCTGAGTTGATTGTGGGCGCCCAGCTCTCGTCCCACCTCGACCGCTCTCCTAACCACATGACAGTGAAGCACCTGGACTCGAGCCCCAGACTGGCTCACCCCGTGCTGCCTCACCTGGAAAAAAGCACTTTTGCCTCCTCGGTGCCGCCGCCTCTGGCGCCCTCGTTACATCCACCCGTGGCGTTTCCTGCTGTTCCCAACACCCTCCCGCTTCCACGTTCTCGCAATCCCTCGGTATCAAGCACTTACTCTG…
B12609	truncated	Clade I-III	CTAGCCGAACGAATAGACGAACGAAGCACTCCTGAAACAAAAGAACGTTTGGCCACTCCAGCCGAACCCACTTCTCATTTCAATCAGCCCTTCACCACTTCGCTGCCTTTCTGCCTACCTCCTCCATGCCCAAGCTTCCTTCGGTGTCTGAGTTGATTGTGGGCGCCCAGCTCTCGTCCCACCTCGACCGCTCTCCTAACCACATGACAGTGAAGCACCTGGACTCGAGCCCCAGACTGGCTCACCCCGTGCTGCCTCACCTGGAAAAAAGCACTTTTGCCTCCTCGGTGCCGCCGCCTCTGGCGCCCTCGTTACATCCACCCGTGGCGTTTCCTGCTGTTCCCAACACCCTCCCGCTTCCACGTTCTCGCAATCCCTCGGTATCAAGCACTTACTCTG…
B12608	truncated	Clade I-III	CTAGCCGAACGAATAGACGAACGAAGCACTCCTGAAACAAAAGAACGTTTGGCCACTCCAGCCGAACCCACTTCTCATTTCAATCAGCCCTTCACCACTTCGCTGCCTTTCTGCCTACCTCCTCCATGCCCAAGCTTCCTTCGGTGTCTGAGTTGATTGTGGGCGCCCAGCTCTCGTCCCACCTCGACCGCTCTCCTAACCACATGACAGTGAAGCACCTGGACTCGAGCCCCAGACTGGCTCACCCCGTGCTGCCTCACCTGGAAAAAAGCACTTTTGCCTCCTCGGTGCCGCCGCCTCTGGCGCCCTCGTTACATCCACCCGTGGCGTTTCCTGCTGTTCCCAACACCCTCCCGCTTCCACGTTCTCGCAATCCCTCGGTATCAAGCACTTACTCTG…
B12607	truncated	Clade I-III	CTAGCCGAACGAATAGACGAACGAAGCACTCCTGAAACAAAAGAACGTTTGGCCACTCCAGCCGAACCCACTTCTCATTTCAATCAGCCCTTCACCACTTCGCTGCCTTTCTGCCTACCTCCTCCATGCCCAAGCTTCCTTCGGTGTCTGAGTTGATTGTGGGCGCCCAGCTCTCGTCCCACCTCGACCGCTCTCCTAACCACATGACAGTGAAGCACCTGGACTCGAGCCCCAGACTGGCTCACCCCGTGCTGCCTCACCTGGAAAAAAGCACTTTTGCCTCCTCGGTGCCGCCGCCTCTGGCGCCCTCGTTACATCCACCCGTGGCGTTTCCTGCTGTTCCCAACACCCTCCCGCTTCCACGTTCTCGCAATCCCTCGGTATCAAGCACTTACTCTG…
B12606	truncated	Clade I-III	CTAGCCGAACGAATAGACGAACGAAGCACTCCTGAAACAAAAGAACGTTTGGCCACTCCAGCCGAACCCACTTCTCATTTCAATCAGCCCTTCACCACTTCGCTGCCTTTCTGCCTACCTCCTCCATGCCCAAGCTTCCTTCGGTGTCTGAGTTGATTGTGGGCGCCCAGCTCTCGTCCCACCTCGACCGCTCTCCTAACCACATGACAGTGAAGCACCTGGACTCGAGCCCCAGACTGGCTCACCCCGTGCTGCCTCACCTGGAAAAAAGCACTTTTGCCTCCTCGGTGCCGCCGCCTCTGGCGCCCTCGTTACATCCACCCGTGGCGTTTCCTGCTGTTCCCAACACCCTCCCGCTTCCACGTTCTCGCAATCCCTCGGTATCAAGCACTTACTCTG…
B12605	truncated	Clade I-III	CTAGCCGAACGAATAGACGAACGAAGCACTCCTGAAACAAAAGAACGTTTGGCCACTCCAGCCGAACCCACTTCTCATTTCAATCAGCCCTTCACCACTTCGCTGCCTTTCTGCCTACCTCCTCCATGCCCAAGCTTCCTTCGGTGTCTGAGTTGATTGTGGGCGCCCAGCTCTCGTCCCACCTCGACCGCTCTCCTAACCACATGACAGTGAAGCACCTGGACTCGAGCCCCAGACTGGCTCACCCCGTGCTGCCTCACCTGGAAAAAAGCACTTTTGCCTCCTCGGTGCCGCCGCCTCTGGCGCCCTCGTTACATCCACCCGTGGCGTTTCCTGCTGTTCCCAACACCCTCCCGCTTCCACGTTCTCGCAATCCCTCGGTATCAAGCACTTACTCTG…
B12604	truncated	Clade I-III	CTAGCCGAACGAATAGACGAACGAAGCACTCCTGAAACAAAAGAACGTTTGGCCACTCCAGCCGAACCCACTTCTCATTTCAATCAGCCCTTCACCACTTCGCTGCCTTTCTGCCTACCTCCTCCATGCCCAAGCTTCCTTCGGTGTCTGAGTTGATTGTGGGCGCCCAGCTCTCGTCCCACCTCGACCGCTCTCCTAACCACATGACAGTGAAGCACCTGGACTCGAGCCCCAGACTGGCTCACCCCGTGCTGCCTCACCTGGAAAAAAGCACTTTTGCCTCCTCGGTGCCGCCGCCTCTGGCGCCCTCGTTACATCCACCCGTGGCGTTTCCTGCTGTTCCCAACACCCTCCCGCTTCCACGTTCTCGCAATCCCTCGGTATCAAGCACTTACTCTG…
B12603	truncated	Clade I-III	CTAGCCGAACGAATAGACGAACGAAGCACTCCTGAAACAAAAGAACGTTTGGCCACTCCAGCCGAACCCACTTCTCATTTCAATCAGCCCTTCACCACTTCGCTGCCTTTCTGCCTACCTCCTCCATGCCCAAGCTTCCTTCGGTGTCTGAGTTGATTGTGGGCGCCCAGCTCTCGTCCCACCTCGACCGCTCTCCTAACCACATGACAGTGAAGCACCTGGACTCGAGCCCCAGACTGGCTCACCCCGTGCTGCCTCACCTGGAAAAAAGCACTTTTGCCTCCTCGGTGCCGCCGCCTCTGGCGCCCTCGTTACATCCACCCGTGGCGTTTCCTGCTGTTCCCAACACCCTCCCGCTTCCACGTTCTCGCAATCCCTCGGTATCAAGCACTTACTCTG…
B12602	truncated	Clade I-III	CTAGCCGAACGAATAGACGAACGAAGCACTCCTGAAACAAAAGAACGTTTGGCCACTCCAGCCGAACCCACTTCTCATTTCAATCAGCCCTTCACCACTTCGCTGCCTTTCTGCCTACCTCCTCCATGCCCAAGCTTCCTTCGGTGTCTGAGTTGATTGTGGGCGCCCAGCTCTCGTCCCACCTCGACCGCTCTCCTAACCACATGACAGTGAAGCACCTGGACTCGAGCCCCAGACTGGCTCACCCCGTGCTGCCTCACCTGGAAAAAAGCACTTTTGCCTCCTCGGTGCCGCCGCCTCTGGCGCCCTCGTTACATCCACCCGTGGCGTTTCCTGCTGTTCCCAACACCCTCCCGCTTCCACGTTCTCGCAATCCCTCGGTATCAAGCACTTACTCTG…
B12601	truncated	Clade I-III	CTAGCCGAACGAATAGACGAACGAAGCACTCCTGAAACAAAAGAACGTTTGGCCACTCCAGCCGAACCCACTTCTCATTTCAATCAGCCCTTCACCACTTCGCTGCCTTTCTGCCTACCTCCTCCATGCCCAAGCTTCCTTCGGTGTCTGAGTTGATTGTGGGCGCCCAGCTCTCGTCCCACCTCGACCGCTCTCCTAACCACATGACAGTGAAGCACCTGGACTCGAGCCCCAGACTGGCTCACCCCGTGCTGCCTCACCTGGAAAAAAGCACTTTTGCCTCCTCGGTGCCGCCGCCTCTGGCGCCCTCGTTACATCCACCCGTGGCGTTTCCTGCTGTTCCCAACACCCTCCCGCTTCCACGTTCTCGCAATCCCTCGGTATCAAGCACTTACTCTG…
B12600	truncated	Clade I-III	CTAGCCGAACGAATAGACGAACGAAGCACTCCTGAAACAAAAGAACGTTTGGCCACTCCAGCCGAACCCACTTCTCATTTCAATCAGCCCTTCACCACTTCGCTGCCTTTCTGCCTACCTCCTCCATGCCCAAGCTTCCTTCGGTGTCTGAGTTGATTGTGGGCGCCCAGCTCTCGTCCCACCTCGACCGCTCTCCTAACCACATGACAGTGAAGCACCTGGACTCGAGCCCCAGACTGGCTCACCCCGTGCTGCCTCACCTGGAAAAAAGCACTTTTGCCTCCTCGGTGCCGCCGCCTCTGGCGCCCTCGTTACATCCACCCGTGGCGTTTCCTGCTGTTCCCAACACCCTCCCGCTTCCACGTTCTCGCAATCCCTCGGTATCAAGCACTTACTCTG…
B12599	truncated	Clade I-III	CTAGCCGAACGAATAGACGAACGAAGCACTCCTGAAACAAAAGAACGTTTGGCCACTCCAGCCGAACCCACTTCTCATTTCAATCAGCCCTTCACCACTTCGCTGCCTTTCTGCCTACCTCCTCCATGCCCAAGCTTCCTTCGGTGTCTGAGTTGATTGTGGGCGCCCAGCTCTCGTCCCACCTCGACCGCTCTCCTAACCACATGACAGTGAAGCACCTGGACTCGAGCCCCAGACTGGCTCACCCCGTGCTGCCTCACCTGGAAAAAAGCACTTTTGCCTCCTCGGTGCCGCCGCCTCTGGCGCCCTCGTTACATCCACCCGTGGCGTTTCCTGCTGTTCCCAACACCCTCCCGCTTCCACGTTCTCGCAATCCCTCGGTATCAAGCACTTACTCTG…
B12598	truncated	Clade I-III	CTAGCCGAACGAATAGACGAACGAAGCACTCCTGAAACAAAAGAACGTTTGGCCACTCCAGCCGAACCCACTTCTCATTTCAATCAGCCCTTCACCACTTCGCTGCCTTTCTGCCTACCTCCTCCATGCCCAAGCTTCCTTCGGTGTCTGAGTTGATTGTGGGCGCCCAGCTCTCGTCCCACCTCGACCGCTCTCCTAACCACATGACAGTGAAGCACCTGGACTCGAGCCCCAGACTGGCTCACCCCGTGCTGCCTCACCTGGAAAAAAGCACTTTTGCCTCCTCGGTGCCGCCGCCTCTGGCGCCCTCGTTACATCCACCCGTGGCGTTTCCTGCTGTTCCCAACACCCTCCCGCTTCCACGTTCTCGCAATCCCTCGGTATCAAGCACTTACTCTG…
B12597	truncated	Clade I-III	CTAGCCGAACGAATAGACGAACGAAGCACTCCTGAAACAAAAGAACGTTTGGCCACTCCAGCCGAACCCACTTCTCATTTCAATCAGCCCTTCACCACTTCGCTGCCTTTCTGCCTACCTCCTCCATGCCCAAGCTTCCTTCGGTGTCTGAGTTGATTGTGGGCGCCCAGCTCTCGTCCCACCTCGACCGCTCTCCTAACCACATGACAGTGAAGCACCTGGACTCGAGCCCCAGACTGGCTCACCCCGTGCTGCCTCACCTGGAAAAAAGCACTTTTGCCTCCTCGGTGCCGCCGCCTCTGGCGCCCTCGTTACATCCACCCGTGGCGTTTCCTGCTGTTCCCAACACCCTCCCGCTTCCACGTTCTCGCAATCCCTCGGTATCAAGCACTTACTCTG…
B12596	truncated	Clade I-III	CTAGCCGAACGAATAGACGAACGAAGCACTCCTGAAACAAAAGAACGTTTGGCCACTCCAGCCGAACCCACTTCTCATTTCAATCAGCCCTTCACCACTTCGCTGCCTTTCTGCCTAGCTCCTTCATGCCCAAGCTTCCTTCGGTGTCTGAGTTGATTGTGGGCGCCCAGCTCTCGTCCCACCTCGACCGCTCTCCTAACCACATGACAGTGAAGCACCTGGACTCGAGCCCCAGACTGGCTCACCCCGTGCTGCCTCACCTGGAAAAAAGCACTTTTGCCTCCTCGGTGCCGCCGCCTCTGGCGCCATCGTTACATCCACCCGTGGCGTTTCCTGCTGTTCCCAACACCCTCCCGCTCCCACGTTCTCGCAATCCCTCGGTATCAAGCACTTACTCCG…
B12591	truncated	Clade I-III	CTAGCCGAACGAATAGACGAACGAAGCACTCCTGAAACAAAAGAACGTTTGGCCACTCCAGCCGAACCCACTTCTCATTTCAATCAGCCCTTCACCACTTCGCTGCCTTTCTGCCTAGCTCCTTCATGCCCAAGCTTCCTTCGGTGTCTGAGTTGATTGTGGGCGCCCAGCTCTCGTCCCACCTCGACCGCTCTCCTAACCACATGACAGTGAAGCACCTGGACTCGAGCCCCAGACTGGCTCACCCCGTGCTGCCTCACCTGGAAAAAAGCACTTTTGCCTCCTCGGTGCCGCCGCCTCTGGCGCCATCGTTACATCCACCCGTGGCGTTTCCTGCTGTTCCCAACACCCTCCCGCTCCCACGTTCTCGCAATCCCTCGGTATCAAGCACTTACTCCG…
B12577	truncated	Clade I-III	CTAGCCGAACGAATAGACGAACGAAGCACTCCTGAAACAAAAGAACGTTTGGCCACTCCAGCCGAACCCACTTCTCATTTCAATCAGCCCTTCACCACTTCGCTGCCTTTCTGCCTACCTCCTCCATGCCCAAGCTTCCTTCGGTGTCTGAGTTGATTGTGGGCGCCCAGCTCTCGTCCCACCTCGACCGCTCTCCTAACCACATGACAGTGAAGCACCTGGACTCGAGCCCCAGACTGGCTCACCCCGTGCTGCCTCACCTGGAAAAAAGCACTTTTGCCTCCTCGGTGCCGCCGCCTCTGGCGCCCTCGTTACATCCACCCGTGGCGTTTCCTGCTGTTCCCAACACCCTCCCGCTTCCACGTTCTCGCAATCCCTCGGTATCAAGCACTTACTCTG…
B12576	truncated	Clade I-III	CTAGCCGAACGAATAGACGAACGAAGCACTCCTGAAACAAAAGAACGTTTGGCCACTCCAGCCGAACCCACTTCTCATTTCAATCAGCCCTTCACCACTTCGCTGCCTTTCTGCCTACCTCCTCCATGCCCAAGCTTCCTTCGGTGTCTGAGTTGATTGTGGGCGCCCAGCTCTCGTCCCACCTCGACCGCTCTCCTAACCACATGACAGTGAAGCACCTGGACTCGAGCCCCAGACTGGCTCACCCCGTGCTGCCTCACCTGGAAAAAAGCACTTTTGCCTCCTCGGTGCCGCCGCCTCTGGCGCCCTCGTTACATCCACCCGTGGCGTTTCCTGCTGTTCCCAACACCCTCCCGCTTCCACGTTCTCGCAATCCCTCGGTATCAAGCACTTACTCTG…
B12565	truncated	Clade I-III	CTAGCCGAACGAATAGACGAACGAAGCACTCCTGAAACAAAAGAACGTTTGGCCACTCCAGCCGAACCCACTTCTCATTTCAATCAGCCCTTCACCACTTCGCTGCCTTTCTGCCTACCTCCTCCATGCCCAAGCTTCCTTCGGTGTCTGAGTTGATTGTGGGCGCCCAGCTCTCGTCCCACCTCGACCGCTCTCCTAACCACATGACAGTGAAGCACCTGGACTCGAGCCCCAGACTGGCTCACCCCGTGCTGCCTCACCTGGAAAAAAGCACTTTTGCCTCCTCGGTGCCGCCGCCTCTGGCGCCCTCGTTACATCCACCCGTGGCGTTTCCTGCTGTTCCCAACACCCTCCCGCTTCCACGTTCTCGCAATCCCTCGGTATCAAGCACTTACTCTG…
B12564	truncated	Clade I-III	CTAGCCGAACGAATAGACGAACGAAGCACTCCTGAAACAAAAGAACGTTTGGCCACTCCAGCCGAACCCACTTCTCATTTCAATCAGCCCTTCACCACTTCGCTGCCTTTCTGCCTACCTCCTCCATGCCCAAGCTTCCTTCGGTGTCTGAGTTGATTGTGGGCGCCCAGCTCTCGTCCCACCTCGACCGCTCTCCTAACCACATGACAGTGAAGCACCTGGACTCGAGCCCCAGACTGGCTCACCCCGTGCTGCCTCACCTGGAAAAAAGCACTTTTGCCTCCTCGGTGCCGCCGCCTCTGGCGCCCTCGTTACATCCACCCGTGGCGTTTCCTGCTGTTCCCAACACCCTCCCGCTTCCACGTTCTCGCAATCCCTCGGTATCAAGCACTTACTCTG…
B12563	truncated	Clade I-III	CTAGCCGAACGAATAGACGAACGAAGCACTCCTGAAACAAAAGAACGTTTGGCCACTCCAGCCGAACCCACTTCTCATTTCAATCAGCCCTTCACCACTTCGCTGCCTTTCTGCCTACCTCCTCCATGCCCAAGCTTCCTTCGGTGTCTGAGTTGATTGTGGGCGCCCAGCTCTCGTCCCACCTCGACCGCTCTCCTAACCACATGACAGTGAAGCACCTGGACTCGAGCCCCAGACTGGCTCACCCCGTGCTGCCTCACCTGGAAAAAAGCACTTTTGCCTCCTCGGTGCCGCCGCCTCTGGCGCCCTCGTTACATCCACCCGTGGCGTTTCCTGCTGTTCCCAACACCCTCCCGCTTCCACGTTCTCGCAATCCCTCGGTATCAAGCACTTACTCTG…
B12562	truncated	Clade I-III	CTAGCCGAACGAATAGACGAACGAAGCACTCCTGAAACAAAAGAACGTTTGGCCACTCCAGCCGAACCCACTTCTCATTTCAATCAGCCCTTCACCACTTCGCTGCCTTTCTGCCTACCTCCTCCATGCCCAAGCTTCCTTCGGTGTCTGAGTTGATTGTGGGCGCCCAGCTCTCGTCCCACCTCGACCGCTCTCCTAACCACATGACAGTGAAGCACCTGGACTCGAGCCCCAGACTGGCTCACCCCGTGCTGCCTCACCTGGAAAAAAGCACTTTTGCCTCCTCGGTGCCGCCGCCTCTGGCGCCCTCGTTACATCCACCCGTGGCGTTTCCTGCTGTTCCCAACACCCTCCCGCTTCCACGTTCTCGCAATCCCTCGGTATCAAGCACTTACTCTG…
B12561	truncated	Clade I-III	CTAGCCGAACGAATAGACGAACGAAGCACTCCTGAAACAAAAGAACGTTTGGCCACTCCAGCCGAACCCACTTCTCATTTCAATCAGCCCTTCACCACTTCGCTGCCTTTCTGCCTACCTCCTCCATGCCCAAGCTTCCTTCGGTGTCTGAGTTGATTGTGGGCGCCCAGCTCTCGTCCCACCTCGACCGCTCTCCTAACCACATGACAGTGAAGCACCTGGACTCGAGCCCCAGACTGGCTCACCCCGTGCTGCCTCACCTGGAAAAAAGCACTTTTGCCTCCTCGGTGCCGCCGCCTCTGGCGCCCTCGTTACATCCACCCGTGGCGTTTCCTGCTGTTCCCAACACCCTCCCGCTTCCACGTTCTCGCAATCCCTCGGTATCAAGCACTTACTCTG…
B12560	truncated	Clade I-III	CTAGCCGAACGAATAGACGAACGAAGCACTCCTGAAACAAAAGAACGTTTGGCCACTCCAGCCGAACCCACTTCTCATTTCAATCAGCCCTTCACCACTTCGCTGCCTTTCTGCCTACCTCCTCCATGCCCAAGCTTCCTTCGGTGTCTGAGTTGATTGTGGGCGCCCAGCTCTCGTCCCACCTCGACCGCTCTCCTAACCACATGACAGTGAAGCACCTGGACTCGAGCCCCAGACTGGCTCACCCCGTGCTGCCTCACCTGGAAAAAAGCACTTTTGCCTCCTCGGTGCCGCCGCCTCTGGCGCCCTCGTTACATCCACCCGTGGCGTTTCCTGCTGTTCCCAACACCCTCCCGCTTCCACGTTCTCGCAATCCCTCGGTATCAAGCACTTACTCTG…
B12558	truncated	Clade I-III	CTAGCCGAACGAATAGACGAACGAAGCACTCCTGAAACAAAAGAACGTTTGGCCACTCCAGCCGAACCCACTTCTCATTTCAATCAGCCCTTCACCACTTCGCTGCCTTTCTGCCTACCTCCTCCATGCCCAAGCTTCCTTCGGTGTCTGAGTTGATTGTGGGCGCCCAGCTCTCGTCCCACCTCGACCGCTCTCCTAACCACATGACAGTGAAGCACCTGGACTCGAGCCCCAGACTGGCTCACCCCGTGCTGCCTCACCTGGAAAAAAGCACTTTTGCCTCCTCGGTGCCGCCGCCTCTGGCGCCCTCGTTACATCCACCCGTGGCGTTTCCTGCTGTTCCCAACACCCTCCCGCTTCCACGTTCTCGCAATCCCTCGGTATCAAGCACTTACTCTG…
B12555	truncated	Clade I-III	CTAGCCGAACGAATAGACGAACGAAGCACTCCTGAAACAAAAGAACGTTTGGCCACTCCAGCCGAACCCACTTCTCATTTCAATCAGCCCTTCACCACTTCGCTGCCTTTCTGCCTACCTCCTCCATGCCCAAGCTTCCTTCGGTGTCTGAGTTGATTGTGGGCGCCCAGCTCTCGTCCCACCTCGACCGCTCTCCTAACCACATGACAGTGAAGCACCTGGACTCGAGCCCCAGACTGGCTCACCCCGTGCTGCCTCACCTGGAAAAAAGCACTTTTGCCTCCTCGGTGCCGCCGCCTCTGGCGCCCTCGTTACATCCACCCGTGGCGTTTCCTGCTGTTCCCAACACCCTCCCGCTTCCACGTTCTCGCAATCCCTCGGTATCAAGCACTTACTCTG…
B12554	truncated	Clade I-III	CTAGCCGAACGAATAGACGAACGAAGCACTCCTGAAACAAAAGAACGTTTGGCCACTCCAGCCGAACCCACTTCTCATTTCAATCAGCCCTTCACCACTTCGCTGCCTTTCTGCCTACCTCCTCCATGCCCAAGCTTCCTTCGGTGTCTGAGTTGATTGTGGGCGCCCAGCTCTCGTCCCACCTCGACCGCTCTCCTAACCACATGACAGTGAAGCACCTGGACTCGAGCCCCAGACTGGCTCACCCCGTGCTGCCTCACCTGGAAAAAAGCACTTTTGCCTCCTCGGTGCCGCCGCCTCTGGCGCCCTCGTTACATCCACCCGTGGCGTTTCCTGCTGTTCCCAACACCCTCCCGCTTCCACGTTCTCGCAATCCCTCGGTATCAAGCACTTACTCTG…
B12553	truncated	Clade I-III	CTAGCCGAACGAATAGACGAACGAAGCACTCCTGAAACAAAAGAACGTTTGGCCACTCCAGCCGAACCCACTTCTCATTTCAATCAGCCCTTCACCACTTCGCTGCCTTTCTGCCTACCTCCTCCATGCCCAAGCTTCCTTCGGTGTCTGAGTTGATTGTGGGCGCCCAGCTCTCGTCCCACCTCGACCGCTCTCCTAACCACATGACAGTGAAGCACCTGGACTCGAGCCCCAGACTGGCTCACCCCGTGCTGCCTCACCTGGAAAAAAGCACTTTTGCCTCCTCGGTGCCGCCGCCTCTGGCGCCCTCGTTACATCCACCCGTGGCGTTTCCTGCTGTTCCCAACACCCTCCCGCTTCCACGTTCTCGCAATCCCTCGGTATCAAGCACTTACTCTG…
B12552	truncated	Clade I-III	CTAGCCGAACGAATAGACGAACGAAGCACTCCTGAAACAAAAGAACGTTTGGCCACTCCAGCCGAACCCACTTCTCATTTCAATCAGCCCTTCACCACTTCGCTGCCTTTCTGCCTACCTCCTCCATGCCCAAGCTTCCTTCGGTGTCTGAGTTGATTGTGGGCGCCCAGCTCTCGTCCCACCTCGACCGCTCTCCTAACCACATGACAGTGAAGCACCTGGACTCGAGCCCCAGACTGGCTCACCCCGTGCTGCCTCACCTGGAAAAAAGCACTTTTGCCTCCTCGGTGCCGCCGCCTCTGGCGCCCTCGTTACATCCACCCGTGGCGTTTCCTGCTGTTCCCAACACCCTCCCGCTTCCACGTTCTCGCAATCCCTCGGTATCAAGCACTTACTCTG…
B12551	truncated	Clade I-III	CTAGCCGAACGAATAGACGAACGAAGCACTCCTGAAACAAAAGAACGTTTGGCCACTCCAGCCGAACCCACTTCTCATTTCAATCAGCCCTTCACCACTTCGCTGCCTTTCTGCCTACCTCCTCCATGCCCAAGCTTCCTTCGGTGTCTGAGTTGATTGTGGGCGCCCAGCTCTCGTCCCACCTCGACCGCTCTCCTAACCACATGACAGTGAAGCACCTGGACTCGAGCCCCAGACTGGCTCACCCCGTGCTGCCTCACCTGGAAAAAAGCACTTTTGCCTCCTCGGTGCCGCCGCCTCTGGCGCCCTCGTTACATCCACCCGTGGCGTTTCCTGCTGTTCCCAACACCCTCCCGCTTCCACGTTCTCGCAATCCCTCGGTATCAAGCACTTACTCTG…
B12550	truncated	Clade I-III	CTAGCCGAACGAATAGACGAACGAAGCACTCCTGAAACAAAAGAACGTTTGGCCACTCCAGCCGAACCCACTTCTCATTTCAATCAGCCCTTCACCACTTCGCTGCCTTTCTGCCTACCTCCTCCATGCCCAAGCTTCCTTCGGTGTCTGAGTTGATTGTGGGCGCCCAGCTCTCGTCCCACCTCGACCGCTCTCCTAACCACATGACAGTGAAGCACCTGGACTCGAGCCCCAGACTGGCTCACCCCGTGCTGCCTCACCTGGAAAAAAGCACTTTTGCCTCCTCGGTGCCGCCGCCTCTGGCGCCCTCGTTACATCCACCCGTGGCGTTTCCTGCTGTTCCCAACACCCTCCCGCTTCCACGTTCTCGCAATCCCTCGGTATCAAGCACTTACTCTG…
B12549	truncated	Clade I-III	CTAGCCGAACGAATAGACGAACGAAGCACTCCTGAAACAAAAGAACGTTTGGCCACTCCAGCCGAACCCACTTCTCATTTCAATCAGCCCTTCACCACTTCGCTGCCTTTCTGCCTACCTCCTCCATGCCCAAGCTTCCTTCGGTGTCTGAGTTGATTGTGGGCGCCCAGCTCTCGTCCCACCTCGACCGCTCTCCTAACCACATGACAGTGAAGCACCTGGACTCGAGCCCCAGACTGGCTCACCCCGTGCTGCCTCACCTGGAAAAAAGCACTTTTGCCTCCTCGGTGCCGCCGCCTCTGGCGCCCTCGTTACATCCACCCGTGGCGTTTCCTGCTGTTCCCAACACCCTCCCGCTTCCACGTTCTCGCAATCCCTCGGTATCAAGCACTTACTCTG…
B12548	truncated	Clade I-III	CTAGCCGAACGAATAGACGAACGAAGCACTCCTGAAACAAAAGAACGTTTGGCCACTCCAGCCGAACCCACTTCTCATTTCAATCAGCCCTTCACCACTTCGCTGCCTTTCTGCCTACCTCCTCCATGCCCAAGCTTCCTTCGGTGTCTGAGTTGATTGTGGGCGCCCAGCTCTCGTCCCACCTCGACCGCTCTCCTAACCACATGACAGTGAAGCACCTGGACTCGAGCCCCAGACTGGCTCACCCCGTGCTGCCTCACCTGGAAAAAAGCACTTTTGCCTCCTCGGTGCCGCCGCCTCTGGCGCCCTCGTTACATCCACCCGTGGCGTTTCCTGCTGTTCCCAACACCCTCCCGCTTCCACGTTCTCGCAATCCCTCGGTATCAAGCACTTACTCTG…
B12537	truncated	Clade I-III	CTAGCCGAACGAATAGACGAACGAAGCACTCCTGAAACAAAAGAACGTTTGGCCACTCCAGCCGAACCCACTTCTCATTTCAATCAGCCCTTCACCACTTCGCTGCCTTTCTGCCTACCTCCTCCATGCCCAAGCTTCCTTCGGTGTCTGAGTTGATTGTGGGCGCCCAGCTCTCGTCCCACCTCGACCGCTCTCCTAACCACATGACAGTGAAGCACCTGGACTCGAGCCCCAGACTGGCTCACCCCGTGCTGCCTCACCTGGAAAAAAGCACTTTTGCCTCCTCGGTGCCGCCGCCTCTGGCGCCCTCGTTACATCCACCCGTGGCGTTTCCTGCTGTTCCCAACACCCTCCCGCTTCCACGTTCTCGCAATCCCTCGGTATCAAGCACTTACTCTG…
B12536	truncated	Clade I-III	CTAGCCGAACGAATAGACGAACGAAGCACTCCTGAAACAAAAGAACGTTTGGCCACTCCAGCCGAACCCACTTCTCATTTCAATCAGCCCTTCACCACTTCGCTGCCTTTCTGCCTACCTCCTCCATGCCCAAGCTTCCTTCGGTGTCTGAGTTGATTGTGGGCGCCCAGCTCTCGTCCCACCTCGACCGCTCTCCTAACCACATGACAGTGAAGCACCTGGACTCGAGCCCCAGACTGGCTCACCCCGTGCTGCCTCACCTGGAAAAAAGCACTTTTGCCTCCTCGGTGCCGCCGCCTCTGGCGCCCTCGTTACATCCACCCGTGGCGTTTCCTGCTGTTCCCAACACCCTCCCGCTTCCACGTTCTCGCAATCCCTCGGTATCAAGCACTTACTCTG…
B12535	truncated	Clade I-III	CTAGCCGAACGAATAGACGAACGAAGCACTCCTGAAACAAAAGAACGTTTGGCCACTCCAGCCGAACCCACTTCTCATTTCAATCAGCCCTTCACCACTTCGCTGCCTTTCTGCCTACCTCCTCCATGCCCAAGCTTCCTTCGGTGTCTGAGTTGATTGTGGGCGCCCAGCTCTCGTCCCACCTCGACCGCTCTCCTAACCACATGACAGTGAAGCACCTGGACTCGAGCCCCAGACTGGCTCACCCCGTGCTGCCTCACCTGGAAAAAAGCACTTTTGCCTCCTCGGTGCCGCCGCCTCTGGCGCCCTCGTTACATCCACCCGTGGCGTTTCCTGCTGTTCCCAACACCCTCCCGCTTCCACGTTCTCGCAATCCCTCGGTATCAAGCACTTACTCTG…
B12531	truncated	Clade I-III	CTAGCCGAACGAATAGACGAACGAAGCACTCCTGAAACAAAAGAACGTTTGGCCACTCCAGCCGAACCCACTTCTCATTTCAATCAGCCCTTCACCACTTCGCTGCCTTTCTGCCTACCTCCTCCATGCCCAAGCTTCCTTCGGTGTCTGAGTTGATTGTGGGCGCCCAGCTCTCGTCCCACCTCGACCGCTCTCCTAACCACATGACAGTGAAGCACCTGGACTCGAGCCCCAGACTGGCTCACCCCGTGCTGCCTCACCTGGAAAAAAGCACTTTTGCCTCCTCGGTGCCGCCGCCTCTGGCGCCCTCGTTACATCCACCCGTGGCGTTTCCTGCTGTTCCCAACACCCTCCCGCTTCCACGTTCTCGCAATCCCTCGGTATCAAGCACTTACTCTG…
B12491	truncated	Clade I-III	CTAGCCGAACGAATAGACGAACGAAGCACTCCTGAAACAAAAGAACGTTTGGCCACTCCAGCCGAACCCACTTCTCATTTCAATCAGCCCTTCACCACTTCGCTGCCTTTCTGCCTACCTCCTCCATGCCCAAGCTTCCTTCGGTGTCTGAGTTGATTGTGGGCGCCCAGCTCTCGTCCCACCTCGACCGCTCTCCTAACCACATGACAGTGAAGCACCTGGACTCGAGCCCCAGACTGGCTCACCCCGTGCTGCCTCACCTGGAAAAAAGCACTTTTGCCTCCTCGGTGCCGCCGCCTCTGGCGCCCTCGTTACATCCACCCGTGGCGTTTCCTGCTGTTCCCAACACCCTCCCGCTTCCACGTTCTCGCAATCCCTCGGTATCAAGCACTTACTCTG…
B12490	truncated	Clade I-III	CTAGCCGAACGAATAGACGAACGAAGCACTCCTGAAACAAAAGAACGTTTGGCCACTCCAGCCGAACCCACTTCTCATTTCAATCAGCCCTTCACCACTTCGCTGCCTTTCTGCCTACCTCCTCCATGCCCAAGCTTCCTTCGGTGTCTGAGTTGATTGTGGGCGCCCAGCTCTCGTCCCACCTCGACCGCTCTCCTAACCACATGACAGTGAAGCACCTGGACTCGAGCCCCAGACTGGCTCACCCCGTGCTGCCTCACCTGGAAAAAAGCACTTTTGCCTCCTCGGTGCCGCCGCCTCTGGCGCCCTCGTTACATCCACCCGTGGCGTTTCCTGCTGTTCCCAACACCCTCCCGCTTCCACGTTCTCGCAATCCCTCGGTATCAAGCACTTACTCTG…
B12489	truncated	Clade I-III	CTAGCCGAACGAATAGACGAACGAAGCACTCCTGAAACAAAAGAACGTTTGGCCACTCCAGCCGAACCCACTTCTCATTTCAATCAGCCCTTCACCACTTCGCTGCCTTTCTGCCTACCTCCTCCATGCCCAAGCTTCCTTCGGTGTCTGAGTTGATTGTGGGCGCCCAGCTCTCGTCCCACCTCGACCGCTCTCCTAACCACATGACAGTGAAGCACCTGGACTCGAGCCCCAGACTGGCTCACCCCGTGCTGCCTCACCTGGAAAAAAGCACTTTTGCCTCCTCGGTGCCGCCGCCTCTGGCGCCCTCGTTACATCCACCCGTGGCGTTTCCTGCTGTTCCCAACACCCTCCCGCTTCCACGTTCTCGCAATCCCTCGGTATCAAGCACTTACTCTG…
B12488	truncated	Clade I-III	CTAGCCGAACGAATAGACGAACGAAGCACTCCTGAAACAAAAGAACGTTTGGCCACTCCAGCCGAACCCACTTCTCATTTCAATCAGCCCTTCACCACTTCGCTGCCTTTCTGCCTACCTCCTCCATGCCCAAGCTTCCTTCGGTGTCTGAGTTGATTGTGGGCGCCCAGCTCTCGTCCCACCTCGACCGCTCTCCTAACCACATGACAGTGAAGCACCTGGACTCGAGCCCCAGACTGGCTCACCCCGTGCTGCCTCACCTGGAAAAAAGCACTTTTGCCTCCTCGGTGCCGCCGCCTCTGGCGCCCTCGTTACATCCACCCGTGGCGTTTCCTGCTGTTCCCAACACCCTCCCGCTTCCACGTTCTCGCAATCCCTCGGTATCAAGCACTTACTCTG…
B12487	truncated	Clade I-III	CTAGCCGAACGAATAGACGAACGAAGCACTCCTGAAACAAAAGAACGTTTGGCCACTCCAGCCGAACCCACTTCTCATTTCAATCAGCCCTTCACCACTTCGCTGCCTTTCTGCCTACCTCCTCCATGCCCAAGCTTCCTTCGGTGTCTGAGTTGATTGTGGGCGCCCAGCTCTCGTCCCACCTCGACCGCTCTCCTAACCACATGACAGTGAAGCACCTGGACTCGAGCCCCAGACTGGCTCACCCCGTGCTGCCTCACCTGGAAAAAAGCACTTTTGCCTCCTCGGTGCCGCCGCCTCTGGCGCCCTCGTTACATCCACCCGTGGCGTTTCCTGCTGTTCCCAACACCCTCCCGCTTCCACGTTCTCGCAATCCCTCGGTATCAAGCACTTACTCTG…
B12486	truncated	Clade I-III	CTAGCCGAACGAATAGACGAACGAAGCACTCCTGAAACAAAAGAACGTTTGGCCACTCCAGCCGAACCCACTTCTCATTTCAATCAGCCCTTCACCACTTCGCTGCCTTTCTGCCTACCTCCTCCATGCCCAAGCTTCCTTCGGTGTCTGAGTTGATTGTGGGCGCCCAGCTCTCGTCCCACCTCGACCGCTCTCCTAACCACATGACAGTGAAGCACCTGGACTCGAGCCCCAGACTGGCTCACCCCGTGCTGCCTCACCTGGAAAAAAGCACTTTTGCCTCCTCGGTGCCGCCGCCTCTGGCGCCCTCGTTACATCCACCCGTGGCGTTTCCTGCTGTTCCCAACACCCTCCCGCTTCCACGTTCTCGCAATCCCTCGGTATCAAGCACTTACTCTG…
B12469	truncated	Clade I-III	CTAGCCGAACGAATAGACGAACGAAGCACTCCTGAAACAAAAGAACGTTTGGCCACTCCAGCCGAACCCACTTCTCATTTCAATCAGCCCTTCACCACTTCGCTGCCTTTCTGCCTACCTCCTCCATGCCCAAGCTTCCTTCGGTGTCTGAGTTGATTGTGGGCGCCCAGCTCTCGTCCCACCTCGACCGCTCTCCTAACCACATGACAGTGAAGCACCTGGACTCGAGCCCCAGACTGGCTCACCCCGTGCTGCCTCACCTGGAAAAAAGCACTTTTGCCTCCTCGGTGCCGCCGCCTCTGGCGCCCTCGTTACATCCACCCGTGGCGTTTCCTGCTGTTCCCAACACCCTCCCGCTTCCACGTTCTCGCAATCCCTCGGTATCAAGCACTTACTCTG…
B12468	truncated	Clade I-III	CTAGCCGAACGAATAGACGAACGAAGCACTCCTGAAACAAAAGAACGTTTGGCCACTCCAGCCGAACCCACTTCTCATTTCAATCAGCCCTTCACCACTTCGCTGCCTTTCTGCCTACCTCCTCCATGCCCAAGCTTCCTTCGGTGTCTGAGTTGATTGTGGGCGCCCAGCTCTCGTCCCACCTCGACCGCTCTCCTAACCACATGACAGTGAAGCACCTGGACTCGAGCCCCAGACTGGCTCACCCCGTGCTGCCTCACCTGGAAAAAAGCACTTTTGCCTCCTCGGTGCCGCCGCCTCTGGCGCCCTCGTTACATCCACCCGTGGCGTTTCCTGCTGTTCCCAACACCCTCCCGCTTCCACGTTCTCGCAATCCCTCGGTATCAAGCACTTACTCTG…
B12467	truncated	Clade I-III	CTAGCCGAACGAATAGACGAACGAAGCACTCCTGAAACAAAAGAACGTTTGGCCACTCCAGCCGAACCCACTTCTCATTTCAATCAGCCCTTCACCACTTCGCTGCCTTTCTGCCTACCTCCTCCATGCCCAAGCTTCCTTCGGTGTCTGAGTTGATTGTGGGCGCCCAGCTCTCGTCCCACCTCGACCGCTCTCCTAACCACATGACAGTGAAGCACCTGGACTCGAGCCCCAGACTGGCTCACCCCGTGCTGCCTCACCTGGAAAAAAGCACTTTTGCCTCCTCGGTGCCGCCGCCTCTGGCGCCCTCGTTACATCCACCCGTGGCGTTTCCTGCTGTTCCCAACACCCTCCCGCTTCCACGTTCTCGCAATCCCTCGGTATCAAGCACTTACTCTG…
B12466	truncated	Clade I-III	CTAGCCGAACGAATAGACGAACGAAGCACTCCTGAAACAAAAGAACGTTTGGCCACTCCAGCCGAACCCACTTCTCATTTCAATCAGCCCTTCACCACTTCGCTGCCTTTCTGCCTACCTCCTCCATGCCCAAGCTTCCTTCGGTGTCTGAGTTGATTGTGGGCGCCCAGCTCTCGTCCCACCTCGACCGCTCTCCTAACCACATGACAGTGAAGCACCTGGACTCGAGCCCCAGACTGGCTCACCCCGTGCTGCCTCACCTGGAAAAAAGCACTTTTGCCTCCTCGGTGCCGCCGCCTCTGGCGCCCTCGTTACATCCACCCGTGGCGTTTCCTGCTGTTCCCAACACCCTCCCGCTTCCACGTTCTCGCAATCCCTCGGTATCAAGCACTTACTCTG…
B12465	truncated	Clade I-III	CTAGCCGAACGAATAGACGAACGAAGCACTCCTGAAACAAAAGAACGTTTGGCCACTCCAGCCGAACCCACTTCTCATTTCAATCAGCCCTTCACCACTTCGCTGCCTTTCTGCCTACCTCCTCCATGCCCAAGCTTCCTTCGGTGTCTGAGTTGATTGTGGGCGCCCAGCTCTCGTCCCACCTCGACCGCTCTCCTAACCACATGACAGTGAAGCACCTGGACTCGAGCCCCAGACTGGCTCACCCCGTGCTGCCTCACCTGGAAAAAAGCACTTTTGCCTCCTCGGTGCCGCCGCCTCTGGCGCCCTCGTTACATCCACCCGTGGCGTTTCCTGCTGTTCCCAACACCCTCCCGCTTCCACGTTCTCGCAATCCCTCGGTATCAAGCACTTACTCTG…
B12462	truncated	Clade I-III	CTAGCCGAACGAATAGACGAACGAAGCACTCCTGAAACAAAAGAACGTTTGGCCACTCCAGCCGAACCCACTTCTCATTTCAATCAGCCCTTCACCACTTCGCTGCCTTTCTGCCTACCTCCTCCATGCCCAAGCTTCCTTCGGTGTCTGAGTTGATTGTGGGCGCCCAGCTCTCGTCCCACCTCGACCGCTCTCCTAACCACATGACAGTGAAGCACCTGGACTCGAGCCCCAGACTGGCTCACCCCGTGCTGCCTCACCTGGAAAAAAGCACTTTTGCCTCCTCGGTGCCGCCGCCTCTGGCGCCCTCGTTACATCCACCCGTGGCGTTTCCTGCTGTTCCCAACACCCTCCCGCTTCCACGTTCTCGCAATCCCTCGGTATCAAGCACTTACTCTG…
B12461	truncated	Clade I-III	CTAGCCGAACGAATAGACGAACGAAGCACTCCTGAAACAAAAGAACGTTTGGCCACTCCAGCCGAACCCACTTCTCATTTCAATCAGCCCTTCACCACTTCGCTGCCTTTCTGCCTACCTCCTCCATGCCCAAGCTTCCTTCGGTGTCTGAGTTGATTGTGGGCGCCCAGCTCTCGTCCCACCTCGACCGCTCTCCTAACCACATGACAGTGAAGCACCTGGACTCGAGCCCCAGACTGGCTCACCCCGTGCTGCCTCACCTGGAAAAAAGCACTTTTGCCTCCTCGGTGCCGCCGCCTCTGGCGCCCTCGTTACATCCACCCGTGGCGTTTCCTGCTGTTCCCAACACCCTCCCGCTTCCACGTTCTCGCAATCCCTCGGTATCAAGCACTTACTCTG…
B12460	truncated	Clade I-III	CTAGCCGAACGAATAGACGAACGAAGCACTCCTGAAACAAAAGAACGTTTGGCCACTCCAGCCGAACCCACTTCTCATTTCAATCAGCCCTTCACCACTTCGCTGCCTTTCTGCCTACCTCCTCCATGCCCAAGCTTCCTTCGGTGTCTGAGTTGATTGTGGGCGCCCAGCTCTCGTCCCACCTCGACCGCTCTCCTAACCACATGACAGTGAAGCACCTGGACTCGAGCCCCAGACTGGCTCACCCCGTGCTGCCTCACCTGGAAAAAAGCACTTTTGCCTCCTCGGTGCCGCCGCCTCTGGCGCCCTCGTTACATCCACCCGTGGCGTTTCCTGCTGTTCCCAACACCCTCCCGCTTCCACGTTCTCGCAATCCCTCGGTATCAAGCACTTACTCTG…
B12459	truncated	Clade I-III	CTAGCCGAACGAATAGACGAACGAAGCACTCCTGAAACAAAAGAACGTTTGGCCACTCCAGCCGAACCCACTTCTCATTTCAATCAGCCCTTCACCACTTCGCTGCCTTTCTGCCTACCTCCTCCATGCCCAAGCTTCCTTCGGTGTCTGAGTTGATTGTGGGCGCCCAGCTCTCGTCCCACCTCGACCGCTCTCCTAACCACATGACAGTGAAGCACCTGGACTCGAGCCCCAGACTGGCTCACCCCGTGCTGCCTCACCTGGAAAAAAGCACTTTTGCCTCCTCGGTGCCGCCGCCTCTGGCGCCCTCGTTACATCCACCCGTGGCGTTTCCTGCTGTTCCCAACACCCTCCCGCTTCCACGTTCTCGCAATCCCTCGGTATCAAGCACTTACTCTG…
B12458	truncated	Clade I-III	CTAGCCGAACGAATAGACGAACGAAGCACTCCTGAAACAAAAGAACGTTTGGCCACTCCAGCCGAACCCACTTCTCATTTCAATCAGCCCTTCACCACTTCGCTGCCTTTCTGCCTACCTCCTCCATGCCCAAGCTTCGTTCGGTGTCTGAGTTGATTGTGGGCGCCCAGCTCTCGTCCCACCTCGACCGCTCTCCTAACCACATGACAGTGAAGCACCTGGACTCGAGCCCCAGACTGGCTCACCCCGTGCTGCCTCACCTGGAAAAAAGCACTTTTGCCTCCTCGGTGCCGCCGCCTCTGGCGCCCTCGTTACATCCACCCGTGGCGTTTCCTGCTGTTCCCAACACCCTCCCGCTTCCACGTTCTCGCAATCCCTCGGTATCAAGCACTTACTCTG…
B12457	truncated	Clade I-III	CTAGCCGAACGAATAGACGAACGAAGCACTCCTGAAACAAAAGAACGTTTGGCCACTCCAGCCGAACCCACTTCTCATTTCAATCAGCCCTTCACCACTTCGCTGCCTTTCTGCCTACCTCCTCCATGCCCAAGCTTCCTTCGGTGTCTGAGTTGATTGTGGGCGCCCAGCTCTCGTCCCACCTCGACCGCTCTCCTAACCACATGACAGTGAAGCACCTGGACTCGAGCCCCAGACTGGCTCACCCCGTGCTGCCTCACCTGGAAAAAAGCACTTTTGCCTCCTCGGTGCCGCCGCCTCTGGCGCCCTCGTTACATCCACCCGTGGCGTTTCCTGCTGTTCCCAACACCCTCCCGCTTCCACGTTCTCGCAATCCCTCGGTATCAAGCACTTACTCTG…
B12456	truncated	Clade I-III	CTAGCCGAACGAATAGACGAACGAAGCACTCCTGAAACAAAAGAACGTTTGGCCACTCCAGCCGAACCCACTTCTCATTTCAATCAGCCCTTCACCACTTCGCTGCCTTTCTGCCTACCTCCTCCATGCCCAAGCTTCCTTCGGTGTCTGAGTTGATTGTGGGCGCCCAGCTCTCGTCCCACCTCGACCGCTCTCCTAACCACATGACAGTGAAGCACCTGGACTCGAGCCCCAGACTGGCTCACCCCGTGCTGCCTCACCTGGAAAAAAGCACTTTTGCCTCCTCGGTGCCGCCGCCTCTGGCGCCCTCGTTACATCCACCCGTGGCGTTTCCTGCTGTTCCCAACACCCTCCCGCTTCCACGTTCTCGCAATCCCTCGGTATCAAGCACTTACTCTG…
B12455	truncated	Clade I-III	CTAGCCGAACGAATAGACGAACGAAGCACTCCTGAAACAAAAGAACGTTTGGCCACTCCAGCCGAACCCACTTCTCATTTCAATCAGCCCTTCACCACTTCGCTGCCTTTCTGCCTACCTCCTCCATGCCCAAGCTTCCTTCGGTGTCTGAGTTGATTGTGGGCGCCCAGCTCTCGTCCCACCTCGACCGCTCTCCTAACCACATGACAGTGAAGCACCTGGACTCGAGCCCCAGACTGGCTCACCCCGTGCTGCCTCACCTGGAAAAAAGCACTTTTGCCTCCTCGGTGCCGCCGCCTCTGGCGCCCTCGTTACATCCACCCGTGGCGTTTCCTGCTGTTCCCAACACCCTCCCGCTTCCACGTTCTCGCAATCCCTCGGTATCAAGCACTTACTCTG…
B12454	truncated	Clade I-III	CTAGCCGAACGAATAGACGAACGAAGCACTCCTGAAACAAAAGAACGTTTGGCCACTCCAGCCGAACCCACTTCTCATTTCAATCAGCCCTTCACCACTTCGCTGCCTTTCTGCCTACCTCCTCCATGCCCAAGCTTCCTTCGGTGTCTGAGTTGATTGTGGGCGCCCAGCTCTCGTCCCACCTCGACCGCTCTCCTAACCACATGACAGTGAAGCACCTGGACTCGAGCCCCAGACTGGCTCACCCCGTGCTGCCTCACCTGGAAAAAAGCACTTTTGCCTCCTCGGTGCCGCCGCCTCTGGCGCCCTCGTTACATCCACCCGTGGCGTTTCCTGCTGTTCCCAACACCCTCCCGCTTCCACGTTCTCGCAATCCCTCGGTATCAAGCACTTACTCTG…
B12453	truncated	Clade I-III	CTAGCCGAACGAATAGACGAACGAAGCACTCCTGAAACAAAAGAACGTTTGGCCACTCCAGCCGAACCCACTTCTCATTTCAATCAGCCCTTCACCACTTCGCTGCCTTTCTGCCTACCTCCTCCATGCCCAAGCTTCCTTCGGTGTCTGAGTTGATTGTGGGCGCCCAGCTCTCGTCCCACCTCGACCGCTCTCCTAACCACATGACAGTGAAGCACCTGGACTCGAGCCCCAGACTGGCTCACCCCGTGCTGCCTCACCTGGAAAAAAGCACTTTTGCCTCCTCGGTGCCGCCGCCTCTGGCGCCCTCGTTACATCCACCCGTGGCGTTTCCTGCTGTTCCCAACACCCTCCCGCTTCCACGTTCTCGCAATCCCTCGGTATCAAGCACTTACTCTG…
B12452	truncated	Clade I-III	CTAGCCGAACGAATAGACGAACGAAGCACTCCTGAAACAAAAGAACGTTTGGCCACTCCAGCCGAACCCACTTCTCATTTCAATCAGCCCTTCACCACTTCGCTGCCTTTCTGCCTACCTCCTCCATGCCCAAGCTTCCTTCGGTGTCTGAGTTGATTGTGGGCGCCCAGCTCTCGTCCCACCTCGACCGCTCTCCTAACCACATGACAGTGAAGCACCTGGACTCGAGCCCCAGACTGGCTCACCCCGTGCTGCCTCACCTGGAAAAAAGCACTTTTGCCTCCTCGGTGCCGCCGCCTCTGGCGCCCTCGTTACATCCACCCGTGGCGTTTCCTGCTGTTCCCAACACCCTCCCGCTTCCACGTTCTCGCAATCCCTCGGTATCAAGCACTTACTCTG…
B12451	truncated	Clade I-III	CTAGCCGAACGAATAGACGAACGAAGCACTCCTGAAACAAAAGAACGTTTGGCCACTCCAGCCGAACCCACTTCTCATTTCAATCAGCCCTTCACCACTTCGCTGCCTTTCTGCCTACCTCCTCCATGCCCAAGCTTCCTTCGGTGTCTGAGTTGATTGTGGGCGCCCAGCTCTCGTCCCACCTCGACCGCTCTCCTAACCACATGACAGTGAAGCACCTGGACTCGAGCCCCAGACTGGCTCACCCCGTGCTGCCTCACCTGGAAAAAAGCACTTTTGCCTCCTCGGTGCCGCCGCCTCTGGCGCCCTCGTTACATCCACCCGTGGCGTTTCCTGCTGTTCCCAACACCCTCCCGCTTCCACGTTCTCGCAATCCCTCGGTATCAAGCACTTACTCTG…
B12450	truncated	Clade I-III	CTAGCCGAACGAATAGACGAACGAAGCACTCCTGAAACAAAAGAACGTTTGGCCACTCCAGCCGAACCCACTTCTCATTTCAATCAGCCCTTCACCACTTCGCTGCCTTTCTGCCTACCTCCTCCATGCCCAAGCTTCCTTCGGTGTCTGAGTTGATTGTGGGCGCCCAGCTCTCGTCCCACCTCGACCGCTCTCCTAACCACATGACAGTGAAGCACCTGGACTCGAGCCCCAGACTGGCTCACCCCGTGCTGCCTCACCTGGAAAAAAGCACTTTTGCCTCCTCGGTGCCGCCGCCTCTGGCGCCCTCGTTACATCCACCCGTGGCGTTTCCTGCTGTTCCCAACACCCTCCCGCTTCCACGTTCTCGCAATCCCTCGGTATCAAGCACTTACTCTG…
B12449	truncated	Clade I-III	CTAGCCGAACGAATAGACGAACGAAGCACTCCTGAAACAAAAGAACGTTTGGCCACTCCAGCCGAACCCACTTCTCATTTCAATCAGCCCTTCACCACTTCGCTGCCTTTCTGCCTACCTCCTCCATGCCCAAGCTTCCTTCGGTGTCTGAGTTGATTGTGGGCGCCCAGCTCTCGTCCCACCTCGACCGCTCTCCTAACCACATGACAGTGAAGCACCTGGACTCGAGCCCCAGACTGGCTCACCCCGTGCTGCCTCACCTGGAAAAAAGCACTTTTGCCTCCTCGGTGCCGCCGCCTCTGGCGCCCTCGTTACATCCACCCGTGGCGTTTCCTGCTGTTCCCAACACCCTCCCGCTTCCACGTTCTCGCAATCCCTCGGTATCAAGCACTTACTCTG…
B12448	truncated	Clade I-III	CTAGCCGAACGAATAGACGAACGAAGCACTCCTGAAACAAAAGAACGTTTGGCCACTCCAGCCGAACCCACTTCTCATTTCAATCAGCCCTTCACCACTTCGCTGCCTTTCTGCCTACCTCCTCCATGCCCAAGCTTCCTTCGGTGTCTGAGTTGATTGTGGGCGCCCAGCTCTCGTCCCACCTCGACCGCTCTCCTAACCACATGACAGTGAAGCACCTGGACTCGAGCCCCAGACTGGCTCACCCCGTGCTGCCTCACCTGGAAAAAAGCACTTTTGCCTCCTCGGTGCCGCCGCCTCTGGCGCCCTCGTTACATCCACCCGTGGCGTTTCCTGCTGTTCCCAACACCCTCCCGCTTCCACGTTCTCGCAATCCCTCGGTATCAAGCACTTACTCTG…
B12447	truncated	Clade I-III	CTAGCCGAACGAATAGACGAACGAAGCACTCCTGAAACAAAAGAACGTTTGGCCACTCCAGCCGAACCCACTTCTCATTTCAATCAGCCCTTCACCACTTCGCTGCCTTTCTGCCTACCTCCTCCATGCCCAAGCTTCCTTCGGTGTCTGAGTTGATTGTGGGCGCCCAGCTCTCGTCCCACCTCGACCGCTCTCCTAACCACATGACAGTGAAGCACCTGGACTCGAGCCCCAGACTGGCTCACCCCGTGCTGCCTCACCTGGAAAAAAGCACTTTTGCCTCCTCGGTGCCGCCGCCTCTGGCGCCCTCGTTACATCCACCCGTGGCGTTTCCTGCTGTTCCCAACACCCTCCCGCTTCCACGTTCTCGCAATCCCTCGGTATCAAGCACTTACTCTG…
B12446	truncated	Clade I-III	CTAGCCGAACGAATAGACGAACGAAGCACTCCTGAAACAAAAGAACGTTTGGCCACTCCAGCCGAACCCACTTCTCATTTCAATCAGCCCTTCACCACTTCGCTGCCTTTCTGCCTACCTCCTCCATGCCCAAGCTTCCTTCGGTGTCTGAGTTGATTGTGGGCGCCCAGCTCTCGTCCCACCTCGACCGCTCTCCTAACCACATGACAGTGAAGCACCTGGACTCGAGCCCCAGACTGGCTCACCCCGTGCTGCCTCACCTGGAAAAAAGCACTTTTGCCTCCTCGGTGCCGCCGCCTCTGGCGCCCTCGTTACATCCACCCGTGGCGTTTCCTGCTGTTCCCAACACCCTCCCGCTTCCACGTTCTCGCAATCCCTCGGTATCAAGCACTTACTCTG…
B12445	truncated	Clade I-III	CTAGCCGAACGAATAGACGAACGAAGCACTCCTGAAACAAAAGAACGTTTGGCCACTCCAGCCGAACCCACTTCTCATTTCAATCAGCCCTTCACCACTTCGCTGCCTTTCTGCCTACCTCCTCCATGCCCAAGCTTCCTTCGGTGTCTGAGTTGATTGTGGGCGCCCAGCTCTCGTCCCACCTCGACCGCTCTCCTAACCACATGACAGTGAAGCACCTGGACTCGAGCCCCAGACTGGCTCACCCCGTGCTGCCTCACCTGGAAAAAAGCACTTTTGCCTCCTCGGTGCCGCCGCCTCTGGCGCCCTCGTTACATCCACCCGTGGCGTTTCCTGCTGTTCCCAACACCCTCCCGCTTCCACGTTCTCGCAATCCCTCGGTATCAAGCACTTACTCTG…
B12444	truncated	Clade I-III	CTAGCCGAACGAATAGACGAACGAAGCACTCCTGAAACAAAAGAACGTTTGGCCACTCCAGCCGAACCCACTTCTCATTTCAATCAGCCCTTCACCACTTCGCTGCCTTTCTGCCTACCTCCTCCATGCCCAAGCTTCCTTCGGTGTCTGAGTTGATTGTGGGCGCCCAGCTCTCGTCCCACCTCGACCGCTCTCCTAACCACATGACAGTGAAGCACCTGGACTCGAGCCCCAGACTGGCTCACCCCGTGCTGCCTCACCTGGAAAAAAGCACTTTTGCCTCCTCGGTGCCGCCGCCTCTGGCGCCCTCGTTACATCCACCCGTGGCGTTTCCTGCTGTTCCCAACACCCTCCCGCTTCCACGTTCTCGCAATCCCTCGGTATCAAGCACTTACTCTG…
B12443	truncated	Clade I-III	CTAGCCGAACGAATAGACGAACGAAGCACTCCTGAAACAAAAGAACGTTTGGCCACTCCAGCCGAACCCACTTCTCATTTCAATCAGCCCTTCACCACTTCGCTGCCTTTCTGCCTACCTCCTCCATGCCCAAGCTTCCTTCGGTGTCTGAGTTGATTGTGGGCGCCCAGCTCTCGTCCCACCTCGACCGCTCTCCTAACCACATGACAGTGAAGCACCTGGACTCGAGCCCCAGACTGGCTCACCCCGTGCTGCCTCACCTGGAAAAAAGCACTTTTGCCTCCTCGGTGCCGCCGCCTCTGGCGCCCTCGTTACATCCACCCGTGGCGTTTCCTGCTGTTCCCAACACCCTCCCGCTTCCACGTTCTCGCAATCCCTCGGTATCAAGCACTTACTCTG…
B12442	truncated	Clade I-III	CTAGCCGAACGAATAGACGAACGAAGCACTCCTGAAACAAAAGAACGTTTGGCCACTCCAGCCGAACCCACTTCTCATTTCAATCAGCCCTTCACCACTTCGCTGCCTTTCTGCCTACCTCCTCCATGCCCAAGCTTCCTTCGGTGTCTGAGTTGATTGTGGGCGCCCAGCTCTCGTCCCACCTCGACCGCTCTCCTAACCACATGACAGTGAAGCACCTGGACTCGAGCCCCAGACTGGCTCACCCCGTGCTGCCTCACCTGGAAAAAAGCACTTTTGCCTCCTCGGTGCCGCCGCCTCTGGCGCCCTCGTTACATCCACCCGTGGCGTTTCCTGCTGTTCCCAACACCCTCCCGCTTCCACGTTCTCGCAATCCCTCGGTATCAAGCACTTACTCTG…
B12441	truncated	Clade I-III	CTAGCCGAACGAATAGACGAACGAAGCACTCCTGAAACAAAAGAACGTTTGGCCACTCCAGCCGAACCCACTTCTCATTTCAATCAGCCCTTCACCACTTCGCTGCCTTTCTGCCTACCTCCTCCATGCCCAAGCTTCCTTCGGTGTCTGAGTTGATTGTGGGCGCCCAGCTCTCGTCCCACCTCGACCGCTCTCCTAACCACATGACAGTGAAGCACCTGGACTCGAGCCCCAGACTGGCTCACCCCGTGCTGCCTCACCTGGAAAAAAGCACTTTTGCCTCCTCGGTGCCGCCGCCTCTGGCGCCCTCGTTACATCCACCCGTGGCGTTTCCTGCTGTTCCCAACACCCTCCCGCTTCCACGTTCTCGCAATCCCTCGGTATCAAGCACTTACTCTG…
B12434	truncated	Clade I-III	CTAGCCGAACGAATAGACGAACGAAGCACTCCTGAAACAAAAGAACGTTTGGCCACTCCAGCCGAACCCACTTCTCATTTCAATCAGCCCTTCACCACTTCGCTGCCTTTCTGCCTACCTCCTCCATGCCCAAGCTTCCTTCGGTGTCTGAGTTGATTGTGGGCGCCCAGCTCTCGTCCCACCTCGACCGCTCTCCTAACCACATGACAGTGAAGCACCTGGACTCGAGCCCCAGACTGGCTCACCCCGTGCTGCCTCACCTGGAAAAAAGCACTTTTGCCTCCTCGGTGCCGCCGCCTCTGGCGCCCTCGTTACATCCACCCGTGGCGTTTCCTGCTGTTCCCAACACCCTCCCGCTTCCACGTTCTCGCAATCCCTCGGTATCAAGCACTTACTCTG…
B12433	truncated	Clade I-III	CTAGCCGAACGAATAGACGAACGAAGCACTCCTGAAACAAAAGAACGTTTGGCCACTCCAGCCGAACCCACTTCTCATTTCAATCAGCCCTTCACCACTTCGCTGCCTTTCTGCCTACCTCCTCCATGCCCAAGCTTCCTTCGGTGTCTGAGTTGATTGTGGGCGCCCAGCTCTCGTCCCACCTCGACCGCTCTCCTAACCACATGACAGTGAAGCACCTGGACTCGAGCCCCAGACTGGCTCACCCCGTGCTGCCTCACCTGGAAAAAAGCACTTTTGCCTCCTCGGTGCCGCCGCCTCTGGCGCCCTCGTTACATCCACCCGTGGCGTTTCCTGCTGTTCCCAACACCCTCCCGCTTCCACGTTCTCGCAATCCCTCGGTATCAAGCACTTACTCTG…
B12432	truncated	Clade I-III	CTAGCCGAACGAATAGACGAACGAAGCACTCCTGAAACAAAAGAACGTTTGGCCACTCCAGCCGAACCCACTTCTCATTTCAATCAGCCCTTCACCACTTCGCTGCCTTTCTGCCTACCTCCTCCATGCCCAAGCTTCCTTCGGTGTCTGAGTTGATTGTGGGCGCCCAGCTCTCGTCCCACCTCGACCGCTCTCCTAACCACATGACAGTGAAGCACCTGGACTCGAGCCCCAGACTGGCTCACCCCGTGCTGCCTCACCTGGAAAAAAGCACTTTTGCCTCCTCGGTGCCGCCGCCTCTGGCGCCCTCGTTACATCCACCCGTGGCGTTTCCTGCTGTTCCCAACACCCTCCCGCTTCCACGTTCTCGCAATCCCTCGGTATCAAGCACTTACTCTG…
B12431	truncated	Clade I-III	CTAGCCGAACGAATAGACGAACGAAGCACTCCTGAAACAAAAGAACGTTTGGCCACTCCAGCCGAACCCACTTCTCATTTCAATCAGCCCTTCACCACTTCGCTGCCTTTCTGCCTACCTCCTCCATGCCCAAGCTTCCTTCGGTGTCTGAGTTGATTGTGGGCGCCCAGCTCTCGTCCCACCTCGACCGCTCTCCTAACCACATGACAGTGAAGCACCTGGACTCGAGCCCCAGACTGGCTCACCCCGTGCTGCCTCACCTGGAAAAAAGCACTTTTGCCTCCTCGGTGCCGCCGCCTCTGGCGCCCTCGTTACATCCACCCGTGGCGTTTCCTGCTGTTCCCAACACCCTCCCGCTTCCACGTTCTCGCAATCCCTCGGTATCAAGCACTTACTCTG…
B12430	truncated	Clade I-III	CTAGCCGAACGAATAGACGAACGAAGCACTCCTGAAACAAAAGAACGTTTGGCCACTCCAGCCGAACCCACTTCTCATTTCAATCAGCCCTTCACCACTTCGCTGCCTTTCTGCCTACCTCCTCCATGCCCAAGCTTCCTTCGGTGTCTGAGTTGATTGTGGGCGCCCAGCTCTCGTCCCACCTCGACCGCTCTCCTAACCACATGACAGTGAAGCACCTGGACTCGAGCCCCAGACTGGCTCACCCCGTGCTGCCTCACCTGGAAAAAAGCACTTTTGCCTCCTCGGTGCCGCCGCCTCTGGCGCCCTCGTTACATCCACCCGTGGCGTTTCCTGCTGTTCCCAACACCCTCCCGCTTCCACGTTCTCGCAATCCCTCGGTATCAAGCACTTACTCTG…
B12429	truncated	Clade I-III	CTAGCCGAACGAATAGACGAACGAAGCACTCCTGAAACAAAAGAACGTTTGGCCACTCCAGCCGAACCCACTTCTCATTTCAATCAGCCCTTCACCACTTCGCTGCCTTTCTGCCTACCTCCTCCATGCCCAAGCTTCCTTCGGTGTCTGAGTTGATTGTGGGCGCCCAGCTCTCGTCCCACCTCGACCGCTCTCCTAACCACATGACAGTGAAGCACCTGGACTCGAGCCCCAGACTGGCTCACCCCGTGCTGCCTCACCTGGAAAAAAGCACTTTTGCCTCCTCGGTGCCGCCGCCTCTGGCGCCCTCGTTACATCCACCCGTGGCGTTTCCTGCTGTTCCCAACACCCTCCCGCTTCCACGTTCTCGCAATCCCTCGGTATCAAGCACTTACTCTG…
B12428	truncated	Clade I-III	CTAGCCGAACGAATAGACGAACGAAGCACTCCTGAAACAAAAGAACGTTTGGCCACTCCAGCCGAACCCACTTCTCATTTCAATCAGCCCTTCACCACTTCGCTGCCTTTCTGCCTACCTCCTCCATGCCCAAGCTTCCTTCGGTGTCTGAGTTGATTGTGGGCGCCCAGCTCTCGTCCCACCTCGACCGCTCTCCTAACCACATGACAGTGAAGCACCTGGACTCGAGCCCCAGACTGGCTCACCCCGTGCTGCCTCACCTGGAAAAAAGCACTTTTGCCTCCTCGGTGCCGCCGCCTCTGGCGCCCTCGTTACATCCACCCGTGGCGTTTCCTGCTGTTCCCAACACCCTCCCGCTTCCACGTTCTCGCAATCCCTCGGTATCAAGCACTTACTCTG…
B12427	truncated	Clade I-III	CTAGCCGAACGAATAGACGAACGAAGCACTCCTGAAACAAAAGAACGTTTGGCCACTCCAGCCGAACCCACTTCTCATTTCAATCAGCCCTTCACCACTTCGCTGCCTTTCTGCCTACCTCCTCCATGCCCAAGCTTCCTTCGGTGTCTGAGTTGATTGTGGGCGCCCAGCTCTCGTCCCACCTCGACCGCTCTCCTAACCACATGACAGTGAAGCACCTGGACTCGAGCCCCAGACTGGCTCACCCCGTGCTGCCTCACCTGGAAAAAAGCACTTTTGCCTCCTCGGTGCCGCCGCCTCTGGCGCCCTCGTTACATCCACCCGTGGCGTTTCCTGCTGTTCCCAACACCCTCCCGCTTCCACGTTCTCGCAATCCCTCGGTATCAAGCACTTACTCTG…
B12424	truncated	Clade I-III	CTAGCCGAACGAATAGACGAACGAAGCACTCCTGAAACAAAAGAACGTTTGGCCACTCCAGCCGAACCCACTTCTCATTTCAATCAGCCCTTCACCACTTCGCTGCCTTTCTGCCTACCTCCTCCATGCCCAAGCTTCCTTCGGTGTCTGAGTTGATTGTGGGCGCCCAGCTCTCGTCCCACCTCGACCGCTCTCCTAACCACATGACAGTGAAGCACCTGGACTCGAGCCCCAGACTGGCTCACCCCGTGCTGCCTCACCTGGAAAAAAGCACTTTTGCCTCCTCGGTGCCGCCGCCTCTGGCGCCCTCGTTACATCCACCCGTGGCGTTTCCTGCTGTTCCCAACACCCTCCCGCTTCCACGTTCTCGCAATCCCTCGGTATCAAGCACTTACTCTG…
B12423	truncated	Clade I-III	CTAGCCGAACGAATAGACGAACGAAGCACTCCTGAAACAAAAGAACGTTTGGCCACTCCAGCCGAACCCACTTCTCATTTCAATCAGCCCTTCACCACTTCGCTGCCTTTCTGCCTACCTCCTCCATGCCCAAGCTTCCTTCGGTGTCTGAGTTGATTGTGGGCGCCCAGCTCTCGTCCCACCTCGACCGCTCTCCTAACCACATGACAGTGAAGCACCTGGACTCGAGCCCCAGACTGGCTCACCCCGTGCTGCCTCACCTGGAAAAAAGCACTTTTGCCTCCTCGGTGCCGCCGCCTCTGGCGCCCTCGTTACATCCACCCGTGGCGTTTCCTGCTGTTCCCAACACCCTCCCGCTTCCACGTTCTCGCAATCCCTCGGTATCAAGCACTTACTCTG…
B12422	truncated	Clade I-III	CTAGCCGAACGAATAGACGAACGAAGCACTCCTGAAACAAAAGAACGTTTGGCCACTCCAGCCGAACCCACTTCTCATTTCAATCAGCCCTTCACCACTTCGCTGCCTTTCTGCCTACCTCCTCCATGCCCAAGCTTCCTTCGGTGTCTGAGTTGATTGTGGGCGCCCAGCTCTCGTCCCACCTCGACCGCTCTCCTAACCACATGACAGTGAAGCACCTGGACTCGAGCCCCAGACTGGCTCACCCCGTGCTGCCTCACCTGGAAAAAAGCACTTTTGCCTCCTCGGTGCCGCCGCCTCTGGCGCCCTCGTTACATCCACCCGTGGCGTTTCCTGCTGTTCCCAACACCCTCCCGCTTCCACGTTCTCGCAATCCCTCGGTATCAAGCACTTACTCTG…
B12421	truncated	Clade I-III	CTAGCCGAACGAATAGACGAACGAAGCACTCCTGAAACAAAAGAACGTTTGGCCACTCCAGCCGAACCCACTTCTCATTTCAATCAGCCCTTCACCACTTCGCTGCCTTTCTGCCTACCTCCTCCATGCCCAAGCTTCCTTCGGTGTCTGAGTTGATTGTGGGCGCCCAGCTCTCGTCCCACCTCGACCGCTCTCCTAACCACATGACAGTGAAGCACCTGGACTCGAGCCCCAGACTGGCTCACCCCGTGCTGCCTCACCTGGAAAAAAGCACTTTTGCCTCCTCGGTGCCGCCGCCTCTGGCGCCCTCGTTACATCCACCCGTGGCGTTTCCTGCTGTTCCCAACACCCTCCCGCTTCCACGTTCTCGCAATCCCTCGGTATCAAGCACTTACTCTG…
B12360	truncated	Clade I-III	CTAGCCGAACGAATAGACGAACGAAGCACTCCTGAAACAAAAGAACGTTTGGCCACTCCAGCCGAACCCACTTCTCATTTCAATCAGCCCTTCACCACTTCGCTGCCTTTCTGCCTACCTCCTCCATGCCCAAGCTTCCTTCGGTGTCTGAGTTGATTGTGGGCGCCCAGCTCTCGTCCCACCTCGACCGCTCTCCTAACCACATGACAGTGAAGCACCTGGACTCGAGCCCCAGACTGGCTCACCCCGTGCTGCCTCACCTGGAAAAAAGCACTTTTGCCTCCTCGGTGCCGCCGCCTCTGGCGCCCTCGTTACATCCACCCGTGGCGTTTCCTGCTGTTCCCAACACCCTCCCGCTTCCACGTTCTCGCAATCCCTCGGTATCAAGCACTTACTCTG…
B12359	truncated	Clade I-III	CTAGCCGAACGAATAGACGAACGAAGCACTCCTGAAACAAAAGAACGTTTGGCCACTCCAGCCGAACCCACTTCTCATTTCAATCAGCCCTTCACCACTTCGCTGCCTTTCTGCCTACCTCCTCCATGCCCAAGCTTCCTTCGGTGTCTGAGTTGATTGTGGGCGCCCAGCTCTCGTCCCACCTCGACCGCTCTCCTAACCACATGACAGTGAAGCACCTGGACTCGAGCCCCAGACTGGCTCACCCCGTGCTGCCTCACCTGGAAAAAAGCACTTTTGCCTCCTCGGTGCCGCCGCCTCTGGCGCCCTCGTTACATCCACCCGTGGCGTTTCCTGCTGTTCCCAACACCCTCCCGCTTCCACGTTCTCGCAATCCCTCGGTATCAAGCACTTACTCTG…
B12358	truncated	Clade I-III	CTAGCCGAACGAATAGACGAACGAAGCACTCCTGAAACAAAAGAACGTTTGGCCACTCCAGCCGAACCCACTTCTCATTTCAATCAGCCCTTCACCACTTCGCTGCCTTTCTGCCTACCTCCTCCATGCCCAAGCTTCCTTCGGTGTCTGAGTTGATTGTGGGCGCCCAGCTCTCGTCCCACCTCGACCGCTCTCCTAACCACATGACAGTGAAGCACCTGGACTCGAGCCCCAGACTGGCTCACCCCGTGCTGCCTCACCTGGAAAAAAGCACTTTTGCCTCCTCGGTGCCGCCGCCTCTGGCGCCCTCGTTACATCCACCCGTGGCGTTTCCTGCTGTTCCCAACACCCTCCCGCTTCCACGTTCTCGCAATCCCTCGGTATCAAGCACTTACTCTG…
B12357	truncated	Clade I-III	CTAGCCGAACGAATAGACGAACGAAGCACTCCTGAAACAAAAGAACGTTTGGCCACTCCAGCCGAACCCACTTCTCATTTCAATCAGCCCTTCACCACTTCGCTGCCTTTCTGCCTACCTCCTCCATGCCCAAGCTTCCTTCGGTGTCTGAGTTGATTGTGGGCGCCCAGCTCTCGTCCCACCTCGACCGCTCTCCTAACCACATGACAGTGAAGCACCTGGACTCGAGCCCCAGACTGGCTCACCCCGTGCTGCCTCACCTGGAAAAAAGCACTTTTGCCTCCTCGGTGCCGCCGCCTCTGGCGCCCTCGTTACATCCACCCGTGGCGTTTCCTGCTGTTCCCAACACCCTCCCGCTTCCACGTTCTCGCAATCCCTCGGTATCAAGCACTTACTCTG…
B12356	truncated	Clade I-III	CTAGCCGAACGAATAGACGAACGAAGCACTCCTGAAACAAAAGAACGTTTGGCCACTCCAGCCGAACCCACTTCTCATTTCAATCAGCCCTTCACCACTTCGCTGCCTTTCTGCCTACCTCCTCCATGCCCAAGCTTCCTTCGGTGTCTGAGTTGATTGTGGGCGCCCAGCTCTCGTCCCACCTCGACCGCTCTCCTAACCACATGACAGTGAAGCACCTGGACTCGAGCCCCAGACTGGCTCACCCCGTGCTGCCTCACCTGGAAAAAAGCACTTTTGCCTCCTCGGTGCCGCCGCCTCTGGCGCCCTCGTTACATCCACCCGTGGCGTTTCCTGCTGTTCCCAACACCCTCCCGCTTCCACGTTCTCGCAATCCCTCGGTATCAAGCACTTACTCTG…
B12355	truncated	Clade I-III	CTAGCCGAACGAATAGACGAACGAAGCACTCCTGAAACAAAAGAACGTTTGGCCACTCCAGCCGAACCCACTTCTCATTTCAATCAGCCCTTCACCACTTCGCTGCCTTTCTGCCTACCTCCTCCATGCCCAAGCTTCCTTCGGTGTCTGAGTTGATTGTGGGCGCCCAGCTCTCGTCCCACCTCGACCGCTCTCCTAACCACATGACAGTGAAGCACCTGGACTCGAGCCCCAGACTGGCTCACCCCGTGCTGCCTCACCTGGAAAAAAGCACTTTTGCCTCCTCGGTGCCGCCGCCTCTGGCGCCCTCGTTACATCCACCCGTGGCGTTTCCTGCTGTTCCCAACACCCTCCCGCTTCCACGTTCTCGCAATCCCTCGGTATCAAGCACTTACTCTG…
B12354	truncated	Clade I-III	CTAGCCGAACGAATAGACGAACGAAGCACTCCTGAAACAAAAGAACGTTTGGCCACTCCAGCCGAACCCACTTCTCATTTCAATCAGCCCTTCACCACTTCGCTGCCTTTCTGCCTACCTCCTCCATGCCCAAGCTTCCTTCGGTGTCTGAGTTGATTGTGGGCGCCCAGCTCTCGTCCCACCTCGACCGCTCTCCTAACCACATGACAGTGAAGCACCTGGACTCGAGCCCCAGACTGGCTCACCCCGTGCTGCCTCACCTGGAAAAAAGCACTTTTGCCTCCTCGGTGCCGCCGCCTCTGGCGCCCTCGTTACATCCACCCGTGGCGTTTCCTGCTGTTCCCAACACCCTCCCGCTTCCACGTTCTCGCAATCCCTCGGTATCAAGCACTTACTCTG…
B12352	truncated	Clade I-III	CTAGCCGAACGAATAGACGAACGAAGCACTCCTGAAACAAAAGAACGTTTGGCCACTCCAGCCGAACCCACTTCTCATTTCAATCAGCCCTTCACCACTTCGCTGCCTTTCTGCCTACCTCCTCCATGCCCAAGCTTCCTTCGGTGTCTGAGTTGATTGTGGGCGCCCAGCTCTCGTCCCACCTCGACCGCTCTCCTAACCACATGACAGTGAAGCACCTGGACTCGAGCCCCAGACTGGCTCACCCCGTGCTGCCTCACCTGGAAAAAAGCACTTTTGCCTCCTCGGTGCCGCCGCCTCTGGCGCCCTCGTTACATCCACCCGTGGCGTTTCCTGCTGTTCCCAACACCCTCCCGCTTCCACGTTCTCGCAATCCCTCGGTATCAAGCACTTACTCTG…
B12351	truncated	Clade I-III	CTAGCCGAACGAATAGACGAACGAAGCACTCCTGAAACAAAAGAACGTTTGGCCACTCCAGCCGAACCCACTTCTCATTTCAATCAGCCCTTCACCACTTCGCTGCCTTTCTGCCTACCTCCTCCATGCCCAAGCTTCCTTCGGTGTCTGAGTTGATTGTGGGCGCCCAGCTCTCGTCCCACCTCGACCGCTCTCCTAACCACATGACAGTGAAGCACCTGGACTCGAGCCCCAGACTGGCTCACCCCGTGCTGCCTCACCTGGAAAAAAGCACTTTTGCCTCCTCGGTGCCGCCGCCTCTGGCGCCCTCGTTACATCCACCCGTGGCGTTTCCTGCTGTTCCCAACACCCTCCCGCTTCCACGTTCTCGCAATCCCTCGGTATCAAGCACTTACTCTG…
B12093	truncated	Clade I-III	CTAGCCGAACGAATAGACGAACGAAGCACTCCTGAAACAAAAGAACGTTTGGCCACTCCAGCCGAACCCACTTCTCATTTCAATCAGCCCTTCACCACTTCGCTGCCTTTCTGCCTACCTCCTCCATGCCCAAGCTTCCTTCGGTGTCTGAGTTGATTGTGGGCGCCCAGCTCTCGTCCCACCTCGACCGCTCTCCTAACCACATGACAGTGAAGCACCTGGACTCGAGCCCCAGACTGGCTCACCCCGTGCTGCCTCACCTGGAAAAAAGCACTTTTGCCTCCTCGGTGCCGCCGCCTCTGGCGCCCTCGTTACATCCACCCGTGGCGTTTCCTGCTGTTCCCAACACCCTCCCGCTTCCACGTTCTCGCAATCCCTCGGTATCAAGCACTTACTCTG…
B12092	truncated	Clade I-III	CTAGCCGAACGAATAGACGAACGAAGCACTCCTGAAACAAAAGAACGTTTGGCCACTCCAGCCGAACCCACTTCTCATTTCAATCAGCCCTTCACCACTTCGCTGCCTTTCTGCCTACCTCCTCCATGCCCAAGCTTCCTTCGGTGTCTGAGTTGATTGTGGGCGCCCAGCTCTCGTCCCACCTCGACCGCTCTCCTAACCACATGACAGTGAAGCACCTGGACTCGAGCCCCAGACTGGCTCACCCCGTGCTGCCTCACCTGGAAAAAAGCACTTTTGCCTCCTCGGTGCCGCCGCCTCTGGCGCCCTCGTTACATCCACCCGTGGCGTTTCCTGCTGTTCCCAACACCCTCCCGCTTCCACGTTCTCGCAATCCCTCGGTATCAAGCACTTACTCTG…
B12091	truncated	Clade I-III	CTAGCCGAACGAATAGACGAACGAAGCACTCCTGAAACAAAAGAACGTTTGGCCACTCCAGCCGAACCCACTTCTCATTTCAATCAGCCCTTCACCACTTCGCTGCCTTTCTGCCTACCTCCTCCATGCCCAAGCTTCCTTCGGTGTCTGAGTTGATTGTGGGCGCCCAGCTCTCGTCCCACCTCGACCGCTCTCCTAACCACATGACAGTGAAGCACCTGGACTCGAGCCCCAGACTGGCTCACCCCGTGCTGCCTCACCTGGAAAAAAGCACTTTTGCCTCCTCGGTGCCGCCGCCTCTGGCGCCCTCGTTACATCCACCCGTGGCGTTTCCTGCTGTTCCCAACACCCTCCCGCTTCCACGTTCTCGCAATCCCTCGGTATCAAGCACTTACTCTG…
B12090	truncated	Clade I-III	CTAGCCGAACGAATAGACGAACGAAGCACTCCTGAAACAAAAGAACGTTTGGCCACTCCAGCCGAACCCACTTCTCATTTCAATCAGCCCTTCACCACTTCGCTGCCTTTCTGCCTACCTCCTCCATGCCCAAGCTTCCTTCGGTGTCTGAGTTGATTGTGGGCGCCCAGCTCTCGTCCCACCTCGACCGCTCTCCTAACCACATGACAGTGAAGCACCTGGACTCGAGCCCCAGACTGGCTCACCCCGTGCTGCCTCACCTGGAAAAAAGCACTTTTGCCTCCTCGGTGCCGCCGCCTCTGGCGCCCTCGTTACATCCACCCGTGGCGTTTCCTGCTGTTCCCAACACCCTCCCGCTTCCACGTTCTCGCAATCCCTCGGTATCAAGCACTTACTCTG…
B12089	truncated	Clade I-III	CTAGCCGAACGAATAGACGAACGAAGCACTCCTGAAACAAAAGAACGTTTGGCCACTCCAGCCGAACCCACTTCTCATTTCAATCAGCCCTTCACCACTTCGCTGCCTTTCTGCCTACCTCCTCCATGCCCAAGCTTCCTTCGGTGTCTGAGTTGATTGTGGGCGCCCAGCTCTCGTCCCACCTCGACCGCTCTCCTAACCACATGACAGTGAAGCACCTGGACTCGAGCCCCAGACTGGCTCACCCCGTGCTGCCTCACCTGGAAAAAAGCACTTTTGCCTCCTCGGTGCCGCCGCCTCTGGCGCCCTCGTTACATCCACCCGTGGCGTTTCCTGCTGTTCCCAACACCCTCCCGCTTCCACGTTCTCGCAATCCCTCGGTATCAAGCACTTACTCTG…
B12085	truncated	Clade I-III	CTAGCCGAACGAATAGACGAACGAAGCACTCCTGAAACAAAAGAACGTTTGGCCACTCCAGCCGAACCCACTTCTCATTTCAATCAGCCCTTCACCACTTCGCTGCCTTTCTGCCTACCTCCTCCATGCCCAAGCTTCCTTCGGTGTCTGAGTTGATTGTGGGCGCCCAGCTCTCGTCCCACCTCGACCGCTCTCCTAACCACATGACAGTGAAGCACCTGGACTCGAGCCCCAGACTGGCTCACCCCGTGCTGCCTCACCTGGAAAAAAGCACTTTTGCCTCCTCGGTGCCGCCGCCTCTGGCGCCCTCGTTACATCCACCCGTGGCGTTTCCTGCTGTTCCCAACACCCTCCCGCTTCCACGTTCTCGCAATCCCTCGGTATCAAGCACTTACTCTG…
B12084	truncated	Clade I-III	CTAGCCGAACGAATAGACGAACGAAGCACTCCTGAAACAAAAGAACGTTTGGCCACTCCAGCCGAACCCACTTCTCATTTCAATCAGCCCTTCACCACTTCGCTGCCTTTCTGCCTACCTCCTCCATGCCCAAGCTTCCTTCGGTGTCTGAGTTGATTGTGGGCGCCCAGCTCTCGTCCCACCTCGACCGCTCTCCTAACCACATGACAGTGAAGCACCTGGACTCGAGCCCCAGACTGGCTCACCCCGTGCTGCCTCACCTGGAAAAAAGCACTTTTGCCTCCTCGGTGCCGCCGCCTCTGGCGCCCTCGTTACATCCACCCGTGGCGTTTCCTGCTGTTCCCAACACCCTCCCGCTTCCACGTTCTCGCAATCCCTCGGTATCAAGCACTTACTCTG…
B12083	truncated	Clade I-III	CTAGCCGAACGAATAGACGAACGAAGCACTCCTGAAACAAAAGAACGTTTGGCCACTCCAGCCGAACCCACTTCTCATTTCAATCAGCCCTTCACCACTTCGCTGCCTTTCTGCCTACCTCCTCCATGCCCAAGCTTCCTTCGGTGTCTGAGTTGATTGTGGGCGCCCAGCTCTCGTCCCACCTCGACCGCTCTCCTAACCACATGACAGTGAAGCACCTGGACTCGAGCCCCAGACTGGCTCACCCCGTGCTGCCTCACCTGGAAAAAAGCACTTTTGCCTCCTCGGTGCCGCCGCCTCTGGCGCCCTCGTTACATCCACCCGTGGCGTTTCCTGCTGTTCCCAACACCCTCCCGCTTCCACGTTCTCGCAATCCCTCGGTATCAAGCACTTACTCTG…
B12079	truncated	Clade I-III	CTAGCCGAACGAATAGACGAACGAAGCACTCCTGAAACAAAAGAACGTTTGGCCACTCCAGCCGAACCCACTTCTCATTTCAATCAGCCCTTCACCACTTCGCTGCCTTTCTGCCTACCTCCTCCATGCCCAAGCTTCCTTCGGTGTCTGAGTTGATTGTGGGCGCCCAGCTCTCGTCCCACCTCGACCGCTCTCCTAACCACATGACAGTGAAGCACCTGGACTCGAGCCCCAGACTGGCTCACCCCGTGCTGCCTCACCTGGAAAAAAGCACTTTTGCCTCCTCGGTGCCGCCGCCTCTGGCGCCCTCGTTACATCCACCCGTGGCGTTTCCTGCTGTTCCCAACACCCTCCCGCTTCCACGTTCTCGCAATCCCTCGGTATCAAGCACTTACTCTG…
B12078	truncated	Clade I-III	CTAGCCGAACGAATAGACGAACGAAGCACTCCTGAAACAAAAGAACGTTTGGCCACTCCAGCCGAACCCACTTCTCATTTCAATCAGCCCTTCACCACTTCGCTGCCTTTCTGCCTACCTCCTCCATGCCCAAGCTTCCTTCGGTGTCTGAGTTGATTGTGGGCGCCCAGCTCTCGTCCCACCTCGACCGCTCTCCTAACCACATGACAGTGAAGCACCTGGACTCGAGCCCCAGACTGGCTCACCCCGTGCTGCCTCACCTGGAAAAAAGCACTTTTGCCTCCTCGGTGCCGCCGCCTCTGGCGCCCTCGTTACATCCACCCGTGGCGTTTCCTGCTGTTCCCAACACCCTCCCGCTTCCACGTTCTCGCAATCCCTCGGTATCAAGCACTTACTCTG…
B12044	truncated	Clade I-III	CTAGCCGAACGAATAGACGAACGAAGCACTCCTGAAACAAAAGAACGTTTGGCCACTCCAGCCGAACCCACTTCTCATTTCAATCAGCCCTTCACCACTTCGCTGCCTTTCTGCCTACCTCCTCCATGCCCAAGCTTCCTTCGGTGTCTGAGTTGATTGTGGGCGCCCAGCTCTCGTCCCACCTCGACCGCTCTCCTAACCACATGACAGTGAAGCACCTGGACTCGAGCCCCAGACTGGCTCACCCCGTGCTGCCTCACCTGGAAAAAAGCACTTTTGCCTCCTCGGTGCCGCCGCCTCTGGCGCCCTCGTTACATCCACCCGTGGCGTTTCCTGCTGTTCCCAACACCCTCCCGCTTCCACGTTCTCGCAATCCCTCGGTATCAAGCACTTACTCTG…
B12042	truncated	Clade I-III	CTAGCCGAACGAATAGACGAACGAAGCACTCCTGAAACAAAAGAACGTTTGGCCACTCCAGCCGAACCCACTTCTCATTTCAATCAGCCCTTCACCACTTCGCTGCCTTTCTGCCTACCTCCTCCATGCCCAAGCTTCCTTCGGTGTCTGAGTTGATTGTGGGCGCCCAGCTCTCGTCCCACCTCGACCGCTCTCCTAACCACATGACAGTGAAGCACCTGGACTCGAGCCCCAGACTGGCTCACCCCGTGCTGCCTCACCTGGAAAAAAGCACTTTTGCCTCCTCGGTGCCGCCGCCTCTGGCGCCCTCGTTACATCCACCCGTGGCGTTTCCTGCTGTTCCCAACACCCTCCCGCTTCCACGTTCTCGCAATCCCTCGGTATCAAGCACTTACTCTG…
B12041	truncated	Clade I-III	CTAGCCGAACGAATAGACGAACGAAGCACTCCTGAAACAAAAGAACGTTTGGCCACTCCAGCCGAACCCACTTCTCATTTCAATCAGCCCTTCACCACTTCGCTGCCTTTCTGCCTACCTCCTCCATGCCCAAGCTTCCTTCGGTGTCTGAGTTGATTGTGGGCGCCCAGCTCTCGTCCCACCTCGACCGCTCTCCTAACCACATGACAGTGAAGCACCTGGACTCGAGCCCCAGACTGGCTCACCCCGTGCTGCCTCACCTGGAAAAAAGCACTTTTGCCTCCTCGGTGCCGCCGCCTCTGGCGCCCTCGTTACATCCACCCGTGGCGTTTCCTGCTGTTCCCAACACCCTCCCGCTTCCACGTTCTCGCAATCCCTCGGTATCAAGCACTTACTCTG…
B12037	truncated	Clade I-III	CTAGCCGAACGAATAGACGAACGAAGCACTCCTGAAACAAAAGAACGTTTGGCCACTCCAGCCGAACCCACTTCTCATTTCAATCAGCCCTTCACCACTTCGCTGCCTTTCTGCCTACCTCCTCCATGCCCAAGCTTCCTTCGGTGTCTGAGTTGATTGTGGGCGCCCAGCTCTCGTCCCACCTCGACCGCTCTCCTAACCACATGACAGTGAAGCACCTGGACTCGAGCCCCAGACTGGCTCACCCCGTGCTGCCTCACCTGGAAAAAAGCACTTTTGCCTCCTCGGTGCCGCCGCCTCTGGCGCCCTCGTTACATCCACCCGTGGCGTTTCCTGCTGTTCCCAACACCCTCCCGCTTCCACGTTCTCGCAATCCCTCGGTATCAAGCACTTACTCTG…
B11878	truncated	Clade I-III	CTAGCCGAACGAATAGACGAACGAAGCACTCCTGAAACAAAAGAACGTTTGGCCACTCCAGCCGAACCCACTTCTCATTTCAATCAGCCCTTCACCACTTCGCTGCCTTTCTGCCTACCTCCTCCATGCCCAAGCTTCCTTCGGTGTCTGAGTTGATTGTGGGCGCCCAGCTCTCGTCCCACCTCGACCGCTCTCCTAACCACATGACAGTGAAGCACCTGGACTCGAGCCCCAGACTGGCTCACCCCGTGCTGCCTCACCTGGAAAAAAGCACTTTTGCCTCCTCGGTGCCGCCGCCTCTGGCGCCCTCGTTACATCCACCCGTGGCGTTTCCTGCTGTTCCCAACACCCTCCCGCTTCCACGTTCTCGCAATCCCTCGGTATCAAGCACTTACTCTG…
B11858	truncated	Clade I-III	CTAGCCGAACGAATAGACGAACGAAGCACTCCTGAAACAAAAGAACGTTTGGCCACTCCAGCCGAACCCACTTCTCATTTCAATCAGCCCTTCACCACTTCGCTGCCTTTCTGCCTACCTCCTCCATGCCCAAGCTTCCTTCGGTGTCTGAGTTGATTGTGGGCGCCCAGCTCTCGTCCCACCTCGACCGCTCTCCTAACCACATGACAGTGAAGCACCTGGACTCGAGCCCCAGACTGGCTCACCCCGTGCTGCCTCACCTGGAAAAAAGCACTTTTGCCTCCTCGGTGCCGCCGCCTCTGGCGCCCTCGTTACATCCACCCGTGGCGTTTCCTGCTGTTCCCAACACCCTCCCGCTTCCACGTTCTCGCAATCCCTCGGTATCAAGCACTTACTCTG…
B11815	truncated	Clade I-III	CTAGCCGAACGAATAGACGAACGAAGCACTCCTGAAACAAAAGAACGTTTGGCCACTCCAGCCGAACCCACTTCTCATTTCAATCAGCCCTTCACCACTTCGCTGCCTTTCTGCCTACCTCCTCCATGCCCAAGCTTCCTTCGGTGTCTGAGTTGATTGTGGGCGCCCAGCTCTCGTCCCACCTCGACCGCTCTCCTAACCACATGACAGTGAAGCACCTGGACTCGAGCCCCAGACTGGCTCACCCCGTGCTGCCTCACCTGGAAAAAAGCACTTTTGCCTCCTCGGTGCCGCCGCCTCTGGCGCCCTCGTTACATCCACCCGTGGCGTTTCCTGCTGTTCCCAACACCCTCCCGCTTCCACGTTCTCGCAATCCCTCGGTATCAAGCACTTACTCTG…
B11814	truncated	Clade I-III	CTAGCCGAACGAATAGACGAACGAAGCACTCCTGAAACAAAAGAACGTTTGGCCACTCCAGCCGAACCCACTTCTCATTTCAATCAGCCCTTCACCACTTCGCTGCCTTTCTGCCTACCTCCTCCATGCCCAAGCTTCCTTCGGTGTCTGAGTTGATTGTGGGCGCCCAGCTCTCGTCCCACCTCGACCGCTCTCCTAACCACATGACAGTGAAGCACCTGGACTCGAGCCCCAGACTGGCTCACCCCGTGCTGCCTCACCTGGAAAAAAGCACTTTTGCCTCCTCGGTGCCGCCGCCTCTGGCGCCCTCGTTACATCCACCCGTGGCGTTTCCTGCTGTTCCCAACACCCTCCCGCTTCCACGTTCTCGCAATCCCTCGGTATCAAGCACTTACTCTG…
B11813	truncated	Clade I-III	CTAGCCGAACGAATAGACGAACGAAGCACTCCTGAAACAAAAGAACGTTTGGCCACTCCAGCCGAACCCACTTCTCATTTCAATCAGCCCTTCACCACTTCGCTGCCTTTCTGCCTACCTCCTCCATGCCCAAGCTTCCTTCGGTGTCTGAGTTGATTGTGGGCGCCCAGCTCTCGTCCCACCTCGACCGCTCTCCTAACCACATGACAGTGAAGCACCTGGACTCGAGCCCCAGACTGGCTCACCCCGTGCTGCCTCACCTGGAAAAAAGCACTTTTGCCTCCTCGGTGCCGCCGCCTCTGGCGCCCTCGTTACATCCACCCGTGGCGTTTCCTGCTGTTCCCAACACCCTCCCGCTTCCACGTTCTCGCAATCCCTCGGTATCAAGCACTTACTCTG…
B11812	truncated	Clade I-III	CTAGCCGAACGAATAGACGAACGAAGCACTCCTGAAACAAAAGAACGTTTGGCCACTCCAGCCGAACCCACTTCTCATTTCAATCAGCCCTTCACCACTTCGCTGCCTTTCTGCCTACCTCCTCCATGCCCAAGCTTCCTTCGGTGTCTGAGTTGATTGTGGGCGCCCAGCTCTCGTCCCACCTCGACCGCTCTCCTAACCACATGACAGTGAAGCACCTGGACTCGAGCCCCAGACTGGCTCACCCCGTGCTGCCTCACCTGGAAAAAAGCACTTTTGCCTCCTCGGTGCCGCCGCCTCTGGCGCCCTCGTTACATCCACCCGTGGCGTTTCCTGCTGTTCCCAACACCCTCCCGCTTCCACGTTCTCGCAATCCCTCGGTATCAAGCACTTACTCTG…
B11811	truncated	Clade I-III	CTAGCCGAACGAATAGACGAACGAAGCACTCCTGAAACAAAAGAACGTTTGGCCACTCCAGCCGAACCCACTTCTCATTTCAATCAGCCCTTCACCACTTCGCTGCCTTTCTGCCTACCTCCTCCATGCCCAAGCTTCCTTCGGTGTCTGAGTTGATTGTGGGCGCCCAGCTCTCGTCCCACCTCGACCGCTCTCCTAACCACATGACAGTGAAGCACCTGGACTCGAGCCCCAGACTGGCTCACCCCGTGCTGCCTCACCTGGAAAAAAGCACTTTTGCCTCCTCGGTGCCGCCGCCTCTGGCGCCCTCGTTACATCCACCCGTGGCGTTTCCTGCTGTTCCCAACACCCTCCCGCTTCCACGTTCTCGCAATCCCTCGGTATCAAGCACTTACTCTG…
B11810	truncated	Clade I-III	CTAGCCGAACGAATAGACGAACGAAGCACTCCTGAAACAAAAGAACGTTTGGCCACTCCAGCCGAACCCACTTCTCATTTCAATCAGCCCTTCACCACTTCGCTGCCTTTCTGCCTACCTCCTCCATGCCCAAGCTTCCTTCGGTGTCTGAGTTGATTGTGGGCGCCCAGCTCTCGTCCCACCTCGACCGCTCTCCTAACCACATGACAGTGAAGCACCTGGACTCGAGCCCCAGACTGGCTCACCCCGTGCTGCCTCACCTGGAAAAAAGCACTTTTGCCTCCTCGGTGCCGCCGCCTCTGGCGCCCTCGTTACATCCACCCGTGGCGTTTCCTGCTGTTCCCAACACCCTCCCGCTTCCACGTTCTCGCAATCCCTCGGTATCAAGCACTTACTCTG…
AA-214	truncated	Clade I-III	CTAGCCGAACGAATAGACGAACGAAGCACTCCTGAAACAAAAGAACGTTTGGCCACTCCAGCCGAACCCACTTCTCATTTCAATCAGCCCTTCACCACTTCGCTGCCTTTCTGCCTACCTCCTCCATGCCCAAGCTTCCTTCGGTGTCTGAGTTGATTGTGGGCGCCCAGCTCTCGTCCCACCTCGACCGCTCTCCTAACCACATGACAGTGAAGCACCTGGACTCGAGCCCCAGACTGGCTCACCCCGTGCTGCCTCACCTGGAAAAAAGCACTTTTGCCTCCTCGGTGCCGCCGCCTCTGGCGCCCTCGTTACATCCACCCGTGGCGTTTCCTGCTGTTCCCAACACCCTCCCGCTTCCACGTTCTCGCAATCCCTCGGTATCAAGCACTTACTCTG…
AA-200	truncated	Clade I-III	CTAGCCGAACGAATAGACGAACGAAGCACTCCTGAAACAAAAGAACGTTTGGCCACTCCAGCCGAACCCACTTCTCATTTCAATCAGCCCTTCACCACTTCGCTGCCTTTCTGCCTACCTCCTCCATGCCCAAGCTTCCTTCGGTGTCTGAGTTGATTGTGGGCGCCCAGCTCTCGTCCCACCTCGACCGCTCTCCTAACCACATGACAGTGAAGCACCTGGACTCGAGCCCCAGACTGGCTCACCCCGTGCTGCCTCACCTGGAAAAAAGCACTTTTGCCTCCTCGGTGCCGCCGCCTCTGGCGCCCTCGTTACATCCACCCGTGGCGTTTCCTGCTGTTCCCAACACCCTCCCGCTTCCACGTTCTCGCAATCCCTCGGTATCAAGCACTTACTCTG…
AA-194	truncated	Clade I-III	CTAGCCGAACGAATAGACGAACGAAGCACTCCTGAAACAAAAGAACGTTTGGCCACTCCAGCCGAACCCACTTCTCATTTCAATCAGCCCTTCACCACTTCGCTGCCTTTCTGCCTACCTCCTCCATGCCCAAGCTTCCTTCGGTGTCTGAGTTGATTGTGGGCGCCCAGCTCTCGTCCCACCTCGACCGCTCTCCTAACCACATGACAGTGAAGCACCTGGACTCGAGCCCCAGACTGGCTCACCCCGTGCTGCCTCACCTGGAAAAAAGCACTTTTGCCTCCTCGGTGCCGCCGCCTCTGGCGCCCTCGTTACATCCACCCGTGGCGTTTCCTGCTGTTCCCAACACCCTCCCGCTTCCACGTTCTCGCAATCCCTCGGTATCAAGCACTTACTCTG…
B14147	wild type	Clade I-III	CTAGCCGAACGAATAGACGAACGAAGCACTCCTGAAACAAAAGAACGTTTGGCCACTCCAGCCGAACCCACTTCTCATTTCAATCAGCCCTTCACCACTTCGCTGCCTTTCTGCCTACCTCCTCCATGCCCAAGCTTCCTTCGGTGTCTGAGTTGATTGTGGGCGCCCAGCTCTCGTCCCACCTCGACCGCTCTCCTAACCACATGACAGTGAAGCACCTGGACTCGAGCCCCAGACTGGCTCACCCCGTGCTGCCTCACCTGGAAAAAAGCACTTTTGCCTCCTCGGTGCCGCCGCCTCTGGCGCCCTCGTTACATCCACCCGTGGCGTTTCCTGCTGTTCCCAACACCCTCCCGCTTCCACGTTCTCGCAATCCCTCGGTATCAAGCACTTACTCTG…
B13463	wild type	Clade II	CTAGCCGAACGAATAGACGAACGAAGCACTCCTGAAACAAAAGAACGTTTGGCCACTCCAGCCGAACCCACTTCTCATTTCAATCAGCCCTTCACCACTTCGCTGCCTTTCTGCCTACCTCCTCCATGCCCAAGCTTCCTTCGGTGTCTGAGTTGATTGTGGGCGCCCAGCTCTCGTCCCACCTCGACCGCTCTCCTAACCACATGACAGTGAAGCACCTGGACTCGAGCCCCAGACTGGCTCACCCCGTGCTGCCTCACCTGGAAAAAAGCACTTTTGCCTCCTCGGTGCCGCCGCCTCTGGCGCCCTCGTTACATCCACCCGTGGCGTTTCCTGCTGTTCCCAACACCCTCCCGCTTCCACGTTCTCGCAATCCCTCGGTATCAAGCACTTACTCTG…
B12082	wild type	Clade II	CTAGCCGAACGAATAGACGAACGAAGCACTCCTGAAACAAAAGAACGTTTGGCCACTCCAGCCGAACCCACTTCTCATTTCAATCAGCCCTTCACCACTTCGCTGCCTTTCTGCCTACCTCCTCCATGCCCAAGCTTCCTTCGGTGTCTGAGTTGATTGTGGGCGCCCAGCTCTCGTCCCACCTCGACCGCTCTCCTAACCACATGACAGTGAAGCACCTGGACTCGAGCCCCAGACTGGCTCACCCCGTGCTGCCTCACCTGGAAAAAAGCACTTTTGCCTCCTCGGTGCCGCCGCCTCTGGCGCCCTCGTTACATCCACCCGTGGCGTTTCCTGCTGTTCCCAACACCCTCCCGCTTCCACGTTCTCGCAATCCCTCGGTATCAAGCACTTACTCTG…
B12081	wild type	Clade II	CTAGCCGAACGAATAGACGAACGAAGCACTCCTGAAACAAAAGAACGTTTGGCCACTCCAGCCGAACCCACTTCTCATTTCAATCAGCCCTTCACCACTTCGCTGCCTTTCTGCCTACCTCCTCCATGCCCAAGCTTCCTTCGGTGTCTGAGTTGATTGTGGGCGCCCAGCTCTCGTCCCACCTCGACCGCTCTCCTAACCACATGACAGTGAAGCACCTGGACTCGAGCCCCAGACTGGCTCACCCCGTGCTGCCTCACCTGGAAAAAAGCACTTTTGCCTCCTCGGTGCCGCCGCCTCTGGCGCCCTCGTTACATCCACCCGTGGCGTTTCCTGCTGTTCCCAACACCCTCCCGCTTCCACGTTCTCGCAATCCCTCGGTATCAAGCACTTACTCTG…
B12043	wild type	Clade II	CTAGCCGAACGAATAGACGAACGAAGCACTCCTGAAACAAAAGAACGTTTGGCCACTCCAGCCGAACCCACTTCTCATTTCAATCAGCCCTTCACCACTTCGCTGCCTTTCTGCCTACCTCCTCCATGCCCAAGCTTCCTTCGGTGTCTGAGTTGATTGTGGGCGCCCAGCTCTCGTCCCACCTCGACCGCTCTCCTAACCACATGACAGTGAAGCACCTGGACTCGAGCCCCAGACTGGCTCACCCCGTGCTGCCTCACCTGGAAAAAAGCACTTTTGCCTCCTCGGTGCCGCCGCCTCTGGCGCCCTCGTTACATCCACCCGTGGCGTTTCCTGCTGTTCCCAACACCCTCCCGCTTCCACGTTCTCGCAATCCCTCGGTATCAAGCACTTACTCTG…
B12040	wild type	Clade II	CTAGCCGAACGAATAGACGAACGAAGCACTCCTGAAACAAAAGAACGTTTGGCCACTCCAGCCGAACCCACTTCTCATTTCAATCAGCCCTTCACCACTTCGCTGCCTTTCTGCCTACCTCCTCCATGCCCAAGCTTCCTTCGGTGTCTGAGTTGATTGTGGGCGCCCAGCTCTCGTCCCACCTCGACCGCTCTCCTAACCACATGACAGTGAAGCACCTGGACTCGAGCCCCAGACTGGCTCACCCCGTGCTGCCTCACCTGGAAAAAAGCACTTTTGCCTCCTCGGTGCCGCCGCCTCTGGCGCCCTCGTTACATCCACCCGTGGCGTTTCCTGCTGTTCCCAACACCCTCCCGCTTCCACGTTCTCGCAATCCCTCGGTATCAAGCACTTACTCTG…
B12342	wild type	Clade IV	CTAGCCGAACGAATAGACGAACGAAGCACTCCTGAAACAAAAGAACGTTTGGCCACTCCAGCCGAACCCACTTCTCATTTCAATCAGCCCTTCACCACTTCGCTGCCTTTCTGCCTACCTCCTCCATGCCCAAGCTTCCTTCGGTGTCTGAGTTGATTGTGGGCGCCCAGCTCTCGTCCCACCTCGACCGCTCTCCTAACCACATGACAGTGAAGCACCTGGACTCGAGCCCCAGACTGGCTCACCCCGTGCTGCCTCACCTGGAAAAAAGCACTTTTGCCTCCTCGGTGCCGCCGCCTCTGGCGCCCTCGTTACATCCACCCGTGGCGTTTCCTGCTGTTCCCAACACCCTCCCGCTTCCACGTTCTCGCAATCCCTCGGTATCAAGCACTTACTCTG…
B12338	wild type	Clade IV	CTAGCCGAACGAATAGACGAACGAAGCACTCCTGAAACAAAAGAACGTTTGGCCACTCCAGCCGAACCCACTTCTCATTTCAATCAGCCCTTCACCACTTCGCTGCCTTTCTGCCTACCTCCTCCATGCCCAAGCTTCCTTCGGTGTCTGAGTTGATTGTGGGCGCCCAGCTCTCGTCCCACCTCGACCGCTCTCCTAACCACATGACAGTGAAGCACCTGGACTCGAGCCCCAGACTGGCTCACCCCGTGCTGCCTCACCTGGAAAAAAGCACTTTTGCCTCCTCGGTGCCGCCGCCTCTGGCGCCCTCGTTACATCCACCCGTGGCGTTTCCTGCTGTTCCCAACACCCTCCCGCTTCCACGTTCTCGCAATCCCTCGGTATCAAGCACTTACTCTG…
B12337	wild type	Clade IV	CTAGCCGAACGAATAGACGAACGAAGCACTCCTGAAACAAAAGAACGTTTGGCCACTCCAGCCGAACCCACTTCTCATTTCAATCAGCCCTTCACCACTTCGCTGCCTTTCTGCCTACCTCCTCCATGCCCAAGCTTCCTTCGGTGTCTGAGTTGATTGTGGGCGCCCAGCTCTCGTCCCACCTCGACCGCTCTCCTAACCACATGACAGTGAAGCACCTGGACTCGAGCCCCAGACTGGCTCACCCCGTGCTGCCTCACCTGGAAAAAAGCACTTTTGCCTCCTCGGTGCCGCCGCCTCTGGCGCCCTCGTTACATCCACCCGTGGCGTTTCCTGCTGTTCCCAACACCCTCCCGCTTCCACGTTCTCGCAATCCCTCGGTATCAAGCACTTACTCTG…
B12336	wild type	Clade IV	CTAGCCGAACGAATAGACGAACGAAGCACTCCTGAAACAAAAGAACGTTTGGCCACTCCAGCCGAACCCACTTCTCATTTCAATCAGCCCTTCACCACTTCGCTGCCTTTCTGCCTACCTCCTCCATGCCCAAGCTTCCTTCGGTGTCTGAGTTGATTGTGGGCGCCCAGCTCTCGTCCCACCTCGACCGCTCTCCTAACCACATGACAGTGAAGCACCTGGACTCGAGCCCCAGACTGGCTCACCCCGTGCTGCCTCACCTGGAAAAAAGCACTTTTGCCTCCTCGGTGCCGCCGCCTCTGGCGCCCTCGTTACATCCACCCGTGGCGTTTCCTGCTGTTCCCAACACCCTCCCGCTTCCACGTTCTCGCAATCCCTCGGTATCAAGCACTTACTCTG…
B12335	wild type	Clade IV	CTAGCCGAACGAATAGACGAACGAAGCACTCCTGAAACAAAAGAACGTTTGGCCACTCCAGCCGAACCCACTTCTCATTTCAATCAGCCCTTCACCACTTCGCTGCCTTTCTGCCTACCTCCTCCATGCCCAAGCTTCCTTCGGTGTCTGAGTTGATTGTGGGCGCCCAGCTCTCGTCCCACCTCGACCGCTCTCCTAACCACATGACAGTGAAGCACCTGGACTCGAGCCCCAGACTGGCTCACCCCGTGCTGCCTCACCTGGAAAAAAGCACTTTTGCCTCCTCGGTGCCGCCGCCTCTGGCGCCCTCGTTACATCCACCCGTGGCGTTTCCTGCTGTTCCCAACACCCTCCCGCTTCCACGTTCTCGCAATCCCTCGGTATCAAGCACTTACTCTG…
B12333	wild type	Clade IV	CTAGCCGAACGAATAGACGAACGAAGCACTCCTGAAACAAAAGAACGTTTGGCCACTCCAGCCGAACCCACTTCTCATTTCAATCAGCCCTTCACCACTTCGCTGCCTTTCTGCCTACCTCCTCCATGCCCAAGCTTCCTTCGGTGTCTGAGTTGATTGTGGGCGCCCAGCTCTCGTCCCACCTCGACCGCTCTCCTAACCACATGACAGTGAAGCACCTGGACTCGAGCCCCAGACTGGCTCACCCCGTGCTGCCTCACCTGGAAAAAAGCACTTTTGCCTCCTCGGTGCCGCCGCCTCTGGCGCCCTCGTTACATCCACCCGTGGCGTTTCCTGCTGTTCCCAACACCCTCCCGCTTCCACGTTCTCGCAATCCCTCGGTATCAAGCACTTACTCTG…
B12332	wild type	Clade IV	CTAGCCGAACGAATAGACGAACGAAGCACTCCTGAAACAAAAGAACGTTTGGCCACTCCAGCCGAACCCACTTCTCATTTCAATCAGCCCTTCACCACTTCGCTGCCTTTCTGCCTACCTCCTCCATGCCCAAGCTTCCTTCGGTGTCTGAGTTGATTGTGGGCGCCCAGCTCTCGTCCCACCTCGACCGCTCTCCTAACCACATGACAGTGAAGCACCTGGACTCGAGCCCCAGACTGGCTCACCCCGTGCTGCCTCACCTGGAAAAAAGCACTTTTGCCTCCTCGGTGCCGCCGCCTCTGGCGCCCTCGTTACATCCACCCGTGGCGTTTCCTGCTGTTCCCAACACCCTCCCGCTTCCACGTTCTCGCAATCCCTCGGTATCAAGCACTTACTCTG…
B12331	wild type	Clade IV	CTAGCCGAACGAATAGACGAACGAAGCACTCCTGAAACAAAAGAACGTTTGGCCACTCCAGCCGAACCCACTTCTCATTTCAATCAGCCCTTCACCACTTCGCTGCCTTTCTGCCTACCTCCTCCATGCCCAAGCTTCCTTCGGTGTCTGAGTTGATTGTGGGCGCCCAGCTCTCGTCCCACCTCGACCGCTCTCCTAACCACATGACAGTGAAGCACCTGGACTCGAGCCCCAGACTGGCTCACCCCGTGCTGCCTCACCTGGAAAAAAGCACTTTTGCCTCCTCGGTGCCGCCGCCTCTGGCGCCCTCGTTACATCCACCCGTGGCGTTTCCTGCTGTTCCCAACACCCTCCCGCTTCCACGTTCTCGCAATCCCTCGGTATCAAGCACTTACTCTG…
B12330	wild type	Clade IV	CTAGCCGAACGAATAGACGAACGAAGCACTCCTGAAACAAAAGAACGTTTGGCCACTCCAGCCGAACCCACTTCTCATTTCAATCAGCCCTTCACCACTTCGCTGCCTTTCTGCCTACCTCCTCCATGCCCAAGCTTCCTTCGGTGTCTGAGTTGATTGTGGGCGCCCAGCTCTCGTCCCACCTCGACCGCTCTCCTAACCACATGACAGTGAAGCACCTGGACTCGAGCCCCAGACTGGCTCACCCCGTGCTGCCTCACCTGGAAAAAAGCACTTTTGCCTCCTCGGTGCCGCCGCCTCTGGCGCCCTCGTTACATCCACCCGTGGCGTTTCCTGCTGTTCCCAACACCCTCCCGCTTCCACGTTCTCGCAATCCCTCGGTATCAAGCACTTACTCTG…
B12329	wild type	Clade IV	CTAGCCGAACGAATAGACGAACGAAGCACTCCTGAAACAAAAGAACGTTTGGCCACTCCAGCCGAACCCACTTCTCATTTCAATCAGCCCTTCACCACTTCGCTGCCTTTCTGCCTACCTCCTCCATGCCCAAGCTTCCTTCGGTGTCTGAGTTGATTGTGGGCGCCCAGCTCTCGTCCCACCTCGACCGCTCTCCTAACCACATGACAGTGAAGCACCTGGACTCGAGCCCCAGACTGGCTCACCCCGTGCTGCCTCACCTGGAAAAAAGCACTTTTGCCTCCTCGGTGCCGCCGCCTCTGGCGCCCTCGTTACATCCACCCGTGGCGTTTCCTGCTGTTCCCAACACCCTCCCGCTTCCACGTTCTCGCAATCCCTCGGTATCAAGCACTTACTCTG…
B12328	wild type	Clade IV	CTAGCCGAACGAATAGACGAACGAAGCACTCCTGAAACAAAAGAACGTTTGGCCACTCCAGCCGAACCCACTTCTCATTTCAATCAGCCCTTCACCACTTCGCTGCCTTTCTGCCTACCTCCTCCATGCCCAAGCTTCCTTCGGTGTCTGAGTTGATTGTGGGCGCCCAGCTCTCGTCCCACCTCGACCGCTCTCCTAACCACATGACAGTGAAGCACCTGGACTCGAGCCCCAGACTGGCTCACCCCGTGCTGCCTCACCTGGAAAAAAGCACTTTTGCCTCCTCGGTGCCGCCGCCTCTGGCGCCCTCGTTACATCCACCCGTGGCGTTTCCTGCTGTTCCCAACACCCTCCCGCTTCCACGTTCTCGCAATCCCTCGGTATCAAGCACTTACTCTG…
B12327	wild type	Clade IV	CTAGCCGAACGAATAGACGAACGAAGCACTCCTGAAACAAAAGAACGTTTGGCCACTCCAGCCGAACCCACTTCTCATTTCAATCAGCCCTTCACCACTTCGCTGCCTTTCTGCCTACCTCCTCCATGCCCAAGCTTCCTTCGGTGTCTGAGTTGATTGTGGGCGCCCAGCTCTCGTCCCACCTCGACCGCTCTCCTAACCACATGACAGTGAAGCACCTGGACTCGAGCCCCAGACTGGCTCACCCCGTGCTGCCTCACCTGGAAAAAAGCACTTTTGCCTCCTCGGTGCCGCCGCCTCTGGCGCCCTCGTTACATCCACCCGTGGCGTTTCCTGCTGTTCCCAACACCCTCCCGCTTCCACGTTCTCGCAATCCCTCGGTATCAAGCACTTACTCTG…
B12326	wild type	Clade IV	CTAGCCGAACGAATAGACGAACGAAGCACTCCTGAAACAAAAGAACGTTTGGCCACTCCAGCCGAACCCACTTCTCATTTCAATCAGCCCTTCACCACTTCGCTGCCTTTCTGCCTACCTCCTCCATGCCCAAGCTTCCTTCGGTGTCTGAGTTGATTGTGGGCGCCCAGCTCTCGTCCCACCTCGACCGCTCTCCTAACCACATGACAGTGAAGCACCTGGACTCGAGCCCCAGACTGGCTCACCCCGTGCTGCCTCACCTGGAAAAAAGCACTTTTGCCTCCTCGGTGCCGCCGCCTCTGGCGCCCTCGTTACATCCACCCGTGGCGTTTCCTGCTGTTCCCAACACCCTCCCGCTTCCACGTTCTCGCAATCCCTCGGTATCAAGCACTTACTCTG…
B12325	wild type	Clade IV	CTAGCCGAACGAATAGACGAACGAAGCACTCCTGAAACAAAAGAACGTTTGGCCACTCCAGCCGAACCCACTTCTCATTTCAATCAGCCCTTCACCACTTCGCTGCCTTTCTGCCTACCTCCTCCATGCCCAAGCTTCCTTCGGTGTCTGAGTTGATTGTGGGCGCCCAGCTCTCGTCCCACCTCGACCGCTCTCCTAACCACATGACAGTGAAGCACCTGGACTCGAGCCCCAGACTGGCTCACCCCGTGCTGCCTCACCTGGAAAAAAGCACTTTTGCCTCCTCGGTGCCGCCGCCTCTGGCGCCCTCGTTACATCCACCCGTGGCGTTTCCTGCTGTTCCCAACACCCTCCCGCTTCCACGTTCTCGCAATCCCTCGGTATCAAGCACTTACTCTG…
B12324	wild type	Clade IV	CTAGCCGAACGAATAGACGAACGAAGCACTCCTGAAACAAAAGAACGTTTGGCCACTCCAGCCGAACCCACTTCTCATTTCAATCAGCCCTTCACCACTTCGCTGCCTTTCTGCCTACCTCCTCCATGCCCAAGCTTCCTTCGGTGTCTGAGTTGATTGTGGGCGCCCAGCTCTCGTCCCACCTCGACCGCTCTCCTAACCACATGACAGTGAAGCACCTGGACTCGAGCCCCAGACTGGCTCACCCCGTGCTGCCTCACCTGGAAAAAAGCACTTTTGCCTCCTCGGTGCCGCCGCCTCTGGCGCCCTCGTTACATCCACCCGTGGCGTTTCCTGCTGTTCCCAACACCCTCCCGCTTCCACGTTCTCGCAATCCCTCGGTATCAAGCACTTACTCTG…
B12323	wild type	Clade IV	CTAGCCGAACGAATAGACGAACGAAGCACTCCTGAAACAAAAGAACGTTTGGCCACTCCAGCCGAACCCACTTCTCATTTCAATCAGCCCTTCACCACTTCGCTGCCTTTCTGCCTACCTCCTCCATGCCCAAGCTTCCTTCGGTGTCTGAGTTGATTGTGGGCGCCCAGCTCTCGTCCCACCTCGACCGCTCTCCTAACCACATGACAGTGAAGCACCTGGACTCGAGCCCCAGACTGGCTCACCCCGTGCTGCCTCACCTGGAAAAAAGCACTTTTGCCTCCTCGGTGCCGCCGCCTCTGGCGCCCTCGTTACATCCACCCGTGGCGTTTCCTGCTGTTCCCAACACCCTCCCGCTTCCACGTTCTCGCAATCCCTCGGTATCAAGCACTTACTCTG…
B12322	wild type	Clade IV	CTAGCCGAACGAATAGACGAACGAAGCACTCCTGAAACAAAAGAACGTTTGGCCACTCCAGCCGAACCCACTTCTCATTTCAATCAGCCCTTCACCACTTCGCTGCCTTTCTGCCTACCTCCTCCATGCCCAAGCTTCGTTCGGTGTCTGAGTTGATTGTGGGCGCCCAGCTCTCGTCCCACCTCGACCGCTCTCCTAACCACATGACAGTGAAGCACCTGGACTCGAGCCCCAGACTGGCTCACCCCGTGCTGCCTCACCTGGAAAAAAGCACTTTTGCCTCCTCGGTGCCGCCGCCTCTGGCGCCCTCGTTACATCCACCCGTGGCGTTTCCTGCTGTTCCCAACACCCTCCCGCTTCCACGTTCTCGCAATCCCTCGGTATCAAGCACTTACTCTG…
B12321	wild type	Clade IV	CTAGCCGAACGAATAGACGAACGAAGCACTCCTGAAACAAAAGAACGTTTGGCCACTCCAGCCGAACCCACTTCTCATTTCAATCAGCCCTTCACCACTTCGCTGCCTTTCTGCCTACCTCCTCCATGCCCAAGCTTCCTTCGGTGTCTGAGTTGATTGTGGGCGCCCAGCTCTCGTCCCACCTCGACCGCTCTCCTAACCACATGACAGTGAAGCACCTGGACTCGAGCCCCAGACTGGCTCACCCCGTGCTGCCTCACCTGGAAAAAAGCACTTTTGCCTCCTCGGTGCCGCCGCCTCTGGCGCCCTCGTTACATCCACCCGTGGCGTTTCCTGCTGTTCCCAACACCCTCCCGCTTCCACGTTCTCGCAATCCCTCGGTATCAAGCACTTACTCTG…
B12320	wild type	Clade IV	CTAGCCGAACGAATAGACGAACGAAGCACTCCTGAAACAAAAGAACGTTTGGCCACTCCAGCCGAACCCACTTCTCATTTCAATCAGCCCTTCACCACTTCGCTGCCTTTCTGCCTACCTCCTCCATGCCCAAGCTTCCTTCGGTGTCTGAGTTGATTGTGGGCGCCCAGCTCTCGTCCCACCTCGACCGCTCTCCTAACCACATGACAGTGAAGCACCTGGACTCGAGCCCCAGACTGGCTCACCCCGTGCTGCCTCACCTGGAAAAAAGCACTTTTGCCTCCTCGGTGCCGCCGCCTCTGGCGCCCTCGTTACATCCACCCGTGGCGTTTCCTGCTGTTCCCAACACCCTCCCGCTTCCACGTTCTCGCAATCCCTCGGTATCAAGCACTTACTCTG…
B12319	wild type	Clade IV	CTAGCCGAACGAATAGACGAACGAAGCACTCCTGAAACAAAAGAACGTTTGGCCACTCCAGCCGAACCCACTTCTCATTTCAATCAGCCCTTCACCACTTCGCTGCCTTTCTGCCTACCTCCTCCATGCCCAAGCTTCGTTCGGTGTCTGAGTTGATTGTGGGCGCCCAGCTCTCGTCCCACCTCGACCGCTCTCCTAACCACATGACAGTGAAGCACCTGGACTCGAGCCCCAGACTGGCTCACCCCGTGCTGCCTCACCTGGAAAAAAGCACTTTTGCCTCCTCGGTGCCGCCGCCTCTGGCGCCCTCGTTACATCCACCCGTGGCGTTTCCTGCTGTTCCCAACACCCTCCCGCTTCCACGTTCTCGCAATCCCTCGGTATCAAGCACTTACTCTG…
B12318	wild type	Clade IV	CTAGCCGAACGAATAGACGAACGAAGCACTCCTGAAACAAAAGAACGTTTGGCCACTCCAGCCGAACCCACTTCTCATTTCAATCAGCCCTTCACCACTTCGCTGCCTTTCTGCCTACCTCCTCCATGCCCAAGCTTCGTTCGGTGTCTGAGTTGATTGTGGGCGCCCAGCTCTCGTCCCACCTCGACCGCTCTCCTAACCACATGACAGTGAAGCACCTGGACTCGAGCCCCAGACTGGCTCACCCCGTGCTGCCTCACCTGGAAAAAAGCACTTTTGCCTCCTCGGTGCCGCCGCCTCTGGCGCCCTCGTTACATCCACCCGTGGCGTTTCCTGCTGTTCCCAACACCCTCCCGCTTCCACGTTCTCGCAATCCCTCGGTATCAAGCACTTACTCTG…
B12317	wild type	Clade IV	CTAGCCGAACGAATAGACGAACGAAGCACTCCTGAAACAAAAGAACGTTTGGCCACTCCAGCCGAACCCACTTCTCATTTCAATCAGCCCTTCACCACTTCGCTGCCTTTCTGCCTACCTCCTCCATGCCCAAGCTTCCTTCGGTGTCTGAGTTGATTGTGGGCGCCCAGCTCTCGTCCCACCTCGACCGCTCTCCTAACCACATGACAGTGAAGCACCTGGACTCGAGCCCCAGACTGGCTCACCCCGTGCTGCCTCACCTGGAAAAAAGCACTTTTGCCTCCTCGGTGCCGCCGCCTCTGGCGCCCTCGTTACATCCACCCGTGGCGTTTCCTGCTGTTCCCAACACCCTCCCGCTTCCACGTTCTCGCAATCCCTCGGTATCAAGCACTTACTCTG…
B12316	wild type	Clade IV	CTAGCCGAACGAATAGACGAACGAAGCACTCCTGAAACAAAAGAACGTTTGGCCACTCCAGCCGAACCCACTTCTCATTTCAATCAGCCCTTCACCACTTCGCTGCCTTTCTGCCTACCTCCTCCATGCCCAAGCTTCCTTCGGTGTCTGAGTTGATTGTGGGCGCCCAGCTCTCGTCCCACCTCGACCGCTCTCCTAACCACATGACAGTGAAGCACCTGGACTCGAGCCCCAGACTGGCTCACCCCGTGCTGCCTCACCTGGAAAAAAGCACTTTTGCCTCCTCGGTGCCGCCGCCTCTGGCGCCCTCGTTACATCCACCCGTGGCGTTTCCTGCTGTTCCCAACACCCTCCCGCTTCCACGTTCTCGCAATCCCTCGGTATCAAGCACTTACTCTG…
B12308	wild type	Clade IV	CTAGCCGAACGAATAGACGAACGAAGCACTCCTGAAACAAAAGAACGTTTGGCCACTCCAGCCGAACCCACTTCTCATTTCAATCAGCCCTTCACCACTTCGCTGCCTTTCTGCCTACCTCCTCCATGCCCAAGCTTCCTTCGGTGTCTGAGTTGATTGTGGGCGCCCAGCTCTCGTCCCACCTCGACCGCTCTCCTAACCACATGACAGTGAAGCACCTGGACTCGAGCCCCAGACTGGCTCACCCCGTGCTGCCTCACCTGGAAAAAAGCACTTTTGCCTCCTCGGTGCCGCCGCCTCTGGCGCCCTCGTTACATCCACCCGTGGCGTTTCCTGCTGTTCCCAACACCCTCCCGCTTCCACGTTCTCGCAATCCCTCGGTATCAAGCACTTACTCTG…
B12307	wild type	Clade IV	CTAGCCGAACGAATAGACGAACGAAGCACTCCTGAAACAAAAGAACGTTTGGCCACTCCAGCCGAACCCACTTCTCATTTCAATCAGCCCTTCACCACTTCGCTGCCTTTCTGCCTACCTCCTCCATGCCCAAGCTTCCTTCGGTGTCTGAGTTGATTGTGGGCGCCCAGCTCTCGTCCCACCTCGACCGCTCTCCTAACCACATGACAGTGAAGCACCTGGACTCGAGCCCCAGACTGGCTCACCCCGTGCTGCCTCACCTGGAAAAAAGCACTTTTGCCTCCTCGGTGCCGCCGCCTCTGGCGCCCTCGTTACATCCACCCGTGGCGTTTCCTGCTGTTCCCAACACCCTCCCGCTTCCACGTTCTCGCAATCCCTCGGTATCAAGCACTTACTCTG…
B12306	wild type	Clade IV	CTAGCCGAACGAATAGACGAACGAAGCACTCCTGAAACAAAAGAACGTTTGGCCACTCCAGCCGAACCCACTTCTCATTTCAATCAGCCCTTCACCACTTCGCTGCCTTTCTGCCTACCTCCTCCATGCCCAAGCTTCCTTCGGTGTCTGAGTTGATTGTGGGCGCCCAGCTCTCGTCCCACCTCGACCGCTCTCCTAACCACATGACAGTGAAGCACCTGGACTCGAGCCCCAGACTGGCTCACCCCGTGCTGCCTCACCTGGAAAAAAGCACTTTTGCCTCCTCGGTGCCGCCGCCTCTGGCGCCCTCGTTACATCCACCCGTGGCGTTTCCTGCTGTTCCCAACACCCTCCCGCTTCCACGTTCTCGCAATCCCTCGGTATCAAGCACTTACTCTG…
B12305	wild type	Clade IV	CTAGCCGAACGAATAGACGAACGAAGCACTCCTGAAACAAAAGAACGTTTGGCCACTCCAGCCGAACCCACTTCTCATTTCAATCAGCCCTTCACCACTTCGCTGCCTTTCTGCCTACCTCCTCCATGCCCAAGCTTCGTTCGGTGTCTGAGTTGATTGTGGGCGCCCAGCTCTCGTCCCACCTCGACCGCTCTCCTAACCACATGACAGTGAAGCACCTGGACTCGAGCCCCAGACTGGCTCACCCCGTGCTGCCTCACCTGGAAAAAAGCACTTTTGCCTCCTCGGTGCCGCCGCCTCTGGCGCCCTCGTTACATCCACCCGTGGCGTTTCCTGCTGTTCCCAACACCCTCCCGCTTCCACGTTCTCGCAATCCCTCGGTATCAAGCACTTACTCTG…
B12304	wild type	Clade IV	CTAGCCGAACGAATAGACGAACGAAGCACTCCTGAAACAAAAGAACGTTTGGCCACTCCAGCCGAACCCACTTCTCATTTCAATCAGCCCTTCACCACTTCGCTGCCTTTCTGCCTACCTCCTCCATGCCCAAGCTTCCTTCGGTGTCTGAGTTGATTGTGGGCGCCCAGCTCTCGTCCCACCTCGACCGCTCTCCTAACCACATGACAGTGAAGCACCTGGACTCGAGCCCCAGACTGGCTCACCCCGTGCTGCCTCACCTGGAAAAAAGCACTTTTGCCTCCTCGGTGCCGCCGCCTCTGGCGCCCTCGTTACATCCACCCGTGGCGTTTCCTGCTGTTCCCAACACCCTCCCGCTTCCACGTTCTCGCAATCCCTCGGTATCAAGCACTTACTCTG…
B12303	wild type	Clade IV	CTAGCCGAACGAATAGACGAACGAAGCACTCCTGAAACAAAAGAACGTTTGGCCACTCCAGCCGAACCCACTTCTCATTTCAATCAGCCCTTCACCACTTCGCTGCCTTTCTGCCTACCTCCTCCATGCCCAAGCTTCCTTCGGTGTCTGAGTTGATTGTGGGCGCCCAGCTCTCGTCCCACCTCGACCGCTCTCCTAACCACATGACAGTGAAGCACCTGGACTCGAGCCCCAGACTGGCTCACCCCGTGCTGCCTCACCTGGAAAAAAGCACTTTTGCCTCCTCGGTGCCGCCGCCTCTGGCGCCCTCGTTACATCCACCCGTGGCGTTTCCTGCTGTTCCCAACACCCTCCCGCTTCCACGTTCTCGCAATCCCTCGGTATCAAGCACTTACTCTG…
B12300	wild type	Clade IV	CTAGCCGAACGAATAGACGAACGAAGCACTCCTGAAACAAAAGAACGTTTGGCCACTCCAGCCGAACCCACTTCTCATTTCAATCAGCCCTTCACCACTTCGCTGCCTTTCTGCCTACCTCCTCCATGCCCAAGCTTCCTTCGGTGTCTGAGTTGATTGTGGGCGCCCAGCTCTCGTCCCACCTCGACCGCTCTCCTAACCACATGACAGTGAAGCACCTGGACTCGAGCCCCAGACTGGCTCACCCCGTGCTGCCTCACCTGGAAAAAAGCACTTTTGCCTCCTCGGTGCCGCCGCCTCTGGCGCCCTCGTTACATCCACCCGTGGCGTTTCCTGCTGTTCCCAACACCCTCCCGCTTCCACGTTCTCGCAATCCCTCGGTATCAAGCACTTACTCTG…
B12297	wild type	Clade IV	CTAGCCGAACGAATAGACGAACGAAGCACTCCTGAAACAAAAGAACGTTTGGCCACTCCAGCCGAACCCACTTCTCATTTCAATCAGCCCTTCACCACTTCGCTGCCTTTCTGCCTACCTCCTCCATGCCCAAGCTTCGTTCGGTGTCTGAGTTGATTGTGGGCGCCCAGCTCTCGTCCCACCTCGACCGCTCTCCTAACCACATGACAGTGAAGCACCTGGACTCGAGCCCCAGACTGGCTCACCCCGTGCTGCCTCACCTGGAAAAAAGCACTTTTGCCTCCTCGGTGCCGCCGCCTCTGGCGCCCTCGTTACATCCACCCGTGGCGTTTCCTGCTGTTCCCAACACCCTCCCGCTTCCACGTTCTCGCAATCCCTCGGTATCAAGCACTTACTCTG…
B12296	wild type	Clade IV	CTAGCCGAACGAATAGACGAACGAAGCACTCCTGAAACAAAAGAACGTTTGGCCACTCCAGCCGAACCCACTTCTCATTTCAATCAGCCCTTCACCACTTCGCTGCCTTTCTGCCTACCTCCTCCATGCCCAAGCTTCGTTCGGTGTCTGAGTTGATTGTGGGCGCCCAGCTCTCGTCCCACCTCGACCGCTCTCCTAACCACATGACAGTGAAGCACCTGGACTCGAGCCCCAGACTGGCTCACCCCGTGCTGCCTCACCTGGAAAAAAGCACTTTTGCCTCCTCGGTGCCGCCGCCTCTGGCGCCCTCGTTACATCCACCCGTGGCGTTTCCTGCTGTTCCCAACACCCTCCCGCTTCCACGTTCTCGCAATCCCTCGGTATCAAGCACTTACTCTG…
B12293	wild type	Clade IV	CTAGCCGAACGAATAGACGAACGAAGCACTCCTGAAACAAAAGAACGTTTGGCCACTCCAGCCGAACCCACTTCTCATTTCAATCAGCCCTTCACCACTTCGCTGCCTTTCTGCCTACCTCCTCCATGCCCAAGCTTCGTTCGGTGTCTGAGTTGATTGTGGGCGCCCAGCTCTCGTCCCACCTCGACCGCTCTCCTAACCACATGACAGTGAAGCACCTGGACTCGAGCCCCAGACTGGCTCACCCCGTGCTGCCTCACCTGGAAAAAAGCACTTTTGCCTCCTCGGTGCCGCCGCCTCTGGCGCCCTCGTTACATCCACCCGTGGCGTTTCCTGCTGTTCCCAACACCCTCCCGCTTCCACGTTCTCGCAATCCCTCGGTATCAAGCACTTACTCTG…
B12291	wild type	Clade IV	CTAGCCGAACGAATAGACGAACGAAGCACTCCTGAAACAAAAGAACGTTTGGCCACTCCAGCCGAACCCACTTCTCATTTCAATCAGCCCTTCACCACTTCGCTGCCTTTCTGCCTACCTCCTCCATGCCCAAGCTTCCTTCGGTGTCTGAGTTGATTGTGGGCGCCCAGCTCTCGTCCCACCTCGACCGCTCTCCTAACCACATGACAGTGAAGCACCTGGACTCGAGCCCCAGACTGGCTCACCCCGTGCTGCCTCACCTGGAAAAAAGCACTTTTGCCTCCTCGGTGCCGCCGCCTCTGGCGCCCTCGTTACATCCACCCGTGGCGTTTCCTGCTGTTCCCAACACCCTCCCGCTTCCACGTTCTCGCAATCCCTCGGTATCAAGCACTTACTCTG…
B12284	wild type	Clade IV	CTAGCCGAACGAATAGACGAACGAAGCACTCCTGAAACAAAAGAACGTTTGGCCACTCCAGCCGAACCCACTTCTCATTTCAATCAGCCCTTCACCACTTCGCTGCCTTTCTGCCTACCTCCTCCATGCCCAAGCTTCCTTCGGTGTCTGAGTTGATTGTGGGCGCCCAGCTCTCGTCCCACCTCGACCGCTCTCCTAACCACATGACAGTGAAGCACCTGGACTCGAGCCCCAGACTGGCTCACCCCGTGCTGCCTCACCTGGAAAAAAGCACTTTTGCCTCCTCGGTGCCGCCGCCTCTGGCGCCCTCGTTACATCCACCCGTGGCGTTTCCTGCTGTTCCCAACACCCTCCCGCTTCCACGTTCTCGCAATCCCTCGGTATCAAGCACTTACTCTG…
B12279	wild type	Clade IV	CTAGCCGAACGAATAGACGAACGAAGCACTCCTGAAACAAAAGAACGTTTGGCCACTCCAGCCGAACCCACTTCTCATTTCAATCAGCCCTTCACCACTTCGCTGCCTTTCTGCCTACCTCCTCCATGCCCAAGCTTCGTTCGGTGTCTGAGTTGATTGTGGGCGCCCAGCTCTCGTCCCACCTCGACCGCTCTCCTAACCACATGACAGTGAAGCACCTGGACTCGAGCCCCAGACTGGCTCACCCCGTGCTGCCTCACCTGGAAAAAAGCACTTTTGCCTCCTCGGTGCCGCCGCCTCTGGCGCCCTCGTTACATCCACCCGTGGCGTTTCCTGCTGTTCCCAACACCCTCCCGCTTCCACGTTCTCGCAATCCCTCGGTATCAAGCACTTACTCTG…
B12277	wild type	Clade IV	CTAGCCGAACGAATAGACGAACGAAGCACTCCTGAAACAAAAGAACGTTTGGCCACTCCAGCCGAACCCACTTCTCATTTCAATCAGCCCTTCACCACTTCGCTGCCTTTCTGCCTACCTCCTCCATGCCCAAGCTTCCTTCGGTGTCTGAGTTGATTGTGGGCGCCCAGCTCTCGTCCCACCTCGACCGCTCTCCTAACCACATGACAGTGAAGCACCTGGACTCGAGCCCCAGACTGGCTCACCCCGTGCTGCCTCACCTGGAAAAAAGCACTTTTGCCTCCTCGGTGCCGCCGCCTCTGGCGCCCTCGTTACATCCACCCGTGGCGTTTCCTGCTGTTCCCAACACCCTCCCGCTTCCACGTTCTCGCAATCCCTCGGTATCAAGCACTTACTCTG…
B12272	wild type	Clade IV	CTAGCCGAACGAATAGACGAACGAAGCACTCCTGAAACAAAAGAACGTTTGGCCACTCCAGCCGAACCCACTTCTCATTTCAATCAGCCCTTCACCACTTCGCTGCCTTTCTGCCTACCTCCTCCATGCCCAAGCTTCCTTCGGTGTCTGAGTTGATTGTGGGCGCCCAGCTCTCGTCCCACCTCGACCGCTCTCCTAACCACATGACAGTGAAGCACCTGGACTCGAGCCCCAGACTGGCTCACCCCGTGCTGCCTCACCTGGAAAAAAGCACTTTTGCCTCCTCGGTGCCGCCGCCTCTGGCGCCCTCGTTACATCCACCCGTGGCGTTTCCTGCTGTTCCCAACACCCTCCCGCTTCCACGTTCTCGCAATCCCTCGGTATCAAGCACTTACTCTG…
B12188	wild type	Clade IV	CTAGCCGAACGAATAGACGAACGAAGCACTCCTGAAACAAAAGAACGTTTGGCCACTCCAGCCGAACCCACTTCTCATTTCAATCAGCCCTTCACCACTTCGCTGCCTTTCTGCCTACCTCCTCCATGCCCAAGCTTCGTTCGGTGTCTGAGTTGATTGTGGGCGCCCAGCTCTCGTCCCACCTCGACCGCTCTCCTAACCACATGACAGTGAAGCACCTGGACTCGAGCCCCAGACTGGCTCACCCCGTGCTGCCTCACCTGGAAAAAAGCACTTTTGCCTCCTCGGTGCCGCCGCCTCTGGCGCCCTCGTTACATCCACCCGTGGCGTTTCCTGCTGTTCCCAACACCCTCCCGCTTCCACGTTCTCGCAATCCCTCGGTATCAAGCACTTACTCTG…
B12187	wild type	Clade IV	CTAGCCGAACGAATAGACGAACGAAGCACTCCTGAAACAAAAGAACGTTTGGCCACTCCAGCCGAACCCACTTCTCATTTCAATCAGCCCTTCACCACTTCGCTGCCTTTCTGCCTACCTCCTCCATGCCCAAGCTTCGTTCGGTGTCTGAGTTGATTGTGGGCGCCCAGCTCTCGTCCCACCTCGACCGCTCTCCTAACCACATGACAGTGAAGCACCTGGACTCGAGCCCCAGACTGGCTCACCCCGTGCTGCCTCACCTGGAAAAAAGCACTTTTGCCTCCTCGGTGCCGCCGCCTCTGGCGCCCTCGTTACATCCACCCGTGGCGTTTCCTGCTGTTCCCAACACCCTCCCGCTTCCACGTTCTCGCAATCCCTCGGTATCAAGCACTTACTCTG…
B12186	wild type	Clade IV	CTAGCCGAACGAATAGACGAACGAAGCACTCCTGAAACAAAAGAACGTTTGGCCACTCCAGCCGAACCCACTTCTCATTTCAATCAGCCCTTCACCACTTCGCTGCCTTTCTGCCTACCTCCTCCATGCCCAAGCTTCCTTCGGTGTCTGAGTTGATTGTGGGCGCCCAGCTCTCGTCCCACCTCGACCGCTCTCCTAACCACATGACAGTGAAGCACCTGGACTCGAGCCCCAGACTGGCTCACCCCGTGCTGCCTCACCTGGAAAAAAGCACTTTTGCCTCCTCGGTGCCGCCGCCTCTGGCGCCCTCGTTACATCCACCCGTGGCGTTTCCTGCTGTTCCCAACACCCTCCCGCTTCCACGTTCTCGCAATCCCTCGGTATCAAGCACTTACTCTG…
B12183	wild type	Clade IV	CTAGCCGAACGAATAGACGAACGAAGCACTCCTGAAACAAAAGAACGTTTGGCCACTCCAGCCGAACCCACTTCTCATTTCAATCAGCCCTTCACCACTTCGCTGCCTTTCTGCCTACCTCCTCCATGCCCAAGCTTCCTTCGGTGTCTGAGTTGATTGTGGGCGCCCAGCTCTCGTCCCACCTCGACCGCTCTCCTAACCACATGACAGTGAAGCACCTGGACTCGAGCCCCAGACTGGCTCACCCCGTGCTGCCTCACCTGGAAAAAAGCACTTTTGCCTCCTCGGTGCCGCCGCCTCTGGCGCCCTCGTTACATCCACCCGTGGCGTTTCCTGCTGTTCCCAACACCCTCCCGCTTCCACGTTCTCGCAATCCCTCGGTATCAAGCACTTACTCTG…
B12182	wild type	Clade IV	CTAGCCGAACGAATAGACGAACGAAGCACTCCTGAAACAAAAGAACGTTTGGCCACTCCAGCCGAACCCACTTCTCATTTCAATCAGCCCTTCACCACTTCGCTGCCTTTCTGCCTACCTCCTCCATGCCCAAGCTTCCTTCGGTGTCTGAGTTGATTGTGGGCGCCCAGCTCTCGTCCCACCTCGACCGCTCTCCTAACCACATGACAGTGAAGCACCTGGACTCGAGCCCCAGACTGGCTCACCCCGTGCTGCCTCACCTGGAAAAAAGCACTTTTGCCTCCTCGGTGCCGCCGCCTCTGGCGCCCTCGTTACATCCACCCGTGGCGTTTCCTGCTGTTCCCAACACCCTCCCGCTTCCACGTTCTCGCAATCCCTCGGTATCAAGCACTTACTCTG…
B12181	wild type	Clade IV	CTAGCCGAACGAATAGACGAACGAAGCACTCCTGAAACAAAAGAACGTTTGGCCACTCCAGCCGAACCCACTTCTCATTTCAATCAGCCCTTCACCACTTCGCTGCCTTTCTGCCTACCTCCTCCATGCCCAAGCTTCCTTCGGTGTCTGAGTTGATTGTGGGCGCCCAGCTCTCGTCCCACCTCGACCGCTCTCCTAACCACATGACAGTGAAGCACCTGGACTCGAGCCCCAGACTGGCTCACCCCGTGCTGCCTCACCTGGAAAAAAGCACTTTTGCCTCCTCGGTGCCGCCGCCTCTGGCGCCCTCGTTACATCCACCCGTGGCGTTTCCTGCTGTTCCCAACACCCTCCCGCTTCCACGTTCTCGCAATCCCTCGGTATCAAGCACTTACTCTG…
B12179	wild type	Clade IV	CTAGCCGAACGAATAGACGAACGAAGCACTCCTGAAACAAAAGAACGTTTGGCCACTCCAGCCGAACCCACTTCTCATTTCAATCAGCCCTTCACCACTTCGCTGCCTTTCTGCCTACCTCCTCCATGCCCAAGCTTCCTTCGGTGTCTGAGTTGATTGTGGGCGCCCAGCTCTCGTCCCACCTCGACCGCTCTCCTAACCACATGACAGTGAAGCACCTGGACTCGAGCCCCAGACTGGCTCACCCCGTGCTGCCTCACCTGGAAAAAAGCACTTTTGCCTCCTCGGTGCCGCCGCCTCTGGCGCCCTCGTTACATCCACCCGTGGCGTTTCCTGCTGTTCCCAACACCCTCCCGCTTCCACGTTCTCGCAATCCCTCGGTATCAAGCACTTACTCTG…
B12178	wild type	Clade IV	CTAGCCGAACGAATAGACGAACGAAGCACTCCTGAAACAAAAGAACGTTTGGCCACTCCAGCCGAACCCACTTCTCATTTCAATCAGCCCTTCACCACTTCGCTGCCTTTCTGCCTACCTCCTCCATGCCCAAGCTTCCTTCGGTGTCTGAGTTGATTGTGGGCGCCCAGCTCTCGTCCCACCTCGACCGCTCTCCTAACCACATGACAGTGAAGCACCTGGACTCGAGCCCCAGACTGGCTCACCCCGTGCTGCCTCACCTGGAAAAAAGCACTTTTGCCTCCTCGGTGCCGCCGCCTCTGGCGCCCTCGTTACATCCACCCGTGGCGTTTCCTGCTGTTCCCAACACCCTCCCGCTTCCACGTTCTCGCAATCCCTCGGTATCAAGCACTTACTCTG…
B12177	wild type	Clade IV	CTAGCCGAACGAATAGACGAACGAAGCACTCCTGAAACAAAAGAACGTTTGGCCACTCCAGCCGAACCCACTTCTCATTTCAATCAGCCCTTCACCACTTCGCTGCCTTTCTGCCTACCTCCTCCATGCCCAAGCTTCCTTCGGTGTCTGAGTTGATTGTGGGCGCCCAGCTCTCGTCCCACCTCGACCGCTCTCCTAACCACATGACAGTGAAGCACCTGGACTCGAGCCCCAGACTGGCTCACCCCGTGCTGCCTCACCTGGAAAAAAGCACTTTTGCCTCCTCGGTGCCGCCGCCTCTGGCGCCCTCGTTACATCCACCCGTGGCGTTTCCTGCTGTTCCCAACACCCTCCCGCTTCCACGTTCTCGCAATCCCTCGGTATCAAGCACTTACTCTG…
B12176	wild type	Clade IV	CTAGCCGAACGAATAGACGAACGAAGCACTCCTGAAACAAAAGAACGTTTGGCCACTCCAGCCGAACCCACTTCTCATTTCAATCAGCCCTTCACCACTTCGCTGCCTTTCTGCCTACCTCCTCCATGCCCAAGCTTCCTTCGGTGTCTGAGTTGATTGTGGGCGCCCAGCTCTCGTCCCACCTCGACCGCTCTCCTAACCACATGACAGTGAAGCACCTGGACTCGAGCCCCAGACTGGCTCACCCCGTGCTGCCTCACCTGGAAAAAAGCACTTTTGCCTCCTCGGTGCCGCCGCCTCTGGCGCCCTCGTTACATCCACCCGTGGCGTTTCCTGCTGTTCCCAACACCCTCCCGCTTCCACGTTCTCGCAATCCCTCGGTATCAAGCACTTACTCTG…
B12175	wild type	Clade IV	CTAGCCGAACGAATAGACGAACGAAGCACTCCTGAAACAAAAGAACGTTTGGCCACTCCAGCCGAACCCACTTCTCATTTCAATCAGCCCTTCACCACTTCGCTGCCTTTCTGCCTACCTCCTCCATGCCCAAGCTTCCTTCGGTGTCTGAGTTGATTGTGGGCGCCCAGCTCTCGTCCCACCTCGACCGCTCTCCTAACCACATGACAGTGAAGCACCTGGACTCGAGCCCCAGACTGGCTCACCCCGTGCTGCCTCACCTGGAAAAAAGCACTTTTGCCTCCTCGGTGCCGCCGCCTCTGGCGCCCTCGTTACATCCACCCGTGGCGTTTCCTGCTGTTCCCAACACCCTCCCGCTTCCACGTTCTCGCAATCCCTCGGTATCAAGCACTTACTCTG…
B12172	wild type	Clade IV	CTAGCCGAACGAATAGACGAACGAAGCACTCCTGAAACAAAAGAACGTTTGGCCACTCCAGCCGAACCCACTTCTCATTTCAATCAGCCCTTCACCACTTCGCTGCCTTTCTGCCTACCTCCTCCATGCCCAAGCTTCGTTCGGTGTCTGAGTTGATTGTGGGCGCCCAGCTCTCGTCCCACCTCGACCGCTCTCCTAACCACATGACAGTGAAGCACCTGGACTCGAGCCCCAGACTGGCTCACCCCGTGCTGCCTCACCTGGAAAAAAGCACTTTTGCCTCCTCGGTGCCGCCGCCTCTGGCGCCCTCGTTACATCCACCCGTGGCGTTTCCTGCTGTTCCCAACACCCTCCCGCTTCCACGTTCTCGCAATCCCTCGGTATCAAGCACTTACTCTG…
B12171	wild type	Clade IV	CTAGCCGAACGAATAGACGAACGAAGCACTCCTGAAACAAAAGAACGTTTGGCCACTCCAGCCGAACCCACTTCTCATTTCAATCAGCCCTTCACCACTTCGCTGCCTTTCTGCCTACCTCCTCCATGCCCAAGCTTCGTTCGGTGTCTGAGTTGATTGTGGGCGCCCAGCTCTCGTCCCACCTCGACCGCTCTCCTAACCACATGACAGTGAAGCACCTGGACTCGAGCCCCAGACTGGCTCACCCCGTGCTGCCTCACCTGGAAAAAAGCACTTTTGCCTCCTCGGTGCCGCCGCCTCTGGCGCCCTCGTTACATCCACCCGTGGCGTTTCCTGCTGTTCCCAACACCCTCCCGCTTCCACGTTCTCGCAATCCCTCGGTATCAAGCACTTACTCTG…
B12169	wild type	Clade IV	CTAGCCGAACGAATAGACGAACGAAGCACTCCTGAAACAAAAGAACGTTTGGCCACTCCAGCCGAACCCACTTCTCATTTCAATCAGCCCTTCACCACTTCGCTGCCTTTCTGCCTACCTCCTCCATGCCCAAGCTTCCTTCGGTGTCTGAGTTGATTGTGGGCGCCCAGCTCTCGTCCCACCTCGACCGCTCTCCTAACCACATGACAGTGAAGCACCTGGACTCGAGCCCCAGACTGGCTCACCCCGTGCTGCCTCACCTGGAAAAAAGCACTTTTGCCTCCTCGGTGCCGCCGCCTCTGGCGCCCTCGTTACATCCACCCGTGGCGTTTCCTGCTGTTCCCAACACCCTCCCGCTTCCACGTTCTCGCAATCCCTCGGTATCAAGCACTTACTCTG…
B12168	wild type	Clade IV	CTAGCCGAACGAATAGACGAACGAAGCACTCCTGAAACAAAAGAACGTTTGGCCACTCCAGCCGAACCCACTTCTCATTTCAATCAGCCCTTCACCACTTCGCTGCCTTTCTGCCTACCTCCTCCATGCCCAAGCTTCGTTCGGTGTCTGAGTTGATTGTGGGCGCCCAGCTCTCGTCCCACCTCGACCGCTCTCCTAACCACATGACAGTGAAGCACCTGGACTCGAGCCCCAGACTGGCTCACCCCGTGCTGCCTCACCTGGAAAAAAGCACTTTTGCCTCCTCGGTGCCGCCGCCTCTGGCGCCCTCGTTACATCCACCCGTGGCGTTTCCTGCTGTTCCCAACACCCTCCCGCTTCCACGTTCTCGCAATCCCTCGGTATCAAGCACTTACTCTG…
B12167	wild type	Clade IV	CTAGCCGAACGAATAGACGAACGAAGCACTCCTGAAACAAAAGAACGTTTGGCCACTCCAGCCGAACCCACTTCTCATTTCAATCAGCCCTTCACCACTTCGCTGCCTTTCTGCCTACCTCCTCCATGCCCAAGCTTCCTTCGGTGTCTGAGTTGATTGTGGGCGCCCAGCTCTCGTCCCACCTCGACCGCTCTCCTAACCACATGACAGTGAAGCACCTGGACTCGAGCCCCAGACTGGCTCACCCCGTGCTGCCTCACCTGGAAAAAAGCACTTTTGCCTCCTCGGTGCCGCCGCCTCTGGCGCCCTCGTTACATCCACCCGTGGCGTTTCCTGCTGTTCCCAACACCCTCCCGCTTCCACGTTCTCGCAATCCCTCGGTATCAAGCACTTACTCTG…
B12166	wild type	Clade IV	CTAGCCGAACGAATAGACGAACGAAGCACTCCTGAAACAAAAGAACGTTTGGCCACTCCAGCCGAACCCACTTCTCATTTCAATCAGCCCTTCACCACTTCGCTGCCTTTCTGCCTACCTCCTCCATGCCCAAGCTTCCTTCGGTGTCTGAGTTGATTGTGGGCGCCCAGCTCTCGTCCCACCTCGACCGCTCTCCTAACCACATGACAGTGAAGCACCTGGACTCGAGCCCCAGACTGGCTCACCCCGTGCTGCCTCACCTGGAAAAAAGCACTTTTGCCTCCTCGGTGCCGCCGCCTCTGGCGCCCTCGTTACATCCACCCGTGGCGTTTCCTGCTGTTCCCAACACCCTCCCGCTTCCACGTTCTCGCAATCCCTCGGTATCAAGCACTTACTCTG…
B12165	wild type	Clade IV	CTAGCCGAACGAATAGACGAACGAAGCACTCCTGAAACAAAAGAACGTTTGGCCACTCCAGCCGAACCCACTTCTCATTTCAATCAGCCCTTCACCACTTCGCTGCCTTTCTGCCTACCTCCTCCATGCCCAAGCTTCCTTCGGTGTCTGAGTTGATTGTGGGCGCCCAGCTCTCGTCCCACCTCGACCGCTCTCCTAACCACATGACAGTGAAGCACCTGGACTCGAGCCCCAGACTGGCTCACCCCGTGCTGCCTCACCTGGAAAAAAGCACTTTTGCCTCCTCGGTGCCGCCGCCTCTGGCGCCCTCGTTACATCCACCCGTGGCGTTTCCTGCTGTTCCCAACACCCTCCCGCTTCCACGTTCTCGCAATCCCTCGGTATCAAGCACTTACTCTG…
B12162	wild type	Clade IV	CTAGCCGAACGAATAGACGAACGAAGCACTCCTGAAACAAAAGAACGTTTGGCCACTCCAGCCGAACCCACTTCTCATTTCAATCAGCCCTTCACCACTTCGCTGCCTTTCTGCCTACCTCCTCCATGCCCAAGCTTCCTTCGGTGTCTGAGTTGATTGTGGGCGCCCAGCTCTCGTCCCACCTCGACCGCTCTCCTAACCACATGACAGTGAAGCACCTGGACTCGAGCCCCAGACTGGCTCACCCCGTGCTGCCTCACCTGGAAAAAAGCACTTTTGCCTCCTCGGTGCCGCCGCCTCTGGCGCCCTCGTTACATCCACCCGTGGCGTTTCCTGCTGTTCCCAACACCCTCCCGCTTCCACGTTCTCGCAATCCCTCGGTATCAAGCACTTACTCTG…
B12161	wild type	Clade IV	CTAGCCGAACGAATAGACGAACGAAGCACTCCTGAAACAAAAGAACGTTTGGCCACTCCAGCCGAACCCACTTCTCATTTCAATCAGCCCTTCACCACTTCGCTGCCTTTCTGCCTACCTCCTCCATGCCCAAGCTTCCTTCGGTGTCTGAGTTGATTGTGGGCGCCCAGCTCTCGTCCCACCTCGACCGCTCTCCTAACCACATGACAGTGAAGCACCTGGACTCGAGCCCCAGACTGGCTCACCCCGTGCTGCCTCACCTGGAAAAAAGCACTTTTGCCTCCTCGGTGCCGCCGCCTCTGGCGCCCTCGTTACATCCACCCGTGGCGTTTCCTGCTGTTCCCAACACCCTCCCGCTTCCACGTTCTCGCAATCCCTCGGTATCAAGCACTTACTCTG…
B12160	wild type	Clade IV	CTAGCCGAACGAATAGACGAACGAAGCACTCCTGAAACAAAAGAACGTTTGGCCACTCCAGCCGAACCCACTTCTCATTTCAATCAGCCCTTCACCACTTCGCTGCCTTTCTGCCTACCTCCTCCATGCCCAAGCTTCCTTCGGTGTCTGAGTTGATTGTGGGCGCCCAGCTCTCGTCCCACCTCGACCGCTCTCCTAACCACATGACAGTGAAGCACCTGGACTCGAGCCCCAGACTGGCTCACCCCGTGCTGCCTCACCTGGAAAAAAGCACTTTTGCCTCCTCGGTGCCGCCGCCTCTGGCGCCCTCGTTACATCCACCCGTGGCGTTTCCTGCTGTTCCCAACACCCTCCCGCTTCCACGTTCTCGCAATCCCTCGGTATCAAGCACTTACTCTG…
B12157	wild type	Clade IV	CTAGCCGAACGAATAGACGAACGAAGCACTCCTGAAACAAAAGAACGTTTGGCCACTCCAGCCGAACCCACTTCTCATTTCAATCAGCCCTTCACCACTTCGCTGCCTTTCTGCCTACCTCCTCCATGCCCAAGCTTCCTTCGGTGTCTGAGTTGATTGTGGGCGCCCAGCTCTCGTCCCACCTCGACCGCTCTCCTAACCACATGACAGTGAAGCACCTGGACTCGAGCCCCAGACTGGCTCACCCCGTGCTGCCTCACCTGGAAAAAAGCACTTTTGCCTCCTCGGTGCCGCCGCCTCTGGCGCCCTCGTTACATCCACCCGTGGCGTTTCCTGCTGTTCCCAACACCCTCCCGCTTCCACGTTCTCGCAATCCCTCGGTATCAAGCACTTACTCTG…
B12155	wild type	Clade IV	CTAGCCGAACGAATAGACGAACGAAGCACTCCTGAAACAAAAGAACGTTTGGCCACTCCAGCCGAACCCACTTCTCATTTCAATCAGCCCTTCACCACTTCGCTGCCTTTCTGCCTACCTCCTCCATGCCCAAGCTTCCTTCGGTGTCTGAGTTGATTGTGGGCGCCCAGCTCTCGTCCCACCTCGACCGCTCTCCTAACCACATGACAGTGAAGCACCTGGACTCGAGCCCCAGACTGGCTCACCCCGTGCTGCCTCACCTGGAAAAAAGCACTTTTGCCTCCTCGGTGCCGCCGCCTCTGGCGCCCTCGTTACATCCACCCGTGGCGTTTCCTGCTGTTCCCAACACCCTCCCGCTTCCACGTTCTCGCAATCCCTCGGTATCAAGCACTTACTCTG…
B12154	wild type	Clade IV	CTAGCCGAACGAATAGACGAACGAAGCACTCCTGAAACAAAAGAACGTTTGGCCACTCCAGCCGAACCCACTTCTCATTTCAATCAGCCCTTCACCACTTCGCTGCCTTTCTGCCTAGCTCCTTCATGCCCAAGCTTCCTTCGGTGTCTGAGTTGATTGTGGGCGCCCAGCTCTCGTCCCACCTCGACCGCTCTCCTAACCACATGACAGTGAAGCACCTGGACTCGAGCCCCAGACTGGCTCACCCCGTGCTGCCTCACCTGGAAAAAAGCACTTTTGCCTCCTCGGTGCCGCCGCCTCTGGCGCCATCGTTACATCCACCCGTGGCGTTTCCTGCTGTTCCCAACACCCTCCCGCTCCCACGTTCTCGCAATCCCTCGGTATCAAGCACTTACTCCG…
B12153	wild type	Clade IV	CTAGCCGAACGAATAGACGAACGAAGCACTCCTGAAACAAAAGAACGTTTGGCCACTCCAGCCGAACCCACTTCTCATTTCAATCAGCCCTTCACCACTTCGCTGCCTTTCTGCCTAGCTCCTTCATGCCCAAGCTTCCTTCGGTGTCTGAGTTGATTGTGGGCGCCCAGCTCTCGTCCCACCTCGACCGCTCTCCTAACCACATGACAGTGAAGCACCTGGACTCGAGCCCCAGACTGGCTCACCCCGTGCTGCCTCACCTGGAAAAAAGCACTTTTGCCTCCTCGGTGCCGCCGCCTCTGGCGCCATCGTTACATCCACCCGTGGCGTTTCCTGCTGTTCCCAACACCCTCCCGCTCCCACGTTCTCGCAATCCCTCGGTATCAAGCACTTACTCCG…
B12150	wild type	Clade IV	CTAGCCGAACGAATAGACGAACGAAGCACTCCTGAAACAAAAGAACGTTTGGCCACTCCAGCCGAACCCACTTCTCATTTCAATCAGCCCTTCACCACTTCGCTGCCTTTCTGCCTACCTCCTCCATGCCCAAGCTTCCTTCGGTGTCTGAGTTGATTGTGGGCGCCCAGCTCTCGTCCCACCTCGACCGCTCTCCTAACCACATGACAGTGAAGCACCTGGACTCGAGCCCCAGACTGGCTCACCCCGTGCTGCCTCACCTGGAAAAAAGCACTTTTGCCTCCTCGGTGCCGCCGCCTCTGGCGCCCTCGTTACATCCACCCGTGGCGTTTCCTGCTGTTCCCAACACCCTCCCGCTTCCACGTTCTCGCAATCCCTCGGTATCAAGCACTTACTCTG…
B12148	wild type	Clade IV	CTAGCCGAACGAATAGACGAACGAAGCACTCCTGAAACAAAAGAACGTTTGGCCACTCCAGCCGAACCCACTTCTCATTTCAATCAGCCCTTCACCACTTCGCTGCCTTTCTGCCTACCTCCTCCATGCCCAAGCTTCCTTCGGTGTCTGAGTTGATTGTGGGCGCCCAGCTCTCGTCCCACCTCGACCGCTCTCCTAACCACATGACAGTGAAGCACCTGGACTCGAGCCCCAGACTGGCTCACCCCGTGCTGCCTCACCTGGAAAAAAGCACTTTTGCCTCCTCGGTGCCGCCGCCTCTGGCGCCCTCGTTACATCCACCCGTGGCGTTTCCTGCTGTTCCCAACACCCTCCCGCTTCCACGTTCTCGCAATCCCTCGGTATCAAGCACTTACTCTG…
B12146	wild type	Clade IV	CTAGCCGAACGAATAGACGAACGAAGCACTCCTGAAACAAAAGAACGTTTGGCCACTCCAGCCGAACCCACTTCTCATTTCAATCAGCCCTTCACCACTTCGCTGCCTTTCTGCCTACCTCCTCCATGCCCAAGCTTCCTTCGGTGTCTGAGTTGATTGTGGGCGCCCAGCTCTCGTCCCACCTCGACCGCTCTCCTAACCACATGACAGTGAAGCACCTGGACTCGAGCCCCAGACTGGCTCACCCCGTGCTGCCTCACCTGGAAAAAAGCACTTTTGCCTCCTCGGTGCCGCCGCCTCTGGCGCCCTCGTTACATCCACCCGTGGCGTTTCCTGCTGTTCCCAACACCCTCCCGCTTCCACGTTCTCGCAATCCCTCGGTATCAAGCACTTACTCTG…
B12144	wild type	Clade IV	CTAGCCGAACGAATAGACGAACGAAGCACTCCTGAAACAAAAGAACGTTTGGCCACTCCAGCCGAACCCACTTCTCATTTCAATCAGCCCTTCACCACTTCGCTGCCTTTCTGCCTACCTCCTCCATGCCCAAGCTTCCTTCGGTGTCTGAGTTGATTGTGGGCGCCCAGCTCTCGTCCCACCTCGACCGCTCTCCTAACCACATGACAGTGAAGCACCTGGACTCGAGCCCCAGACTGGCTCACCCCGTGCTGCCTCACCTGGAAAAAAGCACTTTTGCCTCCTCGGTGCCGCCGCCTCTGGCGCCCTCGTTACATCCACCCGTGGCGTTTCCTGCTGTTCCCAACACCCTCCCGCTTCCACGTTCTCGCAATCCCTCGGTATCAAGCACTTACTCTG…
B12142	wild type	Clade IV	CTAGCCGAACGAATAGACGAACGAAGCACTCCTGAAACAAAAGAACGTTTGGCCACTCCAGCCGAACCCACTTCTCATTTCAATCAGCCCTTCACCACTTCGCTGCCTTTCTGCCTACCTCCTCCATGCCCAAGCTTCCTTCGGTGTCTGAGTTGATTGTGGGCGCCCAGCTCTCGTCCCACCTCGACCGCTCTCCTAACCACATGACAGTGAAGCACCTGGACTCGAGCCCCAGACTGGCTCACCCCGTGCTGCCTCACCTGGAAAAAAGCACTTTTGCCTCCTCGGTGCCGCCGCCTCTGGCGCCCTCGTTACATCCACCCGTGGCGTTTCCTGCTGTTCCCAACACCCTCCCGCTTCCACGTTCTCGCAATCCCTCGGTATCAAGCACTTACTCTG…
B12138	wild type	Clade IV	CTAGCCGAACGAATAGACGAACGAAGCACTCCTGAAACAAAAGAACGTTTGGCCACTCCAGCCGAACCCACTTCTCATTTCAATCAGCCCTTCACCACTTCGCTGCCTTTCTGCCTACCTCCTCCATGCCCAAGCTTCCTTCGGTGTCTGAGTTGATTGTGGGCGCCCAGCTCTCGTCCCACCTCGACCGCTCTCCTAACCACATGACAGTGAAGCACCTGGACTCGAGCCCCAGACTGGCTCACCCCGTGCTGCCTCACCTGGAAAAAAGCACTTTTGCCTCCTCGGTGCCGCCGCCTCTGGCGCCCTCGTTACATCCACCCGTGGCGTTTCCTGCTGTTCCCAACACCCTCCCGCTTCCACGTTCTCGCAATCCCTCGGTATCAAGCACTTACTCTG…
B12137	wild type	Clade IV	CTAGCCGAACGAATAGACGAACGAAGCACTCCTGAAACAAAAGAACGTTTGGCCACTCCAGCCGAACCCACTTCTCATTTCAATCAGCCCTTCACCACTTCGCTGCCTTTCTGCCTACCTCCTCCATGCCCAAGCTTCCTTCGGTGTCTGAGTTGATTGTGGGCGCCCAGCTCTCGTCCCACCTCGACCGCTCTCCTAACCACATGACAGTGAAGCACCTGGACTCGAGCCCCAGACTGGCTCACCCCGTGCTGCCTCACCTGGAAAAAAGCACTTTTGCCTCCTCGGTGCCGCCGCCTCTGGCGCCCTCGTTACATCCACCCGTGGCGTTTCCTGCTGTTCCCAACACCCTCCCGCTTCCACGTTCTCGCAATCCCTCGGTATCAAGCACTTACTCTG…
B12136	wild type	Clade IV	CTAGCCGAACGAATAGACGAACGAAGCACTCCTGAAACAAAAGAACGTTTGGCCACTCCAGCCGAACCCACTTCTCATTTCAATCAGCCCTTCACCACTTCGCTGCCTTTCTGCCTACCTCCTCCATGCCCAAGCTTCCTTCGGTGTCTGAGTTGATTGTGGGCGCCCAGCTCTCGTCCCACCTCGACCGCTCTCCTAACCACATGACAGTGAAGCACCTGGACTCGAGCCCCAGACTGGCTCACCCCGTGCTGCCTCACCTGGAAAAAAGCACTTTTGCCTCCTCGGTGCCGCCGCCTCTGGCGCCCTCGTTACATCCACCCGTGGCGTTTCCTGCTGTTCCCAACACCCTCCCGCTTCCACGTTCTCGCAATCCCTCGGTATCAAGCACTTACTCTG…
B12135	wild type	Clade IV	CTAGCCGAACGAATAGACGAACGAAGCACTCCTGAAACAAAAGAACGTTTGGCCACTCCAGCCGAACCCACTTCTCATTTCAATCAGCCCTTCACCACTTCGCTGCCTTTCTGCCTACCTCCTCCATGCCCAAGCTTCCTTCGGTGTCTGAGTTGATTGTGGGCGCCCAGCTCTCGTCCCACCTCGACCGCTCTCCTAACCACATGACAGTGAAGCACCTGGACTCGAGCCCCAGACTGGCTCACCCCGTGCTGCCTCACCTGGAAAAAAGCACTTTTGCCTCCTCGGTGCCGCCGCCTCTGGCGCCCTCGTTACATCCACCCGTGGCGTTTCCTGCTGTTCCCAACACCCTCCCGCTTCCACGTTCTCGCAATCCCTCGGTATCAAGCACTTACTCTG…
B12134	wild type	Clade IV	CTAGCCGAACGAATAGACGAACGAAGCACTCCTGAAACAAAAGAACGTTTGGCCACTCCAGCCGAACCCACTTCTCATTTCAATCAGCCCTTCACCACTTCGCTGCCTTTCTGCCTACCTCCTCCATGCCCAAGCTTCCTTCGGTGTCTGAGTTGATTGTGGGCGCCCAGCTCTCGTCCCACCTCGACCGCTCTCCTAACCACATGACAGTGAAGCACCTGGACTCGAGCCCCAGACTGGCTCACCCCGTGCTGCCTCACCTGGAAAAAAGCACTTTTGCCTCCTCGGTGCCGCCGCCTCTGGCGCCCTCGTTACATCCACCCGTGGCGTTTCCTGCTGTTCCCAACACCCTCCCGCTTCCACGTTCTCGCAATCCCTCGGTATCAAGCACTTACTCTG…
B12133	wild type	Clade IV	CTAGCCGAACGAATAGACGAACGAAGCACTCCTGAAACAAAAGAACGTTTGGCCACTCCAGCCGAACCCACTTCTCATTTCAATCAGCCCTTCACCACTTCGCTGCCTTTCTGCCTACCTCCTCCATGCCCAAGCTTCCTTCGGTGTCTGAGTTGATTGTGGGCGCCCAGCTCTCGTCCCACCTCGACCGCTCTCCTAACCACATGACAGTGAAGCACCTGGACTCGAGCCCCAGACTGGCTCACCCCGTGCTGCCTCACCTGGAAAAAAGCACTTTTGCCTCCTCGGTGCCGCCGCCTCTGGCGCCCTCGTTACATCCACCCGTGGCGTTTCCTGCTGTTCCCAACACCCTCCCGCTTCCACGTTCTCGCAATCCCTCGGTATCAAGCACTTACTCTG…
B12131	wild type	Clade IV	CTAGCCGAACGAATAGACGAACGAAGCACTCCTGAAACAAAAGAACGTTTGGCCACTCCAGCCGAACCCACTTCTCATTTCAATCAGCCCTTCACCACTTCGCTGCCTTTCTGCCTACCTCCTCCATGCCCAAGCTTCCTTCGGTGTCTGAGTTGATTGTGGGCGCCCAGCTCTCGTCCCACCTCGACCGCTCTCCTAACCACATGACAGTGAAGCACCTGGACTCGAGCCCCAGACTGGCTCACCCCGTGCTGCCTCACCTGGAAAAAAGCACTTTTGCCTCCTCGGTGCCGCCGCCTCTGGCGCCCTCGTTACATCCACCCGTGGCGTTTCCTGCTGTTCCCAACACCCTCCCGCTTCCACGTTCTCGCAATCCCTCGGTATCAAGCACTTACTCTG…
B12130	wild type	Clade IV	CTAGCCGAACGAATAGACGAACGAAGCACTCCTGAAACAAAAGAACGTTTGGCCACTCCAGCCGAACCCACTTCTCATTTCAATCAGCCCTTCACCACTTCGCTGCCTTTCTGCCTACCTCCTCCATGCCCAAGCTTCGTTCGGTGTCTGAGTTGATTGTGGGCGCCCAGCTCTCGTCCCACCTCGACCGCTCTCCTAACCACATGACAGTGAAGCACCTGGACTCGAGCCCCAGACTGGCTCACCCCGTGCTGCCTCACCTGGAAAAAAGCACTTTTGCCTCCTCGGTGCCGCCGCCTCTGGCGCCCTCGTTACATCCACCCGTGGCGTTTCCTGCTGTTCCCAACACCCTCCCGCTTCCACGTTCTCGCAATCCCTCGGTATCAAGCACTTACTCTG…
B12125	wild type	Clade IV	CTAGCCGAACGAATAGACGAACGAAGCACTCCTGAAACAAAAGAACGTTTGGCCACTCCAGCCGAACCCACTTCTCATTTCAATCAGCCCTTCACCACTTCGCTGCCTTTCTGCCTACCTCCTCCATGCCCAAGCTTCCTTCGGTGTCTGAGTTGATTGTGGGCGCCCAGCTCTCGTCCCACCTCGACCGCTCTCCTAACCACATGACAGTGAAGCACCTGGACTCGAGCCCCAGACTGGCTCACCCCGTGCTGCCTCACCTGGAAAAAAGCACTTTTGCCTCCTCGGTGCCGCCGCCTCTGGCGCCCTCGTTACATCCACCCGTGGCGTTTCCTGCTGTTCCCAACACCCTCCCGCTTCCACGTTCTCGCAATCCCTCGGTATCAAGCACTTACTCTG…
B12124	wild type	Clade IV	CTAGCCGAACGAATAGACGAACGAAGCACTCCTGAAACAAAAGAACGTTTGGCCACTCCAGCCGAACCCACTTCTCATTTCAATCAGCCCTTCACCACTTCGCTGCCTTTCTGCCTACCTCCTCCATGCCCAAGCTTCCTTCGGTGTCTGAGTTGATTGTGGGCGCCCAGCTCTCGTCCCACCTCGACCGCTCTCCTAACCACATGACAGTGAAGCACCTGGACTCGAGCCCCAGACTGGCTCACCCCGTGCTGCCTCACCTGGAAAAAAGCACTTTTGCCTCCTCGGTGCCGCCGCCTCTGGCGCCCTCGTTACATCCACCCGTGGCGTTTCCTGCTGTTCCCAACACCCTCCCGCTTCCACGTTCTCGCAATCCCTCGGTATCAAGCACTTACTCTG…
B12123	wild type	Clade IV	CTAGCCGAACGAATAGACGAACGAAGCACTCCTGAAACAAAAGAACGTTTGGCCACTCCAGCCGAACCCACTTCTCATTTCAATCAGCCCTTCACCACTTCGCTGCCTTTCTGCCTACCTCCTCCATGCCCAAGCTTCGTTCGGTGTCTGAGTTGATTGTGGGCGCCCAGCTCTCGTCCCACCTCGACCGCTCTCCTAACCACATGACAGTGAAGCACCTGGACTCGAGCCCCAGACTGGCTCACCCCGTGCTGCCTCACCTGGAAAAAAGCACTTTTGCCTCCTCGGTGCCGCCGCCTCTGGCGCCCTCGTTACATCCACCCGTGGCGTTTCCTGCTGTTCCCAACACCCTCCCGCTTCCACGTTCTCGCAATCCCTCGGTATCAAGCACTTACTCTG…
B12122	wild type	Clade IV	CTAGCCGAACGAATAGACGAACGAAGCACTCCTGAAACAAAAGAACGTTTGGCCACTCCAGCCGAACCCACTTCTCATTTCAATCAGCCCTTCACCACTTCGCTGCCTTTCTGCCTACCTCCTCCATGCCCAAGCTTCCTTCGGTGTCTGAGTTGATTGTGGGCGCCCAGCTCTCGTCCCACCTCGACCGCTCTCCTAACCACATGACAGTGAAGCACCTGGACTCGAGCCCCAGACTGGCTCACCCCGTGCTGCCTCACCTGGAAAAAAGCACTTTTGCCTCCTCGGTGCCGCCGCCTCTGGCGCCCTCGTTACATCCACCCGTGGCGTTTCCTGCTGTTCCCAACACCCTCCCGCTTCCACGTTCTCGCAATCCCTCGGTATCAAGCACTTACTCTG…
B12121	wild type	Clade IV	CTAGCCGAACGAATAGACGAACGAAGCACTCCTGAAACAAAAGAACGTTTGGCCACTCCAGCCGAACCCACTTCTCATTTCAATCAGCCCTTCACCACTTCGCTGCCTTTCTGCCTACCTCCTCCATGCCCAAGCTTCCTTCGGTGTCTGAGTTGATTGTGGGCGCCCAGCTCTCGTCCCACCTCGACCGCTCTCCTAACCACATGACAGTGAAGCACCTGGACTCGAGCCCCAGACTGGCTCACCCCGTGCTGCCTCACCTGGAAAAAAGCACTTTTGCCTCCTCGGTGCCGCCGCCTCTGGCGCCCTCGTTACATCCACCCGTGGCGTTTCCTGCTGTTCCCAACACCCTCCCGCTTCCACGTTCTCGCAATCCCTCGGTATCAAGCACTTACTCTG…
B12120	wild type	Clade IV	CTAGCCGAACGAATAGACGAACGAAGCACTCCTGAAACAAAAGAACGTTTGGCCACTCCAGCCGAACCCACTTCTCATTTCAATCAGCCCTTCACCACTTCGCTGCCTTTCTGCCTACCTCCTCCATGCCCAAGCTTCCTTCGGTGTCTGAGTTGATTGTGGGCGCCCAGCTCTCGTCCCACCTCGACCGCTCTCCTAACCACATGACAGTGAAGCACCTGGACTCGAGCCCCAGACTGGCTCACCCCGTGCTGCCTCACCTGGAAAAAAGCACTTTTGCCTCCTCGGTGCCGCCGCCTCTGGCGCCCTCGTTACATCCACCCGTGGCGTTTCCTGCTGTTCCCAACACCCTCCCGCTTCCACGTTCTCGCAATCCCTCGGTATCAAGCACTTACTCTG…
B12119	wild type	Clade IV	CTAGCCGAACGAATAGACGAACGAAGCACTCCTGAAACAAAAGAACGTTTGGCCACTCCAGCCGAACCCACTTCTCATTTCAATCAGCCCTTCACCACTTCGCTGCCTTTCTGCCTACCTCCTCCATGCCCAAGCTTCCTTCGGTGTCTGAGTTGATTGTGGGCGCCCAGCTCTCGTCCCACCTCGACCGCTCTCCTAACCACATGACAGTGAAGCACCTGGACTCGAGCCCCAGACTGGCTCACCCCGTGCTGCCTCACCTGGAAAAAAGCACTTTTGCCTCCTCGGTGCCGCCGCCTCTGGCGCCCTCGTTACATCCACCCGTGGCGTTTCCTGCTGTTCCCAACACCCTCCCGCTTCCACGTTCTCGCAATCCCTCGGTATCAAGCACTTACTCTG…
B12118	wild type	Clade IV	CTAGCCGAACGAATAGACGAACGAAGCACTCCTGAAACAAAAGAACGTTTGGCCACTCCAGCCGAACCCACTTCTCATTTCAATCAGCCCTTCACCACTTCGCTGCCTTTCTGCCTACCTCCTCCATGCCCAAGCTTCCTTCGGTGTCTGAGTTGATTGTGGGCGCCCAGCTCTCGTCCCACCTCGACCGCTCTCCTAACCACATGACAGTGAAGCACCTGGACTCGAGCCCCAGACTGGCTCACCCCGTGCTGCCTCACCTGGAAAAAAGCACTTTTGCCTCCTCGGTGCCGCCGCCTCTGGCGCCCTCGTTACATCCACCCGTGGCGTTTCCTGCTGTTCCCAACACCCTCCCGCTTCCACGTTCTCGCAATCCCTCGGTATCAAGCACTTACTCTG…
B12116	wild type	Clade IV	CTAGCCGAACGAATAGACGAACGAAGCACTCCTGAAACAAAAGAACGTTTGGCCACTCCAGCCGAACCCACTTCTCATTTCAATCAGCCCTTCACCACTTCGCTGCCTTTCTGCCTACCTCCTCCATGCCCAAGCTTCCTTCGGTGTCTGAGTTGATTGTGGGCGCCCAGCTCTCGTCCCACCTCGACCGCTCTCCTAACCACATGACAGTGAAGCACCTGGACTCGAGCCCCAGACTGGCTCACCCCGTGCTGCCTCACCTGGAAAAAAGCACTTTTGCCTCCTCGGTGCCGCCGCCTCTGGCGCCCTCGTTACATCCACCCGTGGCGTTTCCTGCTGTTCCCAACACCCTCCCGCTTCCACGTTCTCGCAATCCCTCGGTATCAAGCACTTACTCTG…
B12114	wild type	Clade IV	CTAGCCGAACGAATAGACGAACGAAGCACTCCTGAAACAAAAGAACGTTTGGCCACTCCAGCCGAACCCACTTCTCATTTCAATCAGCCCTTCACCACTTCGCTGCCTTTCTGCCTACCTCCTCCATGCCCAAGCTTCCTTCGGTGTCTGAGTTGATTGTGGGCGCCCAGCTCTCGTCCCACCTCGACCGCTCTCCTAACCACATGACAGTGAAGCACCTGGACTCGAGCCCCAGACTGGCTCACCCCGTGCTGCCTCACCTGGAAAAAAGCACTTTTGCCTCCTCGGTGCCGCCGCCTCTGGCGCCCTCGTTACATCCACCCGTGGCGTTTCCTGCTGTTCCCAACACCCTCCCGCTTCCACGTTCTCGCAATCCCTCGGTATCAAGCACTTACTCTG…
B11897	wild type	Clade IV	CTAGCCGAACGAATAGACGAACGAAGCACTCCTGAAACAAAAGAACGTTTGGCCACTCCAGCCGAACCCACTTCTCATTTCAATCAGCCCTTCACCACTTCGCTGCCTTTCTGCCTACCTCCTCCATGCCCAAGCTTCCTTCGGTGTCTGAGTTGATTGTGGGCGCCCAGCTCTCGTCCCACCTCGACCGCTCTCCTAACCACATGACAGTGAAGCACCTGGACTCGAGCCCCAGACTGGCTCACCCCGTGCTGCCTCACCTGGAAAAAAGCACTTTTGCCTCCTCGGTGCCGCCGCCTCTGGCGCCCTCGTTACATCCACCCGTGGCGTTTCCTGCTGTTCCCAACACCCTCCCGCTTCCACGTTCTCGCAATCCCTCGGTATCAAGCACTTACTCTG…
B11896	wild type	Clade IV	CTAGCCGAACGAATAGACGAACGAAGCACTCCTGAAACAAAAGAACGTTTGGCCACTCCAGCCGAACCCACTTCTCATTTCAATCAGCCCTTCACCACTTCGCTGCCTTTCTGCCTACCTCCTCCATGCCCAAGCTTCGTTCGGTGTCTGAGTTGATTGTGGGCGCCCAGCTCTCGTCCCACCTCGACCGCTCTCCTAACCACATGACAGTGAAGCACCTGGACTCGAGCCCCAGACTGGCTCACCCCGTGCTGCCTCACCTGGAAAAAAGCACTTTTGCCTCCTCGGTGCCGCCGCCTCTGGCGCCCTCGTTACATCCACCCGTGGCGTTTCCTGCTGTTCCCAACACCCTCCCGCTTCCACGTTCTCGCAATCCCTCGGTATCAAGCACTTACTCTG…
B11895	wild type	Clade IV	CTAGCCGAACGAATAGACGAACGAAGCACTCCTGAAACAAAAGAACGTTTGGCCACTCCAGCCGAACCCACTTCTCATTTCAATCAGCCCTTCACCACTTCGCTGCCTTTCTGCCTACCTCCTCCATGCCCAAGCTTCCTTCGGTGTCTGAGTTGATTGTGGGCGCCCAGCTCTCGTCCCACCTCGACCGCTCTCCTAACCACATGACAGTGAAGCACCTGGACTCGAGCCCCAGACTGGCTCACCCCGTGCTGCCTCACCTGGAAAAAAGCACTTTTGCCTCCTCGGTGCCGCCGCCTCTGGCGCCCTCGTTACATCCACCCGTGGCGTTTCCTGCTGTTCCCAACACCCTCCCGCTTCCACGTTCTCGCAATCCCTCGGTATCAAGCACTTACTCTG…
B11894	wild type	Clade IV	CTAGCCGAACGAATAGACGAACGAAGCACTCCTGAAACAAAAGAACGTTTGGCCACTCCAGCCGAACCCACTTCTCATTTCAATCAGCCCTTCACCACTTCGCTGCCTTTCTGCCTACCTCCTCCATGCCCAAGCTTCCTTCGGTGTCTGAGTTGATTGTGGGCGCCCAGCTCTCGTCCCACCTCGACCGCTCTCCTAACCACATGACAGTGAAGCACCTGGACTCGAGCCCCAGACTGGCTCACCCCGTGCTGCCTCACCTGGAAAAAAGCACTTTTGCCTCCTCGGTGCCGCCGCCTCTGGCGCCCTCGTTACATCCACCCGTGGCGTTTCCTGCTGTTCCCAACACCCTCCCGCTTCCACGTTCTCGCAATCCCTCGGTATCAAGCACTTACTCTG…
B11893	wild type	Clade IV	CTAGCCGAACGAATAGACGAACGAAGCACTCCTGAAACAAAAGAACGTTTGGCCACTCCAGCCGAACCCACTTCTCATTTCAATCAGCCCTTCACCACTTCGCTGCCTTTCTGCCTACCTCCTCCATGCCCAAGCTTCCTTCGGTGTCTGAGTTGATTGTGGGCGCCCAGCTCTCGTCCCACCTCGACCGCTCTCCTAACCACATGACAGTGAAGCACCTGGACTCGAGCCCCAGACTGGCTCACCCCGTGCTGCCTCACCTGGAAAAAAGCACTTTTGCCTCCTCGGTGCCGCCGCCTCTGGCGCCCTCGTTACATCCACCCGTGGCGTTTCCTGCTGTTCCCAACACCCTCCCGCTTCCACGTTCTCGCAATCCCTCGGTATCAAGCACTTACTCTG…
B11892	wild type	Clade IV	CTAGCCGAACGAATAGACGAACGAAGCACTCCTGAAACAAAAGAACGTTTGGCCACTCCAGCCGAACCCACTTCTCATTTCAATCAGCCCTTCACCACTTCGCTGCCTTTCTGCCTACCTCCTCCATGCCCAAGCTTCGTTCGGTGTCTGAGTTGATTGTGGGCGCCCAGCTCTCGTCCCACCTCGACCGCTCTCCTAACCACATGACAGTGAAGCACCTGGACTCGAGCCCCAGACTGGCTCACCCCGTGCTGCCTCACCTGGAAAAAAGCACTTTTGCCTCCTCGGTGCCGCCGCCTCTGGCGCCCTCGTTACATCCACCCGTGGCGTTTCCTGCTGTTCCCAACACCCTCCCGCTTCCACGTTCTCGCAATCCCTCGGTATCAAGCACTTACTCTG…
B11856	wild type	Clade IV	CTAGCCGAACGAATAGACGAACGAAGCACTCCTGAAACAAAAGAACGTTTGGCCACTCCAGCCGAACCCACTTCTCATTTCAATCAGCCCTTCACCACTTCGCTGCCTTTCTGCCTACCTCCTCCATGCCCAAGCTTCCTTCGGTGTCTGAGTTGATTGTGGGCGCCCAGCTCTCGTCCCACCTCGACCGCTCTCCTAACCACATGACAGTGAAGCACCTGGACTCGAGCCCCAGACTGGCTCACCCCGTGCTGCCTCACCTGGAAAAAAGCACTTTTGCCTCCTCGGTGCCGCCGCCTCTGGCGCCCTCGTTACATCCACCCGTGGCGTTTCCTGCTGTTCCCAACACCCTCCCGCTTCCACGTTCTCGCAATCCCTCGGTATCAAGCACTTACTCTG…
B11855	wild type	Clade IV	CTAGCCGAACGAATAGACGAACGAAGCACTCCTGAAACAAAAGAACGTTTGGCCACTCCAGCCGAACCCACTTCTCATTTCAATCAGCCCTTCACCACTTCGCTGCCTTTCTGCCTACCTCCTCCATGCCCAAGCTTCCTTCGGTGTCTGAGTTGATTGTGGGCGCCCAGCTCTCGTCCCACCTCGACCGCTCTCCTAACCACATGACAGTGAAGCACCTGGACTCGAGCCCCAGACTGGCTCACCCCGTGCTGCCTCACCTGGAAAAAAGCACTTTTGCCTCCTCGGTGCCGCCGCCTCTGGCGCCCTCGTTACATCCACCCGTGGCGTTTCCTGCTGTTCCCAACACCCTCCCGCTTCCACGTTCTCGCAATCCCTCGGTATCAAGCACTTACTCTG…
B11852	wild type	Clade IV	CTAGCCGAACGAATAGACGAACGAAGCACTCCTGAAACAAAAGAACGTTTGGCCACTCCAGCCGAACCCACTTCTCATTTCAATCAGCCCTTCACCACTTCGCTGCCTTTCTGCCTACCTCCTCCATGCCCAAGCTTCCTTCGGTGTCTGAGTTGATTGTGGGCGCCCAGCTCTCGTCCCACCTCGACCGCTCTCCTAACCACATGACAGTGAAGCACCTGGACTCGAGCCCCAGACTGGCTCACCCCGTGCTGCCTCACCTGGAAAAAAGCACTTTTGCCTCCTCGGTGCCGCCGCCTCTGGCGCCCTCGTTACATCCACCCGTGGCGTTTCCTGCTGTTCCCAACACCCTCCCGCTTCCACGTTCTCGCAATCCCTCGGTATCAAGCACTTACTCTG…
B11850	wild type	Clade IV	CTAGCCGAACGAATAGACGAACGAAGCACTCCTGAAACAAAAGAACGTTTGGCCACTCCAGCCGAACCCACTTCTCATTTCAATCAGCCCTTCACCACTTCGCTGCCTTTCTGCCTACCTCCTCCATGCCCAAGCTTCCTTCGGTGTCTGAGTTGATTGTGGGCGCCCAGCTCTCGTCCCACCTCGACCGCTCTCCTAACCACATGACAGTGAAGCACCTGGACTCGAGCCCCAGACTGGCTCACCCCGTGCTGCCTCACCTGGAAAAAAGCACTTTTGCCTCCTCGGTGCCGCCGCCTCTGGCGCCCTCGTTACATCCACCCGTGGCGTTTCCTGCTGTTCCCAACACCCTCCCGCTTCCACGTTCTCGCAATCCCTCGGTATCAAGCACTTACTCTG…
B11849	wild type	Clade IV	CTAGCCGAACGAATAGACGAACGAAGCACTCCTGAAACAAAAGAACGTTTGGCCACTCCAGCCGAACCCACTTCTCATTTCAATCAGCCCTTCACCACTTCGCTGCCTTTCTGCCTACCTCCTCCATGCCCAAGCTTCCTTCGGTGTCTGAGTTGATTGTGGGCGCCCAGCTCTCGTCCCACCTCGACCGCTCTCCTAACCACATGACAGTGAAGCACCTGGACTCGAGCCCCAGACTGGCTCACCCCGTGCTGCCTCACCTGGAAAAAAGCACTTTTGCCTCCTCGGTGCCGCCGCCTCTGGCGCCCTCGTTACATCCACCCGTGGCGTTTCCTGCTGTTCCCAACACCCTCCCGCTTCCACGTTCTCGCAATCCCTCGGTATCAAGCACTTACTCTG…
B11848	wild type	Clade IV	CTAGCCGAACGAATAGACGAACGAAGCACTCCTGAAACAAAAGAACGTTTGGCCACTCCAGCCGAACCCACTTCTCATTTCAATCAGCCCTTCACCACTTCGCTGCCTTTCTGCCTACCTCCTCCATGCCCAAGCTTCCTTCGGTGTCTGAGTTGATTGTGGGCGCCCAGCTCTCGTCCCACCTCGACCGCTCTCCTAACCACATGACAGTGAAGCACCTGGACTCGAGCCCCAGACTGGCTCACCCCGTGCTGCCTCACCTGGAAAAAAGCACTTTTGCCTCCTCGGTGCCGCCGCCTCTGGCGCCCTCGTTACATCCACCCGTGGCGTTTCCTGCTGTTCCCAACACCCTCCCGCTTCCACGTTCTCGCAATCCCTCGGTATCAAGCACTTACTCTG…
B11847	wild type	Clade IV	CTAGCCGAACGAATAGACGAACGAAGCACTCCTGAAACAAAAGAACGTTTGGCCACTCCAGCCGAACCCACTTCTCATTTCAATCAGCCCTTCACCACTTCGCTGCCTTTCTGCCTACCTCCTCCATGCCCAAGCTTCCTTCGGTGTCTGAGTTGATTGTGGGCGCCCAGCTCTCGTCCCACCTCGACCGCTCTCCTAACCACATGACAGTGAAGCACCTGGACTCGAGCCCCAGACTGGCTCACCCCGTGCTGCCTCACCTGGAAAAAAGCACTTTTGCCTCCTCGGTGCCGCCGCCTCTGGCGCCCTCGTTACATCCACCCGTGGCGTTTCCTGCTGTTCCCAACACCCTCCCGCTTCCACGTTCTCGCAATCCCTCGGTATCAAGCACTTACTCTG…
B11846	wild type	Clade IV	CTAGCCGAACGAATAGACGAACGAAGCACTCCTGAAACAAAAGAACGTTTGGCCACTCCAGCCGAACCCACTTCTCATTTCAATCAGCCCTTCACCACTTCGCTGCCTTTCTGCCTACCTCCTCCATGCCCAAGCTTCCTTCGGTGTCTGAGTTGATTGTGGGCGCCCAGCTCTCGTCCCACCTCGACCGCTCTCCTAACCACATGACAGTGAAGCACCTGGACTCGAGCCCCAGACTGGCTCACCCCGTGCTGCCTCACCTGGAAAAAAGCACTTTTGCCTCCTCGGTGCCGCCGCCTCTGGCGCCCTCGTTACATCCACCCGTGGCGTTTCCTGCTGTTCCCAACACCCTCCCGCTTCCACGTTCTCGCAATCCCTCGGTATCAAGCACTTACTCTG…
B11844	wild type	Clade IV	CTAGCCGAACGAATAGACGAACGAAGCACTCCTGAAACAAAAGAACGTTTGGCCACTCCAGCCGAACCCACTTCTCATTTCAATCAGCCCTTCACCACTTCGCTGCCTTTCTGCCTACCTCCTCCATGCCCAAGCTTCCTTCGGTGTCTGAGTTGATTGTGGGCGCCCAGCTCTCGTCCCACCTCGACCGCTCTCCTAACCACATGACAGTGAAGCACCTGGACTCGAGCCCCAGACTGGCTCACCCCGTGCTGCCTCACCTGGAAAAAAGCACTTTTGCCTCCTCGGTGCCGCCGCCTCTGGCGCCCTCGTTACATCCACCCGTGGCGTTTCCTGCTGTTCCCAACACCCTCCCGCTTCCACGTTCTCGCAATCCCTCGGTATCAAGCACTTACTCTG…
B11807	wild type	Clade IV	CTAGCCGAACGAATAGACGAACGAAGCACTCCTGAAACAAAAGAACGTTTGGCCACTCCAGCCGAACCCACTTCTCATTTCAATCAGCCCTTCACCACTTCGCTGCCTTTCTGCCTACCTCCTCCATGCCCAAGCTTCCTTCGGTGTCTGAGTTGATTGTGGGCGCCCAGCTCTCGTCCCACCTCGACCGCTCTCCTAACCACATGACAGTGAAGCACCTGGACTCGAGCCCCAGACTGGCTCACCCCGTGCTGCCTCACCTGGAAAAAAGCACTTTTGCCTCCTCGGTGCCGCCGCCTCTGGCGCCCTCGTTACATCCACCCGTGGCGTTTCCTGCTGTTCCCAACACCCTCCCGCTTCCACGTTCTCGCAATCCCTCGGTATCAAGCACTTACTCTG…
B11806	wild type	Clade IV	CTAGCCGAACGAATAGACGAACGAAGCACTCCTGAAACAAAAGAACGTTTGGCCACTCCAGCCGAACCCACTTCTCATTTCAATCAGCCCTTCACCACTTCGCTGCCTTTCTGCCTACCTCCTCCATGCCCAAGCTTCCTTCGGTGTCTGAGTTGATTGTGGGCGCCCAGCTCTCGTCCCACCTCGACCGCTCTCCTAACCACATGACAGTGAAGCACCTGGACTCGAGCCCCAGACTGGCTCACCCCGTGCTGCCTCACCTGGAAAAAAGCACTTTTGCCTCCTCGGTGCCGCCGCCTCTGGCGCCCTCGTTACATCCACCCGTGGCGTTTCCTGCTGTTCCCAACACCCTCCCGCTTCCACGTTCTCGCAATCCCTCGGTATCAAGCACTTACTCTG…
B11805	wild type	Clade IV	CTAGCCGAACGAATAGACGAACGAAGCACTCCTGAAACAAAAGAACGTTTGGCCACTCCAGCCGAACCCACTTCTCATTTCAATCAGCCCTTCACCACTTCGCTGCCTTTCTGCCTACCTCCTCCATGCCCAAGCTTCCTTCGGTGTCTGAGTTGATTGTGGGCGCCCAGCTCTCGTCCCACCTCGACCGCTCTCCTAACCACATGACAGTGAAGCACCTGGACTCGAGCCCCAGACTGGCTCACCCCGTGCTGCCTCACCTGGAAAAAAGCACTTTTGCCTCCTCGGTGCCGCCGCCTCTGGCGCCCTCGTTACATCCACCCGTGGCGTTTCCTGCTGTTCCCAACACCCTCCCGCTTCCACGTTCTCGCAATCCCTCGGTATCAAGCACTTACTCTG…
B11802	wild type	Clade IV	CTAGCCGAACGAATAGACGAACGAAGCACTCCTGAAACAAAAGAACGTTTGGCCACTCCAGCCGAACCCACTTCTCATTTCAATCAGCCCTTCACCACTTCGCTGCCTTTCTGCCTACCTCCTCCATGCCCAAGCTTCCTTCGGTGTCTGAGTTGATTGTGGGCGCCCAGCTCTCGTCCCACCTCGACCGCTCTCCTAACCACATGACAGTGAAGCACCTGGACTCGAGCCCCAGACTGGCTCACCCCGTGCTGCCTCACCTGGAAAAAAGCACTTTTGCCTCCTCGGTGCCGCCGCCTCTGGCGCCCTCGTTACATCCACCCGTGGCGTTTCCTGCTGTTCCCAACACCCTCCCGCTTCCACGTTCTCGCAATCCCTCGGTATCAAGCACTTACTCTG…
B11800	wild type	Clade IV	CTAGCCGAACGAATAGACGAACGAAGCACTCCTGAAACAAAAGAACGTTTGGCCACTCCAGCCGAACCCACTTCTCATTTCAATCAGCCCTTCACCACTTCGCTGCCTTTCTGCCTACCTCCTCCATGCCCAAGCTTCCTTCGGTGTCTGAGTTGATTGTGGGCGCCCAGCTCTCGTCCCACCTCGACCGCTCTCCTAACCACATGACAGTGAAGCACCTGGACTCGAGCCCCAGACTGGCTCACCCCGTGCTGCCTCACCTGGAAAAAAGCACTTTTGCCTCCTCGGTGCCGCCGCCTCTGGCGCCCTCGTTACATCCACCCGTGGCGTTTCCTGCTGTTCCCAACACCCTCCCGCTTCCACGTTCTCGCAATCCCTCGGTATCAAGCACTTACTCTG…
B11799	wild type	Clade IV	CTAGCCGAACGAATAGACGAACGAAGCACTCCTGAAACAAAAGAACGTTTGGCCACTCCAGCCGAACCCACTTCTCATTTCAATCAGCCCTTCACCACTTCGCTGCCTTTCTGCCTACCTCCTCCATGCCCAAGCTTCCTTCGGTGTCTGAGTTGATTGTGGGCGCCCAGCTCTCGTCCCACCTCGACCGCTCTCCTAACCACATGACAGTGAAGCACCTGGACTCGAGCCCCAGACTGGCTCACCCCGTGCTGCCTCACCTGGAAAAAAGCACTTTTGCCTCCTCGGTGCCGCCGCCTCTGGCGCCCTCGTTACATCCACCCGTGGCGTTTCCTGCTGTTCCCAACACCCTCCCGCTTCCACGTTCTCGCAATCCCTCGGTATCAAGCACTTACTCTG…
B11797	wild type	Clade IV	CTAGCCGAACGAATAGACGAACGAAGCACTCCTGAAACAAAAGAACGTTTGGCCACTCCAGCCGAACCCACTTCTCATTTCAATCAGCCCTTCACCACTTCGCTGCCTTTCTGCCTACCTCCTCCATGCCCAAGCTTCGTTCGGTGTCTGAGTTGATTGTGGGCGCCCAGCTCTCGTCCCACCTCGACCGCTCTCCTAACCACATGACAGTGAAGCACCTGGACTCGAGCCCCAGACTGGCTCACCCCGTGCTGCCTCACCTGGAAAAAAGCACTTTTGCCTCCTCGGTGCCGCCGCCTCTGGCGCCCTCGTTACATCCACCCGTGGCGTTTCCTGCTGTTCCCAACACCCTCCCGCTTCCACGTTCTCGCAATCCCTCGGTATCAAGCACTTACTCTG…
B11796	wild type	Clade IV	CTAGCCGAACGAATAGACGAACGAAGCACTCCTGAAACAAAAGAACGTTTGGCCACTCCAGCCGAACCCACTTCTCATTTCAATCAGCCCTTCACCACTTCGCTGCCTTTCTGCCTACCTCCTCCATGCCCAAGCTTCCTTCGGTGTCTGAGTTGATTGTGGGCGCCCAGCTCTCGTCCCACCTCGACCGCTCTCCTAACCACATGACAGTGAAGCACCTGGACTCGAGCCCCAGACTGGCTCACCCCGTGCTGCCTCACCTGGAAAAAAGCACTTTTGCCTCCTCGGTGCCGCCGCCTCTGGCGCCCTCGTTACATCCACCCGTGGCGTTTCCTGCTGTTCCCAACACCCTCCCGCTTCCACGTTCTCGCAATCCCTCGGTATCAAGCACTTACTCTG…
B11795	wild type	Clade IV	CTAGCCGAACGAATAGACGAACGAAGCACTCCTGAAACAAAAGAACGTTTGGCCACTCCAGCCGAACCCACTTCTCATTTCAATCAGCCCTTCACCACTTCGCTGCCTTTCTGCCTACCTCCTCCATGCCCAAGCTTCCTTCGGTGTCTGAGTTGATTGTGGGCGCCCAGCTCTCGTCCCACCTCGACCGCTCTCCTAACCACATGACAGTGAAGCACCTGGACTCGAGCCCCAGACTGGCTCACCCCGTGCTGCCTCACCTGGAAAAAAGCACTTTTGCCTCCTCGGTGCCGCCGCCTCTGGCGCCCTCGTTACATCCACCCGTGGCGTTTCCTGCTGTTCCCAACACCCTCCCGCTTCCACGTTCTCGCAATCCCTCGGTATCAAGCACTTACTCTG…
B11794	wild type	Clade IV	CTAGCCGAACGAATAGACGAACGAAGCACTCCTGAAACAAAAGAACGTTTGGCCACTCCAGCCGAACCCACTTCTCATTTCAATCAGCCCTTCACCACTTCGCTGCCTTTCTGCCTACCTCCTCCATGCCCAAGCTTCCTTCGGTGTCTGAGTTGATTGTGGGCGCCCAGCTCTCGTCCCACCTCGACCGCTCTCCTAACCACATGACAGTGAAGCACCTGGACTCGAGCCCCAGACTGGCTCACCCCGTGCTGCCTCACCTGGAAAAAAGCACTTTTGCCTCCTCGGTGCCGCCGCCTCTGGCGCCCTCGTTACATCCACCCGTGGCGTTTCCTGCTGTTCCCAACACCCTCCCGCTTCCACGTTCTCGCAATCCCTCGGTATCAAGCACTTACTCTG…
B11793	wild type	Clade IV	CTAGCCGAACGAATAGACGAACGAAGCACTCCTGAAACAAAAGAACGTTTGGCCACTCCAGCCGAACCCACTTCTCATTTCAATCAGCCCTTCACCACTTCGCTGCCTTTCTGCCTACCTCCTCCATGCCCAAGCTTCCTTCGGTGTCTGAGTTGATTGTGGGCGCCCAGCTCTCGTCCCACCTCGACCGCTCTCCTAACCACATGACAGTGAAGCACCTGGACTCGAGCCCCAGACTGGCTCACCCCGTGCTGCCTCACCTGGAAAAAAGCACTTTTGCCTCCTCGGTGCCGCCGCCTCTGGCGCCCTCGTTACATCCACCCGTGGCGTTTCCTGCTGTTCCCAACACCCTCCCGCTTCCACGTTCTCGCAATCCCTCGGTATCAAGCACTTACTCTG…
B11791	wild type	Clade IV	CTAGCCGAACGAATAGACGAACGAAGCACTCCTGAAACAAAAGAACGTTTGGCCACTCCAGCCGAACCCACTTCTCATTTCAATCAGCCCTTCACCACTTCGCTGCCTTTCTGCCTACCTCCTCCATGCCCAAGCTTCCTTCGGTGTCTGAGTTGATTGTGGGCGCCCAGCTCTCGTCCCACCTCGACCGCTCTCCTAACCACATGACAGTGAAGCACCTGGACTCGAGCCCCAGACTGGCTCACCCCGTGCTGCCTCACCTGGAAAAAAGCACTTTTGCCTCCTCGGTGCCGCCGCCTCTGGCGCCCTCGTTACATCCACCCGTGGCGTTTCCTGCTGTTCCCAACACCCTCCCGCTTCCACGTTCTCGCAATCCCTCGGTATCAAGCACTTACTCTG…
B11790	wild type	Clade IV	CTAGCCGAACGAATAGACGAACGAAGCACTCCTGAAACAAAAGAACGTTTGGCCACTCCAGCCGAACCCACTTCTCATTTCAATCAGCCCTTCACCACTTCGCTGCCTTTCTGCCTAGCTCCTTCATGCCCAAGCTTCCTTCGGTGTCTGAGTTGATTGTGGGCGCCCAGCTCTCGTCCCACCTCGACCGCTCTCCTAACCACATGACAGTGAAGCACCTGGACTCGAGCCCCAGACTGGCTCACCCCGTGCTGCCTCACCTGGAAAAAAGCACTTTTGCCTCCTCGGTGCCGCCGCCTCTGGCGCCATCGTTACATCCACCCGTGGCGTTTCCTGCTGTTCCCAACACCCTCCCGCTCCCACGTTCTCGCAATCCCTCGGTATCAAGCACTTACTCCG…
B11789	wild type	Clade IV	CTAGCCGAACGAATAGACGAACGAAGCACTCCTGAAACAAAAGAACGTTTGGCCACTCCAGCCGAACCCACTTCTCATTTCAATCAGCCCTTCACCACTTCGCTGCCTTTCTGCCTAGCTCCTTCATGCCCAAGCTTCCTTCGGTGTCTGAGTTGATTGTGGGCGCCCAGCTCTCGTCCCACCTCGACCGCTCTCCTAACCACATGACAGTGAAGCACCTGGACTCGAGCCCCAGACTGGCTCACCCCGTGCTGCCTCACCTGGAAAAAAGCACTTTTGCCTCCTCGGTGCCGCCGCCTCTGGCGCCATCGTTACATCCACCCGTGGCGTTTCCTGCTGTTCCCAACACCCTCCCGCTCCCACGTTCTCGCAATCCCTCGGTATCAAGCACTTACTCCG…
B11788	wild type	Clade IV	CTAGCCGAACGAATAGACGAACGAAGCACTCCTGAAACAAAAGAACGTTTGGCCACTCCAGCCGAACCCACTTCTCATTTCAATCAGCCCTTCACCACTTCGCTGCCTTTCTGCCTAGCTCCTTCATGCCCAAGCTTCCTTCGGTGTCTGAGTTGATTGTGGGCGCCCAGCTCTCGTCCCACCTCGACCGCTCTCCTAACCACATGACAGTGAAGCACCTGGACTCGAGCCCCAGACTGGCTCACCCCGTGCTGCCTCACCTGGAAAAAAGCACTTTTGCCTCCTCGGTGCCGCCGCCTCTGGCGCCATCGTTACATCCACCCGTGGCGTTTCCTGCTGTTCCCAACACCCTCCCGCTCCCACGTTCTCGCAATCCCTCGGTATCAAGCACTTACTCCG…
B11787	wild type	Clade IV	CTAGCCGAACGAATAGACGAACGAAGCACTCCTGAAACAAAAGAACGTTTGGCCACTCCAGCCGAACCCACTTCTCATTTCAATCAGCCCTTCACCACTTCGCTGCCTTTCTGCCTAGCTCCTTCATGCCCAAGCTTCCTTCGGTGTCTGAGTTGATTGTGGGCGCCCAGCTCTCGTCCCACCTCGACCGCTCTCCTAACCACATGACAGTGAAGCACCTGGACTCGAGCCCCAGACTGGCTCACCCCGTGCTGCCTCACCTGGAAAAAAGCACTTTTGCCTCCTCGGTGCCGCCGCCTCTGGCGCCATCGTTACATCCACCCGTGGCGTTTCCTGCTGTTCCCAACACCCTCCCGCTCCCACGTTCTCGCAATCCCTCGGTATCAAGCACTTACTCCG…
B11785	wild type	Clade IV	CTAGCCGAACGAATAGACGAACGAAGCACTCCTGAAACAAAAGAACGTTTGGCCACTCCAGCCGAACCCACTTCTCATTTCAATCAGCCCTTCACCACTTCGCTGCCTTTCTGCCTAGCTCCTTCATGCCCAAGCTTCCTTCGGTGTCTGAGTTGATTGTGGGCGCCCAGCTCTCGTCCCACCTCGACCGCTCTCCTAACCACATGACAGTGAAGCACCTGGACTCGAGCCCCAGACTGGCTCACCCCGTGCTGCCTCACCTGGAAAAAAGCACTTTTGCCTCCTCGGTGCCGCCGCCTCTGGCGCCATCGTTACATCCACCCGTGGCGTTTCCTGCTGTTCCCAACACCCTCCCGCTCCCACGTTCTCGCAATCCCTCGGTATCAAGCACTTACTCCG…
B11783	wild type	Clade IV	CTAGCCGAACGAATAGACGAACGAAGCACTCCTGAAACAAAAGAACGTTTGGCCACTCCAGCCGAACCCACTTCTCATTTCAATCAGCCCTTCACCACTTCGCTGCCTTTCTGCCTAGCTCCTTCATGCCCAAGCTTCCTTCGGTGTCTGAGTTGATTGTGGGCGCCCAGCTCTCGTCCCACCTCGACCGCTCTCCTAACCACATGACAGTGAAGCACCTGGACTCGAGCCCCAGACTGGCTCACCCCGTGCTGCCTCACCTGGAAAAAAGCACTTTTGCCTCCTCGGTGCCGCCGCCTCTGGCGCCATCGTTACATCCACCCGTGGCGTTTCCTGCTGTTCCCAACACCCTCCCGCTCCCACGTTCTCGCAATCCCTCGGTATCAAGCACTTACTCCG…
B11782	wild type	Clade IV	CTAGCCGAACGAATAGACGAACGAAGCACTCCTGAAACAAAAGAACGTTTGGCCACTCCAGCCGAACCCACTTCTCATTTCAATCAGCCCTTCACCACTTCGCTGCCTTTCTGCCTAGCTCCTTCATGCCCAAGCTTCCTTCGGTGTCTGAGTTGATTGTGGGCGCCCAGCTCTCGTCCCACCTCGACCGCTCTCCTAACCACATGACAGTGAAGCACCTGGACTCGAGCCCCAGACTGGCTCACCCCGTGCTGCCTCACCTGGAAAAAAGCACTTTTGCCTCCTCGGTGCCGCCGCCTCTGGCGCCATCGTTACATCCACCCGTGGCGTTTCCTGCTGTTCCCAACACCCTCCCGCTCCCACGTTCTCGCAATCCCTCGGTATCAAGCACTTACTCCG…
B11781	wild type	Clade IV	CTAGCCGAACGAATAGACGAACGAAGCACTCCTGAAACAAAAGAACGTTTGGCCACTCCAGCCGAACCCACTTCTCATTTCAATCAGCCCTTCACCACTTCGCTGCCTTTCTGCCTAGCTCCTTCATGCCCAAGCTTCCTTCGGTGTCTGAGTTGATTGTGGGCGCCCAGCTCTCGTCCCACCTCGACCGCTCTCCTAACCACATGACAGTGAAGCACCTGGACTCGAGCCCCAGACTGGCTCACCCCGTGCTGCCTCACCTGGAAAAAAGCACTTTTGCCTCCTCGGTGCCGCCGCCTCTGGCGCCATCGTTACATCCACCCGTGGCGTTTCCTGCTGTTCCCAACACCCTCCCGCTCCCACGTTCTCGCAATCCCTCGGTATCAAGCACTTACTCCG…
B11780	wild type	Clade IV	CTAGCCGAACGAATAGACGAACGAAGCACTCCTGAAACAAAAGAACGTTTGGCCACTCCAGCCGAACCCACTTCTCATTTCAATCAGCCCTTCACCACTTCGCTGCCTTTCTGCCTAGCTCCTTCATGCCCAAGCTTCCTTCGGTGTCTGAGTTGATTGTGGGCGCCCAGCTCTCGTCCCACCTCGACCGCTCTCCTAACCACATGACAGTGAAGCACCTGGACTCGAGCCCCAGACTGGCTCACCCCGTGCTGCCTCACCTGGAAAAAAGCACTTTTGCCTCCTCGGTGCCGCCGCCTCTGGCGCCATCGTTACATCCACCCGTGGCGTTTCCTGCTGTTCCCAACACCCTCCCGCTCCCACGTTCTCGCAATCCCTCGGTATCAAGCACTTACTCCG…
B11779	wild type	Clade IV	CTAGCCGAACGAATAGACGAACGAAGCACTCCTGAAACAAAAGAACGTTTGGCCACTCCAGCCGAACCCACTTCTCATTTCAATCAGCCCTTCACCACTTCGCTGCCTTTCTGCCTAGCTCCTTCATGCCCAAGCTTCCTTCGGTGTCTGAGTTGATTGTGGGCGCCCAGCTCTCGTCCCACCTCGACCGCTCTCCTAACCACATGACAGTGAAGCACCTGGACTCGAGCCCCAGACTGGCTCACCCCGTGCTGCCTCACCTGGAAAAAAGCACTTTTGCCTCCTCGGTGCCGCCGCCTCTGGCGCCATCGTTACATCCACCCGTGGCGTTTCCTGCTGTTCCCAACACCCTCCCGCTCCCACGTTCTCGCAATCCCTCGGTATCAAGCACTTACTCCG…
B11778	wild type	Clade IV	CTAGCCGAACGAATAGACGAACGAAGCACTCCTGAAACAAAAGAACGTTTGGCCACTCCAGCCGAACCCACTTCTCATTTCAATCAGCCCTTCACCACTTCGCTGCCTTTCTGCCTACCTCCTCCATGCCCAAGCTTCCTTCGGTGTCTGAGTTGATTGTGGGCGCCCAGCTCTCGTCCCACCTCGACCGCTCTCCTAACCACATGACAGTGAAGCACCTGGACTCGAGCCCCAGACTGGCTCACCCCGTGCTGCCTCACCTGGAAAAAAGCACTTTTGCCTCCTCGGTGCCGCCGCCTCTGGCGCCCTCGTTACATCCACCCGTGGCGTTTCCTGCTGTTCCCAACACCCTCCCGCTTCCACGTTCTCGCAATCCCTCGGTATCAAGCACTTACTCTG…
B11777	wild type	Clade IV	CTAGCCGAACGAATAGACGAACGAAGCACTCCTGAAACAAAAGAACGTTTGGCCACTCCAGCCGAACCCACTTCTCATTTCAATCAGCCCTTCACCACTTCGCTGCCTTTCTGCCTAGCTCCTTCATGCCCAAGCTTCCTTCGGTGTCTGAGTTGATTGTGGGCGCCCAGCTCTCGTCCCACCTCGACCGCTCTCCTAACCACATGACAGTGAAGCACCTGGACTCGAGCCCCAGACTGGCTCACCCCGTGCTGCCTCACCTGGAAAAAAGCACTTTTGCCTCCTCGGTGCCGCCGCCTCTGGCGCCATCGTCATCCACCCGTGGCGTTTCCTGCTGTTCCCAACACCCTCCCGCTCCCACGTTCTCGCAATCCCTCGGTATCAAGCACTTACTCCGGG…
