# Supplementary material for: Role of the transcription factor Wor2 in biofilm formation of Candidozyma auris
Source: mSphere. 2026 Apr 20;11(5):e00057-26. doi: 10.1128/msphere.00057-26 (PMC13203962; doi:10.1128/msphere.00057-26)
Supplement: File S3 — Comparison of WOR2 sequences from different strains. [file msphere.00057-26-s0005.fasta]

>JCM 15448
CTAGCCGAACGAATAGACGAACGAAGCACTCCTGAAACAAAAGAACGTTTGGCCACTCCAGCCGAACCCACTTCTCATTTCAATCAGCCCTTCACCACTTCGCTGCCTTTCTGCCTACCTCCTCCATGCCCAAGCTTCCTTCGGTGTCTGAGTTGATTGTGGGCGCCCAGCTCTCGTCCCACCTCGACCGCTCTCCTAACCACATGACAGTGAAGCACCTGGACTCGAGCCCCAGACTGGCTCACCCCGTGCTGCCTCACCTGGAAAAAAGCACTTTTGCCTCCTCGGTGCCGCCGCCTCTGGCGCCCTCGTTACATCCACCCGTGGCGTTTCCTGCTGTTCCCAACACCCTCCCGCTTCCACGTTCTCGCAATCCCTCGGTATCAAGCACTTACTCTGGGCCCAGTCGACCGGGAGACTACTTCAGCACCAGCCACACAGTGCTTCCACCGCCTCCTGCCACTCAACGCACTCCACAACATCCAGGCATTTCCCAAACGCCTCTGTATGAGCAACCTCACCACGCCGTGGAGTCTCCTTTGCACGCGCTGCTGCCCCATCAGACAAGATCTTCGCTGCTCTCGCATCCACCACCACCTCATATCCAACAACAACAGC---------------------------------------------AACAACAACAACCTCAACAACATCCACTTCCGCTCTAGCCTCAGTACCAACCCCAGCTTCAGTACCCTGTAAACGGCTACGCTCCACCTGCTCAGGGTCACATGGCCCCGGCGCCTGCTATGGTGCATCCTCACCAAGTGTACCAGGGCGTTACACCACACATGGTGAATCCGTATGGCTACAACGCCGGTCTCCCACCTTTGGTGCCCACCATGGTTCCACAAAGTTACGGCAAGCCTGCTGGAGGTGCGTACCAGCAAATGCCTCCACAAGGCAGCCAGGGATCGAGCCAGGAGCTCGACCAGAACAATGCATTGGTGAACAAGCGGCGAATCATCAAGAGAAGAACGAGGACAGGCTGCCTCACATGTCGCCGGAGACGCATCAAGTGTGACGAGCGGAAACCACACTGCTACAATTGCGAGAGATCCAAGAAGCTTTGTCTTGGCTACGAGATTGTGCCCGTGCCCACACACAAGGACCCAGAGTACCTTCGCAAAAAGGCGGAGCGGGCAGCGGTCCAGGAGCGGCCCACGCTTCGTGAGCTGGCGGCGGTTTACAATTCCCAATGAAGAGTTGGCTGACTGTCTGTCGATCATTGGACCCTGAGGACCCTCCATATAGATTGTTGCGAGAGATTTGCACTAAGGGAGATCACATACCACAAGGCAACATGGAGTTGCAGGGATCTGCCCTGTTCGGGATGCTAGTTACAAGCGCAGGCGTTTGACTGATACATATAGTAAGGCGAAGACGATATTTCAACCGAACTAATTGAAGCAAAGAATTGAGCACATTTGTAGATAGAGTCACAAGCGGTTTTTGTATGGGACCCTTG
>AA-194
CTAGCCGAACGAATAGACGAACGAAGCACTCCTGAAACAAAAGAACGTTTGGCCACTCCAGCCGAACCCACTTCTCATTTCAATCAGCCCTTCACCACTTCGCTGCCTTTCTGCCTACCTCCTCCATGCCCAAGCTTCCTTCGGTGTCTGAGTTGATTGTGGGCGCCCAGCTCTCGTCCCACCTCGACCGCTCTCCTAACCACATGACAGTGAAGCACCTGGACTCGAGCCCCAGACTGGCTCACCCCGTGCTGCCTCACCTGGAAAAAAGCACTTTTGCCTCCTCGGTGCCGCCGCCTCTGGCGCCCTCGTTACATCCACCCGTGGCGTTTCCTGCTGTTCCCAACACCCTCCCGCTTCCACGTTCTCGCAATCCCTCGGTATCAAGCACTTACTCTGGGCCCAGTCGACCGGGAGACTACTTCAGCACCAGCCACACAGTGCTTCCACCGCCTCCTGCCACTCAACGCACTCCACAACATCCAGGCATTTCCCAAACGCCTCTGTATGAGCAACCTCACCACGCCGTGGAGTCTCCTTTGCACGCGCTGCTGCCCCATCAGACAAGATCTTCGCTGCTCTCGCATCCACCACCACCTCATATCCAACAACAACAGCAACAACAACAACAACAGCAGCAGCAGCAGCAGCAACAACAACAGCAACAACAACAACCTCAACAACATCCACTTCCGCTCCAGCCTCAGTACCAACCCCAGCTTCAGTACCCTGTAAACGGCTACGCTCCACCTGCTCAGGGTCACATGGCCCCGGCGCCTGCTATGGTGCATCCTCACCAAGTGTACCAGGGCGTTACACCACACATGGTGAATCCGTATGGCTACAACGCCGGTCTCCCACCTTTGGTGCCCACCATGGTTCCACAAAGTTACGGCAAGCCTGCTGGAGGTGCGTACCAGCAAATGCCTCCACAAGGCAGCCAGGGATCGAGCCAGGAGCTCGACCAGAACAATGCATTGGTGAACAAGCGGCGAATCATCAAGAGAAGAACGAGGACAGGCTGCCTCACATGTCGCCGGAGACGCATCAAGTGTGACGAGCGGAAACCACACTGCTACAATTGCGAGAGATCCAAGAAGCTTTGTCTTGGCTACGAGATTGTGCCCGTGCCCACACACAAGGACCCAGAGTACCTTCGCAAAAAGGCGGAGCGGGCAGCGGTCTAGGAGCGGCCCACGCTTCGTGAGCTGGCGGCGGTTTACAATTCCCAATGAAGAGTTGGCTGACTGTCTGTCGATCATTGGACCCTGAGGACCCTCCATATAGATTGTTGCGAGAGATTTGCACTAAGGGAGATCACATACCACAAGGCAACATGGAGTTGCAGGGATCTGCCCTGTTCGGGATGCTAGTTACAAGCGCAGGCGTTTGACTGATACATATAGTAAGGCGAAGACGATATTTCAACCGAACTAATTGAAGCAAAGAATTGAGCACATTTGTAGATAGAGTCACAAGCGGTTTTTGTATGGGACCCTTG
>AA-200
CTAGCCGAACGAATAGACGAACGAAGCACTCCTGAAACAAAAGAACGTTTGGCCACTCCAGCCGAACCCACTTCTCATTTCAATCAGCCCTTCACCACTTCGCTGCCTTTCTGCCTACCTCCTCCATGCCCAAGCTTCCTTCGGTGTCTGAGTTGATTGTGGGCGCCCAGCTCTCGTCCCACCTCGACCGCTCTCCTAACCACATGACAGTGAAGCACCTGGACTCGAGCCCCAGACTGGCTCACCCCGTGCTGCCTCACCTGGAAAAAAGCACTTTTGCCTCCTCGGTGCCGCCGCCTCTGGCGCCCTCGTTACATCCACCCGTGGCGTTTCCTGCTGTTCCCAACACCCTCCCGCTTCCACGTTCTCGCAATCCCTCGGTATCAAGCACTTACTCTGGGCCCAGTCGACCGGGAGACTACTTCAGCACCAGCCACACAGTGCTTCCACCGCCTCCTGCCACTCAACGCACTCCACAACATCCAGGCATTTCCCAAACGCCTCTGTATGAGCAACCTCACCACGCCGTGGAGTCTCCTTTGCACGCGCTGCTGCCCCATCAGACAAGATCTTCGCTGCTCTCGCATCCACCACCACCTCATATCCAACAACAACAGCAACAACAACAACAACAGCAGCAGCAGCAGCAGCAACAACAACAGCAACAACAACAACCTCAACAACATCCACTTCCGCTCCAGCCTCAGTACCAACCCCAGCTTCAGTACCCTGTAAACGGCTACGCTCCACCTGCTCAGGGTCACATGGCCCCGGCGCCTGCTATGGTGCATCCTCACCAAGTGTACCAGGGCGTTACACCACACATGGTGAATCCGTATGGCTACAACGCCGGTCTCCCACCTTTGGTGCCCACCATGGTTCCACAAAGTTACGGCAAGCCTGCTGGAGGTGCGTACCAGCAAATGCCTCCACAAGGCAGCCAGGGATCGAGCCAGGAGCTCGACCAGAACAATGCATTGGTGAACAAGCGGCGAATCATCAAGAGAAGAACGAGGACAGGCTGCCTCACATGTCGCCGGAGACGCATCAAGTGTGACGAGCGGAAACCACACTGCTACAATTGCGAGAGATCCAAGAAGCTTTGTCTTGGCTACGAGATTGTGCCCGTGCCCACACACAAGGACCCAGAGTACCTTCGCAAAAAGGCGGAGCGGGCAGCGGTCTAGGAGCGGCCCACGCTTCGTGAGCTGGCGGCGGTTTACAATTCCCAATGAAGAGTTGGCTGACTGTCTGTCGATCATTGGACCCTGAGGACCCTCCATATAGATTGTTGCGAGAGATTTGCACTAAGGGAGATCACATACCACAAGGCAACATGGAGTTGCAGGGATCTGCCCTGTTCGGGATGCTAGTTACAAGCGCAGGCGTTTGACTGATACATATAGTAAGGCGAAGACGATATTTCAACCGAACTAATTGAAGCAAAGAATTGAGCACATTTGTAGATAGAGTCACAAGCGGTTTTTGTATGGGACCCTTG
>AA-214
CTAGCCGAACGAATAGACGAACGAAGCACTCCTGAAACAAAAGAACGTTTGGCCACTCCAGCCGAACCCACTTCTCATTTCAATCAGCCCTTCACCACTTCGCTGCCTTTCTGCCTACCTCCTCCATGCCCAAGCTTCCTTCGGTGTCTGAGTTGATTGTGGGCGCCCAGCTCTCGTCCCACCTCGACCGCTCTCCTAACCACATGACAGTGAAGCACCTGGACTCGAGCCCCAGACTGGCTCACCCCGTGCTGCCTCACCTGGAAAAAAGCACTTTTGCCTCCTCGGTGCCGCCGCCTCTGGCGCCCTCGTTACATCCACCCGTGGCGTTTCCTGCTGTTCCCAACACCCTCCCGCTTCCACGTTCTCGCAATCCCTCGGTATCAAGCACTTACTCTGGGCCCAGTCGACCGGGAGACTACTTCAGCACCAGCCACACAGTGCTTCCACCGCCTCCTGCCACTCAACGCACTCCACAACATCCAGGCATTTCCCAAACGCCTCTGTATGAGCAACCTCACCACGCCGTGGAGTCTCCTTTGCACGCGCTGCTGCCCCATCAGACAAGATCTTCGCTGCTCTCGCATCCACCACCACCTCATATCCAACAACAACAGCAACAACAACAACAACAGCAGCAGCAGCAGCAGCAACAACAACAGCAACAACAACAACCTCAACAACATCCACTTCCGCTCCAGCCTCAGTACCAACCCCAGCTTCAGTACCCTGTAAACGGCTACGCTCCACCTGCTCAGGGTCACATGGCCCCGGCGCCTGCTATGGTGCATCCTCACCAAGTGTACCAGGGCGTTACACCACACATGGTGAATCCGTATGGCTACAACGCCGGTCTCCCACCTTTGGTGCCCACCATGGTTCCACAAAGTTACGGCAAGCCTGCTGGAGGTGCGTACCAGCAAATGCCTCCACAAGGCAGCCAGGGATCGAGCCAGGAGCTCGACCAGAACAATGCATTGGTGAACAAGCGGCGAATCATCAAGAGAAGAACGAGGACAGGCTGCCTCACATGTCGCCGGAGACGCATCAAGTGTGACGAGCGGAAACCACACTGCTACAATTGCGAGAGATCCAAGAAGCTTTGTCTTGGCTACGAGATTGTGCCCGTGCCCACACACAAGGACCCAGAGTACCTTCGCAAAAAGGCGGAGCGGGCAGCGGTCTAGGAGCGGCCCACGCTTCGTGAGCTGGCGGCGGTTTACAATTCCCAATGAAGAGTTGGCTGACTGTCTGTCGATCATTGGACCCTGAGGACCCTCCATATAGATTGTTGCGAGAGATTTGCACTAAGGGAGATCACATACCACAAGGCAACATGGAGTTGCAGGGATCTGCCCTGTTCGGGATGCTAGTTACAAGCGCAGGCGTTTGACTGATACATATAGTAAGGCGAAGACGATATTTCAACCGAACTAATTGAAGCAAAGAATTGAGCACATTTGTAGATAGAGTCACAAGCGGTTTTTGTATGGGACCCTTG
>B11777
CTAGCCGAACGAATAGACGAACGAAGCACTCCTGAAACAAAAGAACGTTTGGCCACTCCAGCCGAACCCACTTCTCATTTCAATCAGCCCTTCACCACTTCGCTGCCTTTCTGCCTAGCTCCTTCATGCCCAAGCTTCCTTCGGTGTCTGAGTTGATTGTGGGCGCCCAGCTCTCGTCCCACCTCGACCGCTCTCCTAACCACATGACAGTGAAGCACCTGGACTCGAGCCCCAGACTGGCTCACCCCGTGCTGCCTCACCTGGAAAAAAGCACTTTTGCCTCCTCGGTGCCGCCGCCTCTGGCGCCATCGTTACATCCACCCGTGGCGTTTCCTGCTGTTCCCAACACCCTCCCGCTCCCACGTTCTCGCAATCCCTCGGTATCAAGCACTTACTCCGGGCCCAGTCGACCGGGAGACTACTTCAGCACCAGCCACACAGTGCTTCCACCTCCTCCTGCCACTCAACGCACTCCACAACATCCAGGCATTTCCCAAACGCCTCTGTATGAGCAACCTCACCACGCCGTGGAGTCTCCTTTGCACGCGCTGCTGCCCCATCAGACAAGATCTTCGCTGCTCTCGCATCCACCACCACCTCATATCCAACAACAACAGCAACAACAACAACAACAGCAGCAGCAGCAGCAGCAGCAGCAGCAACAACAACAACAGCCTCAACAACATCCACTTCCGCTCCAGCCTCAGTACCAACCCCAGCTTCAGTACCCTGTGAACGGCTACGCTCCACCTGCTCAGGGTCACATGGCCCCGGCGCCTGCTATGGTGCATCCTCACCAAGTGTACCAGGGCGTTACACCACACATGGTGAATCCGTATGGCTACCACGCCGGTCTCCCACCTTTGGTGCCCACCATGGTTCCACAAAGTTACGGCAAGCCTGCTGGAGGTGCGTACCAGCAAATGCCGCCACAAGGCAGCCAGGGATCGAGCCAGGAGCTCGACCAGAACAATGCATTGGTGAACAAGCGGCGAATCATCAAGAGAAGAACGAGGACAGGCTGCCTCACATGTCGCCGGAGACGCATCAAGTGTGACGAGCGGAAACCACATTGCTACAATTGCGAGAGATCCAAAAAGCTTTGTCTTGGCTACGAGATTGTGCCCGTGCCCACACACAAGGACCCGGAGTACCTTCGCAAAAAGGCGGAGCGGGCAGCGGTCCAGGAGCGGCCTACGCTTCGTGAGCTGGCGGCGGTTTACAACTCCCAATGAAGAGTTGGCTGACTGTCTGTCGATCATTGGACCCTGAGGACCCTCCATATAGATTGTTGCGAGAGATTTGCACTAAGGGAGATCACATACCACAAGGCAACATGGAGTTGCAGGGATCTGCCCTGTTCGGGATGCTAGTTACAAGCGCAGGCGTTTGACTGATACATATAGTAAGGCGAAGACGATATTTCAACCGAACTAATTGAAGCAAATAATTGAGCACATTTGTAGATAGAGTCACAAGCGGTTTTTGTATGGGACCCTTG
>B11778
CTAGCCGAACGAATAGACGAACGAAGCACTCCTGAAACAAAAGAACGTTTGGCCACTCCAGCCGAACCCACTTCTCATTTCAATCAGCCCTTCACCACTTCGCTGCCTTTCTGCCTAGCTCCTTCATGCCCAAGCTTCCTTCGGTGTCTGAGTTGATTGTGGGCGCCCAGCTCTCGTCCCACCTCGACCGCTCTCCTAACCACATGACAGTGAAGCACCTGGACTCGAGCCCCAGACTGGCTCACCCCGTGCTGCCTCACCTGGAAAAAAGCACTTTTGCCTCCTCGGTGCCGCCGCCTCTGGCGCCATCGTTACATCCACCCGTGGCGTTTCCTGCTGTTCCCAACACCCTCCCGCTCCCACGTTCTCGCAATCCCTCGGTATCAAGCACTTACTCCGGGCCCAGTCGACCGGGAGACTACTTCAGCACCAGCCACACAGTGCTTCCACCTCCTCCTGCCACTCAACGCACTCCACAACATCCAGGCATTTCCCAAACGCCTCTGTATGAGCAACCTCACCACGCCGTGGAGTCTCCTTTGCACGCGCTGCTGCCCCATCAGACAAGATCTTCGCTGCTCTCGCATCCACCACCACCTCATATCCAACAACAACAGCAACAACAACAACAACAGCAGCAGCAGCAGCAGCAGCAGCAGCAACAACAACAACAGCCTCAACAACATCCACTTCCGCTCCAGCCTCAGTACCAACCCCAGCTTCAGTACCCTGTGAACGGCTACGCTCCACCTGCTCAGGGTCACATGGCCCCGGCGCCTGCTATGGTGCATCCTCACCAAGTGTACCAGGGCGTTACACCACACATGGTGAATCCGTATGGCTACCACGCCGGTCTCCCACCTTTGGTGCCCACCATGGTTCCACAAAGTTACGGCAAGCCTGCTGGAGGTGCGTACCAGCAAATGCCGCCACAAGGCAGCCAGGGATCGAGCCAGGAGCTCGACCAGAACAATGCATTGGTGAACAAGCGGCGAATCATCAAGAGAAGAACGAGGACAGGCTGCCTCACATGTCGCCGGAGACGCATCAAGTGTGACGAGCGGAAACCACATTGCTACAATTGCGAGAGATCCAAAAAGCTTTGTCTTGGCTACGAGATTGTGCCCGTGCCCACACACAAGGACCCGGAGTACCTTCGCAAAAAGGCGGAGCGGGCAGCGGTCCAGGAGCGGCCTACGCTTCGTGAGCTGGCGGCGGTTTACAACTCCCAATGAAGAGTTGGCTGACTGTCTGTCGATCATTGGACCCTGAGGACCCTCCATATAGATTGTTGCGAGAGATTTGCACTAAGGGAGATCACATACCACAAGGCAACATGGAGTTGCAGGGATCTGCCCTGTTCGGGATGCTAGTTACAAGCGCAGGCGTTTGACTGATACATATAGTAAGGCGAAGACGATATTTCAACCGAACTAATTGAAGCAAATAATTGAGCACATTTGTAGATAGAGTCACAAGCGGTTTTTGTATGGGACCCTTG
>B11779
CTAGCCGAACGAATAGACGAACGAAGCACTCCTGAAACAAAAGAACGTTTGGCCACTCCAGCCGAACCCACTTCTCATTTCAATCAGCCCTTCACCACTTCGCTGCCTTTCTGCCTAGCTCCTTCATGCCCAAGCTTCCTTCGGTGTCTGAGTTGATTGTGGGCGCCCAGCTCTCGTCCCACCTCGACCGCTCTCCTAACCACATGACAGTGAAGCACCTGGACTCGAGCCCCAGACTGGCTCACCCCGTGCTGCCTCACCTGGAAAAAAGCACTTTTGCCTCCTCGGTGCCGCCGCCTCTGGCGCCATCGTTACATCCACCCGTGGCGTTTCCTGCTGTTCCCAACACCCTCCCGCTCCCACGTTCTCGCAATCCCTCGGTATCAAGCACTTACTCCGGGCCCAGTCGACCGGGAGACTACTTCAGCACCAGCCACACAGTGCTTCCACCTCCTCCTGCCACTCAACGCACTCCACAACATCCAGGCATTTCCCAAACGCCTCTGTATGAGCAACCTCACCACGCCGTGGAGTCTCCTTTGCACGCGCTGCTGCCCCATCAGACAAGATCTTCGCTGCTCTCGCATCCACCACCACCTCATATCCAACAACAACAGCAACAACAACAACAACAGCAGCAGCAGCAGCAGCAGCAGCAGCAACAACAACAACAGCCTCAACAACATCCACTTCCGCTCCAGCCTCAGTACCAACCCCAGCTTCAGTACCCTGTGAACGGCTACGCTCCACCTGCTCAGGGTCACATGGCCCCGGCGCCTGCTATGGTGCATCCTCACCAAGTGTACCAGGGCGTTACACCACACATGGTGAATCCGTATGGCTACCACGCCGGTCTCCCACCTTTGGTGCCCACCATGGTTCCACAAAGTTACGGCAAGCCTGCTGGAGGTGCGTACCAGCAAATGCCGCCACAAGGCAGCCAGGGATCGAGCCAGGAGCTCGACCAGAACAATGCATTGGTGAACAAGCGGCGAATCATCAAGAGAAGAACGAGGACAGGCTGCCTCACATGTCGCCGGAGACGCATCAAGTGTGACGAGCGGAAACCACATTGCTACAATTGCGAGAGATCCAAAAAGCTTTGTCTTGGCTACGAGATTGTGCCCGTGCCCACACACAAGGACCCGGAGTACCTTCGCAAAAAGGCGGAGCGGGCAGCGGTCCAGGAGCGGCCTACGCTTCGTGAGCTGGCGGCGGTTTACAACTCCCAATGAAGAGTTGGCTGACTGTCTGTCGATCATTGGACCCTGAGGACCCTCCATATAGATTGTTGCGAGAGATTTGCACTAAGGGAGATCACATACCACAAGGCAACATGGAGTTGCAGGGATCTGCCCTGTTCGGGATGCTAGTTACAAGCGCAGGCGTTTGACTGATACATATAGTAAGGCGAAGACGATATTTCAACCGAACTAATTGAAGCAAATAATTGAGCACATTTGTAGATAGAGTCACAAGCGGTTTTTGTATGGGACCCTTG
>B11780
CTAGCCGAACGAATAGACGAACGAAGCACTCCTGAAACAAAAGAACGTTTGGCCACTCCAGCCGAACCCACTTCTCATTTCAATCAGCCCTTCACCACTTCGCTGCCTTTCTGCCTAGCTCCTTCATGCCCAAGCTTCCTTCGGTGTCTGAGTTGATTGTGGGCGCCCAGCTCTCGTCCCACCTCGACCGCTCTCCTAACCACATGACAGTGAAGCACCTGGACTCGAGCCCCAGACTGGCTCACCCCGTGCTGCCTCACCTGGAAAAAAGCACTTTTGCCTCCTCGGTGCCGCCGCCTCTGGCGCCATCGTTACATCCACCCGTGGCGTTTCCTGCTGTTCCCAACACCCTCCCGCTCCCACGTTCTCGCAATCCCTCGGTATCAAGCACTTACTCCGGGCCCAGTCGACCGGGAGACTACTTCAGCACCAGCCACACAGTGCTTCCACCTCCTCCTGCCACTCAACGCACTCCACAACATCCAGGCATTTCCCAAACGCCTCTGTATGAGCAACCTCACCACGCCGTGGAGTCTCCTTTGCACGCGCTGCTGCCCCATCAGACAAGATCTTCGCTGCTCTCGCATCCACCACCACCTCATATCCAACAACAACAGCAACAACAACAACAACAGCAGCAGCAGCAGCAGCAGCAGCAGCAACAACAACAACAGCCTCAACAACATCCACTTCCGCTCCAGCCTCAGTACCAACCCCAGCTTCAGTACCCTGTGAACGGCTACGCTCCACCTGCTCAGGGTCACATGGCCCCGGCGCCTGCTATGGTGCATCCTCACCAAGTGTACCAGGGCGTTACACCACACATGGTGAATCCGTATGGCTACCACGCCGGTCTCCCACCTTTGGTGCCCACCATGGTTCCACAAAGTTACGGCAAGCCTGCTGGAGGTGCGTACCAGCAAATGCCGCCACAAGGCAGCCAGGGATCGAGCCAGGAGCTCGACCAGAACAATGCATTGGTGAACAAGCGGCGAATCATCAAGAGAAGAACGAGGACAGGCTGCCTCACATGTCGCCGGAGACGCATCAAGTGTGACGAGCGGAAACCACATTGCTACAATTGCGAGAGATCCAAAAAGCTTTGTCTTGGCTACGAGATTGTGCCCGTGCCCACACACAAGGACCCGGAGTACCTTCGCAAAAAGGCGGAGCGGGCAGCGGTCCAGGAGCGGCCTACGCTTCGTGAGCTGGCGGCGGTTTACAACTCCCAATGAAGAGTTGGCTGACTGTCTGTCGATCATTGGACCCTGAGGACCCTCCATATAGATTGTTGCGAGAGATTTGCACTAAGGGAGATCACATACCACAAGGCAACATGGAGTTGCAGGGATCTGCCCTGTTCGGGATGCTAGTTACAAGCGCAGGCGTTTGACTGATACATATAGTAAGGCGAAGACGATATTTCAACCGAACTAATTGAAGCAAATAATTGAGCACATTTGTAGATAGAGTCACAAGCGGTTTTTGTATGGGACCCTTG
>B11781
CTAGCCGAACGAATAGACGAACGAAGCACTCCTGAAACAAAAGAACGTTTGGCCACTCCAGCCGAACCCACTTCTCATTTCAATCAGCCCTTCACCACTTCGCTGCCTTTCTGCCTAGCTCCTTCATGCCCAAGCTTCCTTCGGTGTCTGAGTTGATTGTGGGCGCCCAGCTCTCGTCCCACCTCGACCGCTCTCCTAACCACATGACAGTGAAGCACCTGGACTCGAGCCCCAGACTGGCTCACCCCGTGCTGCCTCACCTGGAAAAAAGCACTTTTGCCTCCTCGGTGCCGCCGCCTCTGGCGCCATCGTTACATCCACCCGTGGCGTTTCCTGCTGTTCCCAACACCCTCCCGCTCCCACGTTCTCGCAATCCCTCGGTATCAAGCACTTACTCCGGGCCCAGTCGACCGGGAGACTACTTCAGCACCAGCCACACAGTGCTTCCACCTCCTCCTGCCACTCAACGCACTCCACAACATCCAGGCATTTCCCAAACGCCTCTGTATGAGCAACCTCACCACGCCGTGGAGTCTCCTTTGCACGCGCTGCTGCCCCATCAGACAAGATCTTCGCTGCTCTCGCATCCACCACCACCTCATATCCAACAACAACAGCAACAACAACAACAACAGCAGCAGCAGCAGCAGCAGCAGCAGCAACAACAACAACAGCCTCAACAACATCCACTTCCGCTCCAGCCTCAGTACCAACCCCAGCTTCAGTACCCTGTGAACGGCTACGCTCCACCTGCTCAGGGTCACATGGCCCCGGCGCCTGCTATGGTGCATCCTCACCAAGTGTACCAGGGCGTTACACCACACATGGTGAATCCGTATGGCTACCACGCCGGTCTCCCACCTTTGGTGCCCACCATGGTTCCACAAAGTTACGGCAAGCCTGCTGGAGGTGCGTACCAGCAAATGCCGCCACAAGGCAGCCAGGGATCGAGCCAGGAGCTCGACCAGAACAATGCATTGGTGAACAAGCGGCGAATCATCAAGAGAAGAACGAGGACAGGCTGCCTCACATGTCGCCGGAGACGCATCAAGTGTGACGAGCGGAAACCACATTGCTACAATTGCGAGAGATCCAAAAAGCTTTGTCTTGGCTACGAGATTGTGCCCGTGCCCACACACAAGGACCCGGAGTACCTTCGCAAAAAGGCGGAGCGGGCAGCGGTCCAGGAGCGGCCTACGCTTCGTGAGCTGGCGGCGGTTTACAACTCCCAATGAAGAGTTGGCTGACTGTCTGTCGATCATTGGACCCTGAGGACCCTCCATATAGATTGTTGCGAGAGATTTGCACTAAGGGAGATCACATACCACAAGGCAACATGGAGTTGCAGGGATCTGCCCTGTTCGGGATGCTAGTTACAAGCGCAGGCGTTTGACTGATACATATAGTAAGGCGAAGACGATATTTCAACCGAACTAATTGAAGCAAATAATTGAGCACATTTGTAGATAGAGTCACAAGCGGTTTTTGTATGGGACCCTTG
>B11782
CTAGCCGAACGAATAGACGAACGAAGCACTCCTGAAACAAAAGAACGTTTGGCCACTCCAGCCGAACCCACTTCTCATTTCAATCAGCCCTTCACCACTTCGCTGCCTTTCTGCCTAGCTCCTTCATGCCCAAGCTTCCTTCGGTGTCTGAGTTGATTGTGGGCGCCCAGCTCTCGTCCCACCTCGACCGCTCTCCTAACCACATGACAGTGAAGCACCTGGACTCGAGCCCCAGACTGGCTCACCCCGTGCTGCCTCACCTGGAAAAAAGCACTTTTGCCTCCTCGGTGCCGCCGCCTCTGGCGCCATCGTTACATCCACCCGTGGCGTTTCCTGCTGTTCCCAACACCCTCCCGCTCCCACGTTCTCGCAATCCCTCGGTATCAAGCACTTACTCCGGGCCCAGTCGACCGGGAGACTACTTCAGCACCAGCCACACAGTGCTTCCACCTCCTCCTGCCACTCAACGCACTCCACAACATCCAGGCATTTCCCAAACGCCTCTGTATGAGCAACCTCACCACGCCGTGGAGTCTCCTTTGCACGCGCTGCTGCCCCATCAGACAAGATCTTCGCTGCTCTCGCATCCACCACCACCTCATATCCAACAACAACAGCAACAACAACAACAACAGCAGCAGCAGCAGCAGCAGCAGCAGCAACAACAACAACAGCCTCAACAACATCCACTTCCGCTCCAGCCTCAGTACCAACCCCAGCTTCAGTACCCTGTGAACGGCTACGCTCCACCTGCTCAGGGTCACATGGCCCCGGCGCCTGCTATGGTGCATCCTCACCAAGTGTACCAGGGCGTTACACCACACATGGTGAATCCGTATGGCTACCACGCCGGTCTCCCACCTTTGGTGCCCACCATGGTTCCACAAAGTTACGGCAAGCCTGCTGGAGGTGCGTACCAGCAAATGCCGCCACAAGGCAGCCAGGGATCGAGCCAGGAGCTCGACCAGAACAATGCATTGGTGAACAAGCGGCGAATCATCAAGAGAAGAACGAGGACAGGCTGCCTCACATGTCGCCGGAGACGCATCAAGTGTGACGAGCGGAAACCACATTGCTACAATTGCGAGAGATCCAAAAAGCTTTGTCTTGGCTACGAGATTGTGCCCGTGCCCACACACAAGGACCCGGAGTACCTTCGCAAAAAGGCGGAGCGGGCAGCGGTCCAGGAGCGGCCTACGCTTCGTGAGCTGGCGGCGGTTTACAACTCCCAATGAAGAGTTGGCTGACTGTCTGTCGATCATTGGACCCTGAGGACCCTCCATATAGATTGTTGCGAGAGATTTGCACTAAGGGAGATCACATACCACAAGGCAACATGGAGTTGCAGGGATCTGCCCTGTTCGGGATGCTAGTTACAAGCGCAGGCGTTTGACTGATACATATAGTAAGGCGAAGACGATATTTCAACCGAACTAATTGAAGCAAATAATTGAGCACATTTGTAGATAGAGTCACAAGCGGTTTTTGTATGGGACCCTTG
>B11783
CTAGCCGAACGAATAGACGAACGAAGCACTCCTGAAACAAAAGAACGTTTGGCCACTCCAGCCGAACCCACTTCTCATTTCAATCAGCCCTTCACCACTTCGCTGCCTTTCTGCCTAGCTCCTTCATGCCCAAGCTTCCTTCGGTGTCTGAGTTGATTGTGGGCGCCCAGCTCTCGTCCCACCTCGACCGCTCTCCTAACCACATGACAGTGAAGCACCTGGACTCGAGCCCCAGACTGGCTCACCCCGTGCTGCCTCACCTGGAAAAAAGCACTTTTGCCTCCTCGGTGCCGCCGCCTCTGGCGCCATCGTTACATCCACCCGTGGCGTTTCCTGCTGTTCCCAACACCCTCCCGCTCCCACGTTCTCGCAATCCCTCGGTATCAAGCACTTACTCCGGGCCCAGTCGACCGGGAGACTACTTCAGCACCAGCCACACAGTGCTTCCACCTCCTCCTGCCACTCAACGCACTCCACAACATCCAGGCATTTCCCAAACGCCTCTGTATGAGCAACCTCACCACGCCGTGGAGTCTCCTTTGCACGCGCTGCTGCCCCATCAGACAAGATCTTCGCTGCTCTCGCATCCACCACCACCTCATATCCAACAACAACAGCAACAACAACAACAACAGCAGCAGCAGCAGCAGCAGCAGCAGCAACAACAACAACAGCCTCAACAACATCCACTTCCGCTCCAGCCTCAGTACCAACCCCAGCTTCAGTACCCTGTGAACGGCTACGCTCCACCTGCTCAGGGTCACATGGCCCCGGCGCCTGCTATGGTGCATCCTCACCAAGTGTACCAGGGCGTTACACCACACATGGTGAATCCGTATGGCTACCACGCCGGTCTCCCACCTTTGGTGCCCACCATGGTTCCACAAAGTTACGGCAAGCCTGCTGGAGGTGCGTACCAGCAAATGCCGCCACAAGGCAGCCAGGGATCGAGCCAGGAGCTCGACCAGAACAATGCATTGGTGAACAAGCGGCGAATCATCAAGAGAAGAACGAGGACAGGCTGCCTCACATGTCGCCGGAGACGCATCAAGTGTGACGAGCGGAAACCACATTGCTACAATTGCGAGAGATCCAAAAAGCTTTGTCTTGGCTACGAGATTGTGCCCGTGCCCACACACAAGGACCCGGAGTACCTTCGCAAAAAGGCGGAGCGGGCAGCGGTCCAGGAGCGGCCTACGCTTCGTGAGCTGGCGGCGGTTTACAACTCCCAATGAAGAGTTGGCTGACTGTCTGTCGATCATTGGACCCTGAGGACCCTCCATATAGATTGTTGCGAGAGATTTGCACTAAGGGAGATCACATACCACAAGGCAACATGGAGTTGCAGGGATCTGCCCTGTTCGGGATGCTAGTTACAAGCGCAGGCGTTTGACTGATACATATAGTAAGGCGAAGACGATATTTCAACCGAACTAATTGAAGCAAATAATTGAGCACATTTGTAGATAGAGTCACAAGCGGTTTTTGTATGGGACCCTTG
>B11785
CTAGCCGAACGAATAGACGAACGAAGCACTCCTGAAACAAAAGAACGTTTGGCCACTCCAGCCGAACCCACTTCTCATTTCAATCAGCCCTTCACCACTTCGCTGCCTTTCTGCCTAGCTCCTTCATGCCCAAGCTTCCTTCGGTGTCTGAGTTGATTGTGGGCGCCCAGCTCTCGTCCCACCTCGACCGCTCTCCTAACCACATGACAGTGAAGCACCTGGACTCGAGCCCCAGACTGGCTCACCCCGTGCTGCCTCACCTGGAAAAAAGCACTTTTGCCTCCTCGGTGCCGCCGCCTCTGGCGCCATCGTTACATCCACCCGTGGCGTTTCCTGCTGTTCCCAACACCCTCCCGCTCCCACGTTCTCGCAATCCCTCGGTATCAAGCACTTACTCCGGGCCCAGTCGACCGGGAGACTACTTCAGCACCAGCCACACAGTGCTTCCACCTCCTCCTGCCACTCAACGCACTCCACAACATCCAGGCATTTCCCAAACGCCTCTGTATGAGCAACCTCACCACGCCGTGGAGTCTCCTTTGCACGCGCTGCTGCCCCATCAGACAAGATCTTCGCTGCTCTCGCATCCACCACCACCTCATATCCAACAACAACAGCAACAACAACAACAACAGCAGCAGCAGCAGCAGCAGCAGCAGCAACAACAACAACAGCCTCAACAACATCCACTTCCGCTCCAGCCTCAGTACCAACCCCAGCTTCAGTACCCTGTGAACGGCTACGCTCCACCTGCTCAGGGTCACATGGCCCCGGCGCCTGCTATGGTGCATCCTCACCAAGTGTACCAGGGCGTTACACCACACATGGTGAATCCGTATGGCTACCACGCCGGTCTCCCACCTTTGGTGCCCACCATGGTTCCACAAAGTTACGGCAAGCCTGCTGGAGGTGCGTACCAGCAAATGCCGCCACAAGGCAGCCAGGGATCGAGCCAGGAGCTCGACCAGAACAATGCATTGGTGAACAAGCGGCGAATCATCAAGAGAAGAACGAGGACAGGCTGCCTCACATGTCGCCGGAGACGCATCAAGTGTGACGAGCGGAAACCACATTGCTACAATTGCGAGAGATCCAAAAAGCTTTGTCTTGGCTACGAGATTGTGCCCGTGCCCACACACAAGGACCCGGAGTACCTTCGCAAAAAGGCGGAGCGGGCAGCGGTCCAGGAGCGGCCTACGCTTCGTGAGCTGGCGGCGGTTTACAACTCCCAATGAAGAGTTGGCTGACTGTCTGTCGATCATTGGACCCTGAGGACCCTCCATATAGATTGTTGCGAGAGATTTGCACTAAGGGAGATCACATACCACAAGGCAACATGGAGTTGCAGGGATCTGCCCTGTTCGGGATGCTAGTTACAAGCGCAGGCGTTTGACTGATACATATAGTAAGGCGAAGACGATATTTCAACCGAACTAATTGAAGCAAATAATTGAGCACATTTGTAGATAGAGTCACAAGCGGTTTTTGTATGGGACCCTTG
>B11787
CTAGCCGAACGAATAGACGAACGAAGCACTCCTGAAACAAAAGAACGTTTGGCCACTCCAGCCGAACCCACTTCTCATTTCAATCAGCCCTTCACCACTTCGCTGCCTTTCTGCCTAGCTCCTTCATGCCCAAGCTTCCTTCGGTGTCTGAGTTGATTGTGGGCGCCCAGCTCTCGTCCCACCTCGACCGCTCTCCTAACCACATGACAGTGAAGCACCTGGACTCGAGCCCCAGACTGGCTCACCCCGTGCTGCCTCACCTGGAAAAAAGCACTTTTGCCTCCTCGGTGCCGCCGCCTCTGGCGCCATCGTTACATCCACCCGTGGCGTTTCCTGCTGTTCCCAACACCCTCCCGCTCCCACGTTCTCGCAATCCCTCGGTATCAAGCACTTACTCCGGGCCCAGTCGACCGGGAGACTACTTCAGCACCAGCCACACAGTGCTTCCACCTCCTCCTGCCACTCAACGCACTCCACAACATCCAGGCATTTCCCAAACGCCTCTGTATGAGCAACCTCACCACGCCGTGGAGTCTCCTTTGCACGCGCTGCTGCCCCATCAGACAAGATCTTCGCTGCTCTCGCATCCACCACCACCTCATATCCAACAACAACAGCAACAACAACAACAACAGCAGCAGCAGCAGCAGCAGCAGCAGCAACAACAACAACAGCCTCAACAACATCCACTTCCGCTCCAGCCTCAGTACCAACCCCAGCTTCAGTACCCTGTGAACGGCTACGCTCCACCTGCTCAGGGTCACATGGCCCCGGCGCCTGCTATGGTGCATCCTCACCAAGTGTACCAGGGCGTTACACCACACATGGTGAATCCGTATGGCTACCACGCCGGTCTCCCACCTTTGGTGCCCACCATGGTTCCACAAAGTTACGGCAAGCCTGCTGGAGGTGCGTACCAGCAAATGCCGCCACAAGGCAGCCAGGGATCGAGCCAGGAGCTCGACCAGAACAATGCATTGGTGAACAAGCGGCGAATCATCAAGAGAAGAACGAGGACAGGCTGCCTCACATGTCGCCGGAGACGCATCAAGTGTGACGAGCGGAAACCACATTGCTACAATTGCGAGAGATCCAAAAAGCTTTGTCTTGGCTACGAGATTGTGCCCGTGCCCACACACAAGGACCCGGAGTACCTTCGCAAAAAGGCGGAGCGGGCAGCGGTCCAGGAGCGGCCTACGCTTCGTGAGCTGGCGGCGGTTTACAACTCCCAATGAAGAGTTGGCTGACTGTCTGTCGATCATTGGACCCTGAGGACCCTCCATATAGATTGTTGCGAGAGATTTGCACTAAGGGAGATCACATACCACAAGGCAACATGGAGTTGCAGGGATCTGCCCTGTTCGGGATGCTAGTTACAAGCGCAGGCGTTTGACTGATACATATAGTAAGGCGAAGACGATATTTCAACCGAACTAATTGAAGCAAATAATTGAGCACATTTGTAGATAGAGTCACAAGCGGTTTTTGTATGGGACCCTTG
>B11788
CTAGCCGAACGAATAGACGAACGAAGCACTCCTGAAACAAAAGAACGTTTGGCCACTCCAGCCGAACCCACTTCTCATTTCAATCAGCCCTTCACCACTTCGCTGCCTTTCTGCCTAGCTCCTTCATGCCCAAGCTTCCTTCGGTGTCTGAGTTGATTGTGGGCGCCCAGCTCTCGTCCCACCTCGACCGCTCTCCTAACCACATGACAGTGAAGCACCTGGACTCGAGCCCCAGACTGGCTCACCCCGTGCTGCCTCACCTGGAAAAAAGCACTTTTGCCTCCTCGGTGCCGCCGCCTCTGGCGCCATCGTTACATCCACCCGTGGCGTTTCCTGCTGTTCCCAACACCCTCCCGCTCCCACGTTCTCGCAATCCCTCGGTATCAAGCACTTACTCCGGGCCCAGTCGACCGGGAGACTACTTCAGCACCAGCCACACAGTGCTTCCACCTCCTCCTGCCACTCAACGCACTCCACAACATCCAGGCATTTCCCAAACGCCTCTGTATGAGCAACCTCACCACGCCGTGGAGTCTCCTTTGCACGCGCTGCTGCCCCATCAGACAAGATCTTCGCTGCTCTCGCATCCACCACCACCTCATATCCAACAACAACAGCAACAACAACAACAACAGCAGCAGCAGCAGCAGCAGCAGCAGCAACAACAACAACAGCCTCAACAACATCCACTTCCGCTCCAGCCTCAGTACCAACCCCAGCTTCAGTACCCTGTGAACGGCTACGCTCCACCTGCTCAGGGTCACATGGCCCCGGCGCCTGCTATGGTGCATCCTCACCAAGTGTACCAGGGCGTTACACCACACATGGTGAATCCGTATGGCTACCACGCCGGTCTCCCACCTTTGGTGCCCACCATGGTTCCACAAAGTTACGGCAAGCCTGCTGGAGGTGCGTACCAGCAAATGCCGCCACAAGGCAGCCAGGGATCGAGCCAGGAGCTCGACCAGAACAATGCATTGGTGAACAAGCGGCGAATCATCAAGAGAAGAACGAGGACAGGCTGCCTCACATGTCGCCGGAGACGCATCAAGTGTGACGAGCGGAAACCACATTGCTACAATTGCGAGAGATCCAAAAAGCTTTGTCTTGGCTACGAGATTGTGCCCGTGCCCACACACAAGGACCCGGAGTACCTTCGCAAAAAGGCGGAGCGGGCAGCGGTCCAGGAGCGGCCTACGCTTCGTGAGCTGGCGGCGGTTTACAACTCCCAATGAAGAGTTGGCTGACTGTCTGTCGATCATTGGACCCTGAGGACCCTCCATATAGATTGTTGCGAGAGATTTGCACTAAGGGAGATCACATACCACAAGGCAACATGGAGTTGCAGGGATCTGCCCTGTTCGGGATGCTAGTTACAAGCGCAGGCGTTTGACTGATACATATAGTAAGGCGAAGACGATATTTCAACCGAACTAATTGAAGCAAATAATTGAGCACATTTGTAGATAGAGTCACAAGCGGTTTTTGTATGGGACCCTTG
>B11789
CTAGCCGAACGAATAGACGAACGAAGCACTCCTGAAACAAAAGAACGTTTGGCCACTCCAGCCGAACCCACTTCTCATTTCAATCAGCCCTTCACCACTTCGCTGCCTTTCTGCCTAGCTCCTTCATGCCCAAGCTTCCTTCGGTGTCTGAGTTGATTGTGGGCGCCCAGCTCTCGTCCCACCTCGACCGCTCTCCTAACCACATGACAGTGAAGCACCTGGACTCGAGCCCCAGACTGGCTCACCCCGTGCTGCCTCACCTGGAAAAAAGCACTTTTGCCTCCTCGGTGCCGCCGCCTCTGGCGCCATCGTTACATCCACCCGTGGCGTTTCCTGCTGTTCCCAACACCCTCCCGCTCCCACGTTCTCGCAATCCCTCGGTATCAAGCACTTACTCCGGGCCCAGTCGACCGGGAGACTACTTCAGCACCAGCCACACAGTGCTTCCACCTCCTCCTGCCACTCAACGCACTCCACAACATCCAGGCATTTCCCAAACGCCTCTGTATGAGCAACCTCACCACGCCGTGGAGTCTCCTTTGCACGCGCTGCTGCCCCATCAGACAAGATCTTCGCTGCTCTCGCATCCACCACCACCTCATATCCAACAACAACAGCAACAACAACAACAACAGCAGCAGCAGCAGCAGCAGCAGCAGCAACAACAACAACAGCCTCAACAACATCCACTTCCGCTCCAGCCTCAGTACCAACCCCAGCTTCAGTACCCTGTGAACGGCTACGCTCCACCTGCTCAGGGTCACATGGCCCCGGCGCCTGCTATGGTGCATCCTCACCAAGTGTACCAGGGCGTTACACCACACATGGTGAATCCGTATGGCTACCACGCCGGTCTCCCACCTTTGGTGCCCACCATGGTTCCACAAAGTTACGGCAAGCCTGCTGGAGGTGCGTACCAGCAAATGCCGCCACAAGGCAGCCAGGGATCGAGCCAGGAGCTCGACCAGAACAATGCATTGGTGAACAAGCGGCGAATCATCAAGAGAAGAACGAGGACAGGCTGCCTCACATGTCGCCGGAGACGCATCAAGTGTGACGAGCGGAAACCACATTGCTACAATTGCGAGAGATCCAAAAAGCTTTGTCTTGGCTACGAGATTGTGCCCGTGCCCACACACAAGGACCCGGAGTACCTTCGCAAAAAGGCGGAGCGGGCAGCGGTCCAGGAGCGGCCTACGCTTCGTGAGCTGGCGGCGGTTTACAACTCCCAATGAAGAGTTGGCTGACTGTCTGTCGATCATTGGACCCTGAGGACCCTCCATATAGATTGTTGCGAGAGATTTGCACTAAGGGAGATCACATACCACAAGGCAACATGGAGTTGCAGGGATCTGCCCTGTTCGGGATGCTAGTTACAAGCGCAGGCGTTTGACTGATACATATAGTAAGGCGAAGACGATATTTCAACCGAACTAATTGAAGCAAATAATTGAGCACATTTGTAGATAGAGTCACAAGCGGTTTTTGTATGGGACCCTTG
>B11790
CTAGCCGAACGAATAGACGAACGAAGCACTCCTGAAACAAAAGAACGTTTGGCCACTCCAGCCGAACCCACTTCTCATTTCAATCAGCCCTTCACCACTTCGCTGCCTTTCTGCCTAGCTCCTTCATGCCCAAGCTTCCTTCGGTGTCTGAGTTGATTGTGGGCGCCCAGCTCTCGTCCCACCTCGACCGCTCTCCTAACCACATGACAGTGAAGCACCTGGACTCGAGCCCCAGACTGGCTCACCCCGTGCTGCCTCACCTGGAAAAAAGCACTTTTGCCTCCTCGGTGCCGCCGCCTCTGGCGCCATCGTTACATCCACCCGTGGCGTTTCCTGCTGTTCCCAACACCCTCCCGCTCCCACGTTCTCGCAATCCCTCGGTATCAAGCACTTACTCCGGGCCCAGTCGACCGGGAGACTACTTCAGCACCAGCCACACAGTGCTTCCACCTCCTCCTGCCACTCAACGCACTCCACAACATCCAGGCATTTCCCAAACGCCTCTGTATGAGCAACCTCACCACGCCGTGGAGTCTCCTTTGCACGCGCTGCTGCCCCATCAGACAAGATCTTCGCTGCTCTCGCATCCACCACCACCTCATATCCAACAACAACAGCAACAACAACAACAACAGCAGCAGCAGCAGCAGCAGCAGCAGCAACAACAACAACAGCCTCAACAACATCCACTTCCGCTCCAGCCTCAGTACCAACCCCAGCTTCAGTACCCTGTGAACGGCTACGCTCCACCTGCTCAGGGTCACATGGCCCCGGCGCCTGCTATGGTGCATCCTCACCAAGTGTACCAGGGCGTTACACCACACATGGTGAATCCGTATGGCTACCACGCCGGTCTCCCACCTTTGGTGCCCACCATGGTTCCACAAAGTTACGGCAAGCCTGCTGGAGGTGCGTACCAGCAAATGCCGCCACAAGGCAGCCAGGGATCGAGCCAGGAGCTCGACCAGAACAATGCATTGGTGAACAAGCGGCGAATCATCAAGAGAAGAACGAGGACAGGCTGCCTCACATGTCGCCGGAGACGCATCAAGTGTGACGAGCGGAAACCACATTGCTACAATTGCGAGAGATCCAAAAAGCTTTGTCTTGGCTACGAGATTGTGCCCGTGCCCACACACAAGGACCCGGAGTACCTTCGCAAAAAGGCGGAGCGGGCAGCGGTCCAGGAGCGGCCTACGCTTCGTGAGCTGGCGGCGGTTTACAACTCCCAATGAAGAGTTGGCTGACTGTCTGTCGATCATTGGACCCTGAGGACCCTCCATATAGATTGTTGCGAGAGATTTGCACTAAGGGAGATCACATACCACAAGGCAACATGGAGTTGCAGGGATCTGCCCTGTTCGGGATGCTAGTTACAAGCGCAGGCGTTTGACTGATACATATAGTAAGGCGAAGACGATATTTCAACCGAACTAATTGAAGCAAATAATTGAGCACATTTGTAGATAGAGTCACAAGCGGTTTTTGTATGGGACCCTTG
>B11791
CTAGCCGAACGAATAGACGAACGAAGCACTCCTGAAACAAAAGAACGTTTGGCCACTCCAGCCGAACCCACTTCTCATTTCAATCAGCCCTTCACCACTTCGCTGCCTTTCTGCCTAGCTCCTTCATGCCCAAGCTTCCTTCGGTGTCTGAGTTGATTGTGGGCGCCCAGCTCTCGTCCCACCTCGACCGCTCTCCTAACCACATGACAGTGAAGCACCTGGACTCGAGCCCCAGACTGGCTCACCCCGTGCTGCCTCACCTGGAAAAAAGCACTTTTGCCTCCTCGGTGCCGCCGCCTCTGGCGCCATCGTTACATCCACCCGTGGCGTTTCCTGCTGTTCCCAACACCCTCCCGCTCCCACGTTCTCGCAATCCCTCGGTATCAAGCACTTACTCCGGGCCCAGTCGACCGGGAGACTACTTCAGCACCAGCCACACAGTGCTTCCACCTCCTCCTGCCACTCAACGCACTCCACAACATCCAGGCATTTCCCAAACGCCTCTGTATGAGCAACCTCACCACGCCGTGGAGTCTCCTTTGCACGCGCTGCTGCCCCATCAGACAAGATCTTCGCTGCTCTCGCATCCACCACCACCTCATATCCAACAACAACAGCAACAACAACAACAACAGCAGCAGCAGCAGCAGCAGCAGCAGCAACAACAACAACAGCCTCAACAACATCCACTTCCGCTCCAGCCTCAGTACCAACCCCAGCTTCAGTACCCTGTGAACGGCTACGCTCCACCTGCTCAGGGTCACATGGCCCCGGCGCCTGCTATGGTGCATCCTCACCAAGTGTACCAGGGCGTTACACCACACATGGTGAATCCGTATGGCTACCACGCCGGTCTCCCACCTTTGGTGCCCACCATGGTTCCACAAAGTTACGGCAAGCCTGCTGGAGGTGCGTACCAGCAAATGCCGCCACAAGGCAGCCAGGGATCGAGCCAGGAGCTCGACCAGAACAATGCATTGGTGAACAAGCGGCGAATCATCAAGAGAAGAACGAGGACAGGCTGCCTCACATGTCGCCGGAGACGCATCAAGTGTGACGAGCGGAAACCACATTGCTACAATTGCGAGAGATCCAAAAAGCTTTGTCTTGGCTACGAGATTGTGCCCGTGCCCACACACAAGGACCCGGAGTACCTTCGCAAAAAGGCGGAGCGGGCAGCGGTCCAGGAGCGGCCTACGCTTCGTGAGCTGGCGGCGGTTTACAACTCCCAATGAAGAGTTGGCTGACTGTCTGTCGATCATTGGACCCTGAGGACCCTCCATATAGATTGTTGCGAGAGATTTGCACTAAGGGAGATCACATACCACAAGGCAACATGGAGTTGCAGGGATCTGCCCTGTTCGGGATGCTAGTTACAAGCGCAGGCGTTTGACTGATACATATAGTAAGGCGAAGACGATATTTCAACCGAACTAATTGAAGCAAATAATTGAGCACATTTGTAGATAGAGTCACAAGCGGTTTTTGTATGGGACCCTTG
>B11793
CTAGCCGAACGAATAGACGAACGAAGCACTCCTGAAACAAAAGAACGTTTGGCCACTCCAGCCGAACCCACTTCTCATTTCAATCAGCCCTTCACCACTTCGCTGCCTTTCTGCCTAGCTCCTTCATGCCCAAGCTTCCTTCGGTGTCTGAGTTGATTGTGGGCGCCCAGCTCTCGTCCCACCTCGACCGCTCTCCTAACCACATGACAGTGAAGCACCTGGACTCGAGCCCCAGACTGGCTCACCCCGTGCTGCCTCACCTGGAAAAAAGCACTTTTGCCTCCTCGGTGCCGCCGCCTCTGGCGCCATCGTTACATCCACCCGTGGCGTTTCCTGCTGTTCCCAACACCCTCCCGCTCCCACGTTCTCGCAATCCCTCGGTATCAAGCACTTACTCCGGGCCCAGTCGACCGGGAGACTACTTCAGCACCAGCCACACAGTGCTTCCACCTCCTCCTGCCACTCAACGCACTCCACAACATCCAGGCATTTCCCAAACGCCTCTGTATGAGCAACCTCACCACGCCGTGGAGTCTCCTTTGCACGCGCTGCTGCCCCATCAGACAAGATCTTCGCTGCTCTCGCATCCACCACCACCTCATATCCAACAACAACAGCAACAACAACAACAACAGCAGCAGCAGCAGCAGCAGCAGCAGCAACAACAACAACAGCCTCAACAACATCCACTTCCGCTCCAGCCTCAGTACCAACCCCAGCTTCAGTACCCTGTGAACGGCTACGCTCCACCTGCTCAGGGTCACATGGCCCCGGCGCCTGCTATGGTGCATCCTCACCAAGTGTACCAGGGCGTTACACCACACATGGTGAATCCGTATGGCTACCACGCCGGTCTCCCACCTTTGGTGCCCACCATGGTTCCACAAAGTTACGGCAAGCCTGCTGGAGGTGCGTACCAGCAAATGCCGCCACAAGGCAGCCAGGGATCGAGCCAGGAGCTCGACCAGAACAATGCATTGGTGAACAAGCGGCGAATCATCAAGAGAAGAACGAGGACAGGCTGCCTCACATGTCGCCGGAGACGCATCAAGTGTGACGAGCGGAAACCACATTGCTACAATTGCGAGAGATCCAAAAAGCTTTGTCTTGGCTACGAGATTGTGCCCGTGCCCACACACAAGGACCCGGAGTACCTTCGCAAAAAGGCGGAGCGGGCAGCGGTCCAGGAGCGGCCTACGCTTCGTGAGCTGGCGGCGGTTTACAACTCCCAATGAAGAGTTGGCTGACTGTCTGTCGATCATTGGACCCTGAGGACCCTCCATATAGATTGTTGCGAGAGATTTGCACTAAGGGAGATCACATACCACAAGGCAACATGGAGTTGCAGGGATCTGCCCTGTTCGGGATGCTAGTTACAAGCGCAGGCGTTTGACTGATACATATAGTAAGGCGAAGACGATATTTCAACCGAACTAATTGAAGCAAATAATTGAGCACATTTGTAGATAGAGTCACAAGCGGTTTTTGTATGGGACCCTTG
>B11794
CTAGCCGAACGAATAGACGAACGAAGCACTCCTGAAACAAAAGAACGTTTGGCCACTCCAGCCGAACCCACTTCTCATTTCAATCAGCCCTTCACCACTTCGCTGCCTTTCTGCCTAGCTCCTTCATGCCCAAGCTTCCTTCGGTGTCTGAGTTGATTGTGGGCGCCCAGCTCTCGTCCCACCTCGACCGCTCTCCTAACCACATGACAGTGAAGCACCTGGACTCGAGCCCCAGACTGGCTCACCCCGTGCTGCCTCACCTGGAAAAAAGCACTTTTGCCTCCTCGGTGCCGCCGCCTCTGGCGCCATCGTTACATCCACCCGTGGCGTTTCCTGCTGTTCCCAACACCCTCCCGCTCCCACGTTCTCGCAATCCCTCGGTATCAAGCACTTACTCCGGGCCCAGTCGACCGGGAGACTACTTCAGCACCAGCCACACAGTGCTTCCACCTCCTCCTGCCACTCAACGCACTCCACAACATCCAGGCATTTCCCAAACGCCTCTGTATGAGCAACCTCACCACGCCGTGGAGTCTCCTTTGCACGCGCTGCTGCCCCATCAGACAAGATCTTCGCTGCTCTCGCATCCACCACCACCTCATATCCAACAACAACAGCAACAACAACAACAACAGCAGCAGCAGCAGCAGCAGCAGCAGCAACAACAACAACAGCCTCAACAACATCCACTTCCGCTCCAGCCTCAGTACCAACCCCAGCTTCAGTACCCTGTGAACGGCTACGCTCCACCTGCTCAGGGTCACATGGCCCCGGCGCCTGCTATGGTGCATCCTCACCAAGTGTACCAGGGCGTTACACCACACATGGTGAATCCGTATGGCTACCACGCCGGTCTCCCACCTTTGGTGCCCACCATGGTTCCACAAAGTTACGGCAAGCCTGCTGGAGGTGCGTACCAGCAAATGCCGCCACAAGGCAGCCAGGGATCGAGCCAGGAGCTCGACCAGAACAATGCATTGGTGAACAAGCGGCGAATCATCAAGAGAAGAACGAGGACAGGCTGCCTCACATGTCGCCGGAGACGCATCAAGTGTGACGAGCGGAAACCACATTGCTACAATTGCGAGAGATCCAAAAAGCTTTGTCTTGGCTACGAGATTGTGCCCGTGCCCACACACAAGGACCCGGAGTACCTTCGCAAAAAGGCGGAGCGGGCAGCGGTCCAGGAGCGGCCTACGCTTCGTGAGCTGGCGGCGGTTTACAACTCCCAATGAAGAGTTGGCTGACTGTCTGTCGATCATTGGACCCTGAGGACCCTCCATATAGATTGTTGCGAGAGATTTGCACTAAGGGAGATCACATACCACAAGGCAACATGGAGTTGCAGGGATCTGCCCTGTTCGGGATGCTAGTTACAAGCGCAGGCGTTTGACTGATACATATAGTAAGGCGAAGACGATATTTCAACCGAACTAATTGAAGCAAATAATTGAGCACATTTGTAGATAGAGTCACAAGCGGTTTTTGTATGGGACCCTTG
>B11795
CTAGCCGAACGAATAGACGAACGAAGCACTCCTGAAACAAAAGAACGTTTGGCCACTCCAGCCGAACCCACTTCTCATTTCAATCAGCCCTTCACCACTTCGCTGCCTTTCTGCCTAGCTCCTTCATGCCCAAGCTTCCTTCGGTGTCTGAGTTGATTGTGGGCGCCCAGCTCTCGTCCCACCTCGACCGCTCTCCTAACCACATGACAGTGAAGCACCTGGACTCGAGCCCCAGACTGGCTCACCCCGTGCTGCCTCACCTGGAAAAAAGCACTTTTGCCTCCTCGGTGCCGCCGCCTCTGGCGCCATCGTTACATCCACCCGTGGCGTTTCCTGCTGTTCCCAACACCCTCCCGCTCCCACGTTCTCGCAATCCCTCGGTATCAAGCACTTACTCCGGGCCCAGTCGACCGGGAGACTACTTCAGCACCAGCCACACAGTGCTTCCACCTCCTCCTGCCACTCAACGCACTCCACAACATCCAGGCATTTCCCAAACGCCTCTGTATGAGCAACCTCACCACGCCGTGGAGTCTCCTTTGCACGCGCTGCTGCCCCATCAGACAAGATCTTCGCTGCTCTCGCATCCACCACCACCTCATATCCAACAACAACAGCAACAACAACAACAACAGCAGCAGCAGCAGCAGCAGCAGCAGCAACAACAACAACAGCCTCAACAACATCCACTTCCGCTCCAGCCTCAGTACCAACCCCAGCTTCAGTACCCTGTGAACGGCTACGCTCCACCTGCTCAGGGTCACATGGCCCCGGCGCCTGCTATGGTGCATCCTCACCAAGTGTACCAGGGCGTTACACCACACATGGTGAATCCGTATGGCTACCACGCCGGTCTCCCACCTTTGGTGCCCACCATGGTTCCACAAAGTTACGGCAAGCCTGCTGGAGGTGCGTACCAGCAAATGCCGCCACAAGGCAGCCAGGGATCGAGCCAGGAGCTCGACCAGAACAATGCATTGGTGAACAAGCGGCGAATCATCAAGAGAAGAACGAGGACAGGCTGCCTCACATGTCGCCGGAGACGCATCAAGTGTGACGAGCGGAAACCACATTGCTACAATTGCGAGAGATCCAAAAAGCTTTGTCTTGGCTACGAGATTGTGCCCGTGCCCACACACAAGGACCCGGAGTACCTTCGCAAAAAGGCGGAGCGGGCAGCGGTCCAGGAGCGGCCTACGCTTCGTGAGCTGGCGGCGGTTTACAACTCCCAATGAAGAGTTGGCTGACTGTCTGTCGATCATTGGACCCTGAGGACCCTCCATATAGATTGTTGCGAGAGATTTGCACTAAGGGAGATCACATACCACAAGGCAACATGGAGTTGCAGGGATCTGCCCTGTTCGGGATGCTAGTTACAAGCGCAGGCGTTTGACTGATACATATAGTAAGGCGAAGACGATATTTCAACCGAACTAATTGAAGCAAATAATTGAGCACATTTGTAGATAGAGTCACAAGCGGTTTTTGTATGGGACCCTTG
>B11796
CTAGCCGAACGAATAGACGAACGAAGCACTCCTGAAACAAAAGAACGTTTGGCCACTCCAGCCGAACCCACTTCTCATTTCAATCAGCCCTTCACCACTTCGCTGCCTTTCTGCCTAGCTCCTTCATGCCCAAGCTTCCTTCGGTGTCTGAGTTGATTGTGGGCGCCCAGCTCTCGTCCCACCTCGACCGCTCTCCTAACCACATGACAGTGAAGCACCTGGACTCGAGCCCCAGACTGGCTCACCCCGTGCTGCCTCACCTGGAAAAAAGCACTTTTGCCTCCTCGGTGCCGCCGCCTCTGGCGCCATCGTTACATCCACCCGTGGCGTTTCCTGCTGTTCCCAACACCCTCCCGCTCCCACGTTCTCGCAATCCCTCGGTATCAAGCACTTACTCCGGGCCCAGTCGACCGGGAGACTACTTCAGCACCAGCCACACAGTGCTTCCACCTCCTCCTGCCACTCAACGCACTCCACAACATCCAGGCATTTCCCAAACGCCTCTGTATGAGCAACCTCACCACGCCGTGGAGTCTCCTTTGCACGCGCTGCTGCCCCATCAGACAAGATCTTCGCTGCTCTCGCATCCACCACCACCTCATATCCAACAACAACAGCAACAACAACAACAACAGCAGCAGCAGCAGCAGCAGCAGCAGCAACAACAACAACAGCCTCAACAACATCCACTTCCGCTCCAGCCTCAGTACCAACCCCAGCTTCAGTACCCTGTGAACGGCTACGCTCCACCTGCTCAGGGTCACATGGCCCCGGCGCCTGCTATGGTGCATCCTCACCAAGTGTACCAGGGCGTTACACCACACATGGTGAATCCGTATGGCTACCACGCCGGTCTCCCACCTTTGGTGCCCACCATGGTTCCACAAAGTTACGGCAAGCCTGCTGGAGGTGCGTACCAGCAAATGCCGCCACAAGGCAGCCAGGGATCGAGCCAGGAGCTCGACCAGAACAATGCATTGGTGAACAAGCGGCGAATCATCAAGAGAAGAACGAGGACAGGCTGCCTCACATGTCGCCGGAGACGCATCAAGTGTGACGAGCGGAAACCACATTGCTACAATTGCGAGAGATCCAAAAAGCTTTGTCTTGGCTACGAGATTGTGCCCGTGCCCACACACAAGGACCCGGAGTACCTTCGCAAAAAGGCGGAGCGGGCAGCGGTCCAGGAGCGGCCTACGCTTCGTGAGCTGGCGGCGGTTTACAACTCCCAATGAAGAGTTGGCTGACTGTCTGTCGATCATTGGACCCTGAGGACCCTCCATATAGATTGTTGCGAGAGATTTGCACTAAGGGAGATCACATACCACAAGGCAACATGGAGTTGCAGGGATCTGCCCTGTTCGGGATGCTAGTTACAAGCGCAGGCGTTTGACTGATACATATAGTAAGGCGAAGACGATATTTCAACCGAACTAATTGAAGCAAATAATTGAGCACATTTGTAGATAGAGTCACAAGCGGTTTTTGTATGGGACCCTTG
>B11797
CTAGCCGAACGAATAGACGAACGAAGCACTCCTGAAACAAAAGAACGTTTGGCCACTCCAGCCGAACCCACTTCTCATTTCAATCAGCCCTTCACCACTTCGCTGCCTTTCTGCCTAGCTCCTTCATGCCCAAGCTTCCTTCGGTGTCTGAGTTGATTGTGGGCGCCCAGCTCTCGTCCCACCTCGACCGCTCTCCTAACCACATGACAGTGAAGCACCTGGACTCGAGCCCCAGACTGGCTCACCCCGTGCTGCCTCACCTGGAAAAAAGCACTTTTGCCTCCTCGGTGCCGCCGCCTCTGGCGCCATCGTTACATCCACCCGTGGCGTTTCCTGCTGTTCCCAACACCCTCCCGCTCCCACGTTCTCGCAATCCCTCGGTATCAAGCACTTACTCCGGGCCCAGTCGACCGGGAGACTACTTCAGCACCAGCCACACAGTGCTTCCACCTCCTCCTGCCACTCAACGCACTCCACAACATCCAGGCATTTCCCAAACGCCTCTGTATGAGCAACCTCACCACGCCGTGGAGTCTCCTTTGCACGCGCTGCTGCCCCATCAGACAAGATCTTCGCTGCTCTCGCATCCACCACCACCTCATATCCAACAACAACAGCAACAACAACAACAACAGCAGCAGCAGCAGCAGCAGCAGCAGCAACAACAACAACAGCCTCAACAACATCCACTTCCGCTCCAGCCTCAGTACCAACCCCAGCTTCAGTACCCTGTGAACGGCTACGCTCCACCTGCTCAGGGTCACATGGCCCCGGCGCCTGCTATGGTGCATCCTCACCAAGTGTACCAGGGCGTTACACCACACATGGTGAATCCGTATGGCTACCACGCCGGTCTCCCACCTTTGGTGCCCACCATGGTTCCACAAAGTTACGGCAAGCCTGCTGGAGGTGCGTACCAGCAAATGCCGCCACAAGGCAGCCAGGGATCGAGCCAGGAGCTCGACCAGAACAATGCATTGGTGAACAAGCGGCGAATCATCAAGAGAAGAACGAGGACAGGCTGCCTCACATGTCGCCGGAGACGCATCAAGTGTGACGAGCGGAAACCACATTGCTACAATTGCGAGAGATCCAAAAAGCTTTGTCTTGGCTACGAGATTGTGCCCGTGCCCACACACAAGGACCCGGAGTACCTTCGCAAAAAGGCGGAGCGGGCAGCGGTCCAGGAGCGGCCTACGCTTCGTGAGCTGGCGGCGGTTTACAACTCCCAATGAAGAGTTGGCTGACTGTCTGTCGATCATTGGACCCTGAGGACCCTCCATATAGATTGTTGCGAGAGATTTGCACTAAGGGAGATCACATACCACAAGGCAACATGGAGTTGCAGGGATCTGCCCTGTTCGGGATGCTAGTTACAAGCGCAGGCGTTTGACTGATACATATAGTAAGGCGAAGACGATATTTCAACCGAACTAATTGAAGCAAATAATTGAGCACATTTGTAGATAGAGTCACAAGCGGTTTTTGTATGGGACCCTTG
>B11799
CTAGCCGAACGAATAGACGAACGAAGCACTCCTGAAACAAAAGAACGTTTGGCCACTCCAGCCGAACCCACTTCTCATTTCAATCAGCCCTTCACCACTTCGCTGCCTTTCTGCCTAGCTCCTTCATGCCCAAGCTTCCTTCGGTGTCTGAGTTGATTGTGGGCGCCCAGCTCTCGTCCCACCTCGACCGCTCTCCTAACCACATGACAGTGAAGCACCTGGACTCGAGCCCCAGACTGGCTCACCCCGTGCTGCCTCACCTGGAAAAAAGCACTTTTGCCTCCTCGGTGCCGCCGCCTCTGGCGCCATCGTTACATCCACCCGTGGCGTTTCCTGCTGTTCCCAACACCCTCCCGCTCCCACGTTCTCGCAATCCCTCGGTATCAAGCACTTACTCCGGGCCCAGTCGACCGGGAGACTACTTCAGCACCAGCCACACAGTGCTTCCACCTCCTCCTGCCACTCAACGCACTCCACAACATCCAGGCATTTCCCAAACGCCTCTGTATGAGCAACCTCACCACGCCGTGGAGTCTCCTTTGCACGCGCTGCTGCCCCATCAGACAAGATCTTCGCTGCTCTCGCATCCACCACCACCTCATATCCAACAACAACAGCAACAACAACAACAACAGCAGCAGCAGCAGCAGCAGCAGCAGCAACAACAACAACAGCCTCAACAACATCCACTTCCGCTCCAGCCTCAGTACCAACCCCAGCTTCAGTACCCTGTGAACGGCTACGCTCCACCTGCTCAGGGTCACATGGCCCCGGCGCCTGCTATGGTGCATCCTCACCAAGTGTACCAGGGCGTTACACCACACATGGTGAATCCGTATGGCTACCACGCCGGTCTCCCACCTTTGGTGCCCACCATGGTTCCACAAAGTTACGGCAAGCCTGCTGGAGGTGCGTACCAGCAAATGCCGCCACAAGGCAGCCAGGGATCGAGCCAGGAGCTCGACCAGAACAATGCATTGGTGAACAAGCGGCGAATCATCAAGAGAAGAACGAGGACAGGCTGCCTCACATGTCGCCGGAGACGCATCAAGTGTGACGAGCGGAAACCACATTGCTACAATTGCGAGAGATCCAAAAAGCTTTGTCTTGGCTACGAGATTGTGCCCGTGCCCACACACAAGGACCCGGAGTACCTTCGCAAAAAGGCGGAGCGGGCAGCGGTCCAGGAGCGGCCTACGCTTCGTGAGCTGGCGGCGGTTTACAACTCCCAATGAAGAGTTGGCTGACTGTCTGTCGATCATTGGACCCTGAGGACCCTCCATATAGATTGTTGCGAGAGATTTGCACTAAGGGAGATCACATACCACAAGGCAACATGGAGTTGCAGGGATCTGCCCTGTTCGGGATGCTAGTTACAAGCGCAGGCGTTTGACTGATACATATAGTAAGGCGAAGACGATATTTCAACCGAACTAATTGAAGCAAATAATTGAGCACATTTGTAGATAGAGTCACAAGCGGTTTTTGTATGGGACCCTTG
>B11800
CTAGCCGAACGAATAGACGAACGAAGCACTCCTGAAACAAAAGAACGTTTGGCCACTCCAGCCGAACCCACTTCTCATTTCAATCAGCCCTTCACCACTTCGCTGCCTTTCTGCCTAGCTCCTTCATGCCCAAGCTTCCTTCGGTGTCTGAGTTGATTGTGGGCGCCCAGCTCTCGTCCCACCTCGACCGCTCTCCTAACCACATGACAGTGAAGCACCTGGACTCGAGCCCCAGACTGGCTCACCCCGTGCTGCCTCACCTGGAAAAAAGCACTTTTGCCTCCTCGGTGCCGCCGCCTCTGGCGCCATCGTTACATCCACCCGTGGCGTTTCCTGCTGTTCCCAACACCCTCCCGCTCCCACGTTCTCGCAATCCCTCGGTATCAAGCACTTACTCCGGGCCCAGTCGACCGGGAGACTACTTCAGCACCAGCCACACAGTGCTTCCACCTCCTCCTGCCACTCAACGCACTCCACAACATCCAGGCATTTCCCAAACGCCTCTGTATGAGCAACCTCACCACGCCGTGGAGTCTCCTTTGCACGCGCTGCTGCCCCATCAGACAAGATCTTCGCTGCTCTCGCATCCACCACCACCTCATATCCAACAACAACAGCAACAACAACAACAACAGCAGCAGCAGCAGCAGCAGCAGCAGCAACAACAACAACAGCCTCAACAACATCCACTTCCGCTCCAGCCTCAGTACCAACCCCAGCTTCAGTACCCTGTGAACGGCTACGCTCCACCTGCTCAGGGTCACATGGCCCCGGCGCCTGCTATGGTGCATCCTCACCAAGTGTACCAGGGCGTTACACCACACATGGTGAATCCGTATGGCTACCACGCCGGTCTCCCACCTTTGGTGCCCACCATGGTTCCACAAAGTTACGGCAAGCCTGCTGGAGGTGCGTACCAGCAAATGCCGCCACAAGGCAGCCAGGGATCGAGCCAGGAGCTCGACCAGAACAATGCATTGGTGAACAAGCGGCGAATCATCAAGAGAAGAACGAGGACAGGCTGCCTCACATGTCGCCGGAGACGCATCAAGTGTGACGAGCGGAAACCACATTGCTACAATTGCGAGAGATCCAAAAAGCTTTGTCTTGGCTACGAGATTGTGCCCGTGCCCACACACAAGGACCCGGAGTACCTTCGCAAAAAGGCGGAGCGGGCAGCGGTCCAGGAGCGGCCTACGCTTCGTGAGCTGGCGGCGGTTTACAACTCCCAATGAAGAGTTGGCTGACTGTCTGTCGATCATTGGACCCTGAGGACCCTCCATATAGATTGTTGCGAGAGATTTGCACTAAGGGAGATCACATACCACAAGGCAACATGGAGTTGCAGGGATCTGCCCTGTTCGGGATGCTAGTTACAAGCGCAGGCGTTTGACTGATACATATAGTAAGGCGAAGACGATATTTCAACCGAACTAATTGAAGCAAATAATTGAGCACATTTGTAGATAGAGTCACAAGCGGTTTTTGTATGGGACCCTTG
>B11802
CTAGCCGAACGAATAGACGAACGAAGCACTCCTGAAACAAAAGAACGTTTGGCCACTCCAGCCGAACCCACTTCTCATTTCAATCAGCCCTTCACCACTTCGCTGCCTTTCTGCCTAGCTCCTTCATGCCCAAGCTTCCTTCGGTGTCTGAGTTGATTGTGGGCGCCCAGCTCTCGTCCCACCTCGACCGCTCTCCTAACCACATGACAGTGAAGCACCTGGACTCGAGCCCCAGACTGGCTCACCCCGTGCTGCCTCACCTGGAAAAAAGCACTTTTGCCTCCTCGGTGCCGCCGCCTCTGGCGCCATCGTTACATCCACCCGTGGCGTTTCCTGCTGTTCCCAACACCCTCCCGCTCCCACGTTCTCGCAATCCCTCGGTATCAAGCACTTACTCCGGGCCCAGTCGACCGGGAGACTACTTCAGCACCAGCCACACAGTGCTTCCACCTCCTCCTGCCACTCAACGCACTCCACAACATCCAGGCATTTCCCAAACGCCTCTGTATGAGCAACCTCACCACGCCGTGGAGTCTCCTTTGCACGCGCTGCTGCCCCATCAGACAAGATCTTCGCTGCTCTCGCATCCACCACCACCTCATATCCAACAACAACAGCAACAACAACAACAACAGCAGCAGCAGCAGCAGCAGCAGCAGCAACAACAACAACAGCCTCAACAACATCCACTTCCGCTCCAGCCTCAGTACCAACCCCAGCTTCAGTACCCTGTGAACGGCTACGCTCCACCTGCTCAGGGTCACATGGCCCCGGCGCCTGCTATGGTGCATCCTCACCAAGTGTACCAGGGCGTTACACCACACATGGTGAATCCGTATGGCTACCACGCCGGTCTCCCACCTTTGGTGCCCACCATGGTTCCACAAAGTTACGGCAAGCCTGCTGGAGGTGCGTACCAGCAAATGCCGCCACAAGGCAGCCAGGGATCGAGCCAGGAGCTCGACCAGAACAATGCATTGGTGAACAAGCGGCGAATCATCAAGAGAAGAACGAGGACAGGCTGCCTCACATGTCGCCGGAGACGCATCAAGTGTGACGAGCGGAAACCACATTGCTACAATTGCGAGAGATCCAAAAAGCTTTGTCTTGGCTACGAGATTGTGCCCGTGCCCACACACAAGGACCCGGAGTACCTTCGCAAAAAGGCGGAGCGGGCAGCGGTCCAGGAGCGGCCTACGCTTCGTGAGCTGGCGGCGGTTTACAACTCCCAATGAAGAGTTGGCTGACTGTCTGTCGATCATTGGACCCTGAGGACCCTCCATATAGATTGTTGCGAGAGATTTGCACTAAGGGAGATCACATACCACAAGGCAACATGGAGTTGCAGGGATCTGCCCTGTTCGGGATGCTAGTTACAAGCGCAGGCGTTTGACTGATACATATAGTAAGGCGAAGACGATATTTCAACCGAACTAATTGAAGCAAATAATTGAGCACATTTGTAGATAGAGTCACAAGCGGTTTTTGTATGGGACCCTTG
>B11805
CTAGCCGAACGAATAGACGAACGAAGCACTCCTGAAACAAAAGAACGTTTGGCCACTCCAGCCGAACCCACTTCTCATTTCAATCAGCCCTTCACCACTTCGCTGCCTTTCTGCCTAGCTCCTTCATGCCCAAGCTTCCTTCGGTGTCTGAGTTGATTGTGGGCGCCCAGCTCTCGTCCCACCTCGACCGCTCTCCTAACCACATGACAGTGAAGCACCTGGACTCGAGCCCCAGACTGGCTCACCCCGTGCTGCCTCACCTGGAAAAAAGCACTTTTGCCTCCTCGGTGCCGCCGCCTCTGGCGCCATCGTTACATCCACCCGTGGCGTTTCCTGCTGTTCCCAACACCCTCCCGCTCCCACGTTCTCGCAATCCCTCGGTATCAAGCACTTACTCCGGGCCCAGTCGACCGGGAGACTACTTCAGCACCAGCCACACAGTGCTTCCACCTCCTCCTGCCACTCAACGCACTCCACAACATCCAGGCATTTCCCAAACGCCTCTGTATGAGCAACCTCACCACGCCGTGGAGTCTCCTTTGCACGCGCTGCTGCCCCATCAGACAAGATCTTCGCTGCTCTCGCATCCACCACCACCTCATATCCAACAACAACAGCAACAACAACAACAACAGCAGCAGCAGCAGCAGCAGCAGCAGCAACAACAACAACAGCCTCAACAACATCCACTTCCGCTCCAGCCTCAGTACCAACCCCAGCTTCAGTACCCTGTGAACGGCTACGCTCCACCTGCTCAGGGTCACATGGCCCCGGCGCCTGCTATGGTGCATCCTCACCAAGTGTACCAGGGCGTTACACCACACATGGTGAATCCGTATGGCTACCACGCCGGTCTCCCACCTTTGGTGCCCACCATGGTTCCACAAAGTTACGGCAAGCCTGCTGGAGGTGCGTACCAGCAAATGCCGCCACAAGGCAGCCAGGGATCGAGCCAGGAGCTCGACCAGAACAATGCATTGGTGAACAAGCGGCGAATCATCAAGAGAAGAACGAGGACAGGCTGCCTCACATGTCGCCGGAGACGCATCAAGTGTGACGAGCGGAAACCACATTGCTACAATTGCGAGAGATCCAAAAAGCTTTGTCTTGGCTACGAGATTGTGCCCGTGCCCACACACAAGGACCCGGAGTACCTTCGCAAAAAGGCGGAGCGGGCAGCGGTCCAGGAGCGGCCTACGCTTCGTGAGCTGGCGGCGGTTTACAACTCCCAATGAAGAGTTGGCTGACTGTCTGTCGATCATTGGACCCTGAGGACCCTCCATATAGATTGTTGCGAGAGATTTGCACTAAGGGAGATCACATACCACAAGGCAACATGGAGTTGCAGGGATCTGCCCTGTTCGGGATGCTAGTTACAAGCGCAGGCGTTTGACTGATACATATAGTAAGGCGAAGACGATATTTCAACCGAACTAATTGAAGCAAATAATTGAGCACATTTGTAGATAGAGTCACAAGCGGTTTTTGTATGGGACCCTTG
>B11806
CTAGCCGAACGAATAGACGAACGAAGCACTCCTGAAACAAAAGAACGTTTGGCCACTCCAGCCGAACCCACTTCTCATTTCAATCAGCCCTTCACCACTTCGCTGCCTTTCTGCCTAGCTCCTTCATGCCCAAGCTTCCTTCGGTGTCTGAGTTGATTGTGGGCGCCCAGCTCTCGTCCCACCTCGACCGCTCTCCTAACCACATGACAGTGAAGCACCTGGACTCGAGCCCCAGACTGGCTCACCCCGTGCTGCCTCACCTGGAAAAAAGCACTTTTGCCTCCTCGGTGCCGCCGCCTCTGGCGCCATCGTTACATCCACCCGTGGCGTTTCCTGCTGTTCCCAACACCCTCCCGCTCCCACGTTCTCGCAATCCCTCGGTATCAAGCACTTACTCCGGGCCCAGTCGACCGGGAGACTACTTCAGCACCAGCCACACAGTGCTTCCACCTCCTCCTGCCACTCAACGCACTCCACAACATCCAGGCATTTCCCAAACGCCTCTGTATGAGCAACCTCACCACGCCGTGGAGTCTCCTTTGCACGCGCTGCTGCCCCATCAGACAAGATCTTCGCTGCTCTCGCATCCACCACCACCTCATATCCAACAACAACAGCAACAACAACAACAACAGCAGCAGCAGCAGCAGCAGCAGCAGCAACAACAACAACAGCCTCAACAACATCCACTTCCGCTCCAGCCTCAGTACCAACCCCAGCTTCAGTACCCTGTGAACGGCTACGCTCCACCTGCTCAGGGTCACATGGCCCCGGCGCCTGCTATGGTGCATCCTCACCAAGTGTACCAGGGCGTTACACCACACATGGTGAATCCGTATGGCTACCACGCCGGTCTCCCACCTTTGGTGCCCACCATGGTTCCACAAAGTTACGGCAAGCCTGCTGGAGGTGCGTACCAGCAAATGCCGCCACAAGGCAGCCAGGGATCGAGCCAGGAGCTCGACCAGAACAATGCATTGGTGAACAAGCGGCGAATCATCAAGAGAAGAACGAGGACAGGCTGCCTCACATGTCGCCGGAGACGCATCAAGTGTGACGAGCGGAAACCACATTGCTACAATTGCGAGAGATCCAAAAAGCTTTGTCTTGGCTACGAGATTGTGCCCGTGCCCACACACAAGGACCCGGAGTACCTTCGCAAAAAGGCGGAGCGGGCAGCGGTCCAGGAGCGGCCTACGCTTCGTGAGCTGGCGGCGGTTTACAACTCCCAATGAAGAGTTGGCTGACTGTCTGTCGATCATTGGACCCTGAGGACCCTCCATATAGATTGTTGCGAGAGATTTGCACTAAGGGAGATCACATACCACAAGGCAACATGGAGTTGCAGGGATCTGCCCTGTTCGGGATGCTAGTTACAAGCGCAGGCGTTTGACTGATACATATAGTAAGGCGAAGACGATATTTCAACCGAACTAATTGAAGCAAATAATTGAGCACATTTGTAGATAGAGTCACAAGCGGTTTTTGTATGGGACCCTTG
>B11807
CTAGCCGAACGAATAGACGAACGAAGCACTCCTGAAACAAAAGAACGTTTGGCCACTCCAGCCGAACCCACTTCTCATTTCAATCAGCCCTTCACCACTTCGCTGCCTTTCTGCCTAGCTCCTTCATGCCCAAGCTTCCTTCGGTGTCTGAGTTGATTGTGGGCGCCCAGCTCTCGTCCCACCTCGACCGCTCTCCTAACCACATGACAGTGAAGCACCTGGACTCGAGCCCCAGACTGGCTCACCCCGTGCTGCCTCACCTGGAAAAAAGCACTTTTGCCTCCTCGGTGCCGCCGCCTCTGGCGCCATCGTTACATCCACCCGTGGCGTTTCCTGCTGTTCCCAACACCCTCCCGCTCCCACGTTCTCGCAATCCCTCGGTATCAAGCACTTACTCCGGGCCCAGTCGACCGGGAGACTACTTCAGCACCAGCCACACAGTGCTTCCACCTCCTCCTGCCACTCAACGCACTCCACAACATCCAGGCATTTCCCAAACGCCTCTGTATGAGCAACCTCACCACGCCGTGGAGTCTCCTTTGCACGCGCTGCTGCCCCATCAGACAAGATCTTCGCTGCTCTCGCATCCACCACCACCTCATATCCAACAACAACAGCAACAACAACAACAACAGCAGCAGCAGCAGCAGCAGCAGCAGCAACAACAACAACAGCCTCAACAACATCCACTTCCGCTCCAGCCTCAGTACCAACCCCAGCTTCAGTACCCTGTGAACGGCTACGCTCCACCTGCTCAGGGTCACATGGCCCCGGCGCCTGCTATGGTGCATCCTCACCAAGTGTACCAGGGCGTTACACCACACATGGTGAATCCGTATGGCTACCACGCCGGTCTCCCACCTTTGGTGCCCACCATGGTTCCACAAAGTTACGGCAAGCCTGCTGGAGGTGCGTACCAGCAAATGCCGCCACAAGGCAGCCAGGGATCGAGCCAGGAGCTCGACCAGAACAATGCATTGGTGAACAAGCGGCGAATCATCAAGAGAAGAACGAGGACAGGCTGCCTCACATGTCGCCGGAGACGCATCAAGTGTGACGAGCGGAAACCACATTGCTACAATTGCGAGAGATCCAAAAAGCTTTGTCTTGGCTACGAGATTGTGCCCGTGCCCACACACAAGGACCCGGAGTACCTTCGCAAAAAGGCGGAGCGGGCAGCGGTCCAGGAGCGGCCTACGCTTCGTGAGCTGGCGGCGGTTTACAACTCCCAATGAAGAGTTGGCTGACTGTCTGTCGATCATTGGACCCTGAGGACCCTCCATATAGATTGTTGCGAGAGATTTGCACTAAGGGAGATCACATACCACAAGGCAACATGGAGTTGCAGGGATCTGCCCTGTTCGGGATGCTAGTTACAAGCGCAGGCGTTTGACTGATACATATAGTAAGGCGAAGACGATATTTCAACCGAACTAATTGAAGCAAATAATTGAGCACATTTGTAGATAGAGTCACAAGCGGTTTTTGTATGGGACCCTTG
>B11808
CTAGCCGAACGAATAGACGAACGAAGCACTCCTGAAACAAAAGAACGTTTGGCCACTCCAGCCGAACCCACTTCTCATTTCAATCAGCCCTTCACCACTTCGCTGCCTTTCTGCCTACCTCCTCCATGCCCAAGCTTCCTTCGGTGTCTGAGTTGATTGTGGGCGCCCAGCTCTCGTCCCACCTCGACCGCTCTCCTAACCACATGACAGTGAAGCACCTGGACTCGAGCCCCAGACTGGCTCACCCCGTGCTGCCTCACCTGGAAAAAAGCACTTTTGCCTCCTCGGTGCCGCCGCCTCTGGCGCCCTCGTTACATCCACCCGTGGCGTTTCCTGCTGTTCCCAACACCCTCCCGCTTCCACGTTCTCGCAATCCCTCGGTATCAAGCACTTACTCTGGGCCCAGTCGACCGGGAGACTACTTCAGCACCAGCCACACAGTGCTTCCACCGCCTCCTGCCACTCAACGCACTCCACAACATCCAGGCATTTCCCAAACGCCTCTGTATGAGCAACCTCACCACGCCGTGGAGTCTCCTTTGCACGCGCTGCTGCCCCATCAGACAAGATCTTCGCTGCTCTCGCATCCACCACCACCTCATATCCAACAACAACAGCAACAACAACAACAACARCAGCAGCAGCAGCAGCAACAACAACAGCAACAACAACAACCTCAACAACATCCACTTCCGCTCTAGCCTCAGTACCAACCCCAGCTTCAGTACCCTGTAAACGGCTACGCTCCACCTGCTCAGGGTCACATGGCCCCGGCGCCTGCTATGGTGCATCCTCACCAAGTGTACCAGGGCGTTACACCACACATGGTGAATCCGTATGGCTACAACGCCGGTCTCCCACCTTTGGTGCCCACCATGGTTCCACAAAGTTACGGCAAGCCTGCTGGAGGTGCGTACCAGCAAATGCCTCCACAAGGCAGCCAGGGATCGAGCCAGGAGCTCGACCAGAACAATGCATTGGTGAACAAGCGGCGAATCATCAAGAGAAGAACGAGGACAGGCTGCCTCACATGTCGCCGGAGACGCATCAAGTGTGACGAGCGGAAACCACACTGCTACAATTGCGAGAGATCCAAGAAGCTTTGTCTTGGCTACGAGATTGTGCCCGTGCCCACACACAAGGACCCAGAGTACCTTCGCAAAAAGGCGGAGCGGGCAGCGGTCCAGGAGCGGCCCACGCTTCGTGAGCTGGCGGCGGTTTACAATTCCCAATGAAGAGTTGGCTGACTGTCTGTCGATCATTGGACCCTGAGGACCCTCCATATAGATTGTTGCGAGAGATTTGCACTAAGGGAGATCACATACCACAAGGCAACATGGAGTTGCAGGGATCTGCCCTGTTCGGGATGCTAGTTACAAGCGCAGGCGTTTGACTGATACATATAGTAAGGCGAAGACGATATTTCAACCGAACTAATTGAAGCAAAGAATTGAGCACATTTGTAGATAGAGTCACAAGCGGTTTTTGTATGGGACCCTTG
>B11808_resequence1
CTAGCCGAACGAATAGACGAACGAAGCACTCCTGAAACAAAAGAACGTTTGGCCACTCCAGCCGAACCCACTTCTCATTTCAATCAGCCCTTCACCACTTCGCTGCCTTTCTGCCTACCTCCTCCATGCCCAAGCTTCCTTCGGTGTCTGAGTTGATTGTGGGCGCCCAGCTCTCGTCCCACCTCGACCGCTCTCCTAACCACATGACAGTGAAGCACCTGGACTCGAGCCCCAGACTGGCTCACCCCGTGCTGCCTCACCTGGAAAAAAGCACTTTTGCCTCCTCGGTGCCGCCGCCTCTGGCGCCCTCGTTACATCCACCCGTGGCGTTTCCTGCTGTTCCCAACACCCTCCCGCTTCCACGTTCTCGCAATCCCTCGGTATCAAGCACTTACTCTGGGCCCAGTCGACCGGGAGACTACTTCAGCACCAGCCACACAGTGCTTCCACCGCCTCCTGCCACTCAACGCACTCCACAACATCCAGGCATTTCCCAAACGCCTCTGTATGAGCAACCTCACCACGCCGTGGAGTCTCCTTTGCACGCGCTGCTGCCCCATCAGACAAGATCTTCGCTGCTCTCGCATCCACCACCACCTCATATCCAACAACAACAGCAACAACAACAACAACARCAGCAGCAGCAGCAGCAACAACAACAGCAACAACAACAACCTCAACAACATCCACTTCCGCTCTAGCCTCAGTACCAACCCCAGCTTCAGTACCCTGTAAACGGCTACGCTCCACCTGCTCAGGGTCACATGGCCCCGGCGCCTGCTATGGTGCATCCTCACCAAGTGTACCAGGGCGTTACACCACACATGGTGAATCCGTATGGCTACAACGCCGGTCTCCCACCTTTGGTGCCCACCATGGTTCCACAAAGTTACGGCAAGCCTGCTGGAGGTGCGTACCAGCAAATGCCTCCACAAGGCAGCCAGGGATCGAGCCAGGAGCTCGACCAGAACAATGCATTGGTGAACAAGCGGCGAATCATCAAGAGAAGAACGAGGACAGGCTGCCTCACATGTCGCCGGAGACGCATCAAGTGTGACGAGCGGAAACCACACTGCTACAATTGCGAGAGATCCAAGAAGCTTTGTCTTGGCTACGAGATTGTGCCCGTGCCCACACACAAGGACCCAGAGTACCTTCGCAAAAAGGCGGAGCGGGCAGCGGTCCAGGAGCGGCCCACGCTTCGTGAGCTGGCGGCGGTTTACAATTCCCAATGAAGAGTTGGCTGACTGTCTGTCGATCATTGGACCCTGAGGACCCTCCATATAGATTGTTGCGAGAGATTTGCACTAAGGGAGATCACATACCACAAGGCAACATGGAGTTGCAGGGATCTGCCCTGTTCGGGATGCTAGTTACAAGCGCAGGCGTTTGACTGATACATATAGTAAGGCGAAGACGATATTTCAACCGAACTAATTGAAGCAAAGAATTGAGCACATTTGTAGATAGAGTCACAAGCGGTTTTTGTATGGGACCCTTG
>B11809
CTAGCCGAACGAATAGACGAACGAAGCACTCCTGAAACAAAAGAACGTTTGGCCACTCCAGCCGAACCCACTTCTCATTTCAATCAGCCCTTCACCACTTCGCTGCCTTTCTGCCTACCTCCTCCATGCCCAAGCTTCCTTCGGTGTCTGAGTTGATTGTGGGCGCCCAGCTCTCGTCCCACCTCGACCGCTCTCCTAACCACATGACAGTGAAGCACCTGGACTCGAGCCCCAGACTGGCTCACCCCGTGCTGCCTCACCTGGAAAAAAGCACTTTTGCCTCCTCGGTGCCGCCGCCTCTGGCGCCCTCGTTACATCCACCCGTGGCGTTTCCTGCTGTTCCCAACACCCTCCCGCTTCCACGTTCTCGCAATCCCTCGGTATCAAGCACTTACTCTGGGCCCAGTCGACCGGGAGACTACTTCAGCACCAGCCACACAGTGCTTCCACCGCCTCCTGCCACTCAACGCACTCCACAACATCCAGGCATTTCCCAAACGCCTCTGTATGAGCAACCTCACCACGCCGTGGAGTCTCCTTTGCACGCGCTGCTGCCCCATCAGACAAGATCTTCGCTGCTCTCGCATCCACCACCACCTCATATCCAACAACAACAGC---------------------------------------------AACAACAACAACCTCAACAACATCCACTTCCGCTCTAGCCTCAGTACCAACCCCAGCTTCAGTACCCTGTAAACGGCTACGCTCCACCTGCTCAGGGTCACATGGCCCCGGCGCCTGCTATGGTGCATCCTCACCAAGTGTACCAGGGCGTTACACCACACATGGTGAATCCGTATGGCTACAACGCCGGTCTCCCACCTTTGGTGCCCACCATGGTTCCACAAAGTTACGGCAAGCCTGCTGGAGGTGCGTACCAGCAAATGCCTCCACAAGGCAGCCAGGGATCGAGCCAGGAGCTCGACCAGAACAATGCATTGGTGAACAAGCGGCGAATCATCAAGAGAAGAACGAGGACAGGCTGCCTCACATGTCGCCGGAGACGCATCAAGTGTGACGAGCGGAAACCACACTGCTACAATTGCGAGAGATCCAAGAAGCTTTGTCTTGGCTACGAGATTGTGCCCGTGCCCACACACAAGGACCCAGAGTACCTTCGCAAAAAGGCGGAGCGGGCAGCGGTCCAGGAGCGGCCCACGCTTCGTGAGCTGGCGGCGGTTTACAATTCCCAATGAAGAGTTGGCTGACTGTCTGTCGATCATTGGACCCTGAGGACCCTCCATATAGATTGTTGCGAGAGATTTGCACTAAGGGAGATCACATACCACAAGGCAACATGGAGTTGCAGGGATCTGCCCTGTTCGGGATGCTAGTTACAAGCGCAGGCGTTTGACTGATACATATAGTAAGGCGAAGACGATATTTCAACCGAACTAATTGAAGCAAAGAATTGAGCACATTTGTAGATAGAGTCACAAGCGGTTTTTGTATGGGACCCTTG
>B11809_resequence1
CTAGCCGAACGAATAGACGAACGAAGCACTCCTGAAACAAAAGAACGTTTGGCCACTCCAGCCGAACCCACTTCTCATTTCAATCAGCCCTTCACCACTTCGCTGCCTTTCTGCCTACCTCCTCCATGCCCAAGCTTCCTTCGGTGTCTGAGTTGATTGTGGGCGCCCAGCTCTCGTCCCACCTCGACCGCTCTCCTAACCACATGACAGTGAAGCACCTGGACTCGAGCCCCAGACTGGCTCACCCCGTGCTGCCTCACCTGGAAAAAAGCACTTTTGCCTCCTCGGTGCCGCCGCCTCTGGCGCCCTCGTTACATCCACCCGTGGCGTTTCCTGCTGTTCCCAACACCCTCCCGCTTCCACGTTCTCGCAATCCCTCGGTATCAAGCACTTACTCTGGGCCCAGTCGACCGGGAGACTACTTCAGCACCAGCCACACAGTGCTTCCACCGCCTCCTGCCACTCAACGCACTCCACAACATCCAGGCATTTCCCAAACGCCTCTGTATGAGCAACCTCACCACGCCGTGGAGTCTCCTTTGCACGCGCTGCTGCCCCATCAGACAAGATCTTCGCTGCTCTCGCATCCACCACCACCTCATATCCAACAACAACAGC---------------------------------------------AACAACAACAACCTCAACAACATCCACTTCCGCTCTAGCCTCAGTACCAACCCCAGCTTCAGTACCCTGTAAACGGCTACGCTCCACCTGCTCAGGGTCACATGGCCCCGGCGCCTGCTATGGTGCATCCTCACCAAGTGTACCAGGGCGTTACACCACACATGGTGAATCCGTATGGCTACAACGCCGGTCTCCCACCTTTGGTGCCCACCATGGTTCCACAAAGTTACGGCAAGCCTGCTGGAGGTGCGTACCAGCAAATGCCTCCACAAGGCAGCCAGGGATCGAGCCAGGAGCTCGACCAGAACAATGCATTGGTGAACAAGCGGCGAATCATCAAGAGAAGAACGAGGACAGGCTGCCTCACATGTCGCCGGAGACGCATCAAGTGTGACGAGCGGAAACCACACTGCTACAATTGCGAGAGATCCAAGAAGCTTTGTCTTGGCTACGAGATTGTGCCCGTGCCCACACACAAGGACCCAGAGTACCTTCGCAAAAAGGCGGAGCGGGCAGCGGTCCAGGAGCGGCCCACGCTTCGTGAGCTGGCGGCGGTTTACAATTCCCAATGAAGAGTTGGCTGACTGTCTGTCGATCATTGGACCCTGAGGACCCTCCATATAGATTGTTGCGAGAGATTTGCACTAAGGGAGATCACATACCACAAGGCAACATGGAGTTGCAGGGATCTGCCCTGTTCGGGATGCTAGTTACAAGCGCAGGCGTTTGACTGATACATATAGTAAGGCGAAGACGATATTTCAACCGAACTAATTGAAGCAAAGAATTGAGCACATTTGTAGATAGAGTCACAAGCGGTTTTTGTATGGGACCCTTG
>B11810
CTAGCCGAACGAATAGACGAACGAAGCACTCCTGAAACAAAAGAACGTTTGGCCACTCCAGCCGAACCCACTTCTCATTTCAATCAGCCCTTCACCACTTCGCTGCCTTTCTGCCTACCTCCTCCATGCCCAAGCTTCCTTCGGTGTCTGAGTTGATTGTGGGCGCCCAGCTCTCGTCCCACCTCGACCGCTCTCCTAACCACATGACAGTGAAGCACCTGGACTCGAGCCCCAGACTGGCTCACCCCGTGCTGCCTCACCTGGAAAAAAGCACTTTTGCCTCCTCGGTGCCGCCGCCTCTGGCGCCCTCGTTACATCCACCCGTGGCGTTTCCTGCTGTTCCCAACACCCTCCCGCTTCCACGTTCTCGCAATCCCTCGGTATCAAGCACTTACTCTGGGCCCAGTCGACCGGGAGACTACTTCAGCACCAGCCACACAGTGCTTCCACCGCCTCCTGCCACTCAACGCACTCCACAACATCCAGGCATTTCCCAAACGCCTCTGTATGAGCAACCTCACCACGCCGTGGAGTCTCCTTTGCACGCGCTGCTGCCCCATCAGACAAGATCTTCGCTGCTCTCGCATCCACCACCACCTCATATCCAACAACAACAGCAACAACAACAACAACAGCAGCAGCAGCAGCAGCAACAACAACAGCAACAACAACAACCTCAACAACATCCACTTCCGCTCCAGCCTCAGTACCAACCCCAGCTTCAGTACCCTGTAAACGGCTACGCTCCACCTGCTCAGGGTCACATGGCCCCGGCGCCTGCTATGGTGCATCCTCACCAAGTGTACCAGGGCGTTACACCACACATGGTGAATCCGTATGGCTACAACGCCGGTCTCCCACCTTTGGTGCCCACCATGGTTCCACAAAGTTACGGCAAGCCTGCTGGAGGTGCGTACCAGCAAATGCCTCCACAAGGCAGCCAGGGATCGAGCCAGGAGCTCGACCAGAACAATGCATTGGTGAACAAGCGGCGAATCATCAAGAGAAGAACGAGGACAGGCTGCCTCACATGTCGCCGGAGACGCATCAAGTGTGACGAGCGGAAACCACACTGCTACAATTGCGAGAGATCCAAGAAGCTTTGTCTTGGCTACGAGATTGTGCCCGTGCCCACACACAAGGACCCAGAGTACCTTCGCAAAAAGGCGGAGCGGGCAGCGGTCTAGGAGCGGCCCACGCTTCGTGAGCTGGCGGCGGTTTACAATTCCCAATGAAGAGTTGGCTGACTGTCTGTCGATCATTGGACCCTGAGGACCCTCCATATAGATTGTTGCGAGAGATTTGCACTAAGGGAGATCACATACCACAAGGCAACATGGAGTTGCAGGGATCTGCCCTGTTCGGGATGCTAGTTACAAGCGCAGGCGTTTGACTGATACATATAGTAAGGCGAAGACGATATTTCAACCGAACTAATTGAAGCAAAGAATTGAGCACATTTGTAGATAGAGTCACAAGCGGTTTTTGTATGGGACCCTTG
>B11811
CTAGCCGAACGAATAGACGAACGAAGCACTCCTGAAACAAAAGAACGTTTGGCCACTCCAGCCGAACCCACTTCTCATTTCAATCAGCCCTTCACCACTTCGCTGCCTTTCTGCCTACCTCCTCCATGCCCAAGCTTCCTTCGGTGTCTGAGTTGATTGTGGGCGCCCAGCTCTCGTCCCACCTCGACCGCTCTCCTAACCACATGACAGTGAAGCACCTGGACTCGAGCCCCAGACTGGCTCACCCCGTGCTGCCTCACCTGGAAAAAAGCACTTTTGCCTCCTCGGTGCCGCCGCCTCTGGCGCCCTCGTTACATCCACCCGTGGCGTTTCCTGCTGTTCCCAACACCCTCCCGCTTCCACGTTCTCGCAATCCCTCGGTATCAAGCACTTACTCTGGGCCCAGTCGACCGGGAGACTACTTCAGCACCAGCCACACAGTGCTTCCACCGCCTCCTGCCACTCAACGCACTCCACAACATCCAGGCATTTCCCAAACGCCTCTGTATGAGCAACCTCACCACGCCGTGGAGTCTCCTTTGCACGCGCTGCTGCCCCATCAGACAAGATCTTCGCTGCTCTCGCATCCACCACCACCTCATATCCAACAACAACAGCAACAACAACAACAACAGCAGCAGCAGCAGCAGCAACAACAACAGCAACAACAACAACCTCAACAACATCCACTTCCGCTCCAGCCTCAGTACCAACCCCAGCTTCAGTACCCTGTAAACGGCTACGCTCCACCTGCTCAGGGTCACATGGCCCCGGCGCCTGCTATGGTGCATCCTCACCAAGTGTACCAGGGCGTTACACCACACATGGTGAATCCGTATGGCTACAACGCCGGTCTCCCACCTTTGGTGCCCACCATGGTTCCACAAAGTTACGGCAAGCCTGCTGGAGGTGCGTACCAGCAAATGCCTCCACAAGGCAGCCAGGGATCGAGCCAGGAGCTCGACCAGAACAATGCATTGGTGAACAAGCGGCGAATCATCAAGAGAAGAACGAGGACAGGCTGCCTCACATGTCGCCGGAGACGCATCAAGTGTGACGAGCGGAAACCACACTGCTACAATTGCGAGAGATCCAAGAAGCTTTGTCTTGGCTACGAGATTGTGCCCGTGCCCACACACAAGGACCCAGAGTACCTTCGCAAAAAGGCGGAGCGGGCAGCGGTCTAGGAGCGGCCCACGCTTCGTGAGCTGGCGGCGGTTTACAATTCCCAATGAAGAGTTGGCTGACTGTCTGTCGATCATTGGACCCTGAGGACCCTCCATATAGATTGTTGCGAGAGATTTGCACTAAGGGAGATCACATACCACAAGGCAACATGGAGTTGCAGGGATCTGCCCTGTTCGGGATGCTAGTTACAAGCGCAGGCGTTTGACTGATACATATAGTAAGGCGAAGACGATATTTCAACCGAACTAATTGAAGCAAAGAATTGAGCACATTTGTAGATAGAGTCACAAGCGGTTTTTGTATGGGACCCTTG
>B11812
CTAGCCGAACGAATAGACGAACGAAGCACTCCTGAAACAAAAGAACGTTTGGCCACTCCAGCCGAACCCACTTCTCATTTCAATCAGCCCTTCACCACTTCGCTGCCTTTCTGCCTACCTCCTCCATGCCCAAGCTTCCTTCGGTGTCTGAGTTGATTGTGGGCGCCCAGCTCTCGTCCCACCTCGACCGCTCTCCTAACCACATGACAGTGAAGCACCTGGACTCGAGCCCCAGACTGGCTCACCCCGTGCTGCCTCACCTGGAAAAAAGCACTTTTGCCTCCTCGGTGCCGCCGCCTCTGGCGCCCTCGTTACATCCACCCGTGGCGTTTCCTGCTGTTCCCAACACCCTCCCGCTTCCACGTTCTCGCAATCCCTCGGTATCAAGCACTTACTCTGGGCCCAGTCGACCGGGAGACTACTTCAGCACCAGCCACACAGTGCTTCCACCGCCTCCTGCCACTCAACGCACTCCACAACATCCAGGCATTTCCCAAACGCCTCTGTATGAGCAACCTCACCACGCCGTGGAGTCTCCTTTGCACGCGCTGCTGCCCCATCAGACAAGATCTTCGCTGCTCTCGCATCCACCACCACCTCATATCCAACAACAACAGCAACAACAACAACAACAGCAGCAGCAGCAGCAGCAACAACAACAGCAACAACAACAACCTCAACAACATCCACTTCCGCTCCAGCCTCAGTACCAACCCCAGCTTCAGTACCCTGTAAACGGCTACGCTCCACCTGCTCAGGGTCACATGGCCCCGGCGCCTGCTATGGTGCATCCTCACCAAGTGTACCAGGGCGTTACACCACACATGGTGAATCCGTATGGCTACAACGCCGGTCTCCCACCTTTGGTGCCCACCATGGTTCCACAAAGTTACGGCAAGCCTGCTGGAGGTGCGTACCAGCAAATGCCTCCACAAGGCAGCCAGGGATCGAGCCAGGAGCTCGACCAGAACAATGCATTGGTGAACAAGCGGCGAATCATCAAGAGAAGAACGAGGACAGGCTGCCTCACATGTCGCCGGAGACGCATCAAGTGTGACGAGCGGAAACCACACTGCTACAATTGCGAGAGATCCAAGAAGCTTTGTCTTGGCTACGAGATTGTGCCCGTGCCCACACACAAGGACCCAGAGTACCTTCGCAAAAAGGCGGAGCGGGCAGCGGTCTAGGAGCGGCCCACGCTTCGTGAGCTGGCGGCGGTTTACAATTCCCAATGAAGAGTTGGCTGACTGTCTGTCGATCATTGGACCCTGAGGACCCTCCATATAGATTGTTGCGAGAGATTTGCACTAAGGGAGATCACATACCACAAGGCAACATGGAGTTGCAGGGATCTGCCCTGTTCGGGATGCTAGTTACAAGCGCAGGCGTTTGACTGATACATATAGTAAGGCGAAGACGATATTTCAACCGAACTAATTGAAGCAAAGAATTGAGCACATTTGTAGATAGAGTCACAAGCGGTTTTTGTATGGGACCCTTG
>B11813
CTAGCCGAACGAATAGACGAACGAAGCACTCCTGAAACAAAAGAACGTTTGGCCACTCCAGCCGAACCCACTTCTCATTTCAATCAGCCCTTCACCACTTCGCTGCCTTTCTGCCTACCTCCTCCATGCCCAAGCTTCCTTCGGTGTCTGAGTTGATTGTGGGCGCCCAGCTCTCGTCCCACCTCGACCGCTCTCCTAACCACATGACAGTGAAGCACCTGGACTCGAGCCCCAGACTGGCTCACCCCGTGCTGCCTCACCTGGAAAAAAGCACTTTTGCCTCCTCGGTGCCGCCGCCTCTGGCGCCCTCGTTACATCCACCCGTGGCGTTTCCTGCTGTTCCCAACACCCTCCCGCTTCCACGTTCTCGCAATCCCTCGGTATCAAGCACTTACTCTGGGCCCAGTCGACCGGGAGACTACTTCAGCACCAGCCACACAGTGCTTCCACCGCCTCCTGCCACTCAACGCACTCCACAACATCCAGGCATTTCCCAAACGCCTCTGTATGAGCAACCTCACCACGCCGTGGAGTCTCCTTTGCACGCGCTGCTGCCCCATCAGACAAGATCTTCGCTGCTCTCGCATCCACCACCACCTCATATCCAACAACAACAGCAACAACAACAACAACAGCAGCAGCAGCAGCAGCAACAACAACAGCAACAACAACAACCTCAACAACATCCACTTCCGCTCCAGCCTCAGTACCAACCCCAGCTTCAGTACCCTGTAAACGGCTACGCTCCACCTGCTCAGGGTCACATGGCCCCGGCGCCTGCTATGGTGCATCCTCACCAAGTGTACCAGGGCGTTACACCACACATGGTGAATCCGTATGGCTACAACGCCGGTCTCCCACCTTTGGTGCCCACCATGGTTCCACAAAGTTACGGCAAGCCTGCTGGAGGTGCGTACCAGCAAATGCCTCCACAAGGCAGCCAGGGATCGAGCCAGGAGCTCGACCAGAACAATGCATTGGTGAACAAGCGGCGAATCATCAAGAGAAGAACGAGGACAGGCTGCCTCACATGTCGCCGGAGACGCATCAAGTGTGACGAGCGGAAACCACACTGCTACAATTGCGAGAGATCCAAGAAGCTTTGTCTTGGCTACGAGATTGTGCCCGTGCCCACACACAAGGACCCAGAGTACCTTCGCAAAAAGGCGGAGCGGGCAGCGGTCTAGGAGCGGCCCACGCTTCGTGAGCTGGCGGCGGTTTACAATTCCCAATGAAGAGTTGGCTGACTGTCTGTCGATCATTGGACCCTGAGGACCCTCCATATAGATTGTTGCGAGAGATTTGCACTAAGGGAGATCACATACCACAAGGCAACATGGAGTTGCAGGGATCTGCCCTGTTCGGGATGCTAGTTACAAGCGCAGGCGTTTGACTGATACATATAGTAAGGCGAAGACGATATTTCAACCGAACTAATTGAAGCAAAGAATTGAGCACATTTGTAGATAGAGTCACAAGCGGTTTTTGTATGGGACCCTTG
>B11814
CTAGCCGAACGAATAGACGAACGAAGCACTCCTGAAACAAAAGAACGTTTGGCCACTCCAGCCGAACCCACTTCTCATTTCAATCAGCCCTTCACCACTTCGCTGCCTTTCTGCCTACCTCCTCCATGCCCAAGCTTCCTTCGGTGTCTGAGTTGATTGTGGGCGCCCAGCTCTCGTCCCACCTCGACCGCTCTCCTAACCACATGACAGTGAAGCACCTGGACTCGAGCCCCAGACTGGCTCACCCCGTGCTGCCTCACCTGGAAAAAAGCACTTTTGCCTCCTCGGTGCCGCCGCCTCTGGCGCCCTCGTTACATCCACCCGTGGCGTTTCCTGCTGTTCCCAACACCCTCCCGCTTCCACGTTCTCGCAATCCCTCGGTATCAAGCACTTACTCTGGGCCCAGTCGACCGGGAGACTACTTCAGCACCAGCCACACAGTGCTTCCACCGCCTCCTGCCACTCAACGCACTCCACAACATCCAGGCATTTCCCAAACGCCTCTGTATGAGCAACCTCACCACGCCGTGGAGTCTCCTTTGCACGCGCTGCTGCCCCATCAGACAAGATCTTCGCTGCTCTCGCATCCACCACCACCTCATATCCAACAACAACAGCAACAACAACAACAACAGCAGCAGCAGCAGCAGCAACAACAACAGCAACAACAACAACCTCAACAACATCCACTTCCGCTCCAGCCTCAGTACCAACCCCAGCTTCAGTACCCTGTAAACGGCTACGCTCCACCTGCTCAGGGTCACATGGCCCCGGCGCCTGCTATGGTGCATCCTCACCAAGTGTACCAGGGCGTTACACCACACATGGTGAATCCGTATGGCTACAACGCCGGTCTCCCACCTTTGGTGCCCACCATGGTTCCACAAAGTTACGGCAAGCCTGCTGGAGGTGCGTACCAGCAAATGCCTCCACAAGGCAGCCAGGGATCGAGCCAGGAGCTCGACCAGAACAATGCATTGGTGAACAAGCGGCGAATCATCAAGAGAAGAACGAGGACAGGCTGCCTCACATGTCGCCGGAGACGCATCAAGTGTGACGAGCGGAAACCACACTGCTACAATTGCGAGAGATCCAAGAAGCTTTGTCTTGGCTACGAGATTGTGCCCGTGCCCACACACAAGGACCCAGAGTACCTTCGCAAAAAGGCGGAGCGGGCAGCGGTCTAGGAGCGGCCCACGCTTCGTGAGCTGGCGGCGGTTTACAATTCCCAATGAAGAGTTGGCTGACTGTCTGTCGATCATTGGACCCTGAGGACCCTCCATATAGATTGTTGCGAGAGATTTGCACTAAGGGAGATCACATACCACAAGGCAACATGGAGTTGCAGGGATCTGCCCTGTTCGGGATGCTAGTTACAAGCGCAGGCGTTTGACTGATACATATAGTAAGGCGAAGACGATATTTCAACCGAACTAATTGAAGCAAAGAATTGAGCACATTTGTAGATAGAGTCACAAGCGGTTTTTGTATGGGACCCTTG
>B11815
CTAGCCGAACGAATAGACGAACGAAGCACTCCTGAAACAAAAGAACGTTTGGCCACTCCAGCCGAACCCACTTCTCATTTCAATCAGCCCTTCACCACTTCGCTGCCTTTCTGCCTACCTCCTCCATGCCCAAGCTTCCTTCGGTGTCTGAGTTGATTGTGGGCGCCCAGCTCTCGTCCCACCTCGACCGCTCTCCTAACCACATGACAGTGAAGCACCTGGACTCGAGCCCCAGACTGGCTCACCCCGTGCTGCCTCACCTGGAAAAAAGCACTTTTGCCTCCTCGGTGCCGCCGCCTCTGGCGCCCTCGTTACATCCACCCGTGGCGTTTCCTGCTGTTCCCAACACCCTCCCGCTTCCACGTTCTCGCAATCCCTCGGTATCAAGCACTTACTCTGGGCCCAGTCGACCGGGAGACTACTTCAGCACCAGCCACACAGTGCTTCCACCGCCTCCTGCCACTCAACGCACTCCACAACATCCAGGCATTTCCCAAACGCCTCTGTATGAGCAACCTCACCACGCCGTGGAGTCTCCTTTGCACGCGCTGCTGCCCCATCAGACAAGATCTTCGCTGCTCTCGCATCCACCACCACCTCATATCCAACAACAACAGCAACAACAACAACAACAGCAGCAGCAGCAGCAGCAACAACAACAGCAACAACAACAACCTCAACAACATCCACTTCCGCTCCAGCCTCAGTACCAACCCCAGCTTCAGTACCCTGTAAACGGCTACGCTCCACCTGCTCAGGGTCACATGGCCCCGGCGCCTGCTATGGTGCATCCTCACCAAGTGTACCAGGGCGTTACACCACACATGGTGAATCCGTATGGCTACAACGCCGGTCTCCCACCTTTGGTGCCCACCATGGTTCCACAAAGTTACGGCAAGCCTGCTGGAGGTGCGTACCAGCAAATGCCTCCACAAGGCAGCCAGGGATCGAGCCAGGAGCTCGACCAGAACAATGCATTGGTGAACAAGCGGCGAATCATCAAGAGAAGAACGAGGACAGGCTGCCTCACATGTCGCCGGAGACGCATCAAGTGTGACGAGCGGAAACCACACTGCTACAATTGCGAGAGATCCAAGAAGCTTTGTCTTGGCTACGAGATTGTGCCCGTGCCCACACACAAGGACCCAGAGTACCTTCGCAAAAAGGCGGAGCGGGCAGCGGTCTAGGAGCGGCCCACGCTTCGTGAGCTGGCGGCGGTTTACAATTCCCAATGAAGAGTTGGCTGACTGTCTGTCGATCATTGGACCCTGAGGACCCTCCATATAGATTGTTGCGAGAGATTTGCACTAAGGGAGATCACATACCACAAGGCAACATGGAGTTGCAGGGATCTGCCCTGTTCGGGATGCTAGTTACAAGCGCAGGCGTTTGACTGATACATATAGTAAGGCGAAGACGATATTTCAACCGAACTAATTGAAGCAAAGAATTGAGCACATTTGTAGATAGAGTCACAAGCGGTTTTTGTATGGGACCCTTG
>B11842
CTAGCCGAACGAATAGACGAACGAAGCACTCCTGAAACAAAAGAACGTTTGGCCACTCCAGCCGAACCCACTTCTCATTTCAATCAGCCCTTCACCACTTCGCTGCCTTTCTGCCTAGCTCCTTCATGCCCAAGCTTCCTTCGGTGTCTGAGTTGATTGTGGGCGCCCAGCTCTCGTCCCACCTCGACCGCTCTCCTAACCACATGACAGTGAAGCACCTGGACTCGAGCCCCAGACTGGCTCACCCCGTGCTGCCTCACCTGGAAAAAAGCACTTTTGCCTCCTCGGTGCCGCCGCCTCTGGCGCCATCGTTACATCCACCCGTGGCGTTTCCTGCTGTTCCCAACACCCTCCCGCTCCCACGTTCTCGCAATCCCTCGGTATCAAGCACTTACTCCGGGCCCAGTCGACCGGGAGACTACTTCAGCACCAGCCACACAGTGCTTCCACCTCCTCCTGCCACTCAACGCACTCCACAACATCCAGGCATTTCCCAAACGCCTCTGTATGAGCAACCTCACCACGCCGTGGAGTCTCCTTTGCACGCGCTGCTGCCCCATCAGACAAGATCTTCGCTGCTCTCGCATCCACCACCACCTCATATCCAACAACAACAGCAACAACAACAACAACAGCAGCAGCAGCAGCAGCAGCAGCAGCAACAACAACAACAGCCTCAACAACATCCACTTCCGCTCCAGCCTCAGTACCAACCCCAGCTTCAGTACCCTGTGAACGGCTACGCTCCACCTGCTCAGGGTCACATGGCCCCGGCGCCTGCTATGGTGCATCCTCACCAAGTGTACCAGGGCGTTACACCACACATGGTGAATCCGTATGGCTACCACGCCGGTCTCCCACCTTTGGTGCCCACCATGGTTCCACAAAGTTACGGCAAGCCTGCTGGAGGTGCGTACCAGCAAATGCCGCCACAAGGCAGCCA-GGATCGAGCCAGGAGCTCGACCAGAACAATGCATTGGTGAACAAGCGGCGAATCATCAAGAGAAGAACGAGGACAGGCTGCCTCACATGTCGCCGGAGACGCATCAAGTGTGACGAGCGGAAACCACATTGCTACAATTGCGAGAGATCCAAAAAGCTTTGTCTTGGCTACGAGATTGTGCCCGTGCCCACACACAAGGACCCGGAGTACCTTCGCAAAAAGGCGGAGCGGGCAGCGGTCCAGGAGCGGCCTACGCTTCGTGAGCTGGCGGCGGTTTACAACTCCCAATGAAGAGTTGGCTGACTGTCTGTCGATCATTGGACCCTGAGGACCCTCCATATAGATTGTTGCGAGAGATTTGCACTAAGGGAGATCACATACCACAAGGCAACATGGAGTTGCAGGGATCTGCCCTGTTCGGGATGCTAGTTACAAGCGCAGGCGTTTGACTGATACATATAGTAAGGCGAAGACGATATTTCAACCGAACTAATTGAAGCAAATAATTGAGCACATTTGTAGATAGAGTCACAAGCGGTTTTTGTATGGGACCCTTG
>B11843
CTAGCCGAACGAATAGACGAACGAAGCACTCCTGAAACAAAAGAACGTTTGGCCACTCCAGCCGAACCCACTTCTCATTTCAATCAGCCCTTCACCACTTCGCTGCCTTTCTGCCTAGCTCCTTCATGCCCAAGCTTCCTTCGGTGTCTGAGTTGATTGTGGGCGCCCAGCTCTCGTCCCACCTCGACCGCTCTCCTAACCACATGACAGTGAAGCACCTGGACTCGAGCCCCAGACTGGCTCACCCCGTGCTGCCTCACCTGGAAAAAAGCACTTTTGCCTCCTCGGTGCCGCCGCCTCTGGCGCCATCGTTACATCCACCCGTGGCGTTTCCTGCTGTTCCCAACACCCTCCCGCTCCCACGTTCTCGCAATCCCTCGGTATCAAGCACTTACTCCGGGCCCAGTCGACCGGGAGACTACTTCAGCACCAGCCACACAGTGCTTCCACCTCCTCCTGCCACTCAACGCACTCCACAACATCCAGGCATTTCCCAAACGCCTCTGTATGAGCAACCTCACCACGCCGTGGAGTCTCCTTTGCACGCGCTGCTGCCCCATCAGACAAGATCTTCGCTGCTCTCGCATCCACCACCACCTCATATCCAACAACAACAGCAACAACAACAACAACAGCAGCAGCAGCAGCAGCAGCAGCAGCAACAACAACAACAGCCTCAACAACATCCACTTCCGCTCCAGCCTCAGTACCAACCCCAGCTTCAGTACCCTGTGAACGGCTACGCTCCACCTGCTCAGGGTCACATGGCCCCGGCGCCTGCTATGGTGCATCCTCACCAAGTGTACCAGGGCGTTACACCACACATGGTGAATCCGTATGGCTACCACGCCGGTCTCCCACCTTTGGTGCCCACCATGGTTCCACAAAGTTACGGCAAGCCTGCTGGAGGTGCGTACCAGCAAATGCCGCCACAAGGCAGCCA-GGATCGAGCCAGGAGCTCGACCAGAACAATGCATTGGTGAACAAGCGGCGAATCATCAAGAGAAGAACGAGGACAGGCTGCCTCACATGTCGCCGGAGACGCATCAAGTGTGACGAGCGGAAACCACATTGCTACAATTGCGAGAGATCCAAAAAGCTTTGTCTTGGCTACGAGATTGTGCCCGTGCCCACACACAAGGACCCGGAGTACCTTCGCAAAAAGGCGGAGCGGGCAGCGGTCCAGGAGCGGCCTACGCTTCGTGAGCTGGCGGCGGTTTACAACTCCCAATGAAGAGTTGGCTGACTGTCTGTCGATCATTGGACCCTGAGGACCCTCCATATAGATTGTTGCGAGAGATTTGCACTAAGGGAGATCACATACCACAAGGCAACATGGAGTTGCAGGGATCTGCCCTGTTCGGGATGCTAGTTACAAGCGCAGGCGTTTGACTGATACATATAGTAAGGCGAAGACGATATTTCAACCGAACTAATTGAAGCAAATAATTGAGCACATTTGTAGATAGAGTCACAAGCGGTTTTTGTATGGGACCCTTG
>B11844
CTAGCCGAACGAATAGACGAACGAAGCACTCCTGAAACAAAAGAACGTTTGGCCACTCCAGCCGAACCCACTTCTCATTTCAATCAGCCCTTCACCACTTCGCTGCCTTTCTGCCTAGCTCCTTCATGCCCAAGCTTCCTTCGGTGTCTGAGTTGATTGTGGGCGCCCAGCTCTCGTCCCACCTCGACCGCTCTCCTAACCACATGACAGTGAAGCACCTGGACTCGAGCCCCAGACTGGCTCACCCCGTGCTGCCTCACCTGGAAAAAAGCACTTTTGCCTCCTCGGTGCCGCCGCCTCTGGCGCCATCGTTACATCCACCCGTGGCGTTTCCTGCTGTTCCCAACACCCTCCCGCTCCCACGTTCTCGCAATCCCTCGGTATCAAGCACTTACTCCGGGCCCAGTCGACCGGGAGACTACTTCAGCACCAGCCACACAGTGCTTCCACCTCCTCCTGCCACTCAACGCACTCCACAACATCCAGGCATTTCCCAAACGCCTCTGTATGAGCAACCTCACCACGCCGTGGAGTCTCCTTTGCACGCGCTGCTGCCCCATCAGACAAGATCTTCGCTGCTCTCGCATCCACCACCACCTCATATCCAACAACAACAGCAACAACAACAACAACAGCAGCAGCAGCAGCAGCAGCAGCAGCAACAACAACAACAGCCTCAACAACATCCACTTCCGCTCCAGCCTCAGTACCAACCCCAGCTTCAGTACCCTGTGAACGGCTACGCTCCACCTGCTCAGGGTCACATGGCCCCGGCGCCTGCTATGGTGCATCCTCACCAAGTGTACCAGGGCGTTACACCACACATGGTGAATCCGTATGGCTACCACGCCGGTCTCCCACCTTTGGTGCCCACCATGGTTCCACAAAGTTACGGCAAGCCTGCTGGAGGTGCGTACCAGCAAATGCCGCCACAAGGCAGCCAGGGATCGAGCCAGGAGCTCGACCAGAACAATGCATTGGTGAACAAGCGGCGAATCATCAAGAGAAGAACGAGGACAGGCTGCCTCACATGTCGCCGGAGACGCATCAAGTGTGACGAGCGGAAACCACATTGCTACAATTGCGAGAGATCCAAAAAGCTTTGTCTTGGCTACGAGATTGTGCCCGTGCCCACACACAAGGACCCGGAGTACCTTCGCAAAAAGGCGGAGCGGGCAGCGGTCCAGGAGCGGCCTACGCTTCGTGAGCTGGCGGCGGTTTACAACTCCCAATGAAGAGTTGGCTGACTGTCTGTCGATCATTGGACCCTGAGGACCCTCCATATAGATTGTTGCGAGAGATTTGCACTAAGGGAGATCACATACCACAAGGCAACATGGAGTTGCAGGGATCTGCCCTGTTCGGGATGCTAGTTACAAGCGCAGGCGTTTGACTGATACATATAGTAAGGCGAAGACGATATTTCAACCGAACTAATTGAAGCAAATAATTGAGCACATTTGTAGATAGAGTCACAAGCGGTTTTTGTATGGGACCCTTG
>B11846
CTAGCCGAACGAATAGACGAACGAAGCACTCCTGAAACAAAAGAACGTTTGGCCACTCCAGCCGAACCCACTTCTCATTTCAATCAGCCCTTCACCACTTCGCTGCCTTTCTGCCTAGCTCCTTCATGCCCAAGCTTCCTTCGGTGTCTGAGTTGATTGTGGGCGCCCAGCTCTCGTCCCACCTCGACCGCTCTCCTAACCACATGACAGTGAAGCACCTGGACTCGAGCCCCAGACTGGCTCACCCCGTGCTGCCTCACCTGGAAAAAAGCACTTTTGCCTCCTCGGTGCCGCCGCCTCTGGCGCCATCGTTACATCCACCCGTGGCGTTTCCTGCTGTTCCCAACACCCTCCCGCTCCCACGTTCTCGCAATCCCTCGGTATCAAGCACTTACTCCGGGCCCAGTCGACCGGGAGACTACTTCAGCACCAGCCACACAGTGCTTCCACCTCCTCCTGCCACTCAACGCACTCCACAACATCCAGGCATTTCCCAAACGCCTCTGTATGAGCAACCTCACCACGCCGTGGAGTCTCCTTTGCACGCGCTGCTGCCCCATCAGACAAGATCTTCGCTGCTCTCGCATCCACCACCACCTCATATCCAACAACAACAGCAACAACAACAACAACAGCAGCAGCAGCAGCAGCAGCAGCAGCAACAACAACAACAGCCTCAACAACATCCACTTCCGCTCCAGCCTCAGTACCAACCCCAGCTTCAGTACCCTGTGAACGGCTACGCTCCACCTGCTCAGGGTCACATGGCCCCGGCGCCTGCTATGGTGCATCCTCACCAAGTGTACCAGGGCGTTACACCACACATGGTGAATCCGTATGGCTACCACGCCGGTCTCCCACCTTTGGTGCCCACCATGGTTCCACAAAGTTACGGCAAGCCTGCTGGAGGTGCGTACCAGCAAATGCCGCCACAAGGCAGCCAGGGATCGAGCCAGGAGCTCGACCAGAACAATGCATTGGTGAACAAGCGGCGAATCATCAAGAGAAGAACGAGGACAGGCTGCCTCACATGTCGCCGGAGACGCATCAAGTGTGACGAGCGGAAACCACATTGCTACAATTGCGAGAGATCCAAAAAGCTTTGTCTTGGCTACGAGATTGTGCCCGTGCCCACACACAAGGACCCGGAGTACCTTCGCAAAAAGGCGGAGCGGGCAGCGGTCCAGGAGCGGCCTACGCTTCGTGAGCTGGCGGCGGTTTACAACTCCCAATGAAGAGTTGGCTGACTGTCTGTCGATCATTGGACCCTGAGGACCCTCCATATAGATTGTTGCGAGAGATTTGCACTAAGGGAGATCACATACCACAAGGCAACATGGAGTTGCAGGGATCTGCCCTGTTCGGGATGCTAGTTACAAGCGCAGGCGTTTGACTGATACATATAGTAAGGCGAAGACGATATTTCAACCGAACTAATTGAAGCAAATAATTGAGCACATTTGTAGATAGAGTCACAAGCGGTTTTTGTATGGGACCCTTG
>B11847
CTAGCCGAACGAATAGACGAACGAAGCACTCCTGAAACAAAAGAACGTTTGGCCACTCCAGCCGAACCCACTTCTCATTTCAATCAGCCCTTCACCACTTCGCTGCCTTTCTGCCTAGCTCCTTCATGCCCAAGCTTCCTTCGGTGTCTGAGTTGATTGTGGGCGCCCAGCTCTCGTCCCACCTCGACCGCTCTCCTAACCACATGACAGTGAAGCACCTGGACTCGAGCCCCAGACTGGCTCACCCCGTGCTGCCTCACCTGGAAAAAAGCACTTTTGCCTCCTCGGTGCCGCCGCCTCTGGCGCCATCGTTACATCCACCCGTGGCGTTTCCTGCTGTTCCCAACACCCTCCCGCTCCCACGTTCTCGCAATCCCTCGGTATCAAGCACTTACTCCGGGCCCAGTCGACCGGGAGACTACTTCAGCACCAGCCACACAGTGCTTCCACCTCCTCCTGCCACTCAACGCACTCCACAACATCCAGGCATTTCCCAAACGCCTCTGTATGAGCAACCTCACCACGCCGTGGAGTCTCCTTTGCACGCGCTGCTGCCCCATCAGACAAGATCTTCGCTGCTCTCGCATCCACCACCACCTCATATCCAACAACAACAGCAACAACAACAACAACAGCAGCAGCAGCAGCAGCAGCAGCAGCAACAACAACAACAGCCTCAACAACATCCACTTCCGCTCCAGCCTCAGTACCAACCCCAGCTTCAGTACCCTGTGAACGGCTACGCTCCACCTGCTCAGGGTCACATGGCCCCGGCGCCTGCTATGGTGCATCCTCACCAAGTGTACCAGGGCGTTACACCACACATGGTGAATCCGTATGGCTACCACGCCGGTCTCCCACCTTTGGTGCCCACCATGGTTCCACAAAGTTACGGCAAGCCTGCTGGAGGTGCGTACCAGCAAATGCCGCCACAAGGCAGCCAGGGATCGAGCCAGGAGCTCGACCAGAACAATGCATTGGTGAACAAGCGGCGAATCATCAAGAGAAGAACGAGGACAGGCTGCCTCACATGTCGCCGGAGACGCATCAAGTGTGACGAGCGGAAACCACATTGCTACAATTGCGAGAGATCCAAAAAGCTTTGTCTTGGCTACGAGATTGTGCCCGTGCCCACACACAAGGACCCGGAGTACCTTCGCAAAAAGGCGGAGCGGGCAGCGGTCCAGGAGCGGCCTACGCTTCGTGAGCTGGCGGCGGTTTACAACTCCCAATGAAGAGTTGGCTGACTGTCTGTCGATCATTGGACCCTGAGGACCCTCCATATAGATTGTTGCGAGAGATTTGCACTAAGGGAGATCACATACCACAAGGCAACATGGAGTTGCAGGGATCTGCCCTGTTCGGGATGCTAGTTACAAGCGCAGGCGTTTGACTGATACATATAGTAAGGCGAAGACGATATTTCAACCGAACTAATTGAAGCAAATAATTGAGCACATTTGTAGATAGAGTCACAAGCGGTTTTTGTATGGGACCCTTG
>B11848
CTAGCCGAACGAATAGACGAACGAAGCACTCCTGAAACAAAAGAACGTTTGGCCACTCCAGCCGAACCCACTTCTCATTTCAATCAGCCCTTCACCACTTCGCTGCCTTTCTGCCTAGCTCCTTCATGCCCAAGCTTCCTTCGGTGTCTGAGTTGATTGTGGGCGCCCAGCTCTCGTCCCACCTCGACCGCTCTCCTAACCACATGACAGTGAAGCACCTGGACTCGAGCCCCAGACTGGCTCACCCCGTGCTGCCTCACCTGGAAAAAAGCACTTTTGCCTCCTCGGTGCCGCCGCCTCTGGCGCCATCGTTACATCCACCCGTGGCGTTTCCTGCTGTTCCCAACACCCTCCCGCTCCCACGTTCTCGCAATCCCTCGGTATCAAGCACTTACTCCGGGCCCAGTCGACCGGGAGACTACTTCAGCACCAGCCACACAGTGCTTCCACCTCCTCCTGCCACTCAACGCACTCCACAACATCCAGGCATTTCCCAAACGCCTCTGTATGAGCAACCTCACCACGCCGTGGAGTCTCCTTTGCACGCGCTGCTGCCCCATCAGACAAGATCTTCGCTGCTCTCGCATCCACCACCACCTCATATCCAACAACAACAGCAACAACAACAACAACAGCAGCAGCAGCAGCAGCAGCAGCAGCAACAACAACAACAGCCTCAACAACATCCACTTCCGCTCCAGCCTCAGTACCAACCCCAGCTTCAGTACCCTGTGAACGGCTACGCTCCACCTGCTCAGGGTCACATGGCCCCGGCGCCTGCTATGGTGCATCCTCACCAAGTGTACCAGGGCGTTACACCACACATGGTGAATCCGTATGGCTACCACGCCGGTCTCCCACCTTTGGTGCCCACCATGGTTCCACAAAGTTACGGCAAGCCTGCTGGAGGTGCGTACCAGCAAATGCCGCCACAAGGCAGCCAGGGATCGAGCCAGGAGCTCGACCAGAACAATGCATTGGTGAACAAGCGGCGAATCATCAAGAGAAGAACGAGGACAGGCTGCCTCACATGTCGCCGGAGACGCATCAAGTGTGACGAGCGGAAACCACATTGCTACAATTGCGAGAGATCCAAAAAGCTTTGTCTTGGCTACGAGATTGTGCCCGTGCCCACACACAAGGACCCGGAGTACCTTCGCAAAAAGGCGGAGCGGGCAGCGGTCCAGGAGCGGCCTACGCTTCGTGAGCTGGCGGCGGTTTACAACTCCCAATGAAGAGTTGGCTGACTGTCTGTCGATCATTGGACCCTGAGGACCCTCCATATAGATTGTTGCGAGAGATTTGCACTAAGGGAGATCACATACCACAAGGCAACATGGAGTTGCAGGGATCTGCCCTGTTCGGGATGCTAGTTACAAGCGCAGGCGTTTGACTGATACATATAGTAAGGCGAAGACGATATTTCAACCGAACTAATTGAAGCAAATAATTGAGCACATTTGTAGATAGAGTCACAAGCGGTTTTTGTATGGGACCCTTG
>B11849
CTAGCCGAACGAATAGACGAACGAAGCACTCCTGAAACAAAAGAACGTTTGGCCACTCCAGCCGAACCCACTTCTCATTTCAATCAGCCCTTCACCACTTCGCTGCCTTTCTGCCTAGCTCCTTCATGCCCAAGCTTCCTTCGGTGTCTGAGTTGATTGTGGGCGCCCAGCTCTCGTCCCACCTCGACCGCTCTCCTAACCACATGACAGTGAAGCACCTGGACTCGAGCCCCAGACTGGCTCACCCCGTGCTGCCTCACCTGGAAAAAAGCACTTTTGCCTCCTCGGTGCCGCCGCCTCTGGCGCCATCGTTACATCCACCCGTGGCGTTTCCTGCTGTTCCCAACACCCTCCCGCTCCCACGTTCTCGCAATCCCTCGGTATCAAGCACTTACTCCGGGCCCAGTCGACCGGGAGACTACTTCAGCACCAGCCACACAGTGCTTCCACCTCCTCCTGCCACTCAACGCACTCCACAACATCCAGGCATTTCCCAAACGCCTCTGTATGAGCAACCTCACCACGCCGTGGAGTCTCCTTTGCACGCGCTGCTGCCCCATCAGACAAGATCTTCGCTGCTCTCGCATCCACCACCACCTCATATCCAACAACAACAGCAACAACAACAACAACAGCAGCAGCAGCAGCAGCAGCAGCAGCAACAACAACAACAGCCTCAACAACATCCACTTCCGCTCCAGCCTCAGTACCAACCCCAGCTTCAGTACCCTGTGAACGGCTACGCTCCACCTGCTCAGGGTCACATGGCCCCGGCGCCTGCTATGGTGCATCCTCACCAAGTGTACCAGGGCGTTACACCACACATGGTGAATCCGTATGGCTACCACGCCGGTCTCCCACCTTTGGTGCCCACCATGGTTCCACAAAGTTACGGCAAGCCTGCTGGAGGTGCGTACCAGCAAATGCCGCCACAAGGCAGCCAGGGATCGAGCCAGGAGCTCGACCAGAACAATGCATTGGTGAACAAGCGGCGAATCATCAAGAGAAGAACGAGGACAGGCTGCCTCACATGTCGCCGGAGACGCATCAAGTGTGACGAGCGGAAACCACATTGCTACAATTGCGAGAGATCCAAAAAGCTTTGTCTTGGCTACGAGATTGTGCCCGTGCCCACACACAAGGACCCGGAGTACCTTCGCAAAAAGGCGGAGCGGGCAGCGGTCCAGGAGCGGCCTACGCTTCGTGAGCTGGCGGCGGTTTACAACTCCCAATGAAGAGTTGGCTGACTGTCTGTCGATCATTGGACCCTGAGGACCCTCCATATAGATTGTTGCGAGAGATTTGCACTAAGGGAGATCACATACCACAAGGCAACATGGAGTTGCAGGGATCTGCCCTGTTCGGGATGCTAGTTACAAGCGCAGGCGTTTGACTGATACATATAGTAAGGCGAAGACGATATTTCAACCGAACTAATTGAAGCAAATAATTGAGCACATTTGTAGATAGAGTCACAAGCGGTTTTTGTATGGGACCCTTG
>B11850
CTAGCCGAACGAATAGACGAACGAAGCACTCCTGAAACAAAAGAACGTTTGGCCACTCCAGCCGAACCCACTTCTCATTTCAATCAGCCCTTCACCACTTCGCTGCCTTTCTGCCTAGCTCCTTCATGCCCAAGCTTCCTTCGGTGTCTGAGTTGATTGTGGGCGCCCAGCTCTCGTCCCACCTCGACCGCTCTCCTAACCACATGACAGTGAAGCACCTGGACTCGAGCCCCAGACTGGCTCACCCCGTGCTGCCTCACCTGGAAAAAAGCACTTTTGCCTCCTCGGTGCCGCCGCCTCTGGCGCCATCGTTACATCCACCCGTGGCGTTTCCTGCTGTTCCCAACACCCTCCCGCTCCCACGTTCTCGCAATCCCTCGGTATCAAGCACTTACTCCGGGCCCAGTCGACCGGGAGACTACTTCAGCACCAGCCACACAGTGCTTCCACCTCCTCCTGCCACTCAACGCACTCCACAACATCCAGGCATTTCCCAAACGCCTCTGTATGAGCAACCTCACCACGCCGTGGAGTCTCCTTTGCACGCGCTGCTGCCCCATCAGACAAGATCTTCGCTGCTCTCGCATCCACCACCACCTCATATCCAACAACAACAGCAACAACAACAACAACAGCAGCAGCAGCAGCAGCAGCAGCAGCAACAACAACAACAGCCTCAACAACATCCACTTCCGCTCCAGCCTCAGTACCAACCCCAGCTTCAGTACCCTGTGAACGGCTACGCTCCACCTGCTCAGGGTCACATGGCCCCGGCGCCTGCTATGGTGCATCCTCACCAAGTGTACCAGGGCGTTACACCACACATGGTGAATCCGTATGGCTACCACGCCGGTCTCCCACCTTTGGTGCCCACCATGGTTCCACAAAGTTACGGCAAGCCTGCTGGAGGTGCGTACCAGCAAATGCCGCCACAAGGCAGCCAGGGATCGAGCCAGGAGCTCGACCAGAACAATGCATTGGTGAACAAGCGGCGAATCATCAAGAGAAGAACGAGGACAGGCTGCCTCACATGTCGCCGGAGACGCATCAAGTGTGACGAGCGGAAACCACATTGCTACAATTGCGAGAGATCCAAAAAGCTTTGTCTTGGCTACGAGATTGTGCCCGTGCCCACACACAAGGACCCGGAGTACCTTCGCAAAAAGGCGGAGCGGGCAGCGGTCCAGGAGCGGCCTACGCTTCGTGAGCTGGCGGCGGTTTACAACTCCCAATGAAGAGTTGGCTGACTGTCTGTCGATCATTGGACCCTGAGGACCCTCCATATAGATTGTTGCGAGAGATTTGCACTAAGGGAGATCACATACCACAAGGCAACATGGAGTTGCAGGGATCTGCCCTGTTCGGGATGCTAGTTACAAGCGCAGGCGTTTGACTGATACATATAGTAAGGCGAAGACGATATTTCAACCGAACTAATTGAAGCAAATAATTGAGCACATTTGTAGATAGAGTCACAAGCGGTTTTTGTATGGGACCCTTG
>B11851
CTAGCCGAACGAATAGACGAACGAAGCACTCCTGAAACAAAAGAACGTTTGGCCACTCCAGCCGAACCCACTTCTCATTTCAATCAGCCCTTCACCACTTCGCTGCCTTTCTGCCTAGCTCCTTCATGCCCAAGCTTCCTTCGGTGTCTGAGTTGATTGTGGGCGCCCAGCTCTCGTCCCACCTCGACCGCTCTCCTAACCACATGACAGTGAAGCACCTGGACTCGAGCCCCAGACTGGCTCACCCCGTGCTGCCTCACCTGGAAAAAAGCACTTTTGCCTCCTCGGTGCCGCCGCCTCTGGCGCCATCGTTACATCCACCCGTGGCGTTTCCTGCTGTTCCCAACACCCTCCCGCTCCCACGTTCTCGCAATCCCTCGGTATCAAGCACTTACTCCGGGCCCAGTCGACCGGGAGACTACTTCAGCACCAGCCACACAGTGCTTCCACCTCCTCCTGCCACTCAACGCACTCCACAACATCCAGGCATTTCCCAAACGCCTCTGTATGAGCAACCTCACCACGCCGTGGAGTCTCCTTTGCACGCGCTGCTGCCCCATCAGACAAGATCTTCGCTGCTCTCGCATCCACCACCACCTCATATCCAACAACAACAGCAACAACAACAACAACAGCAGCAGCAGCAGCAGCAGCAGCAGCAACAACAACAACAGCCTCAACAACATCCACTTCCGCTCCAGCCTCAGTACCAA-CCCAGCTTCAGTACCCTGTGAACGGCTACGCTCCACCTGCTCAGGGTCACATGGCCCCGGCGCCTGCTATGGTGCATCCTCACCAAGTGTACCAGGGCGTTACACCACACATGGTGAATCCGTATGGCTACCACGCCGGTCTCCCACCTTTGGTGCCCACCATGGTTCCACAAAGTTACGGCAAGCCTGCTGGAGGTGCGTACCAGCAAATGCCGCCACAAGGCAGCCAGGGATCGAGCCAGGAGCTCGACCAGAACAATGCATTGGTGAACAAGCGGCGAATCATCAAGAGAAGAACGAGGACAGGCTGCCTCACATGTCGCCGGAGACGCATCAAGTGTGACGAGCGGAAACCACATTGCTACAATTGCGAGAGATCCAAAAAGCTTTGTCTTGGCTACGAGATTGTGCCCGTGCCCACACACAAGGACCCGGAGTACCTTCGCAAAAAGGCGGAGCGGGCAGCGGTCCAGGAGCGGCCTACGCTTCGTGAGCTGGCGGCGGTTTACAACTCCCAATGAAGAGTTGGCTGACTGTCTGTCGATCATTGGACCCTGAGGACCCTCCATATAGATTGTTGCGAGAGATTTGCACTAAGGGAGATCACATACCACAAGGCAACATGGAGTTGCAGGGATCTGCCCTGTTCGGGATGCTAGTTACAAGCGCAGGCGTTTGACTGATACATATAGTAAGGCGAAGACGATATTTCAACCGAACTAATTGAAGCAAATAATTGAGCACATTTGTAGATAGAGTCACAAGCGGTTTTTGTATGGGACCCTTG
>B11852
CTAGCCGAACGAATAGACGAACGAAGCACTCCTGAAACAAAAGAACGTTTGGCCACTCCAGCCGAACCCACTTCTCATTTCAATCAGCCCTTCACCACTTCGCTGCCTTTCTGCCTAGCTCCTTCATGCCCAAGCTTCCTTCGGTGTCTGAGTTGATTGTGGGCGCCCAGCTCTCGTCCCACCTCGACCGCTCTCCTAACCACATGACAGTGAAGCACCTGGACTCGAGCCCCAGACTGGCTCACCCCGTGCTGCCTCACCTGGAAAAAAGCACTTTTGCCTCCTCGGTGCCGCCGCCTCTGGCGCCATCGTTACATCCACCCGTGGCGTTTCCTGCTGTTCCCAACACCCTCCCGCTCCCACGTTCTCGCAATCCCTCGGTATCAAGCACTTACTCCGGGCCCAGTCGACCGGGAGACTACTTCAGCACCAGCCACACAGTGCTTCCACCTCCTCCTGCCACTCAACGCACTCCACAACATCCAGGCATTTCCCAAACGCCTCTGTATGAGCAACCTCACCACGCCGTGGAGTCTCCTTTGCACGCGCTGCTGCCCCATCAGACAAGATCTTCGCTGCTCTCGCATCCACCACCACCTCATATCCAACAACAACAGCAACAACAACAACAACAGCAGCAGCAGCAGCAGCAGCAGCAGCAACAACAACAACAGCCTCAACAACATCCACTTCCGCTCCAGCCTCAGTACCAACCCCAGCTTCAGTACCCTGTGAACGGCTACGCTCCACCTGCTCAGGGTCACATGGCCCCGGCGCCTGCTATGGTGCATCCTCACCAAGTGTACCAGGGCGTTACACCACACATGGTGAATCCGTATGGCTACCACGCCGGTCTCCCACCTTTGGTGCCCACCATGGTTCCACAAAGTTACGGCAAGCCTGCTGGAGGTGCGTACCAGCAAATGCCGCCACAAGGCAGCCAGGGATCGAGCCAGGAGCTCGACCAGAACAATGCATTGGTGAACAAGCGGCGAATCATCAAGAGAAGAACGAGGACAGGCTGCCTCACATGTCGCCGGAGACGCATCAAGTGTGACGAGCGGAAACCACATTGCTACAATTGCGAGAGATCCAAAAAGCTTTGTCTTGGCTACGAGATTGTGCCCGTGCCCACACACAAGGACCCGGAGTACCTTCGCAAAAAGGCGGAGCGGGCAGCGGTCCAGGAGCGGCCTACGCTTCGTGAGCTGGCGGCGGTTTACAACTCCCAATGAAGAGTTGGCTGACTGTCTGTCGATCATTGGACCCTGAGGACCCTCCATATAGATTGTTGCGAGAGATTTGCACTAAGGGAGATCACATACCACAAGGCAACATGGAGTTGCAGGGATCTGCCCTGTTCGGGATGCTAGTTACAAGCGCAGGCGTTTGACTGATACATATAGTAAGGCGAAGACGATATTTCAACCGAACTAATTGAAGCAAATAATTGAGCACATTTGTAGATAGAGTCACAAGCGGTTTTTGTATGGGACCCTTG
>B11854
CTAGCCGAACGAATAGACGAACGAAGCACTCCTGAAACAAAAGAACGTTTGGCCACTCCAGCCGAACCCACTTCTCATTTCAATCAGCCCTTCACCACTTCGCTGCCTTTCTGCCTAGCTCCTTCATGCCCAAGCTTCCTTCGGTGTCTGAGTTGATTGTGGGCGCCCAGCTCTCGTCCCACCTCGACCGCTCTCCTAACCACATGACAGTGAAGCACCTGGACTCGAGCCCCAGACTGGCTCACCCCGTGCTGCCTCACCTGGAAAAAAGCACTTTTGCCTCCTCGGTGCCGCCGCCTCTGGCGCCATCGTTACATCCACCCGTGGCGTTTCCTGCTGTTCCCAACACCCTCCCGCTCCCACGTTCTCGCAATCCCTCGGTATCAAGCACTTACTCCGGGCCCAGTCGACCGGGAGACTACTTCAGCACCAGCCACACAGTGCTTCCACCTCCTCCTGCCACTCAACGCACTCCACAACATCCAGGCATTTCCCAAACGCCTCTGTATGAGCAACCTCACCACGCCGTGGAGTCTCCTTTGCACGCGCTGCTGCCCCATCAGACAAGATCTTCGCTGCTCTCGCATCCACCACCACCTCATATCCAACAACAACAGCAACAACAACAACAACAGCAGCAGCAGCAGCAGCAGCAGCAGCAACAACAACAACAGCCTCAACAACATCCACTTCCGCTCCAGCCTCAGTACCAACCCCAGCTTCAGTACCCTGTGAACGGCTACGCTCCACCTGCTCAGGGTCACATGGCCCCGGCGCCTGCTATGGTGCATCCTCACCAAGTGTACCAGGGCGTTACACCACACATGGTGAATCCGTATGGCTACCACGCCGGTCTCCCACCTTTGGTGCCCACCATGGTTCCACAAAGTTACGGCAAGCCTGCTGGAGGTGCGTACCAGCAAATGCCGCCACAAGGCAGCCAGGGATCGAGCCAGGAGCTCGACCAGAACAATGCATTGGTGAACAAGCGGCGAATCATCAAGAGAAGAACGAGGACAGGCTGCCTCACATGTCGCCGGAGACGCATCAAGTGTGACGAGCGGAAACCACATTGCTACAATTGCGAGTGATCCAAAAAGCTTTGTCTTGGCTACGAGATTGTGCCCGTGCCCACACACAAGGACCCGGAGTACCTTCGCAAAAAGGCGGAGCGGGCAGCGGTCCAGGAGCGGCCTACGCTTCGTGAGCTGGCGGCGGTTTACAACTCCCAATGAAGAGTTGGCTGACTGTCTGTCGATCATTGGACCCTGAGGACCCTCCATATAGATTGTTGCGAGAGATTTGCACTAAGGGAGATCACATACCACAAGGCAACATGGAGTTGCAGGGATCTGCCCTGTTCGGGATGCTAGTTACAAGCGCAGGCGTTTGACTGATACATATAGTAAGGCGAAGACGATATTTCAACCGAACTAATTGAAGCAAATAATTGAGCACATTTGTAGATAGAGTCACAAGCGGTTTTTGTATGGGACCCTTG
>B11855
CTAGCCGAACGAATAGACGAACGAAGCACTCCTGAAACAAAAGAACGTTTGGCCACTCCAGCCGAACCCACTTCTCATTTCAATCAGCCCTTCACCACTTCGCTGCCTTTCTGCCTAGCTCCTTCATGCCCAAGCTTCCTTCGGTGTCTGAGTTGATTGTGGGCGCCCAGCTCTCGTCCCACCTCGACCGCTCTCCTAACCACATGACAGTGAAGCACCTGGACTCGAGCCCCAGACTGGCTCACCCCGTGCTGCCTCACCTGGAAAAAAGCACTTTTGCCTCCTCGGTGCCGCCGCCTCTGGCGCCATCGTTACATCCACCCGTGGCGTTTCCTGCTGTTCCCAACACCCTCCCGCTCCCACGTTCTCGCAATCCCTCGGTATCAAGCACTTACTCCGGGCCCAGTCGACCGGGAGACTACTTCAGCACCAGCCACACAGTGCTTCCACCTCCTCCTGCCACTCAACGCACTCCACAACATCCAGGCATTTCCCAAACGCCTCTGTATGAGCAACCTCACCACGCCGTGGAGTCTCCTTTGCACGCGCTGCTGCCCCATCAGACAAGATCTTCGCTGCTCTCGCATCCACCACCACCTCATATCCAACAACAACAGCAACAACAACAACAACAGCAGCAGCAGCAGCAGCAGCAGCAGCAACAACAACAACAGCCTCAACAACATCCACTTCCGCTCCAGCCTCAGTACCAACCCCAGCTTCAGTACCCTGTGAACGGCTACGCTCCACCTGCTCAGGGTCACATGGCCCCGGCGCCTGCTATGGTGCATCCTCACCAAGTGTACCAGGGCGTTACACCACACATGGTGAATCCGTATGGCTACCACGCCGGTCTCCCACCTTTGGTGCCCACCATGGTTCCACAAAGTTACGGCAAGCCTGCTGGAGGTGCGTACCAGCAAATGCCGCCACAAGGCAGCCAGGGATCGAGCCAGGAGCTCGACCAGAACAATGCATTGGTGAACAAGCGGCGAATCATCAAGAGAAGAACGAGGACAGGCTGCCTCACATGTCGCCGGAGACGCATCAAGTGTGACGAGCGGAAACCACATTGCTACAATTGCGAGAGATCCAAAAAGCTTTGTCTTGGCTACGAGATTGTGCCCGTGCCCACACACAAGGACCCGGAGTACCTTCGCAAAAAGGCGGAGCGGGCAGCGGTCCAGGAGCGGCCTACGCTTCGTGAGCTGGCGGCGGTTTACAACTCCCAATGAAGAGTTGGCTGACTGTCTGTCGATCATTGGACCCTGAGGACCCTCCATATAGATTGTTGCGAGAGATTTGCACTAAGGGAGATCACATACCACAAGGCAACATGGAGTTGCAGGGATCTGCCCTGTTCGGGATGCTAGTTACAAGCGCAGGCGTTTGACTGATACATATAGTAAGGCGAAGACGATATTTCAACCGAACTAATTGAAGCAAATAATTGAGCACATTTGTAGATAGAGTCACAAGCGGTTTTTGTATGGGACCCTTG
>B11856
CTAGCCGAACGAATAGACGAACGAAGCACTCCTGAAACAAAAGAACGTTTGGCCACTCCAGCCGAACCCACTTCTCATTTCAATCAGCCCTTCACCACTTCGCTGCCTTTCTGCCTAGCTCCTTCATGCCCAAGCTTCCTTCGGTGTCTGAGTTGATTGTGGGCGCCCAGCTCTCGTCCCACCTCGACCGCTCTCCTAACCACATGACAGTGAAGCACCTGGACTCGAGCCCCAGACTGGCTCACCCCGTGCTGCCTCACCTGGAAAAAAGCACTTTTGCCTCCTCGGTGCCGCCGCCTCTGGCGCCATCGTTACATCCACCCGTGGCGTTTCCTGCTGTTCCCAACACCCTCCCGCTCCCACGTTCTCGCAATCCCTCGGTATCAAGCACTTACTCCGGGCCCAGTCGACCGGGAGACTACTTCAGCACCAGCCACACAGTGCTTCCACCTCCTCCTGCCACTCAACGCACTCCACAACATCCAGGCATTTCCCAAACGCCTCTGTATGAGCAACCTCACCACGCCGTGGAGTCTCCTTTGCACGCGCTGCTGCCCCATCAGACAAGATCTTCGCTGCTCTCGCATCCACCACCACCTCATATCCAACAACAACAGCAACAACAACAACAACAGCAGCAGCAGCAGCAGCAGCAGCAGCAACAACAACAACAGCCTCAACAACATCCACTTCCGCTCCAGCCTCAGTACCAACCCCAGCTTCAGTACCCTGTGAACGGCTACGCTCCACCTGCTCAGGGTCACATGGCCCCGGCGCCTGCTATGGTGCATCCTCACCAAGTGTACCAGGGCGTTACACCACACATGGTGAATCCGTATGGCTACCACGCCGGTCTCCCACCTTTGGTGCCCACCATGGTTCCACAAAGTTACGGCAAGCCTGCTGGAGGTGCGTACCAGCAAATGCCGCCACAAGGCAGCCAGGGATCGAGCCAGGAGCTCGACCAGAACAATGCATTGGTGAACAAGCGGCGAATCATCAAGAGAAGAACGAGGACAGGCTGCCTCACATGTCGCCGGAGACGCATCAAGTGTGACGAGCGGAAACCACATTGCTACAATTGCGAGAGATCCAAAAAGCTTTGTCTTGGCTACGAGATTGTGCCCGTGCCCACACACAAGGACCCGGAGTACCTTCGCAAAAAGGCGGAGCGGGCAGCGGTCCAGGAGCGGCCTACGCTTCGTGAGCTGGCGGCGGTTTACAACTCCCAATGAAGAGTTGGCTGACTGTCTGTCGATCATTGGACCCTGAGGACCCTCCATATAGATTGTTGCGAGAGATTTGCACTAAGGGAGATCACATACCACAAGGCAACATGGAGTTGCAGGGATCTGCCCTGTTCGGGATGCTAGTTACAAGCGCAGGCGTTTGACTGATACATATAGTAAGGCGAAGACGATATTTCAACCGAACTAATTGAAGCAAATAATTGAGCACATTTGTAGATAGAGTCACAAGCGGTTTTTGTATGGGACCCTTG
>B11858
CTAGCCGAACGAATAGACGAACGAAGCACTCCTGAAACAAAAGAACGTTTGGCCACTCCAGCCGAACCCACTTCTCATTTCAATCAGCCCTTCACCACTTCGCTGCCTTTCTGCCTACCTCCTCCATGCCCAAGCTTCCTTCGGTGTCTGAGTTGATTGTGGGCGCCCAGCTCTCGTCCCACCTCGACCGCTCTCCTAACCACATGACAGTGAAGCACCTGGACTCGAGCCCCAGACTGGCTCACCCCGTGCTGCCTCACCTGGAAAAAAGCACTTTTGCCTCCTCGGTGCCGCCGCCTCTGGCGCCCTCGTTACATCCACCCGTGGCGTTTCCTGCTGTTCCCAACACCCTCCCGCTTCCACGTTCTCGCAATCCCTCGGTATCAAGCACTTACTCTGGGCCCAGTCGACCGGGAGACTACTTCAGCACCAGCCACACAGTGCTTCCACCGCCTCCTGCCACTCAACGCACTCCACAACATCCAGGCATTTCCCAAACGCCTCTGTATGAGCAACCTCACCACGCCGTGGAGTCTCCTTTGCACGCGCTGCTGCCCCATCAGACAAGATCTTCGCTGCTCTCGCATCCACCACCACCTCATATCCAACAACAACAGCAACAACAACAACAACAGCAGCAGCAGCAGCAGCAACAACAACAGCAACAACAACAACCTCAACAACATCCACTTCCGCTCCAGCCTCAGTACCAACCCCAGCTTCAGTACCCTGTAAACGGCTACGCTCCACCTGCTCAGGGTCACATGGCCCCGGCGCCTGCTATGGTGCATCCTCACCAAGTGTACCAGGGCGTTACACCACACATGGTGAATCCGTATGGCTACAACGCCGGTCTCCCACCTTTGGTGCCCACCATGGTTCCACAAAGTTACGGCAAGCCTGCTGGAGGTGCGTACCAGCAAATGCCTCCACAAGGCAGCCAGGGATCGAGCCAGGAGCTCGACCAGAACAATGCATTGGTGAACAAGCGGCGAATCATCAAGAGAAGAACGAGGACAGGCTGCCTCACATGTCGCCGGAGACGCATCAAGTGTGACGAGCGGAAACCACACTGCTACAATTGCGAGAGATCCAAGAAGCTTTGTCTTGGCTACGAGATTGTGCCCGTGCCCACACACAAGGACCCAGAGTACCTTCGCAAAAAGGCGGAGCGGGCAGCGGTCTAGGAGCGGCCCACGCTTCGTGAGCTGGCGGCGGTTTACAATTCCCAATGAAGAGTTGGCTGACTGTCTGTCGATCATTGGACCCTGAGGACCCTCCATATAGATTGTTGCGAGAGATTTGCACTAAGGGAGATCACATACCACAAGGCAACATGGAGTTGCAGGGATCTGCCCTGTTCGGGATGCTAGTTACAAGCGCAGGCGTTTGACTGATACATATAGTAAGGCGAAGACGATATTTCAACCGAACTAATTGAAGCAAAGAATTGAGCACATTTGTAGATAGAGTCACAAGCGGTTTTTGTATGGGACCCTTG
>B11861
CTAGCCGAACGAATAGACGAACGAAGCACTCCTGAAACAAAAGAACGTTTGGCCACTCCAGCCGAACCCACTTCTCATTTCAATCAGCCCTTCACCACTTCGCTGCCTTTCTGCCTACCTCCTCCATGCCCAAGCTTCCTTCGGTGTCTGAGTTGATTGTGGGCGCCCAGCTCTCGTCCCACCTCGACCGCTCTCCTAACCACATGACAGTGAAGCACCTGGACTCGAGCCCCAGACTGGCTCACCCCGTGCTGCCTCACCTGGAAAAAAGCACTTTTGCCTCCTCGGTGCCGCCGCCTCTGGCGCCCTCGTTACATCCACCCGTGGCGTTTCCTGCTGTTCCCAACACCCTCCCGCTTCCACGTTCTCGCAATCCCTCGGTATCAAGCACTTACTCTGGGCCCAGTCGACCGGGAGACTACTTCAGCACCAGCCACACAGTGCTTCCACCGCCTCCTGCCACTCAACGCACTCCACAACATCCAGGCATTTCCCAAACGCCTCTGTATGAGCAACCTCACCACGCCGTGGAGTCTCCTTTGCACGCGCTGCTGCCCCATCAGACAAGATCTTCGCTGCTCTCGCATCCACCACCACCTCATATCCAACAACAACAGCAACAACAACAACAACAGCAGCAGCAGCAGCAGCAACAACAACAGCAACAACAACAACCTCAACAACATCCACTTCCGCTCCAGCCTCAGTACCAACCCCAGCTTCAGTACCCTGTAAACGGCTACGCTCCACCTGCTCAGGGTCACATGGCCCCGGCGCCTGCTATGGTGCATCCTCACTAAGTGTACCAGGGCGTTACACCACACATGGTGAATCCGTATGGCTACAACGCCGGTCTCCCACCTTTGGTGCCCACCATGGTTCCACAAAGTTACGGCAAGCCTGCTGGAGGTGCGTACCAGCAAATGCCTCCACAAGGCAGCCAGGGATCGAGCCAGGAGCTCGACCAGAACAATGCATTGGTGAACAAGCGGCGAATCATCAAGAGAAGAACGAGGACAGGCTGCCTCACATGTCGCCGGAGACGCATCAAGTGTGACGAGCGGAAACCACACTGCTACAATTGCGAGAGATCCAAGAAGCTTTGTCTTGGCTACGAGATTGTGCCCGTGCCCACACACAAGGACCCAGAGTACCTTCGCAAAAAGGCGGAGCGGGCAGCGGTCTAGGAGCGGCCCACGCTTCGTGAGCTGGCGGCGGTTTACAATTCCCAATGAAGAGTTGGCTGACTGTCTGTCGATCATTGGACCCTGAGGACCCTCCATATAGATTGTTGCGAGAGATTTGCACTAAGGGAGATCACATACCACAAGGCAACATGGAGTTGCAGGGATCTGCCCTGTTCGGGATGCTAGTTACAAGCGCAGGCGTTTGACTGATACATATAGTAAGGCGAAGACGATATTTCAACCGAACTAATTGAAGCAAAGAATTGAGCACATTTGTAGATAGAGTCACAAGCGGTTTTTGTATGGGACCCTTG
>B11878
CTAGCCGAACGAATAGACGAACGAAGCACTCCTGAAACAAAAGAACGTTTGGCCACTCCAGCCGAACCCACTTCTCATTTCAATCAGCCCTTCACCACTTCGCTGCCTTTCTGCCTACCTCCTCCATGCCCAAGCTTCCTTCGGTGTCTGAGTTGATTGTGGGCGCCCAGCTCTCGTCCCACCTCGACCGCTCTCCTAACCACATGACAGTGAAGCACCTGGACTCGAGCCCCAGACTGGCTCACCCCGTGCTGCCTCACCTGGAAAAAAGCACTTTTGCCTCCTCGGTGCCGCCGCCTCTGGCGCCCTCGTTACATCCACCCGTGGCGTTTCCTGCTGTTCCCAACACCCTCCCGCTTCCACGTTCTCGCAATCCCTCGGTATCAAGCACTTACTCTGGGCCCAGTCGACCGGGAGACTACTTCAGCACCAGCCACACAGTGCTTCCACCGCCTCCTGCCACTCAACGCACTCCACAACATCCAGGCATTTCCCAAACGCCTCTGTATGAGCAACCTCACCACGCCGTGGAGTCTCCTTTGCACGCGCTGCTGCCCCATCAGACAAGATCTTCGCTGCTCTCGCATCCACCACCACCTCATATCCAACAACAACAGCAACAACAACAACAACAGCAGCAGCAGCAGCAGCAACAACAACAGCAACAACAACAACCTCAACAACATCCACTTCCGCTCCAGCCTCAGTACCAACCCCAGCTTCAGTACCCTGTAAACGGCTACGCTCCACCTGCTCAGGGTCACATGGCCCCGGCGCCTGCTATGGTGCATCCTCACCAAGTGTACCAGGGCGTTACACCACACATGGTGAATCCGTATGGCTACAACGCCGGTCTCCCACCTTTGGTGCCCACCATGGTTCCACAAAGTTACGGCAAGCCTGCTGGAGGTGCGTACCAGCAAATGCCTCCACAAGGCAGCCAGGGATCGAGCCAGGAGCTCGACCAGAACAATGCATTGGTGAACAAGCGGCGAATCATCAAGAGAAGAACGAGGACAGGCTGCCTCACATGTCGCCGGAGACGCATCAAGTGTGACGAGCGGAAACCACACTGCTACAATTGCGAGAGATCCAAGAAGCTTTGTCTTGGCTACGAGATTGTGCCCGTGCCCACACACAAGGACCCAGAGTACCTTCGCAAAAAGGCGGAGCGGGCAGCGGTCTAGGAGCGGCCCACGCTTCGTGAGCTGGCGGCGGTTTACAATTCCCAATGAAGAGTTGGCTGACTGTCTGTCGATCATTGGACCCTGAGGACCCTCCATATAGATTGTTGCGAGAGATTTGCACTAAGGGAGATCACATACCACAAGGCAACATGGAGTTGCAGGGATCTGCCCTGTTCGGGATGCTAGTTACAAGCGCAGGCGTTTGACTGATACATATAGTAAGGCGAAGACGATATTTCAACCGAACTAATTGAAGCAAAGAATTGAGCACATTTGTAGATAGAGTCACAAGCGGTTTTTGTATGGGACCCTTG
>B11880
CTAGCCGAACGAATAGACGAACGAAGCACTCCTGAAACAAAAGAACGTTTGGCCACTCCAGCCGAACCCACTTCTCATTTCAATCAGCCCTTCACCACTTCGCTGCCTTTCTGCCTAGCTCCTTCATGCCCAAGCTTCCTTCGGTGTCTGAGTTGATTGTGGGCGCCCAGCTCTCGTCCCACCTCGACCGCTCTCCTAACCACATGACAGTGAAGCACCTGGACTCGAGCCCCAGACTGGCTCACCCCGTGCTGCCTCACCTGGAAAAAAGCACTTTTGCCTCCTCGGTGCCGCCGCCTCTGGCGCCATCGTTACATCCACCCGTGGCGTTTCCTGCTGTTCCCAACACCCTCCCGCTCCCACGTTCTCGCAATCCCTCGGTATCAAGCACTTACTCCGGGCCCAGTCGACCGGGAGACTACTTCAGCACCAGCCACACAGTGCTTCCACCTCCTCCTGCCACTCAACGCACTCCACAACATCCAGGCATTTCCCAAACGCCTCTGTATGAGCAACCTCACCACGCCGTGGAGTCTCCTTTGCACGCGCTGCTGCCCCATCAGACAAGATCTTCGCTGCTCTCGCATCCACCACCACCTCATATCCAACAACAACAGCAACAACAACAACAACAGCAGCAGCAGCAGCAGCAGCAGCAGCAACAACAACAACAGCCTCAACAACATCCACTTCCGCTCCAGCCTCAGTACCAACCCCAGCTTCAGTACCCTGTGAACGGCTACGCTCCACCTGCTCAGGGTCACATGGCCCCGGCGCCTGCTATGGTGCATCCTCACCAAGTGTACCAGGGCGTTACACCACACATGGTGAATCCGTATGGCTACCACGCCGGTCTCCCACCTTTGGTGCCCACCATGGTTCCACAAAGTTACGGCAAGCCTGCTGGAGGTGCGTACCAGCAAATGCCGCCACAAGGCAGCCA-GGATCGAGCCAGGAGCTCGACCAGAACAATGCATTGGTGAACAAGCGGCGAATCATCAAGAGAAGAACGAGGACAGGCTGCCTCACATGTCGCCGGAGACGCATCAAGTGTGACGAGCGGAAACCACATTGCTACAATTGCGAGAGATCCAAAAAGCTTTGTCTTGGCTACGAGATTGTGCCCGTGCCCACACACAAGGACCCGGAGTACCTTCGCAAAAAGGCGGAGCGGGCAGCGGTCCAGGAGCGGCCTACGCTTCGTGAGCTGGCGGCGGTTTACAACTCCCAATGAAGAGTTGGCTGACTGTCTGTCGATCATTGGACCCTGAGGACCCTCCATATAGATTGTTGCGAGAGATTTGCACTAAGGGAGATCACATACCACAAGGCAACATGGAGTTGCAGGGATCTGCCCTGTTCGGGATGCTAGTTACAAGCGCAGGCGTTTGACTGATACATATAGTAAGGCGAAGACGATATTTCAACCGAACTAATTGAAGCAAATAATTGAGCACATTTGTAGATAGAGTCACAAGCGGTTTTTGTATGGGACCCTTG
>B11882
CTAGCCGAACGAATAGACGAACGAAGCACTCCTGAAACAAAAGAACGTTTGGCCACTCCAGCCGAACCCACTTCTCATTTCAATCAGCCCTTCACCACTTCGCTGCCTTTCTGCCTAGCTCCTTCATGCCCAAGCTTCCTTCGGTGTCTGAGTTGATTGTGGGCGCCCAGCTCTCGTCCCACCTCGACCGCTCTCCTAACCACATGACAGTGAAGCACCTGGACTCGAGCCCCAGACTGGCTCACCCCGTGCTGCCTCACCTGGAAAAAAGCACTTTTGCCTCCTCGGTGCCGCCGCCTCTGGCGCCATCGTTACATCCACCCGTGGCGTTTCCTGCTGTTCCCAACACCCTCCCGCTCCCACGTTCTCGCAATCCCTCGGTATCAAGCACTTACTCCGGGCCCAGTCGACCGGGAGACTACTTCAGCACCAGCCACACAGTGCTTCCACCTCCTCCTGCCACTCAACGCACTCCACAACATCCAGGCATTTCCCAAACGCCTCTGTATGAGCAACCTCACCACGCCGTGGAGTCTCCTTTGCACGCGCTGCTGCCCCATCAGACAAGATCTTCGCTGCTCTCGCATCCACCACCACCTCATATCCAACAACAACAGCAACAACAACAACAACAGCAGCAGCAGCAGCAGCAGCAGCAGCAACAACAACAACAGCCTCAACAACATCCACTTCCGCTCCAGCCTCAGTACCAACCCCAGCTTCAGTACCCTGTGAACGGCTACGCTCCACCTGCTCAGGGTCACATGGCCCCGGCGCCTGCTATGGTGCATCCTCACCAAGTGTACCAGGGCGTTACACCACACATGGTGAATCCGTATGGCTACCACGCCGGTCTCCCACCTTTGGTGCCCACCATGGTTCCACAAAGTTACGGCAAGCCTGCTGGAGGTGCGTACCAGCAAATGCCGCCACAAGGCAGCCA-GGATCGAGCCAGGAGCTCGACCAGAACAATGCATTGGTGAACAAGCGGCGAATCATCAAGAGAAGAACGAGGACAGGCTGCCTCACATGTCGCCGGAGACGCATCAAGTGTGACGAGCGGAAACCACATTGCTACAATTGCGAGAGATCCAAAAAGCTTTGTCTTGGCTACGAGATTGTGCCCGTGCCCACACACAAGGACCCGGAGTACCTTCGCAAAAAGGCGGAGCGGGCAGCGGTCCAGGAGCGGCCTACGCTTCGTGAGCTGGCGGCGGTTTACAACTCCCAATGAAGAGTTGGCTGACTGTCTGTCGATCATTGGACCCTGAGGACCCTCCATATAGATTGTTGCGAGAGATTTGCACTAAGGGAGATCACATACCACAAGGCAACATGGAGTTGCAGGGATCTGCCCTGTTCGGGATGCTAGTTACAAGCGCAGGCGTTTGACTGATACATATAGTAAGGCGAAGACGATATTTCAACCGAACTAATTGAAGCAAATAATTGAGCACATTTGTAGATAGAGTCACAAGCGGTTTTTGTATGGGACCCTTG
>B11883
CTAGCCGAACGAATAGACGAACGAAGCACTCCTGAAACAAAAGAACGTTTGGCCACTCCAGCCGAACCCACTTCTCATTTCAATCAGCCCTTCACCACTTCGCTGCCTTTCTGCCTAGCTCCTTCATGCCCAAGCTTCCTTCGGTGTCTGAGTTGATTGTGGGCGCCCAGCTCTCGTCCCACCTCGACCGCTCTCCTAACCACATGACAGTGAAGCACCTGGACTCGAGCCCCAGACTGGCTCACCCCGTGCTGCCTCACCTGGAAAAAAGCACTTTTGCCTCCTCGGTGCCGCCGCCTCTGGCGCCATCGTTACATCCACCCGTGGCGTTTCCTGCTGTTCCCAACACCCTCCCGCTCCCACGTTCTCGCAATCCCTCGGTATCAAGCACTTACTCCGGGCCCAGTCGACCGGGAGACTACTTCAGCACCAGCCACACAGTGCTTCCACCTCCTCCTGCCACTCAACGCACTCCACAACATCCAGGCATTTCCCAAACGCCTCTGTATGAGCAACCTCACCACGCCGTGGAGTCTCCTTTGCACGCGCTGCTGCCCCATCAGACAAGATCTTCGCTGCTCTCGCATCCACCACCACCTCATATCCAACAACAACAGCAACAACAACAACAACAGCAGCAGCAGCAGCAGCAGCAGCAGCAACAACAACAACAGCCTCAACAACATCCACTTCCGCTCCAGCCTCAGTACCAACCCCAGCTTCAGTACCCTGTGAACGGCTACGCTCCACCTGCTCAGGGTCACATGGCCCCGGCGCCTGCTATGGTGCATCCTCACCAAGTGTACCAGGGCGTTACACCACACATGGTGAATCCGTATGGCTACCACGCCGGTCTCCCACCTTTGGTGCCCACCATGGTTCCACAAAGTTACGGCAAGCCTGCTGGAGGTGCGTACCAGCAAATGCCGCCACAAGGCAGCCA-GGATCGAGCCAGGAGCTCGACCAGAACAATGCATTGGTGAACAAGCGGCGAATCATCAAGAGAAGAACGAGGACAGGCTGCCTCACATGTCGCCGGAGACGCATCAAGTGTGACGAGCGGAAACCACATTGCTACAATTGCGAGAGATCCAAAAAGCTTTGTCTTGGCTACGAGATTGTGCCCGTGCCCACACACAAGGACCCGGAGTACCTTCGCAAAAAGGCGGAGCGGGCAGCGGTCCAGGAGCGGCCTACGCTTCGTGAGCTGGCGGCGGTTTACAACTCCCAATGAAGAGTTGGCTGACTGTCTGTCGATCATTGGACCCTGAGGACCCTCCATATAGATTGTTGCGAGAGATTTGCACTAAGGGAGATCACATACCACAAGGCAACATGGAGTTGCAGGGATCTGCCCTGTTCGGGATGCTAGTTACAAGCGCAGGCGTTTGACTGATACATATAGTAAGGCGAAGACGATATTTCAACCGAACTAATTGAAGCAAATAATTGAGCACATTTGTAGATAGAGTCACAAGCGGTTTTTGTATGGGACCCTTG
>B11884
CTAGCCGAACGAATAGACGAACGAAGCACTCCTGAAACAAAAGAACGTTTGGCCACTCCAGCCGAACCCACTTCTCATTTCAATCAGCCCTTCACCACTTCGCTGCCTTTCTGCCTAGCTCCTTCATGCCCAAGCTTCCTTCGGTGTCTGAGTTGATTGTGGGCGCCCAGCTCTCGTCCCACCTCGACCGCTCTCCTAACCACATGACAGTGAAGCACCTGGACTCGAGCCCCAGACTGGCTCACCCCGTGCTGCCTCACCTGGAAAAAAGCACTTTTGCCTCCTCGGTGCCGCCGCCTCTGGCGCCATCGTTACATCCACCCGTGGCGTTTCCTGCTGTTCCCAACACCCTCCCGCTCCCACGTTCTCGCAATCCCTCGGTATCAAGCACTTACTCCGGGCCCAGTCGACCGGGAGACTACTTCAGCACCAGCCACACAGTGCTTCCACCTCCTCCTGCCACTCAACGCACTCCACAACATCCAGGCATTTCCCAAACGCCTCTGTATGAGCAACCTCACCACGCCGTGGAGTCTCCTTTGCACGCGCTGCTGCCCCATCAGACAAGATCTTCGCTGCTCTCGCATCCACCACCACCTCATATCCAACAACAACAGCAACAACAACAACAACAGCAGCAGCAGCAGCAGCAGCAGCAGCAACAACAACAACAGCCTCAACAACATCCACTTCCGCTCCAGCCTCAGTACCAACCCCAGCTTCAGTACCCTGTGAACGGCTACGCTCCACCTGCTCAGGGTCACATGGCCCCGGCGCCTGCTATGGTGCATCCTCACCAAGTGTACCAGGGCGTTACACCACACATGGTGAATCCGTATGGCTACCACGCCGGTCTCCCACCTTTGGTGCCCACCATGGTTCCACAAAGTTACGGCAAGCCTGCTGGAGGTGCGTACCAGCAAATGCCGCCACAAGGCAGCCA-GGATCGAGCCAGGAGCTCGACCAGAACAATGCATTGGTGAACAAGCGGCGAATCATCAAGAGAAGAACGAGGACAGGCTGCCTCACATGTCGCCGGAGACGCATCAAGTGTGACGAGCGGAAACCACATTGCTACAATTGCGAGAGATCCAAAAAGCTTTGTCTTGGCTACGAGATTGTGCCCGTGCCCACACACAAGGACCCGGAGTACCTTCGCAAAAAGGCGGAGCGGGCAGCGGTCCAGGAGCGGCCTACGCTTCGTGAGCTGGCGGCGGTTTACAACTCCCAATGAAGAGTTGGCTGACTGTCTGTCGATCATTGGACCCTGAGGACCCTCCATATAGATTGTTGCGAGAGATTTGCACTAAGGGAGATCACATACCACAAGGCAACATGGAGTTGCAGGGATCTGCCCTGTTCGGGATGCTAGTTACAAGCGCAGGCGTTTGACTGATACATATAGTAAGGCGAAGACGATATTTCAACCGAACTAATTGAAGCAAATAATTGAGCACATTTGTAGATAGAGTCACAAGCGGTTTTTGTATGGGACCCTTG
>B11885
CTAGCCGAACGAATAGACGAACGAAGCACTCCTGAAACAAAAGAACGTTTGGCCACTCCAGCCGAACCCACTTCTCATTTCAATCAGCCCTTCACCACTTCGCTGCCTTTCTGCCTAGCTCCTTCATGCCCAAGCTTCCTTCGGTGTCTGAGTTGATTGTGGGCGCCCAGCTCTCGTCCCACCTCGACCGCTCTCCTAACCACATGACAGTGAAGCACCTGGACTCGAGCCCCAGACTGGCTCACCCCGTGCTGCCTCACCTGGAAAAAAGCACTTTTGCCTCCTCGGTGCCGCCGCCTCTGGCGCCATCGTTACATCCACCCGTGGCGTTTCCTGCTGTTCCCAACACCCTCCCGCTCCCACGTTCTCGCAATCCCTCGGTATCAAGCACTTACTCCGGGCCCAGTCGACCGGGAGACTACTTCAGCACCAGCCACACAGTGCTTCCACCTCCTCCTGCCACTCAACGCACTCCACAACATCCAGGCATTTCCCAAACGCCTCTGTATGAGCAACCTCACCACGCCGTGGAGTCTCCTTTGCACGCGCTGCTGCCCCATCAGACAAGATCTTCGCTGCTCTCGCATCCACCACCACCTCATATCCAACAACAACAGCAACAACAACAACAACAGCAGCAGCAGCAGCAGCAGCAGCAGCAACAACAACAACAGCCTCAACAACATCCACTTCCGCTCCAGCCTCAGTACCAACCCCAGCTTCAGTACCCTGTGAACGGCTACGCTCCACCTGCTCAGGGTCACATGGCCCCGGCGCCTGCTATGGTGCATCCTCACCAAGTGTACCAGGGCGTTACACCACACATGGTGAATCCGTATGGCTACCACGCCGGTCTCCCACCTTTGGTGCCCACCATGGTTCCACAAAGTTACGGCAAGCCTGCTGGAGGTGCGTACCAGCAAATGCCGCCACAAGGCAGCCA-GGATCGAGCCAGGAGCTCGACCAGAACAATGCATTGGTGAACAAGCGGCGAATCATCAAGAGAAGAACGAGGACAGGCTGCCTCACATGTCGCCGGAGACGCATCAAGTGTGACGAGCGGAAACCACATTGCTACAATTGCGAGAGATCCAAAAAGCTTTGTCTTGGCTACGAGATTGTGCCCGTGCCCACACACAAGGACCCGGAGTACCTTCGCAAAAAGGCGGAGCGGGCAGCGGTCCAGGAGCGGCCTACGCTTCGTGAGCTGGCGGCGGTTTACAACTCCCAATGAAGAGTTGGCTGACTGTCTGTCGATCATTGGACCCTGAGGACCCTCCATATAGATTGTTGCGAGAGATTTGCACTAAGGGAGATCACATACCACAAGGCAACATGGAGTTGCAGGGATCTGCCCTGTTCGGGATGCTAGTTACAAGCGCAGGCGTTTGACTGATACATATAGTAAGGCGAAGACGATATTTCAACCGAACTAATTGAAGCAAATAATTGAGCACATTTGTAGATAGAGTCACAAGCGGTTTTTGTATGGGACCCTTG
>B11886
CTAGCCGAACGAATAGACGAACGAAGCACTCCTGAAACAAAAGAACGTTTGGCCACTCCAGCCGAACCCACTTCTCATTTCAATCAGCCCTTCACCACTTCGCTGCCTTTCTGCCTAGCTCCTTCATGCCCAAGCTTCCTTCGGTGTCTGAGTTGATTGTGGGCGCCCAGCTCTCGTCCCACCTCGACCGCTCTCCTAACCACATGACAGTGAAGCACCTGGACTCGAGCCCCAGACTGGCTCACCCCGTGCTGCCTCACCTGGAAAAAAGCACTTTTGCCTCCTCGGTGCCGCCGCCTCTGGCGCCATCGTTACATCCACCCGTGGCGTTTCCTGCTGTTCCCAACACCCTCCCGCTCCCACGTTCTCGCAATCCCTCGGTATCAAGCACTTACTCCGGGCCCAGTCGACCGGGAGACTACTTCAGCACCAGCCACACAGTGCTTCCACCTCCTCCTGCCACTCAACGCACTCCACAACATCCAGGCATTTCCCAAACGCCTCTGTATGAGCAACCTCACCACGCCGTGGAGTCTCCTTTGCACGCGCTGCTGCCCCATCAGACAAGATCTTCGCTGCTCTCGCATCCACCACCACCTCATATCCAACAACAACAGCAACAACAACAACAACAGCAGCAGCAGCAGCAGCAGCAGCAGCAACAACAACAACAGCCTCAACAACATCCACTTCCGCTCCAGCCTCAGTACCAACCCCAGCTTCAGTACCCTGTGAACGGCTACGCTCCACCTGCTCAGGGTCACATGGCCCCGGCGCCTGCTATGGTGCATCCTCACCAAGTGTACCAGGGCGTTACACCACACATGGTGAATCCGTATGGCTACCACGCCGGTCTCCCACCTTTGGTGCCCACCATGGTTCCACAAAGTTACGGCAAGCCTGCTGGAGGTGCGTACCAGCAAATGCCGCCACAAGGCAGCCA-GGATCGAGCCAGGAGCTCGACCAGAACAATGCATTGGTGAACAAGCGGCGAATCATCAAGAGAAGAACGAGGACAGGCTGCCTCACATGTCGCCGGAGACGCATCAAGTGTGACGAGCGGAAACCACATTGCTACAATTGCGAGAGATCCAAAAAGCTTTGTCTTGGCTACGAGATTGTGCCCGTGCCCACACACAAGGACCCGGAGTACCTTCGCAAAAAGGCGGAGCGGGCAGCGGTCCAGGAGCGGCCTACGCTTCGTGAGCTGGCGGCGGTTTACAACTCCCAATGAAGAGTTGGCTGACTGTCTGTCGATCATTGGACCCTGAGGACCCTCCATATAGATTGTTGCGAGAGATTTGCACTAAGGGAGATCACATACCACAAGGCAACATGGAGTTGCAGGGATCTGCCCTGTTCGGGATGCTAGTTACAAGCGCAGGCGTTTGACTGATACATATAGTAAGGCGAAGACGATATTTCAACCGAACTAATTGAAGCAAATAATTGAGCACATTTGTAGATAGAGTCACAAGCGGTTTTTGTATGGGACCCTTG
>B11892
CTAGCCGAACGAATAGACGAACGAAGCACTCCTGAAACAAAAGAACGTTTGGCCACTCCAGCCGAACCCACTTCTCATTTCAATCAGCCCTTCACCACTTCGCTGCCTTTCTGCCTAGCTCCTTCATGCCCAAGCTTCCTTCGGTGTCTGAGTTGATTGTGGGCGCCCAGCTCTCGTCCCACCTCGACCGCTCTCCTAACCACATGACAGTGAAGCACCTGGACTCGAGCCCCAGACTGGCTCACCCCGTGCTGCCTCACCTGGAAAAAAGCACTTTTGCCTCCTCGGTGCCGCCGCCTCTGGCGCCATCGTTACATCCACCCGTGGCGTTTCCTGCTGTTCCCAACACCCTCCCGCTCCCACGTTCTCGCAATCCCTCGGTATCAAGCACTTACTCCGGGCCCAGTCGACCGGGAGACTACTTCAGCACCAGCCACACAGTGCTTCCACCTCCTCCTGCCACTCAACGCACTCCACAACATCCAGGCATTTCCCAAACGCCTCTGTATGAGCAACCTCACCACGCCGTGGAGTCTCCTTTGCACGCGCTGCTGCCCCATCAGACAAGATCTTCGCTGCTCTCGCATCCACCACCACCTCATATCCAACAACAACAGCAACAACAACAACAACAGCAGCAGCAGCAGCAGCAGCAGCAGCAACAACAACAACAGCCTCAACAACATCCACTTCCGCTCCAGCCTCAGTACCAACCCCAGCTTCAGTACCCTGTGAACGGCTACGCTCCACCTGCTCAGGGTCACATGGCCCCGGCGCCTGCTATGGTGCATCCTCACCAAGTGTACCAGGGCGTTACACCACACATGGTGAATCCGTATGGCTACCACGCCGGTCTCCCACCTTTGGTGCCCACCATGGTTCCACAAAGTTACGGCAAGCCTGCTGGAGGTGCGTACCAGCAAATGCCGCCACAAGGCAGCCAGGGATCGAGCCAGGAGCTCGACCAGAACAATGCATTGGTGAACAAGCGGCGAATCATCAAGAGAAGAACGAGGACAGGCTGCCTCACATGTCGCCGGAGACGCATCAAGTGTGACGAGCGGAAACCACATTGCTACAATTGCGAGAGATCCAAAAAGCTTTGTCTTGGCTACGAGATTGTGCCCGTGCCCACACACAAGGACCCGGAGTACCTTCGCAAAAAGGCGGAGCGGGCAGCGGTCCAGGAGCGGCCTACGCTTCGTGAGCTGGCGGCGGTTTACAACTCCCAATGAAGAGTTGGCTGACTGTCTGTCGATCATTGGACCCTGAGGACCCTCCATATAGATTGTTGCGAGAGATTTGCACTAAGGGAGATCACATACCACAAGGCAACATGGAGTTGCAGGGATCTGCCCTGTTCGGGATGCTAGTTACAAGCGCAGGCGTTTGACTGATACATATAGTAAGGCGAAGACGATATTTCAACCGAACTAATTGAAGCAAATAATTGAGCACATTTGTAGATAGAGTCACAAGCGGTTTTTGTATGGGACCCTTG
>B11893
CTAGCCGAACGAATAGACGAACGAAGCACTCCTGAAACAAAAGAACGTTTGGCCACTCCAGCCGAACCCACTTCTCATTTCAATCAGCCCTTCACCACTTCGCTGCCTTTCTGCCTAGCTCCTTCATGCCCAAGCTTCCTTCGGTGTCTGAGTTGATTGTGGGCGCCCAGCTCTCGTCCCACCTCGACCGCTCTCCTAACCACATGACAGTGAAGCACCTGGACTCGAGCCCCAGACTGGCTCACCCCGTGCTGCCTCACCTGGAAAAAAGCACTTTTGCCTCCTCGGTGCCGCCGCCTCTGGCGCCATCGTTACATCCACCCGTGGCGTTTCCTGCTGTTCCCAACACCCTCCCGCTCCCACGTTCTCGCAATCCCTCGGTATCAAGCACTTACTCCGGGCCCAGTCGACCGGGAGACTACTTCAGCACCAGCCACACAGTGCTTCCACCTCCTCCTGCCACTCAACGCACTCCACAACATCCAGGCATTTCCCAAACGCCTCTGTATGAGCAACCTCACCACGCCGTGGAGTCTCCTTTGCACGCGCTGCTGCCCCATCAGACAAGATCTTCGCTGCTCTCGCATCCACCACCACCTCATATCCAACAACAACAGCAACAACAACAACAACAGCAGCAGCAGCAGCAGCAGCAGCAGCAACAACAACAACAGCCTCAACAACATCCACTTCCGCTCCAGCCTCAGTACCAACCCCAGCTTCAGTACCCTGTGAACGGCTACGCTCCACCTGCTCAGGGTCACATGGCCCCGGCGCCTGCTATGGTGCATCCTCACCAAGTGTACCAGGGCGTTACACCACACATGGTGAATCCGTATGGCTACCACGCCGGTCTCCCACCTTTGGTGCCCACCATGGTTCCACAAAGTTACGGCAAGCCTGCTGGAGGTGCGTACCAGCAAATGCCGCCACAAGGCAGCCAGGGATCGAGCCAGGAGCTCGACCAGAACAATGCATTGGTGAACAAGCGGCGAATCATCAAGAGAAGAACGAGGACAGGCTGCCTCACATGTCGCCGGAGACGCATCAAGTGTGACGAGCGGAAACCACATTGCTACAATTGCGAGAGATCCAAAAAGCTTTGTCTTGGCTACGAGATTGTGCCCGTGCCCACACACAAGGACCCGGAGTACCTTCGCAAAAAGGCGGAGCGGGCAGCGGTCCAGGAGCGGCCTACGCTTCGTGAGCTGGCGGCGGTTTACAACTCCCAATGAAGAGTTGGCTGACTGTCTGTCGATCATTGGACCCTGAGGACCCTCCATATAGATTGTTGCGAGAGATTTGCACTAAGGGAGATCACATACCACAAGGCAACATGGAGTTGCAGGGATCTGCCCTGTTCGGGATGCTAGTTACAAGCGCAGGCGTTTGACTGATACATATAGTAAGGCGAAGACGATATTTCAACCGAACTAATTGAAGCAAATAATTGAGCACATTTGTAGATAGAGTCACAAGCGGTTTTTGTATGGGACCCTTG
>B11894
CTAGCCGAACGAATAGACGAACGAAGCACTCCTGAAACAAAAGAACGTTTGGCCACTCCAGCCGAACCCACTTCTCATTTCAATCAGCCCTTCACCACTTCGCTGCCTTTCTGCCTAGCTCCTTCATGCCCAAGCTTCCTTCGGTGTCTGAGTTGATTGTGGGCGCCCAGCTCTCGTCCCACCTCGACCGCTCTCCTAACCACATGACAGTGAAGCACCTGGACTCGAGCCCCAGACTGGCTCACCCCGTGCTGCCTCACCTGGAAAAAAGCACTTTTGCCTCCTCGGTGCCGCCGCCTCTGGCGCCATCGTTACATCCACCCGTGGCGTTTCCTGCTGTTCCCAACACCCTCCCGCTCCCACGTTCTCGCAATCCCTCGGTATCAAGCACTTACTCCGGGCCCAGTCGACCGGGAGACTACTTCAGCACCAGCCACACAGTGCTTCCACCTCCTCCTGCCACTCAACGCACTCCACAACATCCAGGCATTTCCCAAACGCCTCTGTATGAGCAACCTCACCACGCCGTGGAGTCTCCTTTGCACGCGCTGCTGCCCCATCAGACAAGATCTTCGCTGCTCTCGCATCCACCACCACCTCATATCCAACAACAACAGCAACAACAACAACAACAGCAGCAGCAGCAGCAGCAGCAGCAGCAACAACAACAACAGCCTCAACAACATCCACTTCCGCTCCAGCCTCAGTACCAACCCCAGCTTCAGTACCCTGTGAACGGCTACGCTCCACCTGCTCAGGGTCACATGGCCCCGGCGCCTGCTATGGTGCATCCTCACCAAGTGTACCAGGGCGTTACACCACACATGGTGAATCCGTATGGCTACCACGCCGGTCTCCCACCTTTGGTGCCCACCATGGTTCCACAAAGTTACGGCAAGCCTGCTGGAGGTGCGTACCAGCAAATGCCGCCACAAGGCAGCCAGGGATCGAGCCAGGAGCTCGACCAGAACAATGCATTGGTGAACAAGCGGCGAATCATCAAGAGAAGAACGAGGACAGGCTGCCTCACATGTCGCCGGAGACGCATCAAGTGTGACGAGCGGAAACCACATTGCTACAATTGCGAGAGATCCAAAAAGCTTTGTCTTGGCTACGAGATTGTGCCCGTGCCCACACACAAGGACCCGGAGTACCTTCGCAAAAAGGCGGAGCGGGCAGCGGTCCAGGAGCGGCCTACGCTTCGTGAGCTGGCGGCGGTTTACAACTCCCAATGAAGAGTTGGCTGACTGTCTGTCGATCATTGGACCCTGAGGACCCTCCATATAGATTGTTGCGAGAGATTTGCACTAAGGGAGATCACATACCACAAGGCAACATGGAGTTGCAGGGATCTGCCCTGTTCGGGATGCTAGTTACAAGCGCAGGCGTTTGACTGATACATATAGTAAGGCGAAGACGATATTTCAACCGAACTAATTGAAGCAAATAATTGAGCACATTTGTAGATAGAGTCACAAGCGGTTTTTGTATGGGACCCTTG
>B11895
CTAGCCGAACGAATAGACGAACGAAGCACTCCTGAAACAAAAGAACGTTTGGCCACTCCAGCCGAACCCACTTCTCATTTCAATCAGCCCTTCACCACTTCGCTGCCTTTCTGCCTAGCTCCTTCATGCCCAAGCTTCCTTCGGTGTCTGAGTTGATTGTGGGCGCCCAGCTCTCGTCCCACCTCGACCGCTCTCCTAACCACATGACAGTGAAGCACCTGGACTCGAGCCCCAGACTGGCTCACCCCGTGCTGCCTCACCTGGAAAAAAGCACTTTTGCCTCCTCGGTGCCGCCGCCTCTGGCGCCATCGTTACATCCACCCGTGGCGTTTCCTGCTGTTCCCAACACCCTCCCGCTCCCACGTTCTCGCAATCCCTCGGTATCAAGCACTTACTCCGGGCCCAGTCGACCGGGAGACTACTTCAGCACCAGCCACACAGTGCTTCCACCTCCTCCTGCCACTCAACGCACTCCACAACATCCAGGCATTTCCCAAACGCCTCTGTATGAGCAACCTCACCACGCCGTGGAGTCTCCTTTGCACGCGCTGCTGCCCCATCAGACAAGATCTTCGCTGCTCTCGCATCCACCACCACCTCATATCCAACAACAACAGCAACAACAACAACAACAGCAGCAGCAGCAGCAGCAGCAGCAGCAACAACAACAACAGCCTCAACAACATCCACTTCCGCTCCAGCCTCAGTACCAACCCCAGCTTCAGTACCCTGTGAACGGCTACGCTCCACCTGCTCAGGGTCACATGGCCCCGGCGCCTGCTATGGTGCATCCTCACCAAGTGTACCAGGGCGTTACACCACACATGGTGAATCCGTATGGCTACCACGCCGGTCTCCCACCTTTGGTGCCCACCATGGTTCCACAAAGTTACGGCAAGCCTGCTGGAGGTGCGTACCAGCAAATGCCGCCACAAGGCAGCCAGGGATCGAGCCAGGAGCTCGACCAGAACAATGCATTGGTGAACAAGCGGCGAATCATCAAGAGAAGAACGAGGACAGGCTGCCTCACATGTCGCCGGAGACGCATCAAGTGTGACGAGCGGAAACCACATTGCTACAATTGCGAGAGATCCAAAAAGCTTTGTCTTGGCTACGAGATTGTGCCCGTGCCCACACACAAGGACCCGGAGTACCTTCGCAAAAAGGCGGAGCGGGCAGCGGTCCAGGAGCGGCCTACGCTTCGTGAGCTGGCGGCGGTTTACAACTCCCAATGAAGAGTTGGCTGACTGTCTGTCGATCATTGGACCCTGAGGACCCTCCATATAGATTGTTGCGAGAGATTTGCACTAAGGGAGATCACATACCACAAGGCAACATGGAGTTGCAGGGATCTGCCCTGTTCGGGATGCTAGTTACAAGCGCAGGCGTTTGACTGATACATATAGTAAGGCGAAGACGATATTTCAACCGAACTAATTGAAGCAAATAATTGAGCACATTTGTAGATAGAGTCACAAGCGGTTTTTGTATGGGACCCTTG
>B11896
CTAGCCGAACGAATAGACGAACGAAGCACTCCTGAAACAAAAGAACGTTTGGCCACTCCAGCCGAACCCACTTCTCATTTCAATCAGCCCTTCACCACTTCGCTGCCTTTCTGCCTAGCTCCTTCATGCCCAAGCTTCCTTCGGTGTCTGAGTTGATTGTGGGCGCCCAGCTCTCGTCCCACCTCGACCGCTCTCCTAACCACATGACAGTGAAGCACCTGGACTCGAGCCCCAGACTGGCTCACCCCGTGCTGCCTCACCTGGAAAAAAGCACTTTTGCCTCCTCGGTGCCGCCGCCTCTGGCGCCATCGTTACATCCACCCGTGGCGTTTCCTGCTGTTCCCAACACCCTCCCGCTCCCACGTTCTCGCAATCCCTCGGTATCAAGCACTTACTCCGGGCCCAGTCGACCGGGAGACTACTTCAGCACCAGCCACACAGTGCTTCCACCTCCTCCTGCCACTCAACGCACTCCACAACATCCAGGCATTTCCCAAACGCCTCTGTATGAGCAACCTCACCACGCCGTGGAGTCTCCTTTGCACGCGCTGCTGCCCCATCAGACAAGATCTTCGCTGCTCTCGCATCCACCACCACCTCATATCCAACAACAACAGCAACAACAACAACAACAGCAGCAGCAGCAGCAGCAGCAGCAGCAACAACAACAACAGCCTCAACAACATCCACTTCCGCTCCAGCCTCAGTACCAACCCCAGCTTCAGTACCCTGTGAACGGCTACGCTCCACCTGCTCAGGGTCACATGGCCCCGGCGCCTGCTATGGTGCATCCTCACCAAGTGTACCAGGGCGTTACACCACACATGGTGAATCCGTATGGCTACCACGCCGGTCTCCCACCTTTGGTGCCCACCATGGTTCCACAAAGTTACGGCAAGCCTGCTGGAGGTGCGTACCAGCAAATGCCGCCACAAGGCAGCCAGGGATCGAGCCAGGAGCTCGACCAGAACAATGCATTGGTGAACAAGCGGCGAATCATCAAGAGAAGAACGAGGACAGGCTGCCTCACATGTCGCCGGAGACGCATCAAGTGTGACGAGCGGAAACCACATTGCTACAATTGCGAGAGATCCAAAAAGCTTTGTCTTGGCTACGAGATTGTGCCCGTGCCCACACACAAGGACCCGGAGTACCTTCGCAAAAAGGCGGAGCGGGCAGCGGTCCAGGAGCGGCCTACGCTTCGTGAGCTGGCGGCGGTTTACAACTCCCAATGAAGAGTTGGCTGACTGTCTGTCGATCATTGGACCCTGAGGACCCTCCATATAGATTGTTGCGAGAGATTTGCACTAAGGGAGATCACATACCACAAGGCAACATGGAGTTGCAGGGATCTGCCCTGTTCGGGATGCTAGTTACAAGCGCAGGCGTTTGACTGATACATATAGTAAGGCGAAGACGATATTTCAACCGAACTAATTGAAGCAAATAATTGAGCACATTTGTAGATAGAGTCACAAGCGGTTTTTGTATGGGACCCTTG
>B11897
CTAGCCGAACGAATAGACGAACGAAGCACTCCTGAAACAAAAGAACGTTTGGCCACTCCAGCCGAACCCACTTCTCATTTCAATCAGCCCTTCACCACTTCGCTGCCTTTCTGCCTAGCTCCTTCATGCCCAAGCTTCCTTCGGTGTCTGAGTTGATTGTGGGCGCCCAGCTCTCGTCCCACCTCGACCGCTCTCCTAACCACATGACAGTGAAGCACCTGGACTCGAGCCCCAGACTGGCTCACCCCGTGCTGCCTCACCTGGAAAAAAGCACTTTTGCCTCCTCGGTGCCGCCGCCTCTGGCGCCATCGTTACATCCACCCGTGGCGTTTCCTGCTGTTCCCAACACCCTCCCGCTCCCACGTTCTCGCAATCCCTCGGTATCAAGCACTTACTCCGGGCCCAGTCGACCGGGAGACTACTTCAGCACCAGCCACACAGTGCTTCCACCTCCTCCTGCCACTCAACGCACTCCACAACATCCAGGCATTTCCCAAACGCCTCTGTATGAGCAACCTCACCACGCCGTGGAGTCTCCTTTGCACGCGCTGCTGCCCCATCAGACAAGATCTTCGCTGCTCTCGCATCCACCACCACCTCATATCCAACAACAACAGCAACAACAACAACAACAGCAGCAGCAGCAGCAGCAGCAGCAGCAACAACAACAACAGCCTCAACAACATCCACTTCCGCTCCAGCCTCAGTACCAACCCCAGCTTCAGTACCCTGTGAACGGCTACGCTCCACCTGCTCAGGGTCACATGGCCCCGGCGCCTGCTATGGTGCATCCTCACCAAGTGTACCAGGGCGTTACACCACACATGGTGAATCCGTATGGCTACCACGCCGGTCTCCCACCTTTGGTGCCCACCATGGTTCCACAAAGTTACGGCAAGCCTGCTGGAGGTGCGTACCAGCAAATGCCGCCACAAGGCAGCCAGGGATCGAGCCAGGAGCTCGACCAGAACAATGCATTGGTGAACAAGCGGCGAATCATCAAGAGAAGAACGAGGACAGGCTGCCTCACATGTCGCCGGAGACGCATCAAGTGTGACGAGCGGAAACCACATTGCTACAATTGCGAGAGATCCAAAAAGCTTTGTCTTGGCTACGAGATTGTGCCCGTGCCCACACACAAGGACCCGGAGTACCTTCGCAAAAAGGCGGAGCGGGCAGCGGTCCAGGAGCGGCCTACGCTTCGTGAGCTGGCGGCGGTTTACAACTCCCAATGAAGAGTTGGCTGACTGTCTGTCGATCATTGGACCCTGAGGACCCTCCATATAGATTGTTGCGAGAGATTTGCACTAAGGGAGATCACATACCACAAGGCAACATGGAGTTGCAGGGATCTGCCCTGTTCGGGATGCTAGTTACAAGCGCAGGCGTTTGACTGATACATATAGTAAGGCGAAGACGATATTTCAACCGAACTAATTGAAGCAAATAATTGAGCACATTTGTAGATAGAGTCACAAGCGGTTTTTGTATGGGACCCTTG
>B12028
CTAGCCGAACGAATAGACGAACGAAGCACTCCTGAAACAAAAGAACGTTTGGCCACTCCAGCCGAACCCACTTCTCATTTCAATCAGCCCTTCACCACTTCGCTGCCTTTCTGCCTAGCTCCTTCATGCCCAAGCTTCCTTCGGTGTCTGAGTTGATTGTGGGCGCCCAGCTCTCGTCCCACCTCGACCGCTCTCCTAACCACATGACAGTGAAGCACCTGGACTCGAGCCCCAGACTGGCTCACCCCGTGCTGCCTCACCTGGAAAAAAGCACTTTTGCCTCCTCGGTGCCGCCGCCTCTGGCGCCATCGTTACATCCACCCGTGGCGTTTCCTGCTGTTCCCAACACCCTCCCGCTCCCACGTTCTCGCAATCCCTCGGTATCAAGCACTTACTCCGGGCCCAGTCGACCGGGAGACTACTTCAGCACCAGCCACACAGTGCTTCCACCTCCTCCTGCCACTCAACGCACTCCACAACATCCAGGCATTTCCCAAACGCCTCTGTATGAGCAACCTCACCACGCCGTGGAGTCTCCTTTGCACGCGCTGCTGCCCCATCAGACAAGATCTTCGCTGCTCTCGCATCCACCACCACCTCATATCCAACAACAACAGCAACAACAACAACAACAGCAGCAGCAGCAGCAGCAGCAGCAGCAACAACAACAACAGCCTCAACAACATCCACTTCCGCTCCAGCCTCAGTACCAACCCCAGCTTCAGTACCCTGTGAACGGCTACGCTCCACCTGCTCAGGGTCACATGGCCCCGGCGCCTGCTATGGTGCATCCTCACCAAGTGTACCAGGGCGTTACACCACACATGGTGAATCCGTATGGCTACCACGCCGGTCTCCCACCTTTGGTGCCCACCATGGTTCCACAAAGTTACGGCAAGCCTGCTGGAGGTGCGTACCAGCAAATGCCGCCACAAGGCAGCCA-GGATCGAGCCAGGAGCTCGACCAGAACAATGCATTGGTGAACAAGCGGCGAATCATCAAGAGAAGAACGAGGACAGGCTGCCTCACATGTCGCCGGAGACGCATCAAGTGTGACGAGCGGAAACCACATTGCTACAATTGCGAGAGATCCAAAAAGCTTTGTCTTGGCTACGAGATTGTGCCCGTGCCCACACACAAGGACCCGGAGTACCTTCGCAAAAAGGCGGAGCGGGCAGCGGTCCAGGAGCGGCCTACGCTTCGTGAGCTGGCGGCGGTTTACAACTCCCAATGAAGAGTTGGCTGACTGTCTGTCGATCATTGGACCCTGAGGACCCTCCATATAGATTGTTGCGAGAGATTTGCACTAAGGGAGATCACATACCACAAGGCAACATGGAGTTGCAGGGATCTGCCCTGTTCGGGATGCTAGTTACAAGCGCAGGCGTTTGACTGATACATATAGTAAGGCGAAGACGATATTTCAACCGAACTAATTGAAGCAAATAATTGAGCACATTTGTAGATAGAGTCACAAGCGGTTTTTGTATGGGACCCTTG
>B12029
CTAGCCGAACGAATAGACGAACGAAGCACTCCTGAAACAAAAGAACGTTTGGCCACTCCAGCCGAACCCACTTCTCATTTCAATCAGCCCTTCACCACTTCGCTGCCTTTCTGCCTAGCTCCTTCATGCCCAAGCTTCCTTCGGTGTCTGAGTTGATTGTGGGCGCCCAGCTCTCGTCCCACCTCGACCGCTCTCCTAACCACATGACAGTGAAGCACCTGGACTCGAGCCCCAGACTGGCTCACCCCGTGCTGCCTCACCTGGAAAAAAGCACTTTTGCCTCCTCGGTGCCGCCGCCTCTGGCGCCATCGTTACATCCACCCGTGGCGTTTCCTGCTGTTCCCAACACCCTCCCGCTCCCACGTTCTCGCAATCCCTCGGTATCAAGCACTTACTCCGGGCCCAGTCGACCGGGAGACTACTTCAGCACCAGCCACACAGTGCTTCCACCTCCTCCTGCCACTCAACGCACTCCACAACATCCAGGCATTTCCCAAACGCCTCTGTATGAGCAACCTCACCACGCCGTGGAGTCTCCTTTGCACGCGCTGCTGCCCCATCAGACAAGATCTTCGCTGCTCTCGCATCCACCACCACCTCATATCCAACAACAACAGCAACAACAACAACAACAGCAGCAGCAGCAGCAGCAGCAGCAGCAACAACAACAACAGCCTCAACAACATCCACTTCCGCTCCAGCCTCAGTACCAACCCCAGCTTCAGTACCCTGTGAACGGCTACGCTCCACCTGCTCAGGGTCACATGGCCCCGGCGCCTGCTATGGTGCATCCTCACCAAGTGTACCAGGGCGTTACACCACACATGGTGAATCCGTATGGCTACCACGCCGGTCTCCCACCTTTGGTGCCCACCATGGTTCCACAAAGTTACGGCAAGCCTGCTGGAGGTGCGTACCAGCAAATGCCGCCACAAGGCAGCCA-GGATCGAGCCAGGAGCTCGACCAGAACAATGCATTGGTGAACAAGCGGCGAATCATCAAGAGAAGAACGAGGACAGGCTGCCTCACATGTCGCCGGAGACGCATCAAGTGTGACGAGCGGAAACCACATTGCTACAATTGCGAGAGATCCAAAAAGCTTTGTCTTGGCTACGAGATTGTGCCCGTGCCCACACACAAGGACCCGGAGTACCTTCGCAAAAAGGCGGAGCGGGCAGCGGTCCAGGAGCGGCCTACGCTTCGTGAGCTGGCGGCGGTTTACAACTCCCAATGAAGAGTTGGCTGACTGTCTGTCGATCATTGGACCCTGAGGACCCTCCATATAGATTGTTGCGAGAGATTTGCACTAAGGGAGATCACATACCACAAGGCAACATGGAGTTGCAGGGATCTGCCCTGTTCGGGATGCTAGTTACAAGCGCAGGCGTTTGACTGATACATATAGTAAGGCGAAGACGATATTTCAACCGAACTAATTGAAGCAAATAATTGAGCACATTTGTAGATAGAGTCACAAGCGGTTTTTGTATGGGACCCTTG
>B12030
CTAGCCGAACGAATAGACGAACGAAGCACTCCTGAAACAAAAGAACGTTTGGCCACTCCAGCCGAACCCACTTCTCATTTCAATCAGCCCTTCACCACTTCGCTGCCTTTCTGCCTAGCTCCTTCATGCCCAAGCTTCCTTCGGTGTCTGAGTTGATTGTGGGCGCCCAGCTCTCGTCCCACCTCGACCGCTCTCCTAACCACATGACAGTGAAGCACCTGGACTCGAGCCCCAGACTGGCTCACCCCGTGCTGCCTCACCTGGAAAAAAGCACTTTTGCCTCCTCGGTGCCGCCGCCTCTGGCGCCATCGTTACATCCACCCGTGGCGTTTCCTGCTGTTCCCAACACCCTCCCGCTCCCACGTTCTCGCAATCCCTCGGTATCAAGCACTTACTCCGGGCCCAGTCGACCGGGAGACTACTTCAGCACCAGCCACACAGTGCTTCCACCTCCTCCTGCCACTCAACGCACTCCACAACATCCAGGCATTTCCCAAACGCCTCTGTATGAGCAACCTCACCACGCCGTGGAGTCTCCTTTGCACGCGCTGCTGCCCCATCAGACAAGATCTTCGCTGCTCTCGCATCCACCACCACCTCATATCCAACAACAACAGCAACAACAACAACAACAGCAGCAGCAGCAGCAGCAGCAGCAGCAACAACAACAACAGCCTCAACAACATCCACTTCCGCTCCAGCCTCAGTACCAACCCCAGCTTCAGTACCCTGTGAACGGCTACGCTCCACCTGCTCAGGGTCACATGGCCCCGGCGCCTGCTATGGTGCATCCTCACCAAGTGTACCAGGGCGTTACACCACACATGGTGAATCCGTATGGCTACCACGCCGGTCTCCCACCTTTGGTGCCCACCATGGTTCCACAAAGTTACGGCAAGCCTGCTGGAGGTGCGTACCAGCAAATGCCGCCACAAGGCAGCCA-GGATCGAGCCAGGAGCTCGACCAGAACAATGCATTGGTGAACAAGCGGCGAATCATCAAGAGAAGAACGAGGACAGGCTGCCTCACATGTCGCCGGAGACGCATCAAGTGTGACGAGCGGAAACCACATTGCTACAATTGCGAGAGATCCAAAAAGCTTTGTCTTGGCTACGAGATTGTGCCCGTGCCCACACACAAGGACCCGGAGTACCTTCGCAAAAAGGCGGAGCGGGCAGCGGTCCAGGAGCGGCCTACGCTTCGTGAGCTGGCGGCGGTTTACAACTCCCAATGAAGAGTTGGCTGACTGTCTGTCGATCATTGGACCCTGAGGACCCTCCATATAGATTGTTGCGAGAGATTTGCACTAAGGGAGATCACATACCACAAGGCAACATGGAGTTGCAGGGATCTGCCCTGTTCGGGATGCTAGTTACAAGCGCAGGCGTTTGACTGATACATATAGTAAGGCGAAGACGATATTTCAACCGAACTAATTGAAGCAAATAATTGAGCACATTTGTAGATAGAGTCACAAGCGGTTTTTGTATGGGACCCTTG
>B12031
CTAGCCGAACGAATAGACGAACGAAGCACTCCTGAAACAAAAGAACGTTTGGCCACTCCAGCCGAACCCACTTCTCATTTCAATCAGCCCTTCACCACTTCGCTGCCTTTCTGCCTAGCTCCTTCATGCCCAAGCTTCCTTCGGTGTCTGAGTTGATTGTGGGCGCCCAGCTCTCGTCCCACCTCGACCGCTCTCCTAACCACATGACAGTGAAGCACCTGGACTCGAGCCCCAGACTGGCTCACCCCGTGCTGCCTCACCTGGAAAAAAGCACTTTTGCCTCCTCGGTGCCGCCGCCTCTGGCGCCATCGTTACATCCACCCGTGGCGTTTCCTGCTGTTCCCAACACCCTCCCGCTCCCACGTTCTCGCAATCCCTCGGTATCAAGCACTTACTCCGGGCCCAGTCGACCGGGAGACTACTTCAGCACCAGCCACACAGTGCTTCCACCTCCTCCTGCCACTCAACGCACTCCACAACATCCAGGCATTTCCCAAACGCCTCTGTATGAGCAACCTCACCACGCCGTGGAGTCTCCTTTGCACGCGCTGCTGCCCCATCAGACAAGATCTTCGCTGCTCTCGCATCCACCACCACCTCATATCCAACAACAACAGCAACAACAACAACAACAGCAGCAGCAGCAGCAGCAGCAGCAGCAACAACAACAACAGCCTCAACAACATCCACTTCCGCTCCAGCCTCAGTACCAACCCCAGCTTCAGTACCCTGTGAACGGCTACGCTCCACCTGCTCAGGGTCACATGGCCCCGGCGCCTGCTATGGTGCATCCTCACCAAGTGTACCAGGGCGTTACACCACACATGGTGAATCCGTATGGCTACCACGCCGGTCTCCCACCTTTGGTGCCCACCATGGTTCCACAAAGTTACGGCAAGCCTGCTGGAGGTGCGTACCAGCAAATGCCGCCACAAGGCAGCCA-GGATCGAGCCAGGAGCTCGACCAGAACAATGCATTGGTGAACAAGCGGCGAATCATCAAGAGAAGAACGAGGACAGGCTGCCTCACATGTCGCCGGAGACGCATCAAGTGTGACGAGCGGAAACCACATTGCTACAATTGCGAGAGATCCAAAAAGCTTTGTCTTGGCTACGAGATTGTGCCCGTGCCCACACACAAGGACCCGGAGTACCTTCGCAAAAAGGCGGAGCGGGCAGCGGTCCAGGAGCGGCCTACGCTTCGTGAGCTGGCGGCGGTTTACAACTCCCAATGAAGAGTTGGCTGACTGTCTGTCGATCATTGGACCCTGAGGACCCTCCATATAGATTGTTGCGAGAGATTTGCACTAAGGGAGATCACATACCACAAGGCAACATGGAGTTGCAGGGATCTGCCCTGTTCGGGATGCTAGTTACAAGCGCAGGCGTTTGACTGATACATATAGTAAGGCGAAGACGATATTTCAACCGAACTAATTGAAGCAAATAATTGAGCACATTTGTAGATAGAGTCACAAGCGGTTTTTGTATGGGACCCTTG
>B12032
CTAGCCGAACGAATAGACGAACGAAGCACTCCTGAAACAAAAGAACGTTTGGCCACTCCAGCCGAACCCACTTCTCATTTCAATCAGCCCTTCACCACTTCGCTGCCTTTCTGCCTAGCTCCTTCATGCCCAAGCTTCCTTCGGTGTCTGAGTTGATTGTGGGCGCCCAGCTCTCGTCCCACCTCGACCGCTCTCCTAACCACATGACAGTGAAGCACCTGGACTCGAGCCCCAGACTGGCTCACCCCGTGCTGCCTCACCTGGAAAAAAGCACTTTTGCCTCCTCGGTGCCGCCGCCTCTGGCGCCATCGTTACATCCACCCGTGGCGTTTCCTGCTGTTCCCAACACCCTCCCGCTCCCACGTTCTCGCAATCCCTCGGTATCAAGCACTTACTCCGGGCCCAGTCGACCGGGAGACTACTTCAGCACCAGCCACACAGTGCTTCCACCTCCTCCTGCCACTCAACGCACTCCACAACATCCAGGCATTTCCCAAACGCCTCTGTATGAGCAACCTCACCACGCCGTGGAGTCTCCTTTGCACGCGCTGCTGCCCCATCAGACAAGATCTTCGCTGCTCTCGCATCCACCACCACCTCATATCCAACAACAACAGCAACAACAACAACAACAGCAGCAGCAGCAGCAGCAGCAGCAGCAACAACAACAACAGCCTCAACAACATCCACTTCCGCTCCAGCCTCAGTACCAACCCCAGCTTCAGTACCCTGTGAACGGCTACGCTCCACCTGCTCAGGGTCACATGGCCCCGGCGCCTGCTATGGTGCATCCTCACCAAGTGTACCAGGGCGTTACACCACACATGGTGAATCCGTATGGCTACCACGCCGGTCTCCCACCTTTGGTGCCCACCATGGTTCCACAAAGTTACGGCAAGCCTGCTGGAGGTGCGTACCAGCAAATGCCGCCACAAGGCAGCCA-GGATCGAGCCAGGAGCTCGACCAGAACAATGCATTGGTGAACAAGCGGCGAATCATCAAGAGAAGAACGAGGACAGGCTGCCTCACATGTCGCCGGAGACGCATCAAGTGTGACGAGCGGAAACCACATTGCTACAATTGCGAGAGATCCAAAAAGCTTTGTCTTGGCTACGAGATTGTGCCCGTGCCCACACACAAGGACCCGGAGTACCTTCGCAAAAAGGCGGAGCGGGCAGCGGTCCAGGAGCGGCCTACGCTTCGTGAGCTGGCGGCGGTTTACAACTCCCAATGAAGAGTTGGCTGACTGTCTGTCGATCATTGGACCCTGAGGACCCTCCATATAGATTGTTGCGAGAGATTTGCACTAAGGGAGATCACATACCACAAGGCAACATGGAGTTGCAGGGATCTGCCCTGTTCGGGATGCTAGTTACAAGCGCAGGCGTTTGACTGATACATATAGTAAGGCGAAGACGATATTTCAACCGAACTAATTGAAGCAAATAATTGAGCACATTTGTAGATAGAGTCACAAGCGGTTTTTGTATGGGACCCTTG
>B12033
CTAGCCGAACGAATAGACGAACGAAGCACTCCTGAAACAAAAGAACGTTTGGCCACTCCAGCCGAACCCACTTCTCATTTCAATCAGCCCTTCACCACTTCGCTGCCTTTCTGCCTAGCTCCTTCATGCCCAAGCTTCCTTCGGTGTCTGAGTTGATTGTGGGCGCCCAGCTCTCGTCCCACCTCGACCGCTCTCCTAACCACATGACAGTGAAGCACCTGGACTCGAGCCCCAGACTGGCTCACCCCGTGCTGCCTCACCTGGAAAAAAGCACTTTTGCCTCCTCGGTGCCGCCGCCTCTGGCGCCATCGTTACATCCACCCGTGGCGTTTCCTGCTGTTCCCAACACCCTCCCGCTCCCACGTTCTCGCAATCCCTCGGTATCAAGCACTTACTCCGGGCCCAGTCGACCGGGAGACTACTTCAGCACCAGCCACACAGTGCTTCCACCTCCTCCTGCCACTCAACGCACTCCACAACATCCAGGCATTTCCCAAACGCCTCTGTATGAGCAACCTCACCACGCCGTGGAGTCTCCTTTGCACGCGCTGCTGCCCCATCAGACAAGATCTTCGCTGCTCTCGCATCCACCACCACCTCATATCCAACAACAACAGCAACAACAACAACAACAGCAGCAGCAGCAGCAGCAGCAGCAGCAACAACAACAACAGCCTCAACAACATCCACTTCCGCTCCAGCCTCAGTACCAACCCCAGCTTCAGTACCCTGTGAACGGCTACGCTCCACCTGCTCAGGGTCACATGGCCCCGGCGCCTGCTATGGTGCATCCTCACCAAGTGTACCAGGGCGTTACACCACACATGGTGAATCCGTATGGCTACCACGCCGGTCTCCCACCTTTGGTGCCCACCATGGTTCCACAAAGTTACGGCAAGCCTGCTGGAGGTGCGTACCAGCAAATGCCGCCACAAGGCAGCCA-GGATCGAGCCAGGAGCTCGACCAGAACAATGCATTGGTGAACAAGCGGCGAATCATCAAGAGAAGAACGAGGACAGGCTGCCTCACATGTCGCCGGAGACGCATCAAGTGTGACGAGCGGAAACCACATTGCTACAATTGCGAGAGATCCAAAAAGCTTTGTCTTGGCTACGAGATTGTGCCCGTGCCCACACACAAGGACCCGGAGTACCTTCGCAAAAAGGCGGAGCGGGCAGCGGTCCAGGAGCGGCCTACGCTTCGTGAGCTGGCGGCGGTTTACAACTCCCAATGAAGAGTTGGCTGACTGTCTGTCGATCATTGGACCCTGAGGACCCTCCATATAGATTGTTGCGAGAGATTTGCACTAAGGGAGATCACATACCACAAGGCAACATGGAGTTGCAGGGATCTGCCCTGTTCGGGATGCTAGTTACAAGCGCAGGCGTTTGACTGATACATATAGTAAGGCGAAGACGATATTTCAACCGAACTAATTGAAGCAAATAATTGAGCACATTTGTAGATAGAGTCACAAGCGGTTTTTGTATGGGACCCTTG
>B12034
CTAGCCGAACGAATAGACGAACGAAGCACTCCTGAAACAAAAGAACGTTTGGCCACTCCAGCCGAACCCACTTCTCATTTCAATCAGCCCTTCACCACTTCGCTGCCTTTCTGCCTAGCTCCTTCATGCCCAAGCTTCCTTCGGTGTCTGAGTTGATTGTGGGCGCCCAGCTCTCGTCCCACCTCGACCGCTCTCCTAACCACATGACAGTGAAGCACCTGGACTCGAGCCCCAGACTGGCTCACCCCGTGCTGCCTCACCTGGAAAAAAGCACTTTTGCCTCCTCGGTGCCGCCGCCTCTGGCGCCATCGTTACATCCACCCGTGGCGTTTCCTGCTGTTCCCAACACCCTCCCGCTCCCACGTTCTCGCAATCCCTCGGTATCAAGCACTTACTCCGGGCCCAGTCGACCGGGAGACTACTTCAGCACCAGCCACACAGTGCTTCCACCTCCTCCTGCCACTCAACGCACTCCACAACATCCAGGCATTTCCCAAACGCCTCTGTATGAGCAACCTCACCACGCCGTGGAGTCTCCTTTGCACGCGCTGCTGCCCCATCAGACAAGATCTTCGCTGCTCTCGCATCCACCACCACCTCATATCCAACAACAACAGCAACAACAACAACAACAGCAGCAGCAGCAGCAGCAGCAGCAGCAACAACAACAACAGCCTCAACAACATCCACTTCCGCTCCAGCCTCAGTACCAACCCCAGCTTCAGTACCCTGTGAACGGCTACGCTCCACCTGCTCAGGGTCACATGGCCCCGGCGCCTGCTATGGTGCATCCTCACCAAGTGTACCAGGGCGTTACACCACACATGGTGAATCCGTATGGCTACCACGCCGGTCTCCCACCTTTGGTGCCCACCATGGTTCCACAAAGTTACGGCAAGCCTGCTGGAGGTGCGTACCAGCAAATGCCGCCACAAGGCAGCCA-GGATCGAGCCAGGAGCTCGACCAGAACAATGCATTGGTGAACAAGCGGCGAATCATCAAGAGAAGAACGAGGACAGGCTGCCTCACATGTCGCCGGAGACGCATCAAGTGTGACGAGCGGAAACCACATTGCTACAATTGCGAGAGATCCAAAAAGCTTTGTCTTGGCTACGAGATTGTGCCCGTGCCCACACACAAGGACCCGGAGTACCTTCGCAAAAAGGCGGAGCGGGCAGCGGTCCAGGAGCGGCCTACGCTTCGTGAGCTGGCGGCGGTTTACAACTCCCAATGAAGAGTTGGCTGACTGTCTGTCGATCATTGGACCCTGAGGACCCTCCATATAGATTGTTGCGAGAGATTTGCACTAAGGGAGATCACATACCACAAGGCAACATGGAGTTGCAGGGATCTGCCCTGTTCGGGATGCTAGTTACAAGCGCAGGCGTTTGACTGATACATATAGTAAGGCGAAGACGATATTTCAACCGAACTAATTGAAGCAAATAATTGAGCACATTTGTAGATAGAGTCACAAGCGGTTTTTGTATGGGACCCTTG
>B12035
CTAGCCGAACGAATAGACGAACGAAGCACTCCTGAAACAAAAGAACGTTTGGCCACTCCAGCCGAACCCACTTCTCATTTCAATCAGCCCTTCACCACTTCGCTGCCTTTCTGCCTAGCTCCTTCATGCCCAAGCTTCCTTCGGTGTCTGAGTTGATTGTGGGCGCCCAGCTCTCGTCCCACCTCGACCGCTCTCCTAACCACATGACAGTGAAGCACCTGGACTCGAGCCCCAGACTGGCTCACCCCGTGCTGCCTCACCTGGAAAAAAGCACTTTTGCCTCCTCGGTGCCGCCGCCTCTGGCGCCATCGTTACATCCACCCGTGGCGTTTCCTGCTGTTCCCAACACCCTCCCGCTCCCACGTTCTCGCAATCCCTCGGTATCAAGCACTTACTCCGGGCCCAGTCGACCGGGAGACTACTTCAGCACCAGCCACACAGTGCTTCCACCTCCTCCTGCCACTCAACGCACTCCACAACATCCAGGCATTTCCCAAACGCCTCTGTATGAGCAACCTCACCACGCCGTGGAGTCTCCTTTGCACGCGCTGCTGCCCCATCAGACAAGATCTTCGCTGCTCTCGCATCCACCACCACCTCATATCCAACAACAACAGCAACAACAACAACAACAGCAGCAGCAGCAGCAGCAGCAGCAGCAACAACAACAACAGCCTCAACAACATCCACTTCCGCTCCAGCCTCAGTACCAACCCCAGCTTCAGTACCCTGTGAACGGCTACGCTCCACCTGCTCAGGGTCACATGGCCCCGGCGCCTGCTATGGTGCATCCTCACCAAGTGTACCAGGGCGTTACACCACACATGGTGAATCCGTATGGCTACCACGCCGGTCTCCCACCTTTGGTGCCCACCATGGTTCCACAAAGTTACGGCAAGCCTGCTGGAGGTGCGTACCAGCAAATGCCGCCACAAGGCAGCCA-GGATCGAGCCAGGAGCTCGACCAGAACAATGCATTGGTGAACAAGCGGCGAATCATCAAGAGAAGAACGAGGACAGGCTGCCTCACATGTCGCCGGAGACGCATCAAGTGTGACGAGCGGAAACCACATTGCTACAATTGCGAGAGATCCAAAAAGCTTTGTCTTGGCTACGAGATTGTGCCCGTGCCCACACACAAGGACCCGGAGTACCTTCGCAAAAAGGCGGAGCGGGCAGCGGTCCAGGAGCGGCCTACGCTTCGTGAGCTGGCGGCGGTTTACAACTCCCAATGAAGAGTTGGCTGACTGTCTGTCGATCATTGGACCCTGAGGACCCTCCATATAGATTGTTGCGAGAGATTTGCACTAAGGGAGATCACATACCACAAGGCAACATGGAGTTGCAGGGATCTGCCCTGTTCGGGATGCTAGTTACAAGCGCAGGCGTTTGACTGATACATATAGTAAGGCGAAGACGATATTTCAACCGAACTAATTGAAGCAAATAATTGAGCACATTTGTAGATAGAGTCACAAGCGGTTTTTGTATGGGACCCTTG
>B12036
CTAGCCGAACGAATAGACGAACGAAGCACTCCTGAAACAAAAGAACGTTTGGCCACTCCAGCCGAACCCACTTCTCATTTCAATCAGCCCTTCACCACTTCGCTGCCTTTCTGCCTAGCTCCTTCATGCCCAAGCTTCCTTCGGTGTCTGAGTTGATTGTGGGCGCCCAGCTCTCGTCCCACCTCGACCGCTCTCCTAACCACATGACAGTGAAGCACCTGGACTCGAGCCCCAGACTGGCTCACCCCGTGCTGCCTCACCTGGAAAAAAGCACTTTTGCCTCCTCGGTGCCGCCGCCTCTGGCGCCATCGTTACATCCACCCGTGGCGTTTCCTGCTGTTCCCAACACCCTCCCGCTCCCACGTTCTCGCAATCCCTCGGTATCAAGCACTTACTCCGGGCCCAGTCGACCGGGAGACTACTTCAGCACCAGCCACACAGTGCTTCCACCTCCTCCTGCCACTCAACGCACTCCACAACATCCAGGCATTTCCCAAACGCCTCTGTATGAGCAACCTCACCACGCCGTGGAGTCTCCTTTGCACGCGCTGCTGCCCCATCAGACAAGATCTTCGCTGCTCTCGCATCCACCACCACCTCATATCCAACAACAACAGCAACAACAACAACAACAGCAGCAGCAGCAGCAGCAGCAGCAGCAACAACAACAACAGCCTCAACAACATCCACTTCCGCTCCAGCCTCAGTACCAACCCCAGCTTCAGTACCCTGTGAACGGCTACGCTCCACCTGCTCAGGGTCACATGGCCCCGGCGCCTGCTATGGTGCATCCTCACCAAGTGTACCAGGGCGTTACACCACACATGGTGAATCCGTATGGCTACCACGCCGGTCTCCCACCTTTGGTGCCCACCATGGTTCCACAAAGTTACGGCAAGCCTGCTGGAGGTGCGTACCAGCAAATGCCGCCACAAGGCAGCCA-GGATCGAGCCAGGAGCTCGACCAGAACAATGCATTGGTGAACAAGCGGCGAATCATCAAGAGAAGAACGAGGACAGGCTGCCTCACATGTCGCCGGAGACGCATCAAGTGTGACGAGCGGAAACCACATTGCTACAATTGCGAGAGATCCAAAAAGCTTTGTCTTGGCTACGAGATTGTGCCCGTGCCCACACACAAGGACCCGGAGTACCTTCGCAAAAAGGCGGAGCGGGCAGCGGTCCAGGAGCGGCCTACGCTTCGTGAGCTGGCGGCGGTTTACAACTCCCAATGAAGAGTTGGCTGACTGTCTGTCGATCATTGGACCCTGAGGACCCTCCATATAGATTGTTGCGAGAGATTTGCACTAAGGGAGATCACATACCACAAGGCAACATGGAGTTGCAGGGATCTGCCCTGTTCGGGATGCTAGTTACAAGCGCAGGCGTTTGACTGATACATATAGTAAGGCGAAGACGATATTTCAACCGAACTAATTGAAGCAAATAATTGAGCACATTTGTAGATAGAGTCACAAGCGGTTTTTGTATGGGACCCTTG
>B12037
CTAGCCGAACGAATAGACGAACGAAGCACTCCTGAAACAAAAGAACGTTTGGCCACTCCAGCCGAACCCACTTCTCATTTCAATCAGCCCTTCACCACTTCGCTGCCTTTCTGCCTACCTCCTCCATGCCCAAGCTTCCTTCGGTGTCTGAGTTGATTGTGGGCGCCCAGCTCTCGTCCCACCTCGACCGCTCTCCTAACCACATGACAGTGAAGCACCTGGACTCGAGCCCCAGACTGGCTCACCCCGTGCTGCCTCACCTGGAAAAAAGCACTTTTGCCTCCTCGGTGCCGCCGCCTCTGGCGCCCTCGTTACATCCACCCGTGGCGTTTCCTGCTGTTCCCAACACCCTCCCGCTTCCACGTTCTCGCAATCCCTCGGTATCAAGCACTTACTCTGGGCCCAGTCGACCGGGAGACTACTTCAGCACCAGCCACACAGTGCTTCCACCGCCTCCTGCCACTCAACGCACTCCACAACATCCAGGCATTTCCCAAACGCCTCTGTATGAGCAACCTCACCACGCCGTGGAGTCTCCTTTGCACGCGCTGCTGCCCCATCAGACAAGATCTTCGCTGCTCTCGCATCCACCACCACCTCATATCCAACAACAACAGCAACAACAACAACAACAGCAGCAGCAGCAGCAGCAACAACAACAGCAACAACAACAACCTCAACAACATCCACTTCCGCTCCAGCCTCAGTACCAACCCCAGCTTCAGTACCCTGTAAACGGCTACGCTCCACCTGCTCAGGGTCACATGGCCCCGGCGCCTGCTATGGTGCATCCTCACCAAGTGTACCAGGGCGTTACACCACACATGGTGAATCCGTATGGCTACAACGCCGGTCTCCCACCTTTGGTGCCCACCATGGTTCCACAAAGTTACGGCAAGCCTGCTGGAGGTGCGTACCAGCAAATGCCTCCACAAGGCAGCCAGGGATCGAGCCAGGAGCTCGACCAGAACAATGCATTGGTGAACAAGCGGCGAATCATCAAGAGAAGAACGAGGACAGGCTGCCTCACATGTCGCCGGAGACGCATCAAGTGTGACGAGCGGAAACCACACTGCTACAATTGCGAGAGATCCAAGAAGCTTTGTCTTGGCTACGAGATTGTGCCCGTGCCCACACACAAGGACCCAGAGTACCTTCGCAAAAAGGCGGAGCGGGCAGCGGTCTAGGAGCGGCCCACGCTTCGTGAGCTGGCGGCGGTTTACAATTCCCAATGAAGAGTTGGCTGACTGTCTGTCGATCATTGGACCCTGAGGACCCTCCATATAGATTGTTGCGAGAGATTTGCACTAAGGGAGATCACATACCACAAGGCAACATGGAGTTGCAGGGATCTGCCCTGTTCGGGATGCTAGTTACAAGCGCAGGCGTTTGACTGATACATATAGTAAGGCGAAGACGATATTTCAACCGAACTAATTGAAGCAAAGAATTGAGCACATTTGTAGATAGAGTCACAAGCGGTTTTTGTATGGGACCCTTG
>B12040
CTAGCCGAACGAATAGACGAACGAAGCACTCCTGAAACAAAAGAACGTTTGGCCACTCCAGCCGAACCCACTTCTCATTTCAATCAGCCCTTCACCACTTCGCTGCCTTTCTGCCTACCTCCTCCATGCCCAAGCTTCGTTCGGTGTCTGAGTTGATTGTGGGCGCCCAGCTCTCGTCCCACCTCGACCGCTCTCCTAACCACATGACAGTGAAGCACCTGGACTCGAGCCCCAGACTGGCTCACCCCGTGCTGCCTCACCTGGAAAAAAGCACTTTTGCCTCCTCGGTGCCGCCGCCTCTGGCGCCCTCGTTACATCCACCCGTGGCGTTTCCTGCTGTTCCCAACACCCTCCCGCTTCCACGTTCTCGCAATCCCTCGGTATCAAGCACTTACTCTGGGCCCAGTCGACCGGGAGACTACTTCAGCACCAGCCACACAGTGCTTCCACCGCCTCCTGCCACTCAACGCACTCCACAACATCCAGGCATTTCCCAAACGCCTCTGTATGAGCAACCTCACCACGCCGTGGAGTCTCCTTTGCACGCGCTGCTGCCCCATCAGACAAGATCTTCGCTGCTCTCGCATCCACCACCACCTCATATCCAACAACAACAGC---------------------------------------------AACAACAACAACCTCAACAACATCCACTTCCGCTCTACCCTCAGTACCAACCCCAGCTTCAGTACCCTGTAAACGGCTACGCTCCACCTGCTCAGGGTCACATGGCCCCGGCGCCTGCTATGGTGCATCCTCACCAAGTGTACCAGGGCGTTACACCACACATGGTGAATCCGTATGGCTACAACGCCGGTCTCCCACCTTTGGTGCCCACCATGGTTCCACAAAGTTACGGCAAGCCTGCTGGAGGTGCGTACCAGCAAATGCCTCCACAAGGCAGCCAGGGATCGAGCCAGGAGCTCGACCAGAACAATGCATTGGTGAACAAGCGGCGAATCATCAAGAGAAGAACGAGGACAGGCTGCCTCACATGTCGCCGGAGACGCATCAAGTGTGACGAGCGGAAACCACACTGCTACAATTGCGAGAGATCCAAGAAGCTTTGTCTTGGCTACGAGATTGTGCCCGTGCCCACACACAAGGACCCAGAGTACCTTCGCAAAAAGGCGGAGCGGGCAGCGGTCCAGGAGCGGCCCACGCTTCGTGAGCTGGCGGCGGTTTACAATTCCCAATGAAGAGTTGGCTGACTGTCTGTCGATCATTGGACCCTGAGGACCCTCCATATAGATTGTTGCGAGAGATTTGCACTAAGGGAGATCACATACCACAAGGCAACATGGAGTTGCAGGGATCTGCCCTGTTCGGGATGCTAGTTACAAGCGCAGGCGTTTGACTGATACATATAGTAAGGCGAAGACGATATTTCAACCGAACTAATTGAAGCAAAGAATTGAGCACATTTGTAGATAGAGTCACAAGCGGTTTTTGTATGGGACCCTTG
>B12041
CTAGCCGAACGAATAGACGAACGAAGCACTCCTGAAACAAAAGAACGTTTGGCCACTCCAGCCGAACCCACTTCTCATTTCAATCAGCCCTTCACCACTTCGCTGCCTTTCTGCCTACCTCCTCCATGCCCAAGCTTCCTTCGGTGTCTGAGTTGATTGTGGGCGCCCAGCTCTCGTCCCACCTCGACCGCTCTCCTAACCACATGACAGTGAAGCACCTGGACTCGAGCCCCAGACTGGCTCACCCCGTGCTGCCTCACCTGGAAAAAAGCACTTTTGCCTCCTCGGTGCCGCCGCCTCTGGCGCCCTCGTTACATCCACCCGTGGCGTTTCCTGCTGTTCCCAACACCCTCCCGCTTCCACGTTCTCGCAATCCCTCGGTATCAAGCACTTACTCTGGGCCCAGTCGACCGGGAGACTACTTCAGCACCAGCCACACAGTGCTTCCACCGCCTCCTGCCACTCAACGCACTCCACAACATCCAGGCATTTCCCAAACGCCTCTGTATGAGCAACCTCACCACGCCGTGGAGTCTCCTTTGCACGCGCTGCTGCCCCATCAGACAAGATCTTCGCTGCTCTCGCATCCACCACCACCTCATATCCAACAACAACAGCAACAACAACAACAACAGCAGCAGCAGCAGCAGCAACAACAACAGCAACAACAACAACCTCAACAACATCCACTTCCGCTCCAGCCTCAGTACCAACCCCAGCTTCAGTACCCTGTAAACGGCTACGCTCCACCTGCTCAGGGTCACATGGCCCCGGCGCCTGCTATGGTGCATCCTCACCAAGTGTACCAGGGCGTTACACCACACATGGTGAATCCGTATGGCTACAACGCCGGTCTCCCACCTTTGGTGCCCACCATGGTTCCACAAAGTTACGGCAAGCCTGCTGGAGGTGCGTACCAGCAAATGCCTCCACAAGGCAGCCAGGGATCGAGCCAGGAGCTCGACCAGAACAATGCATTGGTGAACAAGCGGCGAATCATCAAGAGAAGAACGAGGACAGGCTGCCTCACATGTCGCCGGAGACGCATCAAGTGTGACGAGCGGAAACCACACTGCTACAATTGCGAGAGATCCAAGAAGCTTTGTCTTGGCTACGAGATTGTGCCCGTGCCCACACACAAGGACCCAGAGTACCTTCGCAAAAAGGCGGAGCGGGCAGCGGTCTAGGAGCGGCCCACGCTTCGTGAGCTGGCGGCGGTTTACAATTCCCAATGAAGAGTTGGCTGACTGTCTGTCGATCATTGGACCCTGAGGACCCTCCATATAGATTGTTGCGAGAGATTTGCACTAAGGGAGATCACATACCACAAGGCAACATGGAGTTGCAGGGATCTGCCCTGTTCGGGATGCTAGTTACAAGCGCAGGCGTTTGACTGATACATATAGTAAGGCGAAGACGATATTTCAACCGAACTAATTGAAGCAAAGAATTGAGCACATTTGTAGATAGAGTCACAAGCGGTTTTTGTATGGGACCCTTG
>B12042
CTAGCCGAACGAATAGACGAACGAAGCACTCCTGAAACAAAAGAACGTTTGGCCACTCCAGCCGAACCCACTTCTCATTTCAATCAGCCCTTCACCACTTCGCTGCCTTTCTGCCTACCTCCTCCATGCCCAAGCTTCCTTCGGTGTCTGAGTTGATTGTGGGCGCCCAGCTCTCGTCCCACCTCGACCGCTCTCCTAACCACATGACAGTGAAGCACCTGGACTCGAGCCCCAGACTGGCTCACCCCGTGCTGCCTCACCTGGAAAAAAGCACTTTTGCCTCCTCGGTGCCGCCGCCTCTGGCGCCCTCGTTACATCCACCCGTGGCGTTTCCTGCTGTTCCCAACACCCTCCCGCTTCCACGTTCTCGCAATCCCTCGGTATCAAGCACTTACTCTGGGCCCAGTCGACCGGGAGACTACTTCAGCACCAGCCACACAGTGCTTCCACCGCCTCCTGCCACTCAACGCACTCCACAACATCCAGGCATTTCCCAAACGCCTCTGTATGAGCAACCTCACCACGCCGTGGAGTCTCCTTTGCACGCGCTGCTGCCCCATCAGACAAGATCTTCGCTGCTCTCGCATCCACCACCACCTCATATCCAACAACAACAGCAACAACAACAACAACAGCAGCAGCAGCAGCAGCAACAACAACAGCAACAACAACAACCTCAACAACATCCACTTCCGCTCCAGCCTCAGTACCAACCCCAGCTTCAGTACCCTGTAAACGGCTACGCTCCACCTGCTCAGGGTCACATGGCCCCGGCGCCTGCTATGGTGCATCCTCACCAAGTGTACCAGGGCGTTACACCACACATGGTGAATCCGTATGGCTACAACGCCGGTCTCCCACCTTTGGTGCCCACCATGGTTCCACAAAGTTACGGCAAGCCTGCTGGAGGTGCGTACCAGCAAATGCCTCCACAAGGCAGCCAGGGATCGAGCCAGGAGCTCGACCAGAACAATGCATTGGTGAACAAGCGGCGAATCATCAAGAGAAGAACGAGGACAGGCTGCCTCACATGTCGCCGGAGACGCATCAAGTGTGACGAGCGGAAACCACACTGCTACAATTGCGAGAGATCCAAGAAGCTTTGTCTTGGCTACGAGATTGTGCCCGTGCCCACACACAAGGACCCAGAGTACCTTCGCAAAAAGGCGGAGCGGGCAGCGGTCTAGGAGCGGCCCACGCTTCGTGAGCTGGCGGCGGTTTACAATTCCCAATGAAGAGTTGGCTGACTGTCTGTCGATCATTGGACCCTGAGGACCCTCCATATAGATTGTTGCGAGAGATTTGCACTAAGGGAGATCACATACCACAAGGCAACATGGAGTTGCAGGGATCTGCCCTGTTCGGGATGCTAGTTACAAGCGCAGGCGTTTGACTGATACATATAGTAAGGCGAAGACGATATTTCAACCGAACTAATTGAAGCAAAGAATTGAGCACATTTGTAGATAGAGTCACAAGCGGTTTTTGTATGGGACCCTTG
>B12043
CTAGCCGAACGAATAGACGAACGAAGCACTCCTGAAACAAAAGAACGTTTGGCCACTCCAGCCGAACCCACTTCTCATTTCAATCAGCCCTTCACCACTTCGCTGCCTTTCTGCCTACCTCCTCCATGCCCAAGCTTCGTTCGGTGTCTGAGTTGATTGTGGGCGCCCAGCTCTCGTCCCACCTCGACCGCTCTCCTAACCACATGACAGTGAAGCACCTGGACTCGAGCCCCAGACTGGCTCACCCCGTGCTGCCTCACCTGGAAAAAAGCACTTTTGCCTCCTCGGTGCCGCCGCCTCTGGCGCCCTCGTTACATCCACCCGTGGCGTTTCCTGCTGTTCCCAACACCCTCCCGCTTCCACGTTCTCGCAATCCCTCGGTATCAAGCACTTACTCTGGGCCCAGTCGACCGGGAGACTACTTCAGCACCAGCCACACAGTGCTTCCACCGCCTCCTGCCACTCAACGCACTCCACAACATCCAGGCATTTCCCAAACGCCTCTGTATGAGCAACCTCACCACGCCGTGGAGTCTCCTTTGCACGCGCTGCTGCCCCATCAGACAAGATCTTCGCTGCTCTCNCATCCACCNCCACCTCATATCCAACAACAACAGC---------------------------------------------AACAACAACAACCTCAACAACATCCACTTCCGCTCTACCCTCAGTACCAACCCCAGCTTCAGTACCCTGTAAACGGCTACGCTCCACCTGCTCAGGGTCACATGGCCCCGGCGCCTGCTATGGTGCATCCTCACCAAGTGTACCAGGGCGTTACACCACACATGGTGAATCCGTATGGCTACAACGCCGGTCTCCCACCTTTGGTGCCCACCATGGTTCCACAAAGTTACGGCAAGCCTGCTGGAGGTGCGTACCAGCAAATGCCTCCACAAGGCAGCCAGGGATCGAGCCAGGAGCTCGACCAGAACAATGCATTGGTGAACAAGCGGCGAATCATCAAGAGAAGAACGAGGACAGGCTGCCTCACATGTCGCCGGAGACGCATCAAGTGTGACGAGCGGAAACCACACTGCTACAATTGCGAGAGATCCAAGAAGCTTTGTCTTGGCTACGAGATTGTGCCCGTGCCCACACACAAGGACCCAGAGTACCTTCGCAAAAAGGCGGAGCGGGCAGCGGTCCAGGAGCGGCCCACGCTTCGTGAGCTGGCGGCGGTTTACAATTCCCAATGAAGAGTTGGCTGACTGTCTGTCGATCATTGGACCCTGAGGACCCTCCATATAGATTGTTGCGAGAGATTTGCACTAAGGGAGATCACATACCACAAGGCAACATGGAGTTGCAGGGATCTGCCCTGTTCGGGATGCTAGTTACAAGCGCAGGCGTTTGACTGATACATATAGTAAGGCGAAGACGATATTTCAACCGAACTAATTGAAGCAAAGAATTGAGCACATTTGTAGATAGAGTCACAAGCGGTTTTTGTATGGGACCCTTG
>B12044
CTAGCCGAACGAATAGACGAACGAAGCACTCCTGAAACAAAAGAACGTTTGGCCACTCCAGCCGAACCCACTTCTCATTTCAATCAGCCCTTCACCACTTCGCTGCCTTTCTGCCTACCTCCTCCATGCCCAAGCTTCCTTCGGTGTCTGAGTTGATTGTGGGCGCCCAGCTCTCGTCCCACCTCGACCGCTCTCCTAACCACATGACAGTGAAGCACCTGGACTCGAGCCCCAGACTGGCTCACCCCGTGCTGCCTCACCTGGAAAAAAGCACTTTTGCCTCCTCGGTGCCGCCGCCTCTGGCGCCCTCGTTACATCCACCCGTGGCGTTTCCTGCTGTTCCCAACACCCTCCCGCTTCCACGTTCTCGCAATCCCTCGGTATCAAGCACTTACTCTGGGCCCAGTCGACCGGGAGACTACTTCAGCACCAGCCACACAGTGCTTCCACCGCCTCCTGCCACTCAACGCACTCCACAACATCCAGGCATTTCCCAAACGCCTCTGTATGAGCAACCTCACCACGCCGTGGAGTCTCCTTTGCACGCGCTGCTGCCCCATCAGACAAGATCTTCGCTGCTCTCGCATCCACCACCACCTCATATCCAACAACAACAGCAACAACAACAACAACAGCAGCAGCAGCAGCAGCAACAACAACAGCAACAACAACAACCTCAACAACATCCACTTCCGCTCCAGCCTCAGTACCAACCCCAGCTTCAGTACCCTGTAAACGGCTACGCTCCACCTGCTCAGGGTCACATGGCCCCGGCGCCTGCTATGGTGCATCCTCACCAAGTGTACCAGGGCGTTACACCACACATGGTGAATCCGTATGGCTACAACGCCGGTCTCCCACCTTTGGTGCCCACCATGGTTCCACAAAGTTACGGCAAGCCTGCTGGAGGTGCGTACCAGCAAATGCCTCCACAAGGCAGCCAGGGATCGAGCCAGGAGCTCGACCAGAACAATGCATTGGTGAACAAGCGGCGAATCATCAAGAGAAGAACGAGGACAGGCTGCCTCACATGTCGCCGGAGACGCATCAAGTGTGACGAGCGGAAACCACACTGCTACAATTGCGAGAGATCCAAGAAGCTTTGTCTTGGCTACGAGATTGTGCCCGTGCCCACACACAAGGACCCAGAGTACCTTCGCAAAAAGGCGGAGCGGGCAGCGGTCTAGGAGCGGCCCACGCTTCGTGAGCTGGCGGCGGTTTACAATTCCCAATGAAGAGTTGGCTGACTGTCTGTCGATCATTGGACCCTGAGGACCCTCCATATAGATTGTTGCGAGAGATTTGCACTAAGGGAGATCACATACCACAAGGCAACATGGAGTTGCAGGGATCTGCCCTGTTCGGGATGCTAGTTACAAGCGCAGGCGTTTGACTGATACATATAGTAAGGCGAAGACGATATTTCAACCGAACTAATTGAAGCAAAGAATTGAGCACATTTGTAGATAGAGTCACAAGCGGTTTTTGTATGGGACCCTTG
>B12045
CTAGCCGAACGAATAGACGAACGAAGCACTCCTGAAACAAAAGAACGTTTGGCCACTCCAGCCGAACCCACTTCTCATTTCAATCAGCCCTTCACCACTTCGCTGCCTTTCTGCCTACCTCCTCCATGCCCAAGCTTCCTTCGGTGTCTGAGTTGATTGTGGGCGCCCAGCTCTCGTCCCACCTCGACCGCTCTCCTAACCACATGACAGTGAAGCACCTGGACTCGAGCCCCAGACTGGCTCACCCCGTGCTGCCTCACCTGGAAAAAAGCACTTTTGCCTCCTCGGTGCCGCCGCCTCTGGCGCCCTCGTTACATCCACCCGTGGCGTTTCCTGCTGTTCCCAACACCCTCCCGCTTCCACGTTCTCGCAATCCCTCGGTATCAAGCACTTACTCTGGGCCCAGTCGACCGGGAGACTACTTCAGCACCAGCCACACAGTGCTTCCACCGCCTCCTGCCACTCAACGCACTCCACAACATCCAGGCATTTCCCAAACGCCTCTGTATGAGCAACCTCACCACGCCGTGGAGTCTCCTTTGCACGCGCTGCTGCCCCATCAGACAAGATCTTCGCTGCTCTCGCATCCACCACCACCTCATATCCAACAACAACAGCAACAACAACAACAACAGCAGCAGCAGCAGCAGCAACAACAACAGCAACAACAACAACCTCAACAACATCCACTTCCGCTCCAGCCTCAGTACCAACCCCAGCTTCAGTACCCTGTAAACGGCTACGCTCCACCTGCTCAGGGTCACATGGCCCCGGCGCCTGCTATGGTGCATCCTCACTAAGTGTACCAGGGCGTTACACCACACATGGTGAATCCGTATGGCTACAACGCCGGTCTCCCACCTTTGGTGCCCACCATGGTTCCACAAAGTTACGGCAAGCCTGCTGGAGGTGCGTACCAGCAAATGCCTCCACAAGGCAGCCAGGGATCGAGCCAGGAGCTCGACCAGAACAATGCATTGGTGAACAAGCGGCGAATCATCAAGAGAAGAACGAGGACAGGCTGCCTCACATGTCGCCGGAGACGCATCAAGTGTGACGAGCGGAAACCACACTGCTACAATTGCGAGAGATCCAAGAAGCTTTGTCTTGGCTACGAGATTGTGCCCGTGCCCACACACAAGGACCCAGAGTACCTTCGCAAAAAGGCGGAGCGGGCAGCGGTCTAGGAGCGGCCCACGCTTCGTGAGCTGGCGGCGGTTTACAATTCCCAATGAAGAGTTGGCTGACTGTCTGTCGATCATTGGACCCTGAGGACCCTCCATATAGATTGTTGCGAGAGATTTGCACTAAGGGAGATCACATACCACAAGGCAACATGGAGTTGCAGGGATCTGCCCTGTTCGGGATGCTAGTTACAAGCGCAGGCGTTTGACTGATACATATAGTAAGGCGAAGACGATATTTCAACCGAACTAATTGAAGCAAAGAATTGAGCACATTTGTAGATAGAGTCACAAGCGGTTTTTGTATGGGACCCTTG
>B12046
CTAGCCGAACGAATAGACGAACGAAGCACTCCTGAAACAAAAGAACGTTTGGCCACTCCAGCCGAACCCACTTCTCATTTCAATCAGCCCTTCACCACTTCGCTGCCTTTCTGCCTAGCTCCTTCATGCCCAAGCTTCCTTCGGTGTCTGAGTTGATTGTGGGCGCCCAGCTCTCGTCCCACCTCGACCGCTCTCCTAACCACATGACAGTGAAGCACCTGGACTCGAGCCCCAGACTGGCTCACCCCGTGCTGCCTCACCTGGAAAAAAGCACTTTTGCCTCCTCGGTGCCGCCGCCTCTGGCGCCATCGTTACATCCACCCGTGGCGTTTCCTGCTGTTCCCAACACCCTCCCGCTCCCACGTTCTCGCAATCCCTCGGTATCAAGCACTTACTCCGGGCCCAGTCGACCGGGAGACTACTTCAGCACCAGCCACACAGTGCTTCCACCTCCTCCTGCCACTCAACGCACTCCACAACATCCAGGCATTTCCCAAACGCCTCTGTATGAGCAACCTCACCACGCCGTGGAGTCTCCTTTGCACGCGCTGCTGCCCCATCAGACAAGATCTTCGCTGCTCTCGCATCCACCACCACCTCATATCCAACAACAACAGCAACAACAACAACAACAGCAGCAGCAGCAGCAGCAGCAGCAGCAACAACAACAACAGCCTCAACAACATCCACTTCCGCTCCAGCCTCAGTACCAACCCCAGCTTCAGTACCCTGTGAACGGCTACGCTCCACCTGCTCAGGGTCACATGGCCCCGGCGCCTGCTATGGTGCATCCTCACCAAGTGTACCAGGGCGTTACACCACACATGGTGAATCCGTATGGCTACCACGCCGGTCTCCCACCTTTGGTGCCCACCATGGTTCCACAAAGTTACGGCAAGCCTGCTGGAGGTGCGTACCAGCAAATGCCGCCACAAGGCAGCCA-GGATCGAGCCAGGAGCTCGACCAGAACAATGCATTGGTGAACAAGCGGCGAATCATCAAGAGAAGAACGAGGACAGGCTGCCTCACATGTCGCCGGAGACGCATCAAGTGTGACGAGCGGAAACCACATTGCTACAATTGCGAGAGATCCAAAAAGCTTTGTCTTGGCTACGAGATTGTGCCCGTGCCCACACACAAGGACCCGGAGTACCTTCGCAAAAAGGCGGAGCGGGCAGCGGTCCAGGAGCGGCCTACGCTTCGTGAGCTGGCGGCGGTTTACAACTCCCAATGAAGAGTTGGCTGACTGTCTGTCGATCATTGGACCCTGAGGACCCTCCATATAGATTGTTGCGAGAGATTTGCACTAAGGGAGATCACATACCACAAGGCAACATGGAGTTGCAGGGATCTGCCCTGTTCGGGATGCTAGTTACAAGCGCAGGCGTTTGACTGATACATATAGTAAGGCGAAGACGATATTTCAACCGAACTAATTGAAGCAAATAATTGAGCACATTTGTAGATAGAGTCACAAGCGGTTTTTGTATGGGACCCTTG
>B12077
CTAGCCGAACGAATAGACGAACGAAGCACTCCTGAAACAAAAGAACGTTTGGCCACTCCAGCCGAACCCACTTCTCATTTCAATCAGCCCTTCACCACTTCGCTGCCTTTCTGCCTAGCTCCTTCATGCCCAAGCTTCCTTCGGTGTCTGAGTTGATTGTGGGCGCCCAGCTCTCGTCCCACCTCGACCGCTCTCCTAACCACATGACAGTGAAGCACCTGGACTCGAGCCCCAGACTGGCTCACCCCGTGCTGCCTCACCTGGAAAAAAGCACTTTTGCCTCCTCGGTGCCGCCGCCTCTGGCGCCATCGTTACATCCACCCGTGGCGTTTCCTGCTGTTCCCAACACCCTCCCGCTCCCACGTTCTCGCAATCCCTCGGTATCAAGCACTTACTCCGGGCCCAGTCGACCGGGAGACTACTTCAGCACCAGCCACACAGTGCTTCCACCTCCTCCTGCCACTCAACGCACTCCACAACATCCAGGCATTTCCCAAACGCCTCTGTATGAGCAACCTCACCACGCCGTGGAGTCTCCTTTGCACGCGCTGCTGCCCCATCAGACAAGATCTTCGCTGCTCTCGCATCCACCACCACCTCATATCCAACAACAACAGCAACAACAACAACAACAGCAGCAGCAGCAGCAGCAGCAGCAGCAACAACAACAACAGCCTCAACAACATCCACTTCCGCTCCAGCCTCAGTACCAACCCCAGCTTCAGTACCCTGTGAACGGCTACGCTCCACCTGCTCAGGGTCACATGGCCCCGGCGCCTGCTATGGTGCATCCTCACCAAGTGTACCAGGGCGTTACACCACACATGGTGAATCCGTATGGCTACCACGCCGGTCTCCCACCTTTGGTGCCCACCATGGTTCCACAAAGTTACGGCAAGCCTGCTGGAGGTGCGTACCAGCAAATGCCGCCACAAGGCAGCCA-GGATCGAGCCAGGAGCTCGACCAGAACAATGCATTGGTGAACAAGCGGCGAATCATCAAGAGAAGAACGAGGACAGGCTGCCTCACATGTCGCCGGAGACGCATCAAGTGTGACGAGCGGAAACCACATTGCTACAATTGCGAGAGATCCAAAAAGCTTTGTCTTGGCTACGAGATTGTGCCCGTGCCCACACACAAGGACCCGGAGTACCTTCGCAAAAAGGCGGAGCGGGCAGCGGTCCAGGAGCGGCCTACGCTTCGTGAGCTGGCGGCGGTTTACAACTCCCAATGAAGAGTTGGCTGACTGTCTGTCGATCATTGGACCCTGAGGACCCTCCATATAGATTGTTGCGAGAGATTTGCACTAAGGGAGATCACATACCACAAGGCAACATGGAGTTGCAGGGATCTGCCCTGTTCGGGATGCTAGTTACAAGCGCAGGCGTTTGACTGATACATATAGTAAGGCGAAGACGATATTTCAACCGAACTAATTGAAGCAAATAATTGAGCACATTTGTAGATAGAGTCACAAGCGGTTTTTGTATGGGACCCTTG
>B12078
CTAGCCGAACGAATAGACGAACGAAGCACTCCTGAAACAAAAGAACGTTTGGCCACTCCAGCCGAACCCACTTCTCATTTCAATCAGCCCTTCACCACTTCGCTGCCTTTCTGCCTACCTCCTCCATGCCCAAGCTTCCTTCGGTGTCTGAGTTGATTGTGGGCGCCCAGCTCTCGTCCCACCTCGACCGCTCTCCTAACCACATGACAGTGAAGCACCTGGACTCGAGCCCCAGACTGGCTCACCCCGTGCTGCCTCACCTGGAAAAAAGCACTTTTGCCTCCTCGGTGCCGCCGCCTCTGGCGCCCTCGTTACATCCACCCGTGGCGTTTCCTGCTGTTCCCAACACCCTCCCGCTTCCACGTTCTCGCAATCCCTCGGTATCAAGCACTTACTCTGGGCCCAGTCGACCGGGAGACTACTTCAGCACCAGCCACACAGTGCTTCCACCGCCTCCTGCCACTCAACGCACTCCACAACATCCAGGCATTTCCCAAACGCCTCTGTATGAGCAACCTCACCACGCCGTGGAGTCTCCTTTGCACGCGCTGCTGCCCCATCAGACAAGATCTTCGCTGCTCTCGCATCCACCACCACCTCATATCCAACAACAACAGCAACAACAACAACAACAGCAGCAGCAGCAGCAGCAACAACAACAGCAACAACAACAACCTCAACAACATCCACTTCCGCTCCAGCCTCAGTACCAACCCCAGCTTCAGTACCCTGTAAACGGCTACGCTCCACCTGCTCAGGGTCACATGGCCCCGGCGCCTGCTATGGTGCATCCTCACCAAGTGTACCAGGGCGTTACACCACACATGGTGAATCCGTATGGCTACAACGCCGGTCTCCCACCTTTGGTGCCCACCATGGTTCCACAAAGTTACGGCAAGCCTGCTGGAGGTGCGTACCAGCAAATGCCTCCACAAGGCAGCCAGGGATCGAGCCAGGAGCTCGACCAGAACAATGCATTGGTGAACAAGCGGCGAATCATCAAGAGAAGAACGAGGACAGGCTGCCTCACATGTCGCCGGAGACGCATCAAGTGTGACGAGCGGAAACCACACTGCTACAATTGCGAGAGATCCAAGAAGCTTTGTCTTGGCTACGAGATTGTGCCCGTGCCCACACACAAGGACCCAGAGTACCTTCGCAAAAAGGCGGAGCGGGCAGCGGTCTAGGAGCGGCCCACGCTTCGTGAGCTGGCGGCGGTTTACAATTCCCAATGAAGAGTTGGCTGACTGTCTGTCGATCATTGGACCCTGAGGACCCTCCATATAGATTGTTGCGAGAGATTTGCACTAAGGGAGATCACATACCACAAGGCAACATGGAGTTGCAGGGATCTGCCCTGTTCGGGATGCTAGTTACAAGCGCAGGCGTTTGACTGATACATATAGTAAGGCGAAGACGATATTTCAACCGAACTAATTGAAGCAAAGAATTGAGCACATTTGTAGATAGAGTCACAAGCGGTTTTTGTATGGGACCCTTG
>B12079
CTAGCCGAACGAATAGACGAACGAAGCACTCCTGAAACAAAAGAACGTTTGGCCACTCCAGCCGAACCCACTTCTCATTTCAATCAGCCCTTCACCACTTCGCTGCCTTTCTGCCTACCTCCTCCATGCCCAAGCTTCCTTCGGTGTCTGAGTTGATTGTGGGCGCCCAGCTCTCGTCCCACCTCGACCGCTCTCCTAACCACATGACAGTGAAGCACCTGGACTCGAGCCCCAGACTGGCTCACCCCGTGCTGCCTCACCTGGAAAAAAGCACTTTTGCCTCCTCGGTGCCGCCGCCTCTGGCGCCCTCGTTACATCCACCCGTGGCGTTTCCTGCTGTTCCCAACACCCTCCCGCTTCCACGTTCTCGCAATCCCTCGGTATCAAGCACTTACTCTGGGCCCAGTCGACCGGGAGACTACTTCAGCACCAGCCACACAGTGCTTCCACCGCCTCCTGCCACTCAACGCACTCCACAACATCCAGGCATTTCCCAAACGCCTCTGTATGAGCAACCTCACCACGCCGTGGAGTCTCCTTTGCACGCGCTGCTGCCCCATCAGACAAGATCTTCGCTGCTCTCGCATCCACCACCACCTCATATCCAACAACAACAGCAACAACAACAACAACAGCAGCAGCAGCAGCAGCAACAACAACAGCAACAACAACAACCTCAACAACATCCACTTCCGCTCCAGCCTCAGTACCAACCCCAGCTTCAGTACCCTGTAAACGGCTACGCTCCACCTGCTCAGGGTCACATGGCCCCGGCGCCTGCTATGGTGCATCCTCACCAAGTGTACCAGGGCGTTACACCACACATGGTGAATCCGTATGGCTACAACGCCGGTCTCCCACCTTTGGTGCCCACCATGGTTCCACAAAGTTACGGCAAGCCTGCTGGAGGTGCGTACCAGCAAATGCCTCCACAAGGCAGCCAGGGATCGAGCCAGGAGCTCGACCAGAACAATGCATTGGTGAACAAGCGGCGAATCATCAAGAGAAGAACGAGGACAGGCTGCCTCACATGTCGCCGGAGACGCATCAAGTGTGACGAGCGGAAACCACACTGCTACAATTGCGAGAGATCCAAGAAGCTTTGTCTTGGCTACGAGATTGTGCCCGTGCCCACACACAAGGACCCAGAGTACCTTCGCAAAAAGGCGGAGCGGGCAGCGGTCTAGGAGCGGCCCACGCTTCGTGAGCTGGCGGCGGTTTACAATTCCCAATGAAGAGTTGGCTGACTGTCTGTCGATCATTGGACCCTGAGGACCCTCCATATAGATTGTTGCGAGAGATTTGCACTAAGGGAGATCACATACCACAAGGCAACATGGAGTTGCAGGGATCTGCCCTGTTCGGGATGCTAGTTACAAGCGCAGGCGTTTGACTGATACATATAGTAAGGCGAAGACGATATTTCAACCGAACTAATTGAAGCAAAGAATTGAGCACATTTGTAGATAGAGTCACAAGCGGTTTTTGTATGGGACCCTTG
>B12081
CTAGCCGAACGAATAGACGAACGAAGCACTCCTGAAACAAAAGAACGTTTGGCCACTCCAGCCGAACCCACTTCTCATTTCAATCAGCCCTTCACCACTTCGCTGCCTTTCTGCCTACCTCCTCCATGCCCAAGCTTCGTTCGGTGTCTGAGTTGATTGTGGGCGCCCAGCTCTCGTCCCACCTCGACCGCTCTCCTAACCACATGACAGTGAAGCACCTGGACTCGAGCCCCAGACTGGCTCACCCCGTGCTGCCTCACCTGGAAAAAAGCACTTTTGCCTCCTCGGTGCCGCCGCCTCTGGCGCCCTCGTTACATCCACCCGTGGCGTTTCCTGCTGTTCCCAACACCCTCCCGCTTCCACGTTCTCGCAATCCCTCGGTATCAAGCACTTACTCTGGGCCCAGTCGACCGGGAGACTACTTCAGCACCAGCCACACAGTGCTTCCACCGCCTCCTGCCACTCAACGCACTCCACAACATCCAGGCATTTCCCAAACGCCTCTGTATGAGCAACCTCACCACGCCGTGGAGTCTCCTTTGCACGCGCTGCTGCCCCATCAGACAAGATCTTCGCTGCTCTCGCATCCACCACCACCTCATATCCAACAACAACAGC---------------------------------------------AACAACAACAACCTCAACAACATCCACTTCCGCTCTACCCTCAGTACCAACCCCAGCTTCAGTACCCTGTAAACGGCTACGCTCNNNNNNNNNAGNNNNNNNNNNNNNNNNNNNNNNNNNNNNNNNNNNNNNNNNNNNNNNNNNNNNNNNNNNNNNNNCACATGGTGAATCCGTATGGCTACAACGCCGGTCTCCCACCTTTGGTGCCCACCATGGTTCCACAAAGTTACGGCAAGCCTGCTGGAGGTGCGTACCAGCAAATGCCTCCACAAGGCAGCCAGGGATCGAGCCAGGAGCTCGACCAGAACAATGCATTGGTGAACAAGCGGCGAATCATCAAGAGAAGAACGAGGACAGGCTGCCTCACATGTCGCCGGAGACGCATCAAGTGTGACGAGCGGAAACCACACTGCTACAATTGCGAGAGATCCAAGAAGCTTTGTCTTGGCTACGAGATTGTGCCCGTGCCCACACACAAGGACCCAGAGTACCTTCGCAAAAAGGCGGAGCGGGCAGCGGTCCAGGAGCGGCCCACGCTTCGTGAGCTGGCGGCGGTTTACAATTCCCAATGAAGAGTTGGCTGACTGTCTGTCGATCATTGGACCCTGAGGACCCTCCATATAGATTGTTGCGAGAGATTTGCACTAAGGGAGATCACATACCACAAGGCAACATGGAGTTGCAGGGATCTGCCCTGTTCGGGATGCTAGTTACAAGCGCAGGCGTTTGACTGATACATATAGTAAGGCGAAGACGATATTTCAACCGAACTAATTGAAGCAAAGAATTGAGCACATTTGTAGATAGAGTCACAAGCGGTTTTTGTATGGGACCCTTG
>B12082
CTAGCCGAACGAATAGACGAACGAAGCACTCCTGAAACAAAAGAACGTTTGGCCACTCCAGCCGAACCCACTTCTCATTTCAATCAGCCCTTCACCACTTCGCTGCCTTTCTGCCTACCTCCTCCATGCCCAAGCTTCGTTCGGTGTCTGAGTTGATTGTGGGCGCCCAGCTCTCGTCCCACCTCGACCGCTCTCCTAACCACATGACAGTGAAGCACCTGGACTCGAGCCCCAGACTGGCTCACCCCGTGCTGCCTCACCTGGAAAAAAGCACTTTTGCCTCCTCGGTGCCGCCGCCTCTGGCGCCCTCGTTACATCCACCCGTGGCGTTTCCTGCTGTTCCCAACACCCTCCCGCTTCCACGTTCTCGCAATCCCTCGGTATCAAGCACTTACTCTGGGCCCAGTCGACCGGGAGACTACTTCAGCACCAGCCACACAGTGCTTCCACCGCCTCCTGCCACTCAACGCACTCCACAACATCCAGGCATTTCCCAAACGCCTCTGTATGAGCAACCTCACCACGCCGTGGAGTCTCCTTTGCACGCGCTGCTGCCCCATCAGACAAGATCTTCGCTGCTCTCGCATCCACCACCACCTCATATCCAACAACAACAGCAACAACANCAACNNCNNNNNNNNNNNNNNCANNNACAACAACAGCAACAACAACAACCTCAACAACATCCACTTCCGCTCTACCCTCAGTACCAACCCCAGCTTCAGTACCCTGTAAACGGCTACGCTCCACCTGCTCAGGGTCACATGGCCCCGGCGCCTGCTATGGTGCATCCTCACCAAGTGTACCAGGGCGTTACACCACACATGGTGAATCCGTATGGCTACAACGCCGGTCTCCCACCTTTGGTGCCCACCATGGTTCCACAAAGTTACGGCAAGCCTGCTGGAGGTGCGTACCAGCAAATGCCTCCACAAGGCAGCCAGGGATCGAGCCAGGAGCTCGACCAGAACAATGCATTGGTGAACAAGCGGCGAATCATCAAGAGAAGAACGAGGACAGGCTGCCTCACATGTCGCCGGAGACGCATCAAGTGTGACGAGCGGAAACCACACTGCTACAATTGCGAGAGATCCAAGAAGCTTTGTCTTGGCTACGAGATTGTGCCCGTGCCCACACACAAGGACCCAGAGTACCTTCGCAAAAAGGCGGAGCGGGCAGCGGTCCAGGAGCGGCCCACGCTTCGTGAGCTGGCGGCGGTTTACAATTCCCAATGAAGAGTTGGCTGACTGTCTGTCGATCATTGGACCCTGAGGACCCTCCATATAGATTGTTGCGAGAGATTTGCACTAAGGGAGATCACATACCACAAGGCAACATGGAGTTGCAGGGATCTGCCCTGTTCGGGATGCTAGTTACAAGCGCAGGCGTTTGACTGATACATATAGTAAGGCGAAGACGATATTTCAACCGAACTAATTGAAGCAAAGAATTGAGCACATTTGTAGATAGAGTCACAAGCGGTTTTTGTATGGGACCCTTG
>B12083
CTAGCCGAACGAATAGACGAACGAAGCACTCCTGAAACAAAAGAACGTTTGGCCACTCCAGCCGAACCCACTTCTCATTTCAATCAGCCCTTCACCACTTCGCTGCCTTTCTGCCTACCTCCTCCATGCCCAAGCTTCCTTCGGTGTCTGAGTTGATTGTGGGCGCCCAGCTCTCGTCCCACCTCGACCGCTCTCCTAACCACATGACAGTGAAGCACCTGGACTCGAGCCCCAGACTGGCTCACCCCGTGCTGCCTCACCTGGAAAAAAGCACTTTTGCCTCCTCGGTGCCGCCGCCTCTGGCGCCCTCGTTACATCCACCCGTGGCGTTTCCTGCTGTTCCCAACACCCTCCCGCTTCCACGTTCTCGCAATCCCTCGGTATCAAGCACTTACTCTGGGCCCAGTCGACCGGGAGACTACTTCAGCACCAGCCACACAGTGCTTCCACCGCCTCCTGCCACTCAACGCACTCCACAACATCCAGGCATTTCCCAAACGCCTCTGTATGAGCAACCTCACCACGCCGTGGAGTCTCCTTTGCACGCGCTGCTGCCCCATCAGACAAGATCTTCGCTGCTCTCGCATCCACCACCACCTCATATCCAACAACAACAGCAACAACAACAACAACAGCAGCAGCAGCAGCAGCAACAACAACAGCAACAACAACAACCTCAACAACATCCACTTCCGCTCCAGCCTCAGTACCAACCCCAGCTTCAGTACCCTGTAAACGGCTACGCTCCACCTGCTCAGGGTCACATGGCCCCGGCGCCTGCTATGGTGCATCCTCACCAAGTGTACCAGGGCGTTACACCACACATGGTGAATCCGTATGGCTACAACGCCGGTCTCCCACCTTTGGTGCCCACCATGGTTCCACAAAGTTACGGCAAGCCTGCTGGAGGTGCGTACCAGCAAATGCCTCCACAAGGCAGCCAGGGATCGAGCCAGGAGCTCGACCAGAACAATGCATTGGTGAACAAGCGGCGAATCATCAAGAGAAGAACGAGGACAGGCTGCCTCACATGTCGCCGGAGACGCATCAAGTGTGACGAGCGGAAACCACACTGCTACAATTGCGAGAGATCCAAGAAGCTTTGTCTTGGCTACGAGATTGTGCCCGTGCCCACACACAAGGACCCAGAGTACCTTCGCAAAAAGGCGGAGCGGGCAGCGGTCTAGGAGCGGCCCACGCTTCGTGAGCTGGCGGCGGTTTACAATTCCCAATGAAGAGTTGGCTGACTGTCTGTCGATCATTGGACCCTGAGGACCCTCCATATAGATTGTTGCGAGAGATTTGCACTAAGGGAGATCACATACCACAAGGCAACATGGAGTTGCAGGGATCTGCCCTGTTCGGGATGCTAGTTACAAGCGCAGGCGTTTGACTGATACATATAGTAAGGCGAAGACGATATTTCAACCGAACTAATTGAAGCAAAGAATTGAGCACATTTGTAGATAGAGTCACAAGCGGTTTTTGTATGGGACCCTTG
>B12084
CTAGCCGAACGAATAGACGAACGAAGCACTCCTGAAACAAAAGAACGTTTGGCCACTCCAGCCGAACCCACTTCTCATTTCAATCAGCCCTTCACCACTTCGCTGCCTTTCTGCCTACCTCCTCCATGCCCAAGCTTCCTTCGGTGTCTGAGTTGATTGTGGGCGCCCAGCTCTCGTCCCACCTCGACCGCTCTCCTAACCACATGACAGTGAAGCACCTGGACTCGAGCCCCAGACTGGCTCACCCCGTGCTGCCTCACCTGGAAAAAAGCACTTTTGCCTCCTCGGTGCCGCCGCCTCTGGCGCCCTCGTTACATCCACCCGTGGCGTTTCCTGCTGTTCCCAACACCCTCCCGCTTCCACGTTCTCGCAATCCCTCGGTATCAAGCACTTACTCTGGGCCCAGTCGACCGGGAGACTACTTCAGCACCAGCCACACAGTGCTTCCACCGCCTCCTGCCACTCAACGCACTCCACAACATCCAGGCATTTCCCAAACGCCTCTGTATGAGCAACCTCACCACGCCGTGGAGTCTCCTTTGCACGCGCTGCTGCCCCATCAGACAAGATCTTCGCTGCTCTCGCATCCACCACCACCTCATATCCAACAACAACAGCAACAACAACAACAACAGCAGCAGCAGCAGCAGCAACAACAACAGCAACAACAACAACCTCAACAACATCCACTTCCGCTCCAGCCTCAGTACCAACCCCAGCTTCAGTACCCTGTAAACGGCTACGCTCCACCTGCTCAGGGTCACATGGCCCCGGCGCCTGCTATGGTGCATCCTCACCAAGTGTACCAGGGCGTTACACCACACATGGTGAATCCGTATGGCTACAACGCCGGTCTCCCACCTTTGGTGCCCACCATGGTTCCACAAAGTTACGGCAAGCCTGCTGGAGGTGCGTACCAGCAAATGCCTCCACAAGGCAGCCAGGGATCGAGCCAGGAGCTCGACCAGAACAATGCATTGGTGAACAAGCGGCGAATCATCAAGAGAAGAACGAGGACAGGCTGCCTCACATGTCGCCGGAGACGCATCAAGTGTGACGAGCGGAAACCACACTGCTACAATTGCGAGAGATCCAAGAAGCTTTGTCTTGGCTACGAGATTGTGCCCGTGCCCACACACAAGGACCCAGAGTACCTTCGCAAAAAGGCGGAGCGGGCAGCGGTCTAGGAGCGGCCCACGCTTCGTGAGCTGGCGGCGGTTTACAATTCCCAATGAAGAGTTGGCTGACTGTCTGTCGATCATTGGACCCTGAGGACCCTCCATATAGATTGTTGCGAGAGATTTGCACTAAGGGAGATCACATACCACAAGGCAACATGGAGTTGCAGGGATCTGCCCTGTTCGGGATGCTAGTTACAAGCGCAGGCGTTTGACTGATACATATAGTAAGGCGAAGACGATATTTCAACCGAACTAATTGAAGCAAAGAATTGAGCACATTTGTAGATAGAGTCACAAGCGGTTTTTGTATGGGACCCTTG
>B12085
CTAGCCGAACGAATAGACGAACGAAGCACTCCTGAAACAAAAGAACGTTTGGCCACTCCAGCCGAACCCACTTCTCATTTCAATCAGCCCTTCACCACTTCGCTGCCTTTCTGCCTACCTCCTCCATGCCCAAGCTTCCTTCGGTGTCTGAGTTGATTGTGGGCGCCCAGCTCTCGTCCCACCTCGACCGCTCTCCTAACCACATGACAGTGAAGCACCTGGACTCGAGCCCCAGACTGGCTCACCCCGTGCTGCCTCACCTGGAAAAAAGCACTTTTGCCTCCTCGGTGCCGCCGCCTCTGGCGCCCTCGTTACATCCACCCGTGGCGTTTCCTGCTGTTCCCAACACCCTCCCGCTTCCACGTTCTCGCAATCCCTCGGTATCAAGCACTTACTCTGGGCCCAGTCGACCGGGAGACTACTTCAGCACCAGCCACACAGTGCTTCCACCGCCTCCTGCCACTCAACGCACTCCACAACATCCAGGCATTTCCCAAACGCCTCTGTATGAGCAACCTCACCACGCCGTGGAGTCTCCTTTGCACGCGCTGCTGCCCCATCAGACAAGATCTTCGCTGCTCTCGCATCCACCACCACCTCATATCCAACAACAACAGCAACAACAACAACAACAGCAGCAGCAGCAGCAGCAACAACAACAGCAACAACAACAACCTCAACAACATCCACTTCCGCTCCAGCCTCAGTACCAACCCCAGCTTCAGTACCCTGTAAACGGCTACGCTCCACCTGCTCAGGGTCACATGGCCCCGGCGCCTGCTATGGTGCATCCTCACCAAGTGTACCAGGGCGTTACACCACACATGGTGAATCCGTATGGCTACAACGCCGGTCTCCCACCTTTGGTGCCCACCATGGTTCCACAAAGTTACGGCAAGCCTGCTGGAGGTGCGTACCAGCAAATGCCTCCACAAGGCAGCCAGGGATCGAGCCAGGAGCTCGACCAGAACAATGCATTGGTGAACAAGCGGCGAATCATCAAGAGAAGAACGAGGACAGGCTGCCTCACATGTCGCCGGAGACGCATCAAGTGTGACGAGCGGAAACCACACTGCTACAATTGCGAGAGATCCAAGAAGCTTTGTCTTGGCTACGAGATTGTGCCCGTGCCCACACACAAGGACCCAGAGTACCTTCGCAAAAAGGCGGAGCGGGCAGCGGTCTAGGAGCGGCCCACGCTTCGTGAGCTGGCGGCGGTTTACAATTCCCAATGAAGAGTTGGCTGACTGTCTGTCGATCATTGGACCCTGAGGACCCTCCATATAGATTGTTGCGAGAGATTTGCACTAAGGGAGATCACATACCACAAGGCAACATGGAGTTGCAGGGATCTGCCCTGTTCGGGATGCTAGTTACAAGCGCAGGCGTTTGACTGATACATATAGTAAGGCGAAGACGATATTTCAACCGAACTAATTGAAGCAAAGAATTGAGCACATTTGTAGATAGAGTCACAAGCGGTTTTTGTATGGGACCCTTG
>B12089
CTAGCCGAACGAATAGACGAACGAAGCACTCCTGAAACAAAAGAACGTTTGGCCACTCCAGCCGAACCCACTTCTCATTTCAATCAGCCCTTCACCACTTCGCTGCCTTTCTGCCTACCTCCTCCATGCCCAAGCTTCCTTCGGTGTCTGAGTTGATTGTGGGCGCCCAGCTCTCGTCCCACCTCGACCGCTCTCCTAACCACATGACAGTGAAGCACCTGGACTCGAGCCCCAGACTGGCTCACCCCGTGCTGCCTCACCTGGAAAAAAGCACTTTTGCCTCCTCGGTGCCGCCGCCTCTGGCGCCCTCGTTACATCCACCCGTGGCGTTTCCTGCTGTTCCCAACACCCTCCCGCTTCCACGTTCTCGCAATCCCTCGGTATCAAGCACTTACTCTGGGCCCAGTCGACCGGGAGACTACTTCAGCACCAGCCACACAGTGCTTCCACCGCCTCCTGCCACTCAACGCACTCCACAACATCCAGGCATTTCCCAAACGCCTCTGTATGAGCAACCTCACCACGCCGTGGAGTCTCCTTTGCACGCGCTGCTGCCCCATCAGACAAGATCTTCGCTGCTCTCGCATCCACCACCACCTCATATCCAACAACAACAGCAACAACAACAACAACAGCAGCAGCAGCAGCAGCAACAACAACAGCAACAACAACAACCTCAACAACATCCACTTCCGCTCCAGCCTCAGTACCAACCCCAGCTTCAGTACCCTGTAAACGGCTACGCTCCACCTGCTCAGGGTCACATGGCCCCGGCGCCTGCTATGGTGCATCCTCACCAAGTGTACCAGGGCGTTACACCACACATGGTGAATCCGTATGGCTACAACGCCGGTCTCCCACCTTTGGTGCCCACCATGGTTCCACAAAGTTACGGCAAGCCTGCTGGAGGTGCGTACCAGCAAATGCCTCCACAAGGCAGCCAGGGATCGAGCCAGGAGCTCGACCAGAACAATGCATTGGTGAACAAGCGGCGAATCATCAAGAGAAGAACGAGGACAGGCTGCCTCACATGTCGCCGGAGACGCATCAAGTGTGACGAGCGGAAACCACACTGCTACAATTGCGAGAGATCCAAGAAGCTTTGTCTTGGCTACGAGATTGTGCCCGTGCCCACACACAAGGACCCAGAGTACCTTCGCAAAAAGGCGGAGCGGGCAGCGGTCTAGGAGCGGCCCACGCTTCGTGAGCTGGCGGCGGTTTACAATTCCCAATGAAGAGTTGGCTGACTGTCTGTCGATCATTGGACCCTGAGGACCCTCCATATAGATTGTTGCGAGAGATTTGCACTAAGGGAGATCACATACCACAAGGCAACATGGAGTTGCAGGGATCTGCCCTGTTCGGGATGCTAGTTACAAGCGCAGGCGTTTGACTGATACATATAGTAAGGCGAAGACGATATTTCAACCGAACTAATTGAAGCAAAGAATTGAGCACATTTGTAGATAGAGTCACAAGCGGTTTTTGTATGGGACCCTTG
>B12090
CTAGCCGAACGAATAGACGAACGAAGCACTCCTGAAACAAAAGAACGTTTGGCCACTCCAGCCGAACCCACTTCTCATTTCAATCAGCCCTTCACCACTTCGCTGCCTTTCTGCCTACCTCCTCCATGCCCAAGCTTCCTTCGGTGTCTGAGTTGATTGTGGGCGCCCAGCTCTCGTCCCACCTCGACCGCTCTCCTAACCACATGACAGTGAAGCACCTGGACTCGAGCCCCAGACTGGCTCACCCCGTGCTGCCTCACCTGGAAAAAAGCACTTTTGCCTCCTCGGTGCCGCCGCCTCTGGCGCCCTCGTTACATCCACCCGTGGCGTTTCCTGCTGTTCCCAACACCCTCCCGCTTCCACGTTCTCGCAATCCCTCGGTATCAAGCACTTACTCTGGGCCCAGTCGACCGGGAGACTACTTCAGCACCAGCCACACAGTGCTTCCACCGCCTCCTGCCACTCAACGCACTCCACAACATCCAGGCATTTCCCAAACGCCTCTGTATGAGCAACCTCACCACGCCGTGGAGTCTCCTTTGCACGCGCTGCTGCCCCATCAGACAAGATCTTCGCTGCTCTCGCATCCACCACCACCTCATATCCAACAACAACAGCAACAACAACAACAACAGCAGCAGCAGCAGCAGCAACAACAACAGCAACAACAACAACCTCAACAACATCCACTTCCGCTCCAGCCTCAGTACCAACCCCAGCTTCAGTACCCTGTAAACGGCTACGCTCCACCTGCTCAGGGTCACATGGCCCCGGCGCCTGCTATGGTGCATCCTCACCAAGTGTACCAGGGCGTTACACCACACATGGTGAATCCGTATGGCTACAACGCCGGTCTCCCACCTTTGGTGCCCACCATGGTTCCACAAAGTTACGGCAAGCCTGCTGGAGGTGCGTACCAGCAAATGCCTCCACAAGGCAGCCAGGGATCGAGCCAGGAGCTCGACCAGAACAATGCATTGGTGAACAAGCGGCGAATCATCAAGAGAAGAACGAGGACAGGCTGCCTCACATGTCGCCGGAGACGCATCAAGTGTGACGAGCGGAAACCACACTGCTACAATTGCGAGAGATCCAAGAAGCTTTGTCTTGGCTACGAGATTGTGCCCGTGCCCACACACAAGGACCCAGAGTACCTTCGCAAAAAGGCGGAGCGGGCAGCGGTCTAGGAGCGGCCCACGCTTCGTGAGCTGGCGGCGGTTTACAATTCCCAATGAAGAGTTGGCTGACTGTCTGTCGATCATTGGACCCTGAGGACCCTCCATATAGATTGTTGCGAGAGATTTGCACTAAGGGAGATCACATACCACAAGGCAACATGGAGTTGCAGGGATCTGCCCTGTTCGGGATGCTAGTTACAAGCGCAGGCGTTTGACTGATACATATAGTAAGGCGAAGACGATATTTCAACCGAACTAATTGAAGCAAAGAATTGAGCACATTTGTAGATAGAGTCACAAGCGGTTTTTGTATGGGANNCNTG
>B12091
CTAGCCGAACGAATAGACGAACGAAGCACTCCTGAAACAAAAGAACGTTTGGCCACTCCAGCCGAACCCACTTCTCATTTCAATCAGCCCTTCACCACTTCGCTGCCTTTCTGCCTACCTCCTCCATGCCCAAGCTTCCTTCGGTGTCTGAGTTGATTGTGGGCGCCCAGCTCTCGTCCCACCTCGACCGCTCTCCTAACCACATGACAGTGAAGCACCTGGACTCGAGCCCCAGACTGGCTCACCCCGTGCTGCCTCACCTGGAAAAAAGCACTTTTGCCTCCTCGGTGCCGCCGCCTCTGGCGCCCTCGTTACATCCACCCGTGGCGTTTCCTGCTGTTCCCAACACCCTCCCGCTTCCACGTTCTCGCAATCCCTCGGTATCAAGCACTTACTCTGGGCCCAGTCGACCGGGAGACTACTTCAGCACCAGCCACACAGTGCTTCCACCGCCTCCTGCCACTCAACGCACTCCACAACATCCAGGCATTTCCCAAACGCCTCTGTATGAGCAACCTCACCACGCCGTGGAGTCTCCTTTGCACGCGCTGCTGCCCCATCAGACAAGATCTTCGCTGCTCTCGCATCCACCACCACCTCATATCCAACAACAACAGCAACAACAACAACAACAGCAGCAGCAGCAGCAGCAACAACAACAGCAACAACAACAACCTCAACAACATCCACTTCCGCTCCAGCCTCAGTACCAACCCCAGCTTCAGTACCCTGTAAACGGCTACGCTCCACCTGCTCAGGGTCACATGGCCCCGGCGCCTGCTATGGTGCATCCTCACCAAGTGTACCAGGGCGTTACACCACACATGGTGAATCCGTATGGCTACAACGCCGGTCTCCCACCTTTGGTGCCCACCATGGTTCCACAAAGTTACGGCAAGCCTGCTGGAGGTGCGTACCAGCAAATGCCTCCACAAGGCAGCCAGGGATCGAGCCAGGAGCTCGACCAGAACAATGCATTGGTGAACAAGCGGCGAATCATCAAGAGAAGAACGAGGACAGGCTGCCTCACATGTCGCCGGAGACGCATCAAGTGTGACGAGCGGAAACCACACTGCTACAATTGCGAGAGATCCAAGAAGCTTTGTCTTGGCTACGAGATTGTGCCCGTGCCCACACACAAGGACCCAGAGTACCTTCGCAAAAAGGCGGAGCGGGCAGCGGTCTAGGAGCGGCCCACGCTTCGTGAGCTGGCGGCGGTTTACAATTCCCAATGAAGAGTTGGCTGACTGTCTGTCGATCATTGGACCCTGAGGACCCTCCATATAGATTGTTGCGAGAGATTTGCACTAAGGGAGATCACATACCACAAGGCAACATGGAGTTGCAGGGATCTGCCCTGTTCGGGATGCTAGTTACAAGCGCAGGCGTTTGACTGATACATATAGTAAGGCGAAGACGATATTTCAACCGAACTAATTGAAGCAAAGAATTGAGCACATTTGTAGATAGAGTCACAAGCGGTTTTTGTATGGGACCCTTG
>B12092
CTAGCCGAACGAATAGACGAACGAAGCACTCCTGAAACAAAAGAACGTTTGGCCACTCCAGCCGAACCCACTTCTCATTTCAATCAGCCCTTCACCACTTCGCTGCCTTTCTGCCTACCTCCTCCATGCCCAAGCTTCCTTCGGTGTCTGAGTTGATTGTGGGCGCCCAGCTCTCGTCCCACCTCGACCGCTCTCCTAACCACATGACAGTGAAGCACCTGGACTCGAGCCCCAGACTGGCTCACCCCGTGCTGCCTCACCTGGAAAAAAGCACTTTTGCCTCCTCGGTGCCGCCGCCTCTGGCGCCCTCGTTACATCCACCCGTGGCGTTTCCTGCTGTTCCCAACACCCTCCCGCTTCCACGTTCTCGCAATCCCTCGGTATCAAGCACTTACTCTGGGCCCAGTCGACCGGGAGACTACTTCAGCACCAGCCACACAGTGCTTCCACCGCCTCCTGCCACTCAACGCACTCCACAACATCCAGGCATTTCCCAAACGCCTCTGTATGAGCAACCTCACCACGCCGTGGAGTCTCCTTTGCACGCGCTGCTGCCCCATCAGACAAGATCTTCGCTGCTCTCGCATCCACCACCACCTCATATCCAACAACAACAGCAACAACAACAACAACAGCAGCAGCAGCAGCAGCAACAACAACAGCAACAACAACAACCTCAACAACATCCACTTCCGCTCCAGCCTCAGTACCAACCCCAGCTTCAGTACCCTGTAAACGGCTACGCTCCACCTGCTCAGGGTCACATGGCCCCGGCGCCTGCTATGGTGCATCCTCACCAAGTGTACCAGGGCGTTACACCACACATGGTGAATCCGTATGGCTACAACGCCGGTCTCCCACCTTTGGTGCCCACCATGGTTCCACAAAGTTACGGCAAGCCTGCTGGAGGTGCGTACCAGCAAATGCCTCCACAAGGCAGCCAGGGATCGAGCCAGGAGCTCGACCAGAACAATGCATTGGTGAACAAGCGGCGAATCATCAAGAGAAGAACGAGGACAGGCTGCCTCACATGTCGCCGGAGACGCATCAAGTGTGACGAGCGGAAACCACACTGCTACAATTGCGAGAGATCCAAGAAGCTTTGTCTTGGCTACGAGATTGTGCCCGTGCCCACACACAAGGACCCAGAGTACCTTCGCAAAAAGGCGGAGCGGGCAGCGGTCTAGGAGCGGCCCACGCTTCGTGAGCTGGCGGCGGTTTACAATTCCCAATGAAGAGTTGGCTGACTGTCTGTCGATCATTGGACCCTGAGGACCCTCCATATAGATTGTTGCGAGAGATTTGCACTAAGGGAGATCACATACCACAAGGCAACATGGAGTTGCAGGGATCTGCCCTGTTCGGGATGCTAGTTACAAGCGCAGGCGTTTGACTGATACATATAGTAAGGCGAAGACGATATTTCAACCGAACTAATTGAAGCAAAGAATTGAGCACATTTGTAGATAGAGTCACAAGCGGTTTTTGTATGGGACCCTTG
>B12093
CTAGCCGAACGAATAGACGAACGAAGCACTCCTGAAACAAAAGAACGTTTGGCCACTCCAGCCGAACCCACTTCTCATTTCAATCAGCCCTTCACCACTTCGCTGCCTTTCTGCCTACCTCCTCCATGCCCAAGCTTCCTTCGGTGTCTGAGTTGATTGTGGGCGCCCAGCTCTCGTCCCACCTCGACCGCTCTCCTAACCACATGACAGTGAAGCACCTGGACTCGAGCCCCAGACTGGCTCACCCCGTGCTGCCTCACCTGGAAAAAAGCACTTTTGCCTCCTCGGTGCCGCCGCCTCTGGCGCCCTCGTTACATCCACCCGTGGCGTTTCCTGCTGTTCCCAACACCCTCCCGCTTCCACGTTCTCGCAATCCCTCGGTATCAAGCACTTACTCTGGGCCCAGTCGACCGGGAGACTACTTCAGCACCAGCCACACAGTGCTTCCACCGCCTCCTGCCACTCAACGCACTCCACAACATCCAGGCATTTCCCAAACGCCTCTGTATGAGCAACCTCACCACGCCGTGGAGTCTCCTTTGCACGCGCTGCTGCCCCATCAGACAAGATCTTCGCTGCTCTCGCATCCACCACCACCTCATATCCAACAACAACAGCAACAACAACAACAACAGCAGCAGCAGCAGCAGCAACAACAACAGCAACAACAACAACCTCAACAACATCCACTTCCGCTCCAGCCTCAGTACCAACCCCAGCTTCAGTACCCTGTAAACGGCTACGCTCCACCTGCTCAGGGTCACATGGCCCCGGCGCCTGCTATGGTGCATCCTCACCAAGTGTACCAGGGCGTTACACCACACATGGTGAATCCGTATGGCTACAACGCCGGTCTCCCACCTTTGGTGCCCACCATGGTTCCACAAAGTTACGGCAAGCCTGCTGGAGGTGCGTACCAGCAAATGCCTCCACAAGGCAGCCAGGGATCGAGCCAGGAGCTCGACCAGAACAATGCATTGGTGAACAAGCGGCGAATCATCAAGAGAAGAACGAGGACAGGCTGCCTCACATGTCGCCGGAGACGCATCAAGTGTGACGAGCGGAAACCACACTGCTACAATTGCGAGAGATCCAAGAAGCTTTGTCTTGGCTACGAGATTGTGCCCGTGCCCACACACAAGGACCCAGAGTACCTTCGCAAAAAGGCGGAGCGGGCAGCGGTCTAGGAGCGGCCCACGCTTCGTGAGCTGGCGGCGGTTTACAATTCCCAATGAAGAGTTGGCTGACTGTCTGTCGATCATTGGACCCTGAGGACCCTCCATATAGATTGTTGCGAGAGATTTGCACTAAGGGAGATCACATACCACAAGGCAACATGGAGTTGCAGGGATCTGCCCTGTTCGGGATGCTAGTTACAAGCGCAGGCGTTTGACTGATACATATAGTAAGGCGAAGACGATATTTCAACCGAACTAATTGAAGCAAAGAATTGAGCACATTTGTAGATAGAGTCACAAGCGGTTTTTGTATGGGACCCTTG
>B12094
CTAGCCGAACGAATAGACGAACGAAGCACTCCTGAAACAAAAGAACGTTTGGCCACTCCAGCCGAACCCACTTCTCATTTCAATCAGCCCTTCACCACTTCGCTGCCTTTCTGCCTAGCTCCTTCATGCCCAAGCTTCCTTCGGTGTCTGAGTTGATTGTGGGCGCCCAGCTCTCGTCCCACCTCGACCGCTCTCCTAACCACATGACAGTGAAGCACCTGGACTCGAGCCCCAGACTGGCTCACCCCGTGCTGCCTCACCTGGAAAAAAGCACTTTTGCCTCCTCGGTGCCGCCGCCTCTGGCGCCATCGTTACATCCACCCGTGGCGTTTCCTGCTGTTCCCAACACCCTCCCGCTCCCACGTTCTCGCAATCCCTCGGTATCAAGCACTTACTCCGGGCCCAGTCGACCGGGAGACTACTTCAGCACCAGCCACACAGTGCTTCCACCTCCTCCTGCCACTCAACGCACTCCACAACATCCAGGCATTTCCCAAACGCCTCTGTATGAGCAACCTCACCACGCCGTGGAGTCTCCTTTGCACGCGCTGCTGCCCCATCAGACAAGATCTTCGCTGCTCTCGCATCCACCACCACCTCATATCCAACAACAACAGCAACAACAACAATAACAGCAGCAGCAGCAGCAGCAGCAGCAGCAACAACAACAACAGCCTCAACAACATCCACTTCCGCTCCAGCCTCAGTACCAACCCCAGCTTCAGTACCCTGTGAACGGCTACGCTCCACCTGCTCAGGGTCACATGGCCCCGGCGCCTGCTATGGTGCATCCTCACCAAGTGTACCAGGGCGTTACACCACACATGGTGAATCCGTATGGCTACCACGCCGGTCTCCCACCTTTGGTGCCCACCATGGTTCCACAAAGTTACGGCAAGCCTGCTGGAGGTGCGTACCAGCAAATGCCGCCACAAGGCAGCCAGGGATCGAGCCAGGAGCTCGACCAGAACAATGCATTGGTGAACAAGCGGCGAATCATCAAGAGAAGAACGAGGACAGGCTGCCTCACATGTCGCCGGAGACGCATCAAGTGTGACGAGCGGAAACCACATTGCTACAATTGCGAGAGATCCAAAAAGCTTTGTCTTGGCTACGAGATTGTGCCCGTGCCCACACACAAGGACCCGGAGTACCTTCGCAAAAAGGCGGAGCGGGCAGCGGTCCAGGAGCGGCCTACGCTTCGTGAGCTGGCGGCGGTTTACAACTCCCAATGAAGAGTTGGCTGACTGTCTGTCGATCATTGGACCCTGAGGACCCTCCATATAGATTGTTGCGAGAGATTTGCACTAAGGGAGATCACATACCACAAGGCAACATGGAGTTGCAGGGATCTGCCCTGTTCGGGATGCTAGTTACAAGCGCAGGCGTTTGACTGATACATATAGTAAGGCGAAGACGATATTTCAACCGAACTAATTGAAGCAAATAATTGAGCACATTTGTAGATAGAGTCACAAGCGGTTTTTGTATGGGACCCTTG
>B12095
CTAGCCGAACGAATAGACGAACGAAGCACTCCTGAAACAAAAGAACGTTTGGCCACTCCAGCCGAACCCACTTCTCATTTCAATCAGCCCTTCACCACTTCGCTGCCTTTCTGCCTAGCTCCTTCATGCCCAAGCTTCCTTCGGTGTCTGAGTTGATTGTGGGCGCCCAGCTCTCGTCCCACCTCGACCGCTCTCCTAACCACATGACAGTGAAGCACCTGGACTCGAGCCCCAGACTGGCTCACCCCGTGCTGCCTCACCTGGAAAAAAGCACTTTTGCCTCCTCGGTGCCGCCGCCTCTGGCGCCATCGTTACATCCACCCGTGGCGTTTCCTGCTGTTCCCAACACCCTCCCGCTCCCACGTTCTCGCAATCCCTCGGTATCAAGCACTTACTCCGGGCCCAGTCGACCGGGAGACTACTTCAGCACCAGCCACACAGTGCTTCCACCTCCTCCTGCCACTCAACGCACTCCACAACATCCAGGCATTTCCCAAACGCCTCTGTATGAGCAACCTCACCACGCCGTGGAGTCTCCTTTGCACGCGCTGCTGCCCCATCAGACAAGATCTTCGCTGCTCTCGCATCCACCACCACCTCATATCCAACAACAACAGCAACAACAACAATAACAGCAGCAGCAGCAGCAGCAGCAGCAGCAACAACAACAACAGCCTCAACAACATCCACTTCCGCTCCAGCCTCAGTACCAACCCCAGCTTCAGTACCCTGTGAACGGCTACGCTCCACCTGCTCAGGGTCACATGGCCCCGGCGCCTGCTATGGTGCATCCTCACCAAGTGTACCAGGGCGTTACACCACACATGGTGAATCCGTATGGCTACCACGCCGGTCTCCCACCTTTGGTGCCCACCATGGTTCCACAAAGTTACGGCAAGCCTGCTGGAGGTGCGTACCAGCAAATGCCGCCACAAGGCAGCCAGGGATCGAGCCAGGAGCTCGACCAGAACAATGCATTGGTGAACAAGCGGCGAATCATCAAGAGAAGAACGAGGACAGGCTGCCTCACATGTCGCCGGAGACGCATCAAGTGTGACGAGCGGAAACCACATTGCTACAATTGCGAGAGATCCAAAAAGCTTTGTCTTGGCTACGAGATTGTGCCCGTGCCCACACACAAGGACCCGGAGTACCTTCGCAAAAAGGCGGAGCGGGCAGCGGTCCAGGAGCGGCCTACGCTTCGTGAGCTGGCGGCGGTTTACAACTCCCAATGAAGAGTTGGCTGACTGTCTGTCGATCATTGGACCCTGAGGACCCTCCATATAGATTGTTGCGAGAGATTTGCACTAAGGGAGATCACATACCACAAGGCAACATGGAGTTGCAGGGATCTGCCCTGTTCGGGATGCTAGTTACAAGCGCAGGCGTTTGACTGATACATATAGTAAGGCGAAGACGATATTTCAACCGAACTAATTGAAGCAAATAATTGAGCACATTTGTAGATAGAGTCACAAGCGGTTTTTGTATGGGACCCTTG
>B12096
CTAGCCGAACGAATAGACGAACGAAGCACTCCTGAAACAAAAGAACGTTTGGCCACTCCAGCCGAACCCACTTCTCATTTCAATCAGCCCTTCACCACTTCGCTGCCTTTCTGCCTAGCTCCTTCATGCCCAAGCTTCCTTCGGTGTCTGAGTTGATTGTGGGCGCCCAGCTCTCGTCCCACCTCGACCGCTCTCCTAACCACATGACAGTGAAGCACCTGGACTCGAGCCCCAGACTGGCTCACCCCGTGCTGCCTCACCTGGAAAAAAGCACTTTTGCCTCCTCGGTGCCGCCGCCTCTGGCGCCATCGTTACATCCACCCGTGGCGTTTCCTGCTGTTCCCAACACCCTCCCGCTCCCACGTTCTCGCAATCCCTCGGTATCAAGCACTTACTCCGGGCCCAGTCGACCGGGAGACTACTTCAGCACCAGCCACACAGTGCTTCCACCTCCTCCTGCCACTCAACGCACTCCACAACATCCAGGCATTTCCCAAACGCCTCTGTATGAGCAACCTCACCACGCCGTGGAGTCTCCTTTGCACGCGCTGCTGCCCCATCAGACAAGATCTTCGCTGCTCTCGCATCCACCACCACCTCATATCCAACAACAACAGCAACAACAACAATAACAGCAGCAGCAGCAGCAGCAGCAGCAGCAACAACAACAACAGCCTCAACAACATCCACTTCCGCTCCAGCCTCAGTACCAACCCCAGCTTCAGTACCCTGTGAACGGCTACGCTCCACCTGCTCAGGGTCACATGGCCCCGGCGCCTGCTATGGTGCATCCTCACCAAGTGTACCAGGGCGTTACACCACACATGGTGAATCCGTATGGCTACCACGCCGGTCTCCCACCTTTGGTGCCCACCATGGTTCCACAAAGTTACGGCAAGCCTGCTGGAGGTGCGTACCAGCAAATGCCGCCACAAGGCAGCCAGGGATCGAGCCAGGAGCTCGACCAGAACAATGCATTGGTGAACAAGCGGCGAATCATCAAGAGAAGAACGAGGACAGGCTGCCTCACATGTCGCCGGAGACGCATCAAGTGTGACGAGCGGAAACCACATTGCTACAATTGCGAGAGATCCAAAAAGCTTTGTCTTGGCTACGAGATTGTGCCCGTGCCCACACACAAGGACCCGGAGTACCTTCGCAAAAAGGCGGAGCGGGCAGCGGTCCAGGAGCGGCCTACGCTTCGTGAGCTGGCGGCGGTTTACAACTCCCAATGAAGAGTTGGCTGACTGTCTGTCGATCATTGGACCCTGAGGACCCTCCATATAGATTGTTGCGAGAGATTTGCACTAAGGGAGATCACATACCACAAGGCAACATGGAGTTGCAGGGATCTGCCCTGTTCGGGATGCTAGTTACAAGCGCAGGCGTTTGACTGATACATATAGTAAGGCGAAGACGATATTTCAACCGAACTAATTGAAGCAAATAATTGAGCACATTTGTAGATAGAGTCACAAGCGGTTTTTGTATGGGACCCTTG
>B12097
CTAGCCGAACGAATAGACGAACGAAGCACTCCTGAAACAAAAGAACGTTTGGCCACTCCAGCCGAACCCACTTCTCATTTCAATCAGCCCTTCACCACTTCGCTGCCTTTCTGCCTAGCTCCTTCATGCCCAAGCTTCCTTCGGTGTCTGAGTTGATTGTGGGCGCCCAGCTCTCGTCCCACCTCGACCGCTCTCCTAACCACATGACAGTGAAGCACCTGGACTCGAGCCCCAGACTGGCTCACCCCGTGCTGCCTCACCTGGAAAAAAGCACTTTTGCCTCCTCGGTGCCGCCGCCTCTGGCGCCATCGTTACATCCACCCGTGGCGTTTCCTGCTGTTCCCAACACCCTCCCGCTCCCACGTTCTCGCAATCCCTCGGTATCAAGCACTTACTCCGGGCCCAGTCGACCGGGAGACTACTTCAGCACCAGCCACACAGTGCTTCCACCTCCTCCTGCCACTCAACGCACTCCACAACATCCAGGCATTTCCCAAACGCCTCTGTATGAGCAACCTCACCACGCCGTGGAGTCTCCTTTGCACGCGCTGCTGCCCCATCAGACAAGATCTTCGCTGCTCTCGCATCCACCACCACCTCATATCCAACAACAACAGCAACAACAACAATAACAGCAGCAGCAGCAGCAGCAGCAGCAGCAACAACAACAACAGCCTCAACAACATCCACTTCCGCTCCAGCCTCAGTACCAACCCCAGCTTCAGTACCCTGTGAACGGCTACGCTCCACCTGCTCAGGGTCACATGGCCCCGGCGCCTGCTATGGTGCATCCTCACCAAGTGTACCAGGGCGTTACACCACACATGGTGAATCCGTATGGCTACCACGCCGGTCTCCCACCTTTGGTGCCCACCATGGTTCCACAAAGTTACGGCAAGCCTGCTGGAGGTGCGTACCAGCAAATGCCGCCACAAGGCAGCCAGGGATCGAGCCAGGAGCTCGACCAGAACAATGCATTGGTGAACAAGCGGCGAATCATCAAGAGAAGAACGAGGACAGGCTGCCTCACATGTCGCCGGAGACGCATCAAGTGTGACGAGCGGAAACCACATTGCTACAATTGCGAGAGATCCAAAAAGCTTTGTCTTGGCTACGAGATTGTGCCCGTGCCCACACACAAGGACCCGGAGTACCTTCGCAAAAAGGCGGAGCGGGCAGCGGTCCAGGAGCGGCCTACGCTTCGTGAGCTGGCGGCGGTTTACAACTCCCAATGAAGAGTTGGCTGACTGTCTGTCGATCATTGGACCCTGAGGACCCTCCATATAGATTGTTGCGAGAGATTTGCACTAAGGGAGATCACATACCACAAGGCAACATGGAGTTGCAGGGATCTGCCCTGTTCGGGATGCTAGTTACAAGCGCAGGCGTTTGACTGATACATATAGTAAGGCGAAGACGATATTTCAACCGAACTAATTGAAGCAAATAATTGAGCACATTTGTAGATAGAGTCACAAGCGGTTTTTGTATGGGACCCTTG
>B12098
CTAGCCGAACGAATAGACGAACGAAGCACTCCTGAAACAAAAGAACGTTTGGCCACTCCAGCCGAACCCACTTCTCATTTCAATCAGCCCTTCACCACTTCGCTGCCTTTCTGCCTAGCTCCTTCATGCCCAAGCTTCCTTCGGTGTCTGAGTTGATTGTGGGCGCCCAGCTCTCGTCCCACCTCGACCGCTCTCCTAACCACATGACAGTGAAGCACCTGGACTCGAGCCCCAGACTGGCTCACCCCGTGCTGCCTCACCTGGAAAAAAGCACTTTTGCCTCCTCGGTGCCGCCGCCTCTGGCGCCATCGTTACATCCACCCGTGGCGTTTCCTGCTGTTCCCAACACCCTCCCGCTCCCACGTTCTCGCAATCCCTCGGTATCAAGCACTTACTCCGGGCCCAGTCGACCGGGAGACTACTTCAGCACCAGCCACACAGTGCTTCCACCTCCTCCTGCCACTCAACGCACTCCACAACATCCAGGCATTTCCCAAACGCCTCTGTATGAGCAACCTCACCACGCCGTGGAGTCTCCTTTGCACGCGCTGCTGCCCCATCAGACAAGATCTTCGCTGCTCTCGCATCCACCACCACCTCATATCCAACAACAACAGCAACAACAACAATAACAGCAGCAGCAGCAGCAGCAGCAGCAGCAACAACAACAACAGCCTCAACAACATCCACTTCCGCTCCAGCCTCAGTACCAACCCCAGCTTCAGTACCCTGTGAACGGCTACGCTCCACCTGCTCAGGGTCACATGGCCCCGGCGCCTGCTATGGTGCATCCTCACCAAGTGTACCAGGGCGTTACACCACACATGGTGAATCCGTATGGCTACCACGCCGGTCTCCCACCTTTGGTGCCCACCATGGTTCCACAAAGTTACGGCAAGCCTGCTGGAGGTGCGTACCAGCAAATGCCGCCACAAGGCAGCCAGGGATCGAGCCAGGAGCTCGACCAGAACAATGCATTGGTGAACAAGCGGCGAATCATCAAGAGAAGAACGAGGACAGGCTGCCTCACATGTCGCCGGAGACGCATCAAGTGTGACGAGCGGAAACCACATTGCTACAATTGCGAGAGATCCAAAAAGCTTTGTCTTGGCTACGAGATTGTGCCCGTGCCCACACACAAGGACCCGGAGTACCTTCGCAAAAAGGCGGAGCGGGCAGCGGTCCAGGAGCGGCCTACGCTTCGTGAGCTGGCGGCGGTTTACAACTCCCAATGAAGAGTTGGCTGACTGTCTGTCGATCATTGGACCCTGAGGACCCTCCATATAGATTGTTGCGAGAGATTTGCACTAAGGGAGATCACATACCACAAGGCAACATGGAGTTGCAGGGATCTGCCCTGTTCGGGATGCTAGTTACAAGCGCAGGCGTTTGACTGATACATATAGTAAGGCGAAGACGATATTTCAACCGAACTAATTGAAGCAAATAATTGAGCACATTTGTAGATAGAGTCACAAGCGGTTTTTGTATGGGACCCTTG
>B12099
CTAGCCGAACGAATAGACGAACGAAGCACTCCTGAAACAAAAGAACGTTTGGCCACTCCAGCCGAACCCACTTCTCATTTCAATCAGCCCTTCACCACTTCGCTGCCTTTCTGCCTAGCTCCTTCATGCCCAAGCTTCCTTCGGTGTCTGAGTTGATTGTGGGCGCCCAGCTCTCGTCCCACCTCGACCGCTCTCCTAACCACATGACAGTGAAGCACCTGGACTCGAGCCCCAGACTGGCTCACCCCGTGCTGCCTCACCTGGAAAAAAGCACTTTTGCCTCCTCGGTGCCGCCGCCTCTGGCGCCATCGTTACATCCACCCGTGGCGTTTCCTGCTGTTCCCAACACCCTCCCGCTCCCACGTTCTCGCAATCCCTCGGTATCAAGCACTTACTCCGGGCCCAGTCGACCGGGAGACTACTTCAGCACCAGCCACACAGTGCTTCCACCTCCTCCTGCCACTCAACGCACTCCACAACATCCAGGCATTTCCCAAACGCCTCTGTATGAGCAACCTCACCACGCCGTGGAGTCTCCTTTGCACGCGCTGCTGCCCCATCAGACAAGATCTTCGCTGCTCTCGCATCCACCACCACCTCATATCCAACAACAACAGCAACAACAACAATAACAGCAGCAGCAGCAGCAGCAGCAGCAGCAACAACAACAACAGCCTCAACAACATCCACTTCCGCTCCAGCCTCAGTACCAACCCCAGCTTCAGTACCCTGTGAACGGCTACGCTCCACCTGCTCAGGGTCACATGGCCCCGGCGCCTGCTATGGTGCATCCTCACCAAGTGTACCAGGGCGTTACACCACACATGGTGAATCCGTATGGCTACCACGCCGGTCTCCCACCTTTGGTGCCCACCATGGTTCCACAAAGTTACGGCAAGCCTGCTGGAGGTGCGTACCAGCAAATGCCGCCACAAGGCAGCCAGGGATCGAGCCAGGAGCTCGACCAGAACAATGCATTGGTGAACAAGCGGCGAATCATCAAGAGAAGAACGAGGACAGGCTGCCTCACATGTCGCCGGAGACGCATCAAGTGTGACGAGCGGAAACCACATTGCTACAATTGCGAGAGATCCAAAAAGCTTTGTCTTGGCTACGAGATTGTGCCCGTGCCCACACACAAGGACCCGGAGTACCTTCGCAAAAAGGCGGAGCGGGCAGCGGTCCAGGAGCGGCCTACGCTTCGTGAGCTGGCGGCGGTTTACAACTCCCAATGAAGAGTTGGCTGACTGTCTGTCGATCATTGGACCCTGAGGACCCTCCATATAGATTGTTGCGAGAGATTTGCACTAAGGGAGATCACATACCACAAGGCAACATGGAGTTGCAGGGATCTGCCCTGTTCGGGATGCTAGTTACAAGCGCAGGCGTTTGACTGATACATATAGTAAGGCGAAGACGATATTTCAACCGAACTAATTGAAGCAAATAATTGAGCACATTTGTAGATAGAGTCACAAGCGGTTTTTGTATGGGACCCTTG
>B12100
CTAGCCGAACGAATAGACGAACGAAGCACTCCTGAAACAAAAGAACGTTTGGCCACTCCAGCCGAACCCACTTCTCATTTCAATCAGCCCTTCACCACTTCGCTGCCTTTCTGCCTAGCTCCTTCATGCCCAAGCTTCCTTCGGTGTCTGAGTTGATTGTGGGCGCCCAGCTCTCGTCCCACCTCGACCGCTCTCCTAACCACATGACAGTGAAGCACCTGGACTCGAGCCCCAGACTGGCTCACCCCGTGCTGCCTCACCTGGAAAAAAGCACTTTTGCCTCCTCGGTGCCGCCGCCTCTGGCGCCATCGTTACATCCACCCGTGGCGTTTCCTGCTGTTCCCAACACCCTCCCGCTCCCACGTTCTCGCAATCCCTCGGTATCAAGCACTTACTCCGGGCCCAGTCGACCGGGAGACTACTTCAGCACCAGCCACACAGTGCTTCCACCTCCTCCTGCCACTCAACGCACTCCACAACATCCAGGCATTTCCCAAACGCCTCTGTATGAGCAACCTCACCACGCCGTGGAGTCTCCTTTGCACGCGCTGCTGCCCCATCAGACAAGATCTTCGCTGCTCTCGCATCCACCACCACCTCATATCCAACAACAACAGCAACAACAACAATAACAGCAGCAGCAGCAGCAGCAGCAGCAGCAACAACAACAACAGCCTCAACAACATCCACTTCCGCTCCAGCCTCAGTACCAACCCCAGCTTCAGTACCCTGTGAACGGCTACGCTCCACCTGCTCAGGGTCACATGGCCCCGGCGCCTGCTATGGTGCATCCTCACCAAGTGTACCAGGGCGTTACACCACACATGGTGAATCCGTATGGCTACCACGCCGGTCTCCCACCTTTGGTGCCCACCATGGTTCCACAAAGTTACGGCAAGCCTGCTGGAGGTGCGTACCAGCAAATGCCGCCACAAGGCAGCCAGGGATCGAGCCAGGAGCTCGACCAGAACAATGCATTGGTGAACAAGCGGCGAATCATCAAGAGAAGAACGAGGACAGGCTGCCTCACATGTCGCCGGAGACGCATCAAGTGTGACGAGCGGAAACCACATTGCTACAATTGCGAGAGATCCAAAAAGCTTTGTCTTGGCTACGAGATTGTGCCCGTGCCCACACACAAGGACCCGGAGTACCTTCGCAAAAAGGCGGAGCGGGCAGCGGTCCAGGAGCGGCCTACGCTTCGTGAGCTGGCGGCGGTTTACAACTCCCAATGAAGAGTTGGCTGACTGTCTGTCGATCATTGGACCCTGAGGACCCTCCATATAGATTGTTGCGAGAGATTTGCACTAAGGGAGATCACATACCACAAGGCAACATGGAGTTGCAGGGATCTGCCCTGTTCGGGATGCTAGTTACAAGCGCAGGCGTTTGACTGATACATATAGTAAGGCGAAGACGATATTTCAACCGAACTAATTGAAGCAAATAATTGAGCACATTTGTAGATAGAGTCACAAGCGGTTTTTGTATGGGACCCTTG
>B12101
CTAGCCGAACGAATAGACGAACGAAGCACTCCTGAAACAAAAGAACGTTTGGCCACTCCAGCCGAACCCACTTCTCATTTCAATCAGCCCTTCACCACTTCGCTGCCTTTCTGCCTAGCTCCTTCATGCCCAAGCTTCCTTCGGTGTCTGAGTTGATTGTGGGCGCCCAGCTCTCGTCCCACCTCGACCGCTCTCCTAACCACATGACAGTGAAGCACCTGGACTCGAGCCCCAGACTGGCTCACCCCGTGCTGCCTCACCTGGAAAAAAGCACTTTTGCCTCCTCGGTGCCGCCGCCTCTGGCGCCATCGTTACATCCACCCGTGGCGTTTCCTGCTGTTCCCAACACCCTCCCGCTCCCACGTTCTCGCAATCCCTCGGTATCAAGCACTTACTCCGGGCCCAGTCGACCGGGAGACTACTTCAGCACCAGCCACACAGTGCTTCCACCTCCTCCTGCCACTCAACGCACTCCACAACATCCAGGCATTTCCCAAACGCCTCTGTATGAGCAACCTCACCACGCCGTGGAGTCTCCTTTGCACGCGCTGCTGCCCCATCAGACAAGATCTTCGCTGCTCTCGCATCCACCACCACCTCATATCCAACAACAACAGCAACAACAACAATAACAGCAGCAGCAGCAGCAGCAGCAGCAGCAACAACAACAACAGCCTCAACAACATCCACTTCCGCTCCAGCCTCAGTACCAACCCCAGCTTCAGTACCCTGTGAACGGCTACGCTCCACCTGCTCAGGGTCACATGGCCCCGGCGCCTGCTATGGTGCATCCTCACCAAGTGTACCAGGGCGTTACACCACACATGGTGAATCCGTATGGCTACCACGCCGGTCTCCCACCTTTGGTGCCCACCATGGTTCCACAAAGTTACGGCAAGCCTGCTGGAGGTGCGTACCAGCAAATGCCGCCACAAGGCAGCCAGGGATCGAGCCAGGAGCTCGACCAGAACAATGCATTGGTGAACAAGCGGCGAATCATCAAGAGAAGAACGAGGACAGGCTGCCTCACATGTCGCCGGAGACGCATCAAGTGTGACGAGCGGAAACCACATTGCTACAATTGCGAGAGATCCAAAAAGCTTTGTCTTGGCTACGAGATTGTGCCCGTGCCCACACACAAGGACCCGGAGTACCTTCGCAAAAAGGCGGAGCGGGCAGCGGTCCAGGAGCGGCCTACGCTTCGTGAGCTGGCGGCGGTTTACAACTCCCAATGAAGAGTTGGCTGACTGTCTGTCGATCATTGGACCCTGAGGACCCTCCATATAGATTGTTGCGAGAGATTTGCACTAAGGGAGATCACATACCACAAGGCAACATGGAGTTGCAGGGATCTGCCCTGTTCGGGATGCTAGTTACAAGCGCAGGCGTTTGACTGATACATATAGTAAGGCGAAGACGATATTTCAACCGAACTAATTGAAGCAAATAATTGAGCACATTTGTAGATAGAGTCACAAGCGGTTTTTGTATGGGACCCTTG
>B12102
CTAGCCGAACGAATAGACGAACGAAGCACTCCTGAAACAAAAGAACGTTTGGCCACTCCAGCCGAACCCACTTCTCATTTCAATCAGCCCTTCACCACTTCGCTGCCTTTCTGCCTAGCTCCTTCATGCCCAAGCTTCCTTCGGTGTCTGAGTTGATTGTGGGCGCCCAGCTCTCGTCCCACCTCGACCGCTCTCCTAACCACATGACAGTGAAGCACCTGGACTCGAGCCCCAGACTGGCTCACCCCGTGCTGCCTCACCTGGAAAAAAGCACTTTTGCCTCCTCGGTGCCGCCGCCTCTGGCGCCATCGTTACATCCACCCGTGGCGTTTCCTGCTGTTCCCAACACCCTCCCGCTCCCACGTTCTCGCAATCCCTCGGTATCAAGCACTTACTCCGGGCCCAGTCGACCGGGAGACTACTTCAGCACCAGCCACACAGTGCTTCCACCTCCTCCTGCCACTCAACGCACTCCACAACATCCAGGCATTTCCCAAACGCCTCTGTATGAGCAACCTCACCACGCCGTGGAGTCTCCTTTGCACGCGCTGCTGCCCCATCAGACAAGATCTTCGCTGCTCTCGCATCCACCACCACCTCATATCCAACAACAACAGCAACAACAACAATAACAGCAGCAGCAGCAGCAGCAGCAGCAGCAACAACAACAACAGCCTCAACAACATCCACTTCCGCTCCAGCCTCAGTACCAACCCCAGCTTCAGTACCCTGTGAACGGCTACGCTCCACCTGCTCAGGGTCACATGGCCCCGGCGCCTGCTATGGTGCATCCTCACCAAGTGTACCAGGGCGTTACACCACACATGGTGAATCCGTATGGCTACCACGCCGGTCTCCCACCTTTGGTGCCCACCATGGTTCCACAAAGTTACGGCAAGCCTGCTGGAGGTGCGTACCAGCAAATGCCGCCACAAGGCAGCCAGGGATCGAGCCAGGAGCTCGACCAGAACAATGCATTGGTGAACAAGCGGCGAATCATCAAGAGAAGAACGAGGACAGGCTGCCTCACATGTCGCCGGAGACGCATCAAGTGTGACGAGCGGAAACCACATTGCTACAATTGCGAGAGATCCAAAAAGCTTTGTCTTGGCTACGAGATTGTGCCCGTGCCCACACACAAGGACCCGGAGTACCTTCGCAAAAAGGCGGAGCGGGCAGCGGTCCAGGAGCGGCCTACGCTTCGTGAGCTGGCGGCGGTTTACAACTCCCAATGAAGAGTTGGCTGACTGTCTGTCGATCATTGGACCCTGAGGACCCTCCATATAGATTGTTGCGAGAGATTTGCACTAAGGGAGATCACATACCACAAGGCAACATGGAGTTGCAGGGATCTGCCCTGTTCGGGATGCTAGTTACAAGCGCAGGCGTTTGACTGATACATATAGTAAGGCGAAGACGATATTTCAACCGAACTAATTGAAGCAAATAATTGAGCACATTTGTAGATAGAGTCACAAGCGGTTTTTGTATGGGACCCTTG
>B12103
CTAGCCGAACGAATAGACGAACGAAGCACTCCTGAAACAAAAGAACGTTTGGCCACTCCAGCCGAACCCACTTCTCATTTCAATCAGCCCTTCACCACTTCGCTGCCTTTCTGCCTAGCTCCTTCATGCCCAAGCTTCCTTCGGTGTCTGAGTTGATTGTGGGCGCCCAGCTCTCGTCCCACCTCGACCGCTCTCCTAACCACATGACAGTGAAGCACCTGGACTCGAGCCCCAGACTGGCTCACCCCGTGCTGCCTCACCTGGAAAAAAGCACTTTTGCCTCCTCGGTGCCGCCGCCTCTGGCGCCATCGTTACATCCACCCGTGGCGTTTCCTGCTGTTCCCAACACCCTCCCGCTCCCACGTTCTCGCAATCCCTCGGTATCAAGCACTTACTCCGGGCCCAGTCGACCGGGAGACTACTTCAGCACCAGCCACACAGTGCTTCCACCTCCTCCTGCCACTCAACGCACTCCACAACATCCAGGCATTTCCCAAACGCCTCTGTATGAGCAACCTCACCACGCCGTGGAGTCTCCTTTGCACGCGCTGCTGCCCCATCAGACAAGATCTTCGCTGCTCTCGCATCCACCACCACCTCATATCCAACAACAACAGCAACAACAACAATAACAGCAGCAGCAGCAGCAGCAGCAGCAGCAACAACAACAACAGCCTCAACAACATCCACTTCCGCTCCAGCCTCAGTACCAACCCCAGCTTCAGTACCCTGTGAACGGCTACGCTCCACCTGCTCAGGGTCACATGGCCCCGGCGCCTGCTATGGTGCATCCTCACCAAGTGTACCAGGGCGTTACACCACACATGGTGAATCCGTATGGCTACCACGCCGGTCTCCCACCTTTGGTGCCCACCATGGTTCCACAAAGTTACGGCAAGCCTGCTGGAGGTGCGTACCAGCAAATGCCGCCACAAGGCAGCCAGGGATCGAGCCAGGAGCTCGACCAGAACAATGCATTGGTGAACAAGCGGCGAATCATCAAGAGAAGAACGAGGACAGGCTGCCTCACATGTCGCCGGAGACGCATCAAGTGTGACGAGCGGAAACCACATTGCTACAATTGCGAGAGATCCAAAAAGCTTTGTCTTGGCTACGAGATTGTGCCCGTGCCCACACACAAGGACCCGGAGTACCTTCGCAAAAAGGCGGAGCGGGCAGCGGTCCAGGAGCGGCCTACGCTTCGTGAGCTGGCGGCGGTTTACAACTCCCAATGAAGAGTTGGCTGACTGTCTGTCGATCATTGGACCCTGAGGACCCTCCATATAGATTGTTGCGAGAGATTTGCACTAAGGGAGATCACATACCACAAGGCAACATGGAGTTGCAGGGATCTGCCCTGTTCGGGATGCTAGTTACAAGCGCAGGCGTTTGACTGATACATATAGTAAGGCGAAGACGATATTTCAACCGAACTAATTGAAGCAAATAATTGAGCACATTTGTAGATAGAGTCACAAGCGGTTTTTGTATGGGACCCTTG
>B12104
CTAGCCGAACGAATAGACGAACGAAGCACTCCTGAAACAAAAGAACGTTTGGCCACTCCAGCCGAACCCACTTCTCATTTCAATCAGCCCTTCACCACTTCGCTGCCTTTCTGCCTAGCTCCTTCATGCCCAAGCTTCCTTCGGTGTCTGAGTTGATTGTGGGCGCCCAGCTCTCGTCCCACCTCGACCGCTCTCCTAACCACATGACAGTGAAGCACCTGGACTCGAGCCCCAGACTGGCTCACCCCGTGCTGCCTCACCTGGAAAAAAGCACTTTTGCCTCCTCGGTGCCGCCGCCTCTGGCGCCATCGTTACATCCACCCGTGGCGTTTCCTGCTGTTCCCAACACCCTCCCGCTCCCACGTTCTCGCAATCCCTCGGTATCAAGCACTTACTCCGGGCCCAGTCGACCGGGAGACTACTTCAGCACCAGCCACACAGTGCTTCCACCTCCTCCTGCCACTCAACGCACTCCACAACATCCAGGCATTTCCCAAACGCCTCTGTATGAGCAACCTCACCACGCCGTGGAGTCTCCTTTGCACGCGCTGCTGCCCCATCAGACAAGATCTTCGCTGCTCTCGCATCCACCACCACCTCATATCCAACAACAACAGCAACAACAACAATAA---CAGCAGCAGCAGCAGCAGCAGCAGCAACAACAACAACAGCCTCAACAACATCCACTTCCGCTCCAGCCTCAGTACCAACCCCAGCTTCAGTACCCTGTGAACGGCTACGCTCCACCTGCTCAGGGTCACATGGCCCCGGCGCCTGCTATGGTGCATCCTCACCAAGTGTACCAGGGCGTTACACCACACATGGTGAATCCGTATGGCTACCACGCCGGTCTCCCACCTTTGGTGCCCACCATGGTTCCACAAAGTTACGGCAAGCCTGCTGGAGGTGCGTACCAGCAAATGCCGCCACAAGGCAGCCAGGGATCGAGCCAGGAGCTCGACCAGAACAATGCATTGGTGAACAAGCGGCGAATCATCAAGAGAAGAACGAGGACAGGCTGCCTCACATGTCGCCGGAGACGCATCAAGTGTGACGAGCGGAAACCACATTGCTACAATTGCGAGAGATCCAAAAAGCTTTGTCTTGGCTACGAGATTGTGCCCGTGCCCACACACAAGGACCCGGAGTACCTTCGCAAAAAGGCGGAGCGGGCAGCGGTCCAGGAGCGGCCTACGCTTCGTGAGCTGGCGGCGGTTTACAACTCCCAATGAAGAGTTGGCTGACTGTCTGTCGATCATTGGACCCTGAGGACCCTCCATATAGATTGTTGCGAGAGATTTGCACTAAGGGAGATCACATACCACAAGGCAACATGGAGTTGCAGGGATCTGCCCTGTTCGGGATGCTAGTTACAAGCGCAGGCGTTTGACTGATACATATAGTAAGGCGAAGACGATATTTCAACCGAACTAATTGAAGCAAATAATTGAGCACATTTGTAGATAGAGTCACAAGCGGTTTTTGTATGGGACCCTTG
>B12106
CTAGCCGAACGAATAGACGAACGAAGCACTCCTGAAACAAAAGAACGTTTGGCCACTCCAGCCGAACCCACTTCTCATTTCAATCAGCCCTTCACCACTTCGCTGCCTTTCTGCCTAGCTCCTTCATGCCCAAGCTTCCTTCGGTGTCTGAGTTGATTGTGGGCGCCCAGCTCTCGTCCCACCTCGACCGCTCTCCTAACCACATGACAGTGAAGCACCTGGACTCGAGCCCCAGACTGGCTCACCCCGTGCTGCCTCACCTGGAAAAAAGCACTTTTGCCTCCTCGGTGCCGCCGCCTCTGGCGCCATCGTTACATCCACCCGTGGCGTTTCCTGCTGTTCCCAACACCCTCCCGCTCCCACGTTCTCGCAATCCCTCGGTATCAAGCACTTACTCCGGGCCCAGTCGACCGGGAGACTACTTCAGCACCAGCCACACAGTGCTTCCACCTCCTCCTGCCACTCAACGCACTCCACAACATCCAGGCATTTCCCAAACGCCTCTGTATGAGCAACCTCACCACGCCGTGGAGTCTCCTTTGCACGCGCTGCTGCCCCATCAGACAAGATCTTCGCTGCTCTCGCATCCACCACCACCTCATATCCAACAACAACAGCAACAACAACAATAACAGCAGCAGCAGCAGCAGCAGCAGCAGCAACAACAACAACAGCCTCAACAACATCCACTTCCGCTCCAGCCTCAGTACCAACCCCAGCTTCAGTACCCTGTGAACGGCTACGCTCCACCTGCTCAGGGTCACATGGCCCCGGCGCCTGCTATGGTGCATCCTCACCAAGTGTACCAGGGCGTTACACCACACATGGTGAATCCGTATGGCTACCACGCCGGTCTCCCACCTTTGGTGCCCACCATGGTTCCACAAAGTTACGGCAAGCCTGCTGGAGGTGCGTACCAGCAAATGCCGCCACAAGGCAGCCAGGGATCGAGCCAGGAGCTCGACCAGAACAATGCATTGGTGAACAAGCGGCGAATCATCAAGAGAAGAACGAGGACAGGCTGCCTCACATGTCGCCGGAGACGCATCAAGTGTGACGAGCGGAAACCACATTGCTACAATTGCGAGAGATCCAAAAAGCTTTGTCTTGGCTACGAGATTGTGCCCGTGCCCACACACAAGGACCCGGAGTACCTTCGCAAAAAGGCGGAGCGGGCAGCGGTCCAGGAGCGGCCTACGCTTCGTGAGCTGGCGGCGGTTTACAACTCCCAATGAAGAGTTGGCTGACTGTCTGTCGATCATTGGACCCTGAGGACCCTCCATATAGATTGTTGCGAGAGATTTGCACTAAGGGAGATCACATACCACAAGGCAACATGGAGTTGCAGGGATCTGCCCTGTTCGGGATGCTAGTTACAAGCGCAGGCGTTTGACTGATACATATAGTAAGGCGAAGACGATATTTCAACCGAACTAATTGAAGCAAATAATTGAGCACATTTGTAGATAGAGTCACAAGCGGTTTTTGTATGGGACCCTTG
>B12107
CTAGCCGAACGAATAGACGAACGAAGCACTCCTGAAACAAAAGAACGTTTGGCCACTCCAGCCGAACCCACTTCTCATTTCAATCAGCCCTTCACCACTTCGCTGCCTTTCTGCCTAGCTCCTTCATGCCCAAGCTTCCTTCGGTGTCTGAGTTGATTGTGGGCGCCCAGCTCTCGTCCCACCTCGACCGCTCTCCTAACCACATGACAGTGAAGCACCTGGACTCGAGCCCCAGACTGGCTCACCCCGTGCTGCCTCACCTGGAAAAAAGCACTTTTGCCTCCTCGGTGCCGCCGCCTCTGGCGCCATCGTTACATCCACCCGTGGCGTTTCCTGCTGTTCCCAACACCCTCCCGCTCCCACGTTCTCGCAATCCCTCGGTATCAAGCACTTACTCCGGGCCCAGTCGACCGGGAGACTACTTCAGCACCAGCCACACAGTGCTTCCACCTCCTCCTGCCACTCAACGCACTCCACAACATCCAGGCATTTCCCAAACGCCTCTGTATGAGCAACCTCACCACGCCGTGGAGTCTCCTTTGCACGCGCTGCTGCCCCATCAGACAAGATCTTCGCTGCTCTCGCATCCACCACCACCTCATATCCAACAACAACAGCAACAACAACAATAACAGCAGCAGCAGCAGCAGCAGCAGCAGCAACAACAACAACAGCCTCAACAACATCCACTTCCGCTCCAGCCTCAGTACCAACCCCAGCTTCAGTACCCTGTGAACGGCTACGCTCCACCTGCTCAGGGTCACATGGCCCCGGCGCCTGCTATGGTGCATCCTCACCAAGTGTACCAGGGCGTTACACCACACATGGTGAATCCGTATGGCTACCACGCCGGTCTCCCACCTTTGGTGCCCACCATGGTTCCACAAAGTTACGGCAAGCCTGCTGGAGGTGCGTACCAGCAAATGCCGCCACAAGGCAGCCAGGGATCGAGCCAGGAGCTCGACCAGAACAATGCATTGGTGAACAAGCGGCGAATCATCAAGAGAAGAACGAGGACAGGCTGCCTCACATGTCGCCGGAGACGCATCAAGTGTGACGAGCGGAAACCACATTGCTACAATTGCGAGAGATCCAAAAAGCTTTGTCTTGGCTACGAGATTGTGCCCGTGCCCACACACAAGGACCCGGAGTACCTTCGCAAAAAGGCGGAGCGGGCAGCGGTCCAGGAGCGGCCTACGCTTCGTGAGCTGGCGGCGGTTTACAACTCCCAATGAAGAGTTGGCTGACTGTCTGTCGATCATTGGACCCTGAGGACCCTCCATATAGATTGTTGCGAGAGATTTGCACTAAGGGAGATCACATACCACAAGGCAACATGGAGTTGCAGGGATCTGCCCTGTTCGGGATGCTAGTTACAAGCGCAGGCGTTTGACTGATACATATAGTAAGGCGAAGACGATATTTCAACCGAACTAATTGAAGCAAATAATTGAGCACATTTGTAGATAGAGTCACAAGCGGTTTTTGTATGGGACCCTTG
>B12114
CTAGCCGAACGAATAGACGAACGAAGCACTCCTGAAACAAAAGAACGTTTGGCCACTCCAGCCGAACCCACTTCTCATTTCAATCAGCCCTTCACCACTTCGCTGCCTTTCTGCCTAGCTCCTTCATGCCCAAGCTTCCTTCGGTGTCTGAGTTGATTGTGGGCGCCCAGCTCTCGTCCCACCTCGACCGCTCTCCTAACCACATGACAGTGAAGCACCTGGACTCGAGCCCCAGACTGGCTCACCCCGTGCTGCCTCACCTGGAAAAAAGCACTTTTGCCTCCTCGGTGCCGCCGCCTCTGGCGCCATCGTTACATCCACCCGTGGCGTTTCCTGCTGTTCCCAACACCCTCCCGCTCCCACGTTCTCGCAATCCCTCGGTATCAAGCACTTACTCCGGGCCCAGTCGACCGGGAGACTACTTCAGCACCAGCCACACAGTGCTTCCACCTCCTCCTGCCACTCAACGCACTCCACAACATCCAGGCATTTCCCAAACGCCTCTGTATGAGCAACCTCACCACGCCGTGGAGTCTCCTTTGCACGCGCTGCTGCCCCATCAGACAAGATCTTCGCTGCTCTCGCATCCACCACCACCTCATATCCAACAACAACAGCAACAACAACAACAACAGCAGCAGCAGCAGCAGCAGCAGCAGCAACAACAACAACAGCCTCAACAACATCCACTTCCGCTCCAGCCTCAGTACCAACCCCAGCTTCAGTACCCTGTGAACGGCTACGCTCCACCTGCTCAGGGTCACATGGCCCCGGCGCCTGCTATGGTGCATCCTCACCAAGTGTACCAGGGCGTTACACCACACATGGTGAATCCGTATGGCTACCACGCCGGTCTCCCACCTTTGGTGCCCACCATGGTTCCACAAAGTTACGGCAAGCCTGCTGGAGGTGCGTACCAGCAAATGCCGCCACAAGGCAGCCAGGGATCGAGCCAGGAGCTCGACCAGAACAATGCATTGGTGAACAAGCGGCGAATCATCAAGAGAAGAACGAGGACAGGCTGCCTCACATGTCGCCGGAGACGCATCAAGTGTGACGAGCGGAAACCACATTGCTACAATTGCGAGAGATCCAAAAAGCTTTGTCTTGGCTACGAGATTGTGCCCGTGCCCACACACAAGGACCCGGAGTACCTTCGCAAAAAGGCGGAGCGGGCAGCGGTCCAGGAGCGGCCTACGCTTCGTGAGCTGGCGGCGGTTTACAACTCCCAATGAAGAGTTGGCTGACTGTCTGTCGATCATTGGACCCTGAGGACCCTCCATATAGATTGTTGCGAGAGATTTGCACTAAGGGAGATCACATACCACAAGGCAACATGGAGTTGCAGGGATCTGCCCTGTTCGGGATGCTAGTTACAAGCGCAGGCGTTTGACTGATACATATAGTAAGGCGAAGACGATATTTCAACCGAACTAATTGAAGCAAATAATTGAGCACATTTGTAGATAGAGTCACAAGCGGTTTTTGTATGGGACCCTTG
>B12116
CTAGCCGAACGAATAGACGAACGAAGCACTCCTGAAACAAAAGAACGTTTGGCCACTCCAGCCGAACCCACTTCTCATTTCAATCAGCCCTTCACCACTTCGCTGCCTTTCTGCCTAGCTCCTTCATGCCCAAGCTTCCTTCGGTGTCTGAGTTGATTGTGGGCGCCCAGCTCTCGTCCCACCTCGACCGCTCTCCTAACCACATGACAGTGAAGCACCTGGACTCGAGCCCCAGACTGGCTCACCCCGTGCTGCCTCACCTGGAAAAAAGCACTTTTGCCTCCTCGGTGCCGCCGCCTCTGGCGCCATCGTTACATCCACCCGTGGCGTTTCCTGCTGTTCCCAACACCCTCCCGCTCCCACGTTCTCGCAATCCCTCGGTATCAAGCACTTACTCCGGGCCCAGTCGACCGGGAGACTACTTCAGCACCAGCCACACAGTGCTTCCACCTCCTCCTGCCACTCAACGCACTCCACAACATCCAGGCATTTCCCAAACGCCTCTGTATGAGCAACCTCACCACGCCGTGGAGTCTCCTTTGCACGCGCTGCTGCCCCATCAGACAAGATCTTCGCTGCTCTCGCATCCACCACCACCTCATATCCAACAACAACAGCAACAACAACAACAACAGCAGCAGCAGCAGCAGCAGCAGCAGCAACAACAACAACAGCCTCAACAACATCCACTTCCGCTCCAGCCTCAGTACCAACCCCAGCTTCAGTACCCTGTGAACGGCTACGCTCCACCTGCTCAGGGTCACATGGCCCCGGCGCCTGCTATGGTGCATCCTCACCAAGTGTACCAGGGCGTTACACCACACATGGTGAATCCGTATGGCTACCACGCCGGTCTCCCACCTTTGGTGCCCACCATGGTTCCACAAAGTTACGGCAAGCCTGCTGGAGGTGCGTACCAGCAAATGCCGCCACAAGGCAGCCAGGGATCGAGCCAGGAGCTCGACCAGAACAATGCATTGGTGAACAAGCGGCGAATCATCAAGAGAAGAACGAGGACAGGCTGCCTCACATGTCGCCGGAGACGCATCAAGTGTGACGAGCGGAAACCACATTGCTACAATTGCGAGAGATCCAAAAAGCTTTGTCTTGGCTACGAGATTGTGCCCGTGCCCACACACAAGGACCCGGAGTACCTTCGCAAAAAGGCGGAGCGGGCAGCGGTCCAGGAGCGGCCTACGCTTCGTGAGCTGGCGGCGGTTTACAACTCCCAATGAAGAGTTGGCTGACTGTCTGTCGATCATTGGACCCTGAGGACCCTCCATATAGATTGTTGCGAGAGATTTGCACTAAGGGAGATCACATACCACAAGGCAACATGGAGTTGCAGGGATCTGCCCTGTTCGGGATGCTAGTTACAAGCGCAGGCGTTTGACTGATACATATAGTAAGGCGAAGACGATATTTCAACCGAACTAATTGAAGCAAATAATTGAGCACATTTGTAGATAGAGTCACAAGCGGTTTTTGTATGGGACCCTTG
>B12118
CTAGCCGAACGAATAGACGAACGAAGCACTCCTGAAACAAAAGAACGTTTGGCCACTCCAGCCGAACCCACTTCTCATTTCAATCAGCCCTTCACCACTTCGCTGCCTTTCTGCCTAGCTCCTTCATGCCCAAGCTTCCTTCGGTGTCTGAGTTGATTGTGGGCGCCCAGCTCTCGTCCCACCTCGACCGCTCTCCTAACCACATGACAGTGAAGCACCTGGACTCGAGCCCCAGACTGGCTCACCCCGTGCTGCCTCACCTGGAAAAAAGCACTTTTGCCTCCTCGGTGCCGCCGCCTCTGGCGCCATCGTTACATCCACCCGTGGCGTTTCCTGCTGTTCCCAACACCCTCCCGCTCCCACGTTCTCGCAATCCCTCGGTATCAAGCACTTACTCCGGGCCCAGTCGACCGGGAGACTACTTCAGCACCAGCCACACAGTGCTTCCACCTCCTCCTGCCACTCAACGCACTCCACAACATCCAGGCATTTCCCAAACGCCTCTGTATGAGCAACCTCACCACGCCGTGGAGTCTCCTTTGCACGCGCTGCTGCCCCATCAGACAAGATCTTCGCTGCTCTCGCATCCACCACCACCTCATATCCAACAACAACAGCAACAACAACAACAACAGCAGCAGCAGCAGCAGCAGCAGCAGCAACAACAACAACAGCCTCAACAACATCCACTTCCGCTCCAGCCTCAGTACCAACCCCAGCTTCAGTACCCTGTGAACGGCTACGCTCCACCTGCTCAGGGTCACATGGCCCCGGCGCCTGCTATGGTGCATCCTCACCAAGTGTACCAGGGCGTTACACCACACATGGTGAATCCGTATGGCTACCACGCCGGTCTCCCACCTTTGGTGCCCACCATGGTTCCACAAAGTTACGGCAAGCCTGCTGGAGGTGCGTACCAGCAAATGCCGCCACAAGGCAGCCAGGGATCGAGCCAGGAGCTCGACCAGAACAATGCATTGGTGAACAAGCGGCGAATCATCAAGAGAAGAACGAGGACAGGCTGCCTCACATGTCGCCGGAGACGCATCAAGTGTGACGAGCGGAAACCACATTGCTACAATTGCGAGAGATCCAAAAAGCTTTGTCTTGGCTACGAGATTGTGCCCGTGCCCACACACAAGGACCCGGAGTACCTTCGCAAAAAGGCGGAGCGGGCAGCGGTCCAGGAGCGGCCTACGCTTCGTGAGCTGGCGGCGGTTTACAACTCCCAATGAAGAGTTGGCTGACTGTCTGTCGATCATTGGACCCTGAGGACCCTCCATATAGATTGTTGCGAGAGATTTGCACTAAGGGAGATCACATACCACAAGGCAACATGGAGTTGCAGGGATCTGCCCTGTTCGGGATGCTAGTTACAAGCGCAGGCGTTTGACTGATACATATAGTAAGGCGAAGACGATATTTCAACCGAACTAATTGAAGCAAATAATTGAGCACATTTGTAGATAGAGTCACAAGCGGTTTTTGTATGGGACCCTTG
>B12119
CTAGCCGAACGAATAGACGAACGAAGCACTCCTGAAACAAAAGAACGTTTGGCCACTCCAGCCGAACCCACTTCTCATTTCAATCAGCCCTTCACCACTTCGCTGCCTTTCTGCCTAGCTCCTTCATGCCCAAGCTTCCTTCGGTGTCTGAGTTGATTGTGGGCGCCCAGCTCTCGTCCCACCTCGACCGCTCTCCTAACCACATGACAGTGAAGCACCTGGACTCGAGCCCCAGACTGGCTCACCCCGTGCTGCCTCACCTGGAAAAAAGCACTTTTGCCTCCTCGGTGCCGCCGCCTCTGGCGCCATCGTTACATCCACCCGTGGCGTTTCCTGCTGTTCCCAACACCCTCCCGCTCCCACGTTCTCGCAATCCCTCGGTATCAAGCACTTACTCCGGGCCCAGTCGACCGGGAGACTACTTCAGCACCAGCCACACAGTGCTTCCACCTCCTCCTGCCACTCAACGCACTCCACAACATCCAGGCATTTCCCAAACGCCTCTGTATGAGCAACCTCACCACGCCGTGGAGTCTCCTTTGCACGCGCTGCTGCCCCATCAGACAAGATCTTCGCTGCTCTCGCATCCACCACCACCTCATATCCAACAACAACAGCAACAACAACAACAACAGCAGCAGCAGCAGCAGCAGCAGCAGCAACAACAACAACAGCCTCAACAACATCCACTTCCGCTCCAGCCTCAGTACCAACCCCAGCTTCAGTACCCTGTGAACGGCTACGCTCCACCTGCTCAGGGTCACATGGCCCCGGCGCCTGCTATGGTGCATCCTCACCAAGTGTACCAGGGCGTTACACCACACATGGTGAATCCGTATGGCTACCACGCCGGTCTCCCACCTTTGGTGCCCACCATGGTTCCACAAAGTTACGGCAAGCCTGCTGGAGGTGCGTACCAGCAAATGCCGCCACAAGGCAGCCAGGGATCGAGCCAGGAGCTCGACCAGAACAATGCATTGGTGAACAAGCGGCGAATCATCAAGAGAAGAACGAGGACAGGCTGCCTCACATGTCGCCGGAGACGCATCAAGTGTGACGAGCGGAAACCACATTGCTACAATTGCGAGAGATCCAAAAAGCTTTGTCTTGGCTACGAGATTGTGCCCGTGCCCACACACAAGGACCCGGAGTACCTTCGCAAAAAGGCGGAGCGGGCAGCGGTCCAGGAGCGGCCTACGCTTCGTGAGCTGGCGGCGGTTTACAACTCCCAATGAAGAGTTGGCTGACTGTCTGTCGATCATTGGACCCTGAGGACCCTCCATATAGATTGTTGCGAGAGATTTGCACTAAGGGAGATCACATACCACAAGGCAACATGGAGTTGCAGGGATCTGCCCTGTTCGGGATGCTAGTTACAAGCGCAGGCGTTTGACTGATACATATAGTAAGGCGAAGACGATATTTCAACCGAACTAATTGAAGCAAATAATTGAGCACATTTGTAGATAGAGTCACAAGCGGTTTTTGTATGGGACCCTTG
>B12120
CTAGCCGAACGAATAGACGAACGAAGCACTCCTGAAACAAAAGAACGTTTGGCCACTCCAGCCGAACCCACTTCTCATTTCAATCAGCCCTTCACCACTTCGCTGCCTTTCTGCCTAGCTCCTTCATGCCCAAGCTTCCTTCGGTGTCTGAGTTGATTGTGGGCGCCCAGCTCTCGTCCCACCTCGACCGCTCTCCTAACCACATGACAGTGAAGCACCTGGACTCGAGCCCCAGACTGGCTCACCCCGTGCTGCCTCACCTGGAAAAAAGCACTTTTGCCTCCTCGGTGCCGCCGCCTCTGGCGCCATCGTTACATCCACCCGTGGCGTTTCCTGCTGTTCCCAACACCCTCCCGCTCCCACGTTCTCGCAATCCCTCGGTATCAAGCACTTACTCCGGGCCCAGTCGACCGGGAGACTACTTCAGCACCAGCCACACAGTGCTTCCACCTCCTCCTGCCACTCAACGCACTCCACAACATCCAGGCATTTCCCAAACGCCTCTGTATGAGCAACCTCACCACGCCGTGGAGTCTCCTTTGCACGCGCTGCTGCCCCATCAGACAAGATCTTCGCTGCTCTCGCATCCACCACCACCTCATATCCAACAACAACAGCAACAACAACAACAACAGCAGCAGCAGCAGCAGCAGCAGCAGCAACAACAACAACAGCCTCAACAACATCCACTTCCGCTCCAGCCTCAGTACCAACCCCAGCTTCAGTACCCTGTGAACGGCTACGCTCCACCTGCTCAGGGTCACATGGCCCCGGCGCCTGCTATGGTGCATCCTCACCAAGTGTACCAGGGCGTTACACCACACATGGTGAATCCGTATGGCTACCACGCCGGTCTCCCACCTTTGGTGCCCACCATGGTTCCACAAAGTTACGGCAAGCCTGCTGGAGGTGCGTACCAGCAAATGCCGCCACAAGGCAGCCAGGGATCGAGCCAGGAGCTCGACCAGAACAATGCATTGGTGAACAAGCGGCGAATCATCAAGAGAAGAACGAGGACAGGCTGCCTCACATGTCGCCGGAGACGCATCAAGTGTGACGAGCGGAAACCACATTGCTACAATTGCGAGAGATCCAAAAAGCTTTGTCTTGGCTACGAGATTGTGCCCGTGCCCACACACAAGGACCCGGAGTACCTTCGCAAAAAGGCGGAGCGGGCAGCGGTCCAGGAGCGGCCTACGCTTCGTGAGCTGGCGGCGGTTTACAACTCCCAATGAAGAGTTGGCTGACTGTCTGTCGATCATTGGACCCTGAGGACCCTCCATATAGATTGTTGCGAGAGATTTGCACTAAGGGAGATCACATACCACAAGGCAACATGGAGTTGCAGGGATCTGCCCTGTTCGGGATGCTAGTTACAAGCGCAGGCGTTTGACTGATACATATAGTAAGGCGAAGACGATATTTCAACCGAACTAATTGAAGCAAATAATTGAGCACATTTGTAGATAGAGTCACAAGCGGTTTTTGTATGGGACCCTTG
>B12121
CTAGCCGAACGAATAGACGAACGAAGCACTCCTGAAACAAAAGAACGTTTGGCCACTCCAGCCGAACCCACTTCTCATTTCAATCAGCCCTTCACCACTTCGCTGCCTTTCTGCCTAGCTCCTTCATGCCCAAGCTTCCTTCGGTGTCTGAGTTGATTGTGGGCGCCCAGCTCTCGTCCCACCTCGACCGCTCTCCTAACCACATGACAGTGAAGCACCTGGACTCGAGCCCCAGACTGGCTCACCCCGTGCTGCCTCACCTGGAAAAAAGCACTTTTGCCTCCTCGGTGCCGCCGCCTCTGGCGCCATCGTTACATCCACCCGTGGCGTTTCCTGCTGTTCCCAACACCCTCCCGCTCCCACGTTCTCGCAATCCCTCGGTATCAAGCACTTACTCCGGGCCCAGTCGACCGGGAGACTACTTCAGCACCAGCCACACAGTGCTTCCACCTCCTCCTGCCACTCAACGCACTCCACAACATCCAGGCATTTCCCAAACGCCTCTGTATGAGCAACCTCACCACGCCGTGGAGTCTCCTTTGCACGCGCTGCTGCCCCATCAGACAAGATCTTCGCTGCTCTCGCATCCACCACCACCTCATATCCAACAACAACAGCAACAACAACAACAACAGCAGCAGCAGCAGCAGCAGCAGCAGCAACAACAACAACAGCCTCAACAACATCCACTTCCGCTCCAGCCTCAGTACCAACCCCAGCTTCAGTACCCTGTGAACGGCTACGCTCCACCTGCTCAGGGTCACATGGCCCCGGCGCCTGCTATGGTGCATCCTCACCAAGTGTACCAGGGCGTTACACCACACATGGTGAATCCGTATGGCTACCACGCCGGTCTCCCACCTTTGGTGCCCACCATGGTTCCACAAAGTTACGGCAAGCCTGCTGGAGGTGCGTACCAGCAAATGCCGCCACAAGGCAGCCAGGGATCGAGCCAGGAGCTCGACCAGAACAATGCATTGGTGAACAAGCGGCGAATCATCAAGAGAAGAACGAGGACAGGCTGCCTCACATGTCGCCGGAGACGCATCAAGTGTGACGAGCGGAAACCACATTGCTACAATTGCGAGAGATCCAAAAAGCTTTGTCTTGGCTACGAGATTGTGCCCGTGCCCACACACAAGGACCCGGAGTACCTTCGCAAAAAGGCGGAGCGGGCAGCGGTCCAGGAGCGGCCTACGCTTCGTGAGCTGGCGGCGGTTTACAACTCCCAATGAAGAGTTGGCTGACTGTCTGTCGATCATTGGACCCTGAGGACCCTCCATATAGATTGTTGCGAGAGATTTGCACTAAGGGAGATCACATACCACAAGGCAACATGGAGTTGCAGGGATCTGCCCTGTTCGGGATGCTAGTTACAAGCGCAGGCGTTTGACTGATACATATAGTAAGGCGAAGACGATATTTCAACCGAACTAATTGAAGCAAATAATTGAGCACATTTGTAGATAGAGTCACAAGCGGTTTTTGTATGGGACCCTTG
>B12122
CTAGCCGAACGAATAGACGAACGAAGCACTCCTGAAACAAAAGAACGTTTGGCCACTCCAGCCGAACCCACTTCTCATTTCAATCAGCCCTTCACCACTTCGCTGCCTTTCTGCCTAGCTCCTTCATGCCCAAGCTTCCTTCGGTGTCTGAGTTGATTGTGGGCGCCCAGCTCTCGTCCCACCTCGACCGCTCTCCTAACCACATGACAGTGAAGCACCTGGACTCGAGCCCCAGACTGGCTCACCCCGTGCTGCCTCACCTGGAAAAAAGCACTTTTGCCTCCTCGGTGCCGCCGCCTCTGGCGCCATCGTTACATCCACCCGTGGCGTTTCCTGCTGTTCCCAACACCCTCCCGCTCCCACGTTCTCGCAATCCCTCGGTATCAAGCACTTACTCCGGGCCCAGTCGACCGGGAGACTACTTCAGCACCAGCCACACAGTGCTTCCACCTCCTCCTGCCACTCAACGCACTCCACAACATCCAGGCATTTCCCAAACGCCTCTGTATGAGCAACCTCACCACGCCGTGGAGTCTCCTTTGCACGCGCTGCTGCCCCATCAGACAAGATCTTCGCTGCTCTCGCATCCACCACCACCTCATATCCAACAACAACAGCAACAACAACAACAACAGCAGCAGCAGCAGCAGCAGCAGCAGCAACAACAACAACAGCCTCAACAACATCCACTTCCGCTCCAGCCTCAGTACCAACCCCAGCTTCAGTACCCTGTGAACGGCTACGCTCCACCTGCTCAGGGTCACATGGCCCCGGCGCCTGCTATGGTGCATCCTCACCAAGTGTACCAGGGCGTTACACCACACATGGTGAATCCGTATGGCTACCACGCCGGTCTCCCACCTTTGGTGCCCACCATGGTTCCACAAAGTTACGGCAAGCCTGCTGGAGGTGCGTACCAGCAAATGCCGCCACAAGGCAGCCAGGGATCGAGCCAGGAGCTCGACCAGAACAATGCATTGGTGAACAAGCGGCGAATCATCAAGAGAAGAACGAGGACAGGCTGCCTCACATGTCGCCGGAGACGCATCAAGTGTGACGAGCGGAAACCACATTGCTACAATTGCGAGAGATCCAAAAAGCTTTGTCTTGGCTACGAGATTGTGCCCGTGCCCACACACAAGGACCCGGAGTACCTTCGCAAAAAGGCGGAGCGGGCAGCGGTCCAGGAGCGGCCTACGCTTCGTGAGCTGGCGGCGGTTTACAACTCCCAATGAAGAGTTGGCTGACTGTCTGTCGATCATTGGACCCTGAGGACCCTCCATATAGATTGTTGCGAGAGATTTGCACTAAGGGAGATCACATACCACAAGGCAACATGGAGTTGCAGGGATCTGCCCTGTTCGGGATGCTAGTTACAAGCGCAGGCGTTTGACTGATACATATAGTAAGGCGAAGACGATATTTCAACCGAACTAATTGAAGCAAATAATTGAGCACATTTGTAGATAGAGTCACAAGCGGTTTTTGTATGGGACCCTTG
>B12123
CTAGCCGAACGAATAGACGAACGAAGCACTCCTGAAACAAAAGAACGTTTGGCCACTCCAGCCGAACCCACTTCTCATTTCAATCAGCCCTTCACCACTTCGCTGCCTTTCTGCCTAGCTCCTTCATGCCCAAGCTTCCTTCGGTGTCTGAGTTGATTGTGGGCGCCCAGCTCTCGTCCCACCTCGACCGCTCTCCTAACCACATGACAGTGAAGCACCTGGACTCGAGCCCCAGACTGGCTCACCCCGTGCTGCCTCACCTGGAAAAAAGCACTTTTGCCTCCTCGGTGCCGCCGCCTCTGGCGCCATCGTTACATCCACCCGTGGCGTTTCCTGCTGTTCCCAACACCCTCCCGCTCCCACGTTCTCGCAATCCCTCGGTATCAAGCACTTACTCCGGGCCCAGTCGACCGGGAGACTACTTCAGCACCAGCCACACAGTGCTTCCACCTCCTCCTGCCACTCAACGCACTCCACAACATCCAGGCATTTCCCAAACGCCTCTGTATGAGCAACCTCACCACGCCGTGGAGTCTCCTTTGCACGCGCTGCTGCCCCATCAGACAAGATCTTCGCTGCTCTCGCATCCACCACCACCTCATATCCAACAACAACAGCAACAACAACAACAACAGCAGCAGCAGCAGCAGCAGCAGCAGCAACAACAACAACAGCCTCAACAACATCCACTTCCGCTCCAGCCTCAGTACCAACCCCAGCTTCAGTACCCTGTGAACGGCTACGCTCCACCTGCTCAGGGTCACATGGCCCCGGCGCCTGCTATGGTGCATCCTCACCAAGTGTACCAGGGCGTTACACCACACATGGTGAATCCGTATGGCTACCACGCCGGTCTCCCACCTTTGGTGCCCACCATGGTTCCACAAAGTTACGGCAAGCCTGCTGGAGGTGCGTACCAGCAAATGCCGCCACAAGGCAGCCAGGGATCGAGCCAGGAGCTCGACCAGAACAATGCATTGGTGAACAAGCGGCGAATCATCAAGAGAAGAACGAGGACAGGCTGCCTCACATGTCGCCGGAGACGCATCAAGTGTGACGAGCGGAAACCACATTGCTACAATTGCGAGAGATCCAAAAAGCTTTGTCTTGGCTACGAGATTGTGCCCGTGCCCACACACAAGGACCCGGAGTACCTTCGCAAAAAGGCGGAGCGGGCAGCGGTCCAGGAGCGGCCTACGCTTCGTGAGCTGGCGGCGGTTTACAACTCCCAATGAAGAGTTGGCTGACTGTCTGTCGATCATTGGACCCTGAGGACCCTCCATATAGATTGTTGCGAGAGATTTGCACTAAGGGAGATCACATACCACAAGGCAACATGGAGTTGCAGGGATCTGCCCTGTTCGGGATGCTAGTTACAAGCGCAGGCGTTTGACTGATACATATAGTAAGGCGAAGACGATATTTCAACCGAACTAATTGAAGCAAATAATTGAGCACATTTGTAGATAGAGTCACAAGCGGTTTTTGTATGGGACCCTTG
>B12124
CTAGCCGAACGAATAGACGAACGAAGCACTCCTGAAACAAAAGAACGTTTGGCCACTCCAGCCGAACCCACTTCTCATTTCAATCAGCCCTTCACCACTTCGCTGCCTTTCTGCCTAGCTCCTTCATGCCCAAGCTTCCTTCGGTGTCTGAGTTGATTGTGGGCGCCCAGCTCTCGTCCCACCTCGACCGCTCTCCTAACCACATGACAGTGAAGCACCTGGACTCGAGCCCCAGACTGGCTCACCCCGTGCTGCCTCACCTGGAAAAAAGCACTTTTGCCTCCTCGGTGCCGCCGCCTCTGGCGCCATCGTTACATCCACCCGTGGCGTTTCCTGCTGTTCCCAACACCCTCCCGCTCCCACGTTCTCGCAATCCCTCGGTATCAAGCACTTACTCCGGGCCCAGTCGACCGGGAGACTACTTCAGCACCAGCCACACAGTGCTTCCACCTCCTCCTGCCACTCAACGCACTCCACAACATCCAGGCATTTCCCAAACGCCTCTGTATGAGCAACCTCACCACGCCGTGGAGTCTCCTTTGCACGCGCTGCTGCCCCATCAGACAAGATCTTCGCTGCTCTCGCATCCACCACCACCTCATATCCAACAACAACAGCAACAACAACAACAACAGCAGCAGCAGCAGCAGCAGCAGCAGCAACAACAACAACAGCCTCAACAACATCCACTTCCGCTCCAGCCTCAGTACCAACCCCAGCTTCAGTACCCTGTGAACGGCTACGCTCCACCTGCTCAGGGTCACATGGCCCCGGCGCCTGCTATGGTGCATCCTCACCAAGTGTACCAGGGCGTTACACCACACATGGTGAATCCGTATGGCTACCACGCCGGTCTCCCACCTTTGGTGCCCACCATGGTTCCACAAAGTTACGGCAAGCCTGCTGGAGGTGCGTACCAGCAAATGCCGCCACAAGGCAGCCAGGGATCGAGCCAGGAGCTCGACCAGAACAATGCATTGGTGAACAAGCGGCGAATCATCAAGAGAAGAACGAGGACAGGCTGCCTCACATGTCGCCGGAGACGCATCAAGTGTGACGAGCGGAAACCACATTGCTACAATTGCGAGAGATCCAAAAAGCTTTGTCTTGGCTACGAGATTGTGCCCGTGCCCACACACAAGGACCCGGAGTACCTTCGCAAAAAGGCGGAGCGGGCAGCGGTCCAGGAGCGGCCTACGCTTCGTGAGCTGGCGGCGGTTTACAACTCCCAATGAAGAGTTGGCTGACTGTCTGTCGATCATTGGACCCTGAGGACCCTCCATATAGATTGTTGCGAGAGATTTGCACTAAGGGAGATCACATACCACAAGGCAACATGGAGTTGCAGGGATCTGCCCTGTTCGGGATGCTAGTTACAAGCGCAGGCGTTTGACTGATACATATAGTAAGGCGAAGACGATATTTCAACCGAACTAATTGAAGCAAATAATTGAGCACATTTGTAGATAGAGTCACAAGCGGTTTTTGTATGGGACCCTTG
>B12125
CTAGCCGAACGAATAGACGAACGAAGCACTCCTGAAACAAAAGAACGTTTGGCCACTCCAGCCGAACCCACTTCTCATTTCAATCAGCCCTTCACCACTTCGCTGCCTTTCTGCCTAGCTCCTTCATGCCCAAGCTTCCTTCGGTGTCTGAGTTGATTGTGGGCGCCCAGCTCTCGTCCCACCTCGACCGCTCTCCTAACCACATGACAGTGAAGCACCTGGACTCGAGCCCCAGACTGGCTCACCCCGTGCTGCCTCACCTGGAAAAAAGCACTTTTGCCTCCTCGGTGCCGCCGCCTCTGGCGCCATCGTTACATCCACCCGTGGCGTTTCCTGCTGTTCCCAACACCCTCCCGCTCCCACGTTCTCGCAATCCCTCGGTATCAAGCACTTACTCCGGGCCCAGTCGACCGGGAGACTACTTCAGCACCAGCCACACAGTGCTTCCACCTCCTCCTGCCACTCAACGCACTCCACAACATCCAGGCATTTCCCAAACGCCTCTGTATGAGCAACCTCACCACGCCGTGGAGTCTCCTTTGCACGCGCTGCTGCCCCATCAGACAAGATCTTCGCTGCTCTCGCATCCACCACCACCTCATATCCAACAACAACAGCAACAACAACAACAACAGCAGCAGCAGCAGCAGCAGCAGCAGCAACAACAACAACAGCCTCAACAACATCCACTTCCGCTCCAGCCTCAGTACCAACCCCAGCTTCAGTACCCTGTGAACGGCTACGCTCCACCTGCTCAGGGTCACATGGCCCCGGCGCCTGCTATGGTGCATCCTCACCAAGTGTACCAGGGCGTTACACCACACATGGTGAATCCGTATGGCTACCACGCCGGTCTCCCACCTTTGGTGCCCACCATGGTTCCACAAAGTTACGGCAAGCCTGCTGGAGGTGCGTACCAGCAAATGCCGCCACAAGGCAGCCAGGGATCGAGCCAGGAGCTCGACCAGAACAATGCATTGGTGAACAAGCGGCGAATCATCAAGAGAAGAACGAGGACAGGCTGCCTCACATGTCGCCGGAGACGCATCAAGTGTGACGAGCGGAAACCACATTGCTACAATTGCGAGAGATCCAAAAAGCTTTGTCTTGGCTACGAGATTGTGCCCGTGCCCACACACAAGGACCCGGAGTACCTTCGCAAAAAGGCGGAGCGGGCAGCGGTCCAGGAGCGGCCTACGCTTCGTGAGCTGGCGGCGGTTTACAACTCCCAATGAAGAGTTGGCTGACTGTCTGTCGATCATTGGACCCTGAGGACCCTCCATATAGATTGTTGCGAGAGATTTGCACTAAGGGAGATCACATACCACAAGGCAACATGGAGTTGCAGGGATCTGCCCTGTTCGGGATGCTAGTTACAAGCGCAGGCGTTTGACTGATACATATAGTAAGGCGAAGACGATATTTCAACCGAACTAATTGAAGCAAATAATTGAGCACATTTGTAGATAGAGTCACAAGCGGTTTTTGTATGGGACCCTTG
>B12130
CTAGCCGAACGAATAGACGAACGAAGCACTCCTGAAACAAAAGAACGTTTGGCCACTCCAGCCGAACCCACTTCTCATTTCAATCAGCCCTTCACCACTTCGCTGCCTTTCTGCCTAGCTCCTTCATGCCCAAGCTTCCTTCGGTGTCTGAGTTGATTGTGGGCGCCCAGCTCTCGTCCCACCTCGACCGCTCTCCTAACCACATGACAGTGAAGCACCTGGACTCGAGCCCCAGACTGGCTCACCCCGTGCTGCCTCACCTGGAAAAAAGCACTTTTGCCTCCTCGGTGCCGCCGCCTCTGGCGCCATCGTTACATCCACCCGTGGCGTTTCCTGCTGTTCCCAACACCCTCCCGCTCCCACGTTCTCGCAATCCCTCGGTATCAAGCACTTACTCCGGGCCCAGTCGACCGGGAGACTACTTCAGCACCAGCCACACAGTGCTTCCACCTCCTCCTGCCACTCAACGCACTCCACAACATCCAGGCATTTCCCAAACGCCTCTGTATGAGCAACCTCACCACGCCGTGGAGTCTCCTTTGCACGCGCTGCTGCCCCATCAGACAAGATCTTCGCTGCTCTCGCATCCACCACCACCTCATATCCAACAACAACAGCAACAACAACAACAACAGCAGCAGCAGCAGCAGCAGCAGCAGCAACAACAACAACAGCCTCAACAACATCCACTTCCGCTCCAGCCTCAGTACCAACCCCAGCTTCAGTACCCTGTGAACGGCTACGCTCCACCTGCTCAGGGTCACATGGCCCCGGCGCCTGCTATGGTGCATCCTCACCAAGTGTACCAGGGCGTTACACCACACATGGTGAATCCGTATGGCTACCACGCCGGTCTCCCACCTTTGGTGCCCACCATGGTTCCACAAAGTTACGGCAAGCCTGCTGGAGGTGCGTACCAGCAAATGCCGCCACAAGGCAGCCAGGGATCGAGCCAGGAGCTCGACCAGAACAATGCATTGGTGAACAAGCGGCGAATCATCAAGAGAAGAACGAGGACAGGCTGCCTCACATGTCGCCGGAGACGCATCAAGTGTGACGAGCGGAAACCACATTGCTACAATTGCGAGAGATCCAAAAAGCTTTGTCTTGGCTACGAGATTGTGCCCGTGCCCACACACAAGGACCCGGAGTACCTTCGCAAAAAGGCGGAGCGGGCAGCGGTCCAGGAGCGGCCTACGCTTCGTGAGCTGGCGGCGGTTTACAACTCCCAATGAAGAGTTGGCTGACTGTCTGTCGATCATTGGACCCTGAGGACCCTCCATATAGATTGTTGCGAGAGATTTGCACTAAGGGAGATCACATACCACAAGGCAACATGGAGTTGCAGGGATCTGCCCTGTTCGGGATGCTAGTTACAAGCGCAGGCGTTTGACTGATACATATAGTAAGGCGAAGACGATATTTCAACCGAACTAATTGAAGCAAATAATTGAGCACATTTGTAGATAGAGTCACAAGCGGTTTTTGTATGGGACCCTTG
>B12131
CTAGCCGAACGAATAGACGAACGAAGCACTCCTGAAACAAAAGAACGTTTGGCCACTCCAGCCGAACCCACTTCTCATTTCAATCAGCCCTTCACCACTTCGCTGCCTTTCTGCCTAGCTCCTTCATGCCCAAGCTTCCTTCGGTGTCTGAGTTGATTGTGGGCGCCCAGCTCTCGTCCCACCTCGACCGCTCTCCTAACCACATGACAGTGAAGCACCTGGACTCGAGCCCCAGACTGGCTCACCCCGTGCTGCCTCACCTGGAAAAAAGCACTTTTGCCTCCTCGGTGCCGCCGCCTCTGGCGCCATCGTTACATCCACCCGTGGCGTTTCCTGCTGTTCCCAACACCCTCCCGCTCCCACGTTCTCGCAATCCCTCGGTATCAAGCACTTACTCCGGGCCCAGTCGACCGGGAGACTACTTCAGCACCAGCCACACAGTGCTTCCACCTCCTCCTGCCACTCAACGCACTCCACAACATCCAGGCATTTCCCAAACGCCTCTGTATGAGCAACCTCACCACGCCGTGGAGTCTCCTTTGCACGCGCTGCTGCCCCATCAGACAAGATCTTCGCTGCTCTCGCATCCACCACCACCTCATATCCAACAACAACAGCAACAACAACAACAACAGCAGCAGCAGCAGCAGCAGCAGCAGCAACAACAACAACAGCCTCAACAACATCCACTTCCGCTCCAGCCTCAGTACCAACCCCAGCTTCAGTACCCTGTGAACGGCTACGCTCCACCTGCTCAGGGTCACATGGCCCCGGCGCCTGCTATGGTGCATCCTCACCAAGTGTACCAGGGCGTTACACCACACATGGTGAATCCGTATGGCTACCACGCCGGTCTCCCACCTTTGGTGCCCACCATGGTTCCACAAAGTTACGGCAAGCCTGCTGGAGGTGCGTACCAGCAAATGCCGCCACAAGGCAGCCAGGGATCGAGCCAGGAGCTCGACCAGAACAATGCATTGGTGAACAAGCGGCGAATCATCAAGAGAAGAACGAGGACAGGCTGCCTCACATGTCGCCGGAGACGCATCAAGTGTGACGAGCGGAAACCACATTGCTACAATTGCGAGAGATCCAAAAAGCTTTGTCTTGGCTACGAGATTGTGCCCGTGCCCACACACAAGGACCCGGAGTACCTTCGCAAAAAGGCGGAGCGGGCAGCGGTCCAGGAGCGGCCTACGCTTCGTGAGCTGGCGGCGGTTTACAACTCCCAATGAAGAGTTGGCTGACTGTCTGTCGATCATTGGACCCTGAGGACCCTCCATATAGATTGTTGCGAGAGATTTGCACTAAGGGAGATCACATACCACAAGGCAACATGGAGTTGCAGGGATCTGCCCTGTTCGGGATGCTAGTTACAAGCGCAGGCGTTTGACTGATACATATAGTAAGGCGAAGACGATATTTCAACCGAACTAATTGAAGCAAATAATTGAGCACATTTGTAGATAGAGTCACAAGCGGTTTTTGTATGGGACCCTTG
>B12133
CTAGCCGAACGAATAGACGAACGAAGCACTCCTGAAACAAAAGAACGTTTGGCCACTCCAGCCGAACCCACTTCTCATTTCAATCAGCCCTTCACCACTTCGCTGCCTTTCTGCCTAGCTCCTTCATGCCCAAGCTTCCTTCGGTGTCTGAGTTGATTGTGGGCGCCCAGCTCTCGTCCCACCTCGACCGCTCTCCTAACCACATGACAGTGAAGCACCTGGACTCGAGCCCCAGACTGGCTCACCCCGTGCTGCCTCACCTGGAAAAAAGCACTTTTGCCTCCTCGGTGCCGCCGCCTCTGGCGCCATCGTTACATCCACCCGTGGCGTTTCCTGCTGTTCCCAACACCCTCCCGCTCCCACGTTCTCGCAATCCCTCGGTATCAAGCACTTACTCCGGGCCCAGTCGACCGGGAGACTACTTCAGCACCAGCCACACAGTGCTTCCACCTCCTCCTGCCACTCAACGCACTCCACAACATCCAGGCATTTCCCAAACGCCTCTGTATGAGCAACCTCACCACGCCGTGGAGTCTCCTTTGCACGCGCTGCTGCCCCATCAGACAAGATCTTCGCTGCTCTCGCATCCACCACCACCTCATATCCAACAACAACAGCAACAACAACAACAACAGCAGCAGCAGCAGCAGCAGCAGCAGCAACAACAACAACAGCCTCAACAACATCCACTTCCGCTCCAGCCTCAGTACCAACCCCAGCTTCAGTACCCTGTGAACGGCTACGCTCCACCTGCTCAGGGTCACATGGCCCCGGCGCCTGCTATGGTGCATCCTCACCAAGTGTACCAGGGCGTTACACCACACATGGTGAATCCGTATGGCTACCACGCCGGTCTCCCACCTTTGGTGCCCACCATGGTTCCACAAAGTTACGGCAAGCCTGCTGGAGGTGCGTACCAGCAAATGCCGCCACAAGGCAGCCAGGGATCGAGCCAGGAGCTCGACCAGAACAATGCATTGGTGAACAAGCGGCGAATCATCAAGAGAAGAACGAGGACAGGCTGCCTCACATGTCGCCGGAGACGCATCAAGTGTGACGAGCGGAAACCACATTGCTACAATTGCGAGAGATCCAAAAAGCTTTGTCTTGGCTACGAGATTGTGCCCGTGCCCACACACAAGGACCCGGAGTACCTTCGCAAAAAGGCGGAGCGGGCAGCGGTCCAGGAGCGGCCTACGCTTCGTGAGCTGGCGGCGGTTTACAACTCCCAATGAAGAGTTGGCTGACTGTCTGTCGATCATTGGACCCTGAGGACCCTCCATATAGATTGTTGCGAGAGATTTGCACTAAGGGAGATCACATACCACAAGGCAACATGGAGTTGCAGGGATCTGCCCTGTTCGGGATGCTAGTTACAAGCGCAGGCGTTTGACTGATACATATAGTAAGGCGAAGACGATATTTCAACCGAACTAATTGAAGCAAATAATTGAGCACATTTGTAGATAGAGTCACAAGCGGTTTTTGTATGGGACCCTTG
>B12134
CTAGCCGAACGAATAGACGAACGAAGCACTCCTGAAACAAAAGAACGTTTGGCCACTCCAGCCGAACCCACTTCTCATTTCAATCAGCCCTTCACCACTTCGCTGCCTTTCTGCCTAGCTCCTTCATGCCCAAGCTTCCTTCGGTGTCTGAGTTGATTGTGGGCGCCCAGCTCTCGTCCCACCTCGACCGCTCTCCTAACCACATGACAGTGAAGCACCTGGACTCGAGCCCCAGACTGGCTCACCCCGTGCTGCCTCACCTGGAAAAAAGCACTTTTGCCTCCTCGGTGCCGCCGCCTCTGGCGCCATCGTTACATCCACCCGTGGCGTTTCCTGCTGTTCCCAACACCCTCCCGCTCCCACGTTCTCGCAATCCCTCGGTATCAAGCACTTACTCCGGGCCCAGTCGACCGGGAGACTACTTCAGCACCAGCCACACAGTGCTTCCACCTCCTCCTGCCACTCAACGCACTCCACAACATCCAGGCATTTCCCAAACGCCTCTGTATGAGCAACCTCACCACGCCGTGGAGTCTCCTTTGCACGCGCTGCTGCCCCATCAGACAAGATCTTCGCTGCTCTCGCATCCACCACCACCTCATATCCAACAACAACAGCAACAACAACAACAACAGCAGCAGCAGCAGCAGCAGCAGCAGCAACAACAACAACAGCCTCAACAACATCCACTTCCGCTCCAGCCTCAGTACCAACCCCAGCTTCAGTACCCTGTGAACGGCTACGCTCCACCTGCTCAGGGTCACATGGCCCCGGCGCCTGCTATGGTGCATCCTCACCAAGTGTACCAGGGCGTTACACCACACATGGTGAATCCGTATGGCTACCACGCCGGTCTCCCACCTTTGGTGCCCACCATGGTTCCACAAAGTTACGGCAAGCCTGCTGGAGGTGCGTACCAGCAAATGCCGCCACAAGGCAGCCAGGGATCGAGCCAGGAGCTCGACCAGAACAATGCATTGGTGAACAAGCGGCGAATCATCAAGAGAAGAACGAGGACAGGCTGCCTCACATGTCGCCGGAGACGCATCAAGTGTGACGAGCGGAAACCACATTGCTACAATTGCGAGAGATCCAAAAAGCTTTGTCTTGGCTACGAGATTGTGCCCGTGCCCACACACAAGGACCCGGAGTACCTTCGCAAAAAGGCGGAGCGGGCAGCGGTCCAGGAGCGGCCTACGCTTCGTGAGCTGGCGGCGGTTTACAACTCCCAATGAAGAGTTGGCTGACTGTCTGTCGATCATTGGACCCTGAGGACCCTCCATATAGATTGTTGCGAGAGATTTGCACTAAGGGAGATCACATACCACAAGGCAACATGGAGTTGCAGGGATCTGCCCTGTTCGGGATGCTAGTTACAAGCGCAGGCGTTTGACTGATACATATAGTAAGGCGAAGACGATATTTCAACCGAACTAATTGAAGCAAATAATTGAGCACATTTGTAGATAGAGTCACAAGCGGTTTTTGTATGGGACCCTTG
>B12135
CTAGCCGAACGAATAGACGAACGAAGCACTCCTGAAACAAAAGAACGTTTGGCCACTCCAGCCGAACCCACTTCTCATTTCAATCAGCCCTTCACCACTTCGCTGCCTTTCTGCCTAGCTCCTTCATGCCCAAGCTTCCTTCGGTGTCTGAGTTGATTGTGGGCGCCCAGCTCTCGTCCCACCTCGACCGCTCTCCTAACCACATGACAGTGAAGCACCTGGACTCGAGCCCCAGACTGGCTCACCCCGTGCTGCCTCACCTGGAAAAAAGCACTTTTGCCTCCTCGGTGCCGCCGCCTCTGGCGCCATCGTTACATCCACCCGTGGCGTTTCCTGCTGTTCCCAACACCCTCCCGCTCCCACGTTCTCGCAATCCCTCGGTATCAAGCACTTACTCCGGGCCCAGTCGACCGGGAGACTACTTCAGCACCAGCCACACAGTGCTTCCACCTCCTCCTGCCACTCAACGCACTCCACAACATCCAGGCATTTCCCAAACGCCTCTGTATGAGCAACCTCACCACGCCGTGGAGTCTCCTTTGCACGCGCTGCTGCCCCATCAGACAAGATCTTCGCTGCTCTCGCATCCACCACCACCTCATATCCAACAACAACAGCAACAACAACAACAACAGCAGCAGCAGCAGCAGCAGCAGCAGCAACAACAACAACAGCCTCAACAACATCCACTTCCGCTCCAGCCTCAGTACCAACCCCAGCTTCAGTACCCTGTGAACGGCTACGCTCCACCTGCTCAGGGTCACATGGCCCCGGCGCCTGCTATGGTGCATCCTCACCAAGTGTACCAGGGCGTTACACCACACATGGTGAATCCGTATGGCTACCACGCCGGTCTCCCACCTTTGGTGCCCACCATGGTTCCACAAAGTTACGGCAAGCCTGCTGGAGGTGCGTACCAGCAAATGCCGCCACAAGGCAGCCAGGGATCGAGCCAGGAGCTCGACCAGAACAATGCATTGGTGAACAAGCGGCGAATCATCAAGAGAAGAACGAGGACAGGCTGCCTCACATGTCGCCGGAGACGCATCAAGTGTGACGAGCGGAAACCACATTGCTACAATTGCGAGAGATCCAAAAAGCTTTGTCTTGGCTACGAGATTGTGCCCGTGCCCACACACAAGGACCCGGAGTACCTTCGCAAAAAGGCGGAGCGGGCAGCGGTCCAGGAGCGGCCTACGCTTCGTGAGCTGGCGGCGGTTTACAACTCCCAATGAAGAGTTGGCTGACTGTCTGTCGATCATTGGACCCTGAGGACCCTCCATATAGATTGTTGCGAGAGATTTGCACTAAGGGAGATCACATACCACAAGGCAACATGGAGTTGCAGGGATCTGCCCTGTTCGGGATGCTAGTTACAAGCGCAGGCGTTTGACTGATACATATAGTAAGGCGAAGACGATATTTCAACCGAACTAATTGAAGCAAATAATTGAGCACATTTGTAGATAGAGTCACAAGCGGTTTTTGTATGGGACCCTTG
>B12136
CTAGCCGAACGAATAGACGAACGAAGCACTCCTGAAACAAAAGAACGTTTGGCCACTCCAGCCGAACCCACTTCTCATTTCAATCAGCCCTTCACCACTTCGCTGCCTTTCTGCCTAGCTCCTTCATGCCCAAGCTTCCTTCGGTGTCTGAGTTGATTGTGGGCGCCCAGCTCTCGTCCCACCTCGACCGCTCTCCTAACCACATGACAGTGAAGCACCTGGACTCGAGCCCCAGACTGGCTCACCCCGTGCTGCCTCACCTGGAAAAAAGCACTTTTGCCTCCTCGGTGCCGCCGCCTCTGGCGCCATCGTTACATCCACCCGTGGCGTTTCCTGCTGTTCCCAACACCCTCCCGCTCCCACGTTCTCGCAATCCCTCGGTATCAAGCACTTACTCCGGGCCCAGTCGACCGGGAGACTACTTCAGCACCAGCCACACAGTGCTTCCACCTCCTCCTGCCACTCAACGCACTCCACAACATCCAGGCATTTCCCAAACGCCTCTGTATGAGCAACCTCACCACGCCGTGGAGTCTCCTTTGCACGCGCTGCTGCCCCATCAGACAAGATCTTCGCTGCTCTCGCATCCACCACCACCTCATATCCAACAACAACAGCAACAACAACAACAACAGCAGCAGCAGCAGCAGCAGCAGCAGCAACAACAACAACAGCCTCAACAACATCCACTTCCGCTCCAGCCTCAGTACCAACCCCAGCTTCAGTACCCTGTGAACGGCTACGCTCCACCTGCTCAGGGTCACATGGCCCCGGCGCCTGCTATGGTGCATCCTCACCAAGTGTACCAGGGCGTTACACCACACATGGTGAATCCGTATGGCTACCACGCCGGTCTCCCACCTTTGGTGCCCACCATGGTTCCACAAAGTTACGGCAAGCCTGCTGGAGGTGCGTACCAGCAAATGCCGCCACAAGGCAGCCAGGGATCGAGCCAGGAGCTCGACCAGAACAATGCATTGGTGAACAAGCGGCGAATCATCAAGAGAAGAACGAGGACAGGCTGCCTCACATGTCGCCGGAGACGCATCAAGTGTGACGAGCGGAAACCACATTGCTACAATTGCGAGAGATCCAAAAAGCTTTGTCTTGGCTACGAGATTGTGCCCGTGCCCACACACAAGGACCCGGAGTACCTTCGCAAAAAGGCGGAGCGGGCAGCGGTCCAGGAGCGGCCTACGCTTCGTGAGCTGGCGGCGGTTTACAACTCCCAATGAAGAGTTGGCTGACTGTCTGTCGATCATTGGACCCTGAGGACCCTCCATATAGATTGTTGCGAGAGATTTGCACTAAGGGAGATCACATACCACAAGGCAACATGGAGTTGCAGGGATCTGCCCTGTTCGGGATGCTAGTTACAAGCGCAGGCGTTTGACTGATACATATAGTAAGGCGAAGACGATATTTCAACCGAACTAATTGAAGCAAATAATTGAGCACATTTGTAGATAGAGTCACAAGCGGTTTTTGTATGGGACCCTTG
>B12137
CTAGCCGAACGAATAGACGAACGAAGCACTCCTGAAACAAAAGAACGTTTGGCCACTCCAGCCGAACCCACTTCTCATTTCAATCAGCCCTTCACCACTTCGCTGCCTTTCTGCCTAGCTCCTTCATGCCCAAGCTTCCTTCGGTGTCTGAGTTGATTGTGGGCGCCCAGCTCTCGTCCCACCTCGACCGCTCTCCTAACCACATGACAGTGAAGCACCTGGACTCGAGCCCCAGACTGGCTCACCCCGTGCTGCCTCACCTGGAAAAAAGCACTTTTGCCTCCTCGGTGCCGCCGCCTCTGGCGCCATCGTTACATCCACCCGTGGCGTTTCCTGCTGTTCCCAACACCCTCCCGCTCCCACGTTCTCGCAATCCCTCGGTATCAAGCACTTACTCCGGGCCCAGTCGACCGGGAGACTACTTCAGCACCAGCCACACAGTGCTTCCACCTCCTCCTGCCACTCAACGCACTCCACAACATCCAGGCATTTCCCAAACGCCTCTGTATGAGCAACCTCACCACGCCGTGGAGTCTCCTTTGCACGCGCTGCTGCCCCATCAGACAAGATCTTCGCTGCTCTCGCATCCACCACCACCTCATATCCAACAACAACAGCAACAACAACAACAACAGCAGCAGCAGCAGCAGCAGCAGCAGCAACAACAACAACAGCCTCAACAACATCCACTTCCGCTCCAGCCTCAGTACCAACCCCAGCTTCAGTACCCTGTGAACGGCTACGCTCCACCTGCTCAGGGTCACATGGCCCCGGCGCCTGCTATGGTGCATCCTCACCAAGTGTACCAGGGCGTTACACCACACATGGTGAATCCGTATGGCTACCACGCCGGTCTCCCACCTTTGGTGCCCACCATGGTTCCACAAAGTTACGGCAAGCCTGCTGGAGGTGCGTACCAGCAAATGCCGCCACAAGGCAGCCAGGGATCGAGCCAGGAGCTCGACCAGAACAATGCATTGGTGAACAAGCGGCGAATCATCAAGAGAAGAACGAGGACAGGCTGCCTCACATGTCGCCGGAGACGCATCAAGTGTGACGAGCGGAAACCACATTGCTACAATTGCGAGAGATCCAAAAAGCTTTGTCTTGGCTACGAGATTGTGCCCGTGCCCACACACAAGGACCCGGAGTACCTTCGCAAAAAGGCGGAGCGGGCAGCGGTCCAGGAGCGGCCTACGCTTCGTGAGCTGGCGGCGGTTTACAACTCCCAATGAAGAGTTGGCTGACTGTCTGTCGATCATTGGACCCTGAGGACCCTCCATATAGATTGTTGCGAGAGATTTGCACTAAGGGAGATCACATACCACAAGGCAACATGGAGTTGCAGGGATCTGCCCTGTTCGGGATGCTAGTTACAAGCGCAGGCGTTTGACTGATACATATAGTAAGGCGAAGACGATATTTCAACCGAACTAATTGAAGCAAATAATTGAGCACATTTGTAGATAGAGTCACAAGCGGTTTTTGTATGGGACCCTTG
>B12138
CTAGCCGAACGAATAGACGAACGAAGCACTCCTGAAACAAAAGAACGTTTGGCCACTCCAGCCGAACCCACTTCTCATTTCAATCAGCCCTTCACCACTTCGCTGCCTTTCTGCCTAGCTCCTTCATGCCCAAGCTTCCTTCGGTGTCTGAGTTGATTGTGGGCGCCCAGCTCTCGTCCCACCTCGACCGCTCTCCTAACCACATGACAGTGAAGCACCTGGACTCGAGCCCCAGACTGGCTCACCCCGTGCTGCCTCACCTGGAAAAAAGCACTTTTGCCTCCTCGGTGCCGCCGCCTCTGGCGCCATCGTTACATCCACCCGTGGCGTTTCCTGCTGTTCCCAACACCCTCCCGCTCCCACGTTCTCGCAATCCCTCGGTATCAAGCACTTACTCCGGGCCCAGTCGACCGGGAGACTACTTCAGCACCAGCCACACAGTGCTTCCACCTCCTCCTGCCACTCAACGCACTCCACAACATCCAGGCATTTCCCAAACGCCTCTGTATGAGCAACCTCACCACGCCGTGGAGTCTCCTTTGCACGCGCTGCTGCCCCATCAGACAAGATCTTCGCTGCTCTCGCATCCACCACCACCTCATATCCAACAACAACAGCAACAACAACAACAACAGCAGCAGCAGCAGCAGCAGCAGCAGCAACAACAACAACAGCCTCAACAACATCCACTTCCGCTCCAGCCTCAGTACCAACCCCAGCTTCAGTACCCTGTGAACGGCTACGCTCCACCTGCTCAGGGTCACATGGCCCCGGCGCCTGCTATGGTGCATCCTCACCAAGTGTACCAGGGCGTTACACCACACATGGTGAATCCGTATGGCTACCACGCCGGTCTCCCACCTTTGGTGCCCACCATGGTTCCACAAAGTTACGGCAAGCCTGCTGGAGGTGCGTACCAGCAAATGCCGCCACAAGGCAGCCAGGGATCGAGCCAGGAGCTCGACCAGAACAATGCATTGGTGAACAAGCGGCGAATCATCAAGAGAAGAACGAGGACAGGCTGCCTCACATGTCGCCGGAGACGCATCAAGTGTGACGAGCGGAAACCACATTGCTACAATTGCGAGAGATCCAAAAAGCTTTGTCTTGGCTACGAGATTGTGCCCGTGCCCACACACAAGGACCCGGAGTACCTTCGCAAAAAGGCGGAGCGGGCAGCGGTCCAGGAGCGGCCTACGCTTCGTGAGCTGGCGGCGGTTTACAACTCCCAATGAAGAGTTGGCTGACTGTCTGTCGATCATTGGACCCTGAGGACCCTCCATATAGATTGTTGCGAGAGATTTGCACTAAGGGAGATCACATACCACAAGGCAACATGGAGTTGCAGGGATCTGCCCTGTTCGGGATGCTAGTTACAAGCGCAGGCGTTTGACTGATACATATAGTAAGGCGAAGACGATATTTCAACCGAACTAATTGAAGCAAATAATTGAGCACATTTGTAGATAGAGTCACAAGCGGTTTTTGTATGGGACCCTTG
>B12142
CTAGCCGAACGAATAGACGAACGAAGCACTCCTGAAACAAAAGAACGTTTGGCCACTCCAGCCGAACCCACTTCTCATTTCAATCAGCCCTTCACCACTTCGCTGCCTTTCTGCCTAGCTCCTTCATGCCCAAGCTTCCTTCGGTGTCTGAGTTGATTGTGGGCGCCCAGCTCTCGTCCCACCTCGACCGCTCTCCTAACCACATGACAGTGAAGCACCTGGACTCGAGCCCCAGACTGGCTCACCCCGTGCTGCCTCACCTGGAAAAAAGCACTTTTGCCTCCTCGGTGCCGCCGCCTCTGGCGCCATCGTTACATCCACCCGTGGCGTTTCCTGCTGTTCCCAACACCCTCCCGCTCCCACGTTCTCGCAATCCCTCGGTATCAAGCACTTACTCCGGGCCCAGTCGACCGGGAGACTACTTCAGCACCAGCCACACAGTGCTTCCACCTCCTCCTGCCACTCAACGCACTCCACAACATCCAGGCATTTCCCAAACGCCTCTGTATGAGCAACCTCACCACGCCGTGGAGTCTCCTTTGCACGCGCTGCTGCCCCATCAGACAAGATCTTCGCTGCTCTCGCATCCACCACCACCTCATATCCAACAACAACAGCAACAACAACAACAACAGCAGCAGCAGCAGCAGCAGCAGCAGCAACAACAACAACAGCCTCAACAACATCCACTTCCGCTCCAGCCTCAGTACCAACCCCAGCTTCAGTACCCTGTGAACGGCTACGCTCCACCTGCTCAGGGTCACATGGCCCCGGCGCCTGCTATGGTGCATCCTCACCAAGTGTACCAGGGCGTTACACCACACATGGTGAATCCGTATGGCTACCACGCCGGTCTCCCACCTTTGGTGCCCACCATGGTTCCACAAAGTTACGGCAAGCCTGCTGGAGGTGCGTACCAGCAAATGCCGCCACAAGGCAGCCAGGGATCGAGCCAGGAGCTCGACCAGAACAATGCATTGGTGAACAAGCGGCGAATCATCAAGAGAAGAACGAGGACAGGCTGCCTCACATGTCGCCGGAGACGCATCAAGTGTGACGAGCGGAAACCACATTGCTACAATTGCGAGAGATCCAAAAAGCTTTGTCTTGGCTACGAGATTGTGCCCGTGCCCACACACAAGGACCCGGAGTACCTTCGCAAAAAGGCGGAGCGGGCAGCGGTCCAGGAGCGGCCTACGCTTCGTGAGCTGGCGGCGGTTTACAACTCCCAATGAAGAGTTGGCTGACTGTCTGTCGATCATTGGACCCTGAGGACCCTCCATATAGATTGTTGCGAGAGATTTGCACTAAGGGAGATCACATACCACAAGGCAACATGGAGTTGCAGGGATCTGCCCTGTTCGGGATGCTAGTTACAAGCGCAGGCGTTTGACTGATACATATAGTAAGGCGAAGACGATATTTCAACCGAACTAATTGAAGCAAATAATTGAGCACATTTGTAGATAGAGTCACAAGCGGTTTTTGTATGGGACCCTTG
>B12144
CTAGCCGAACGAATAGACGAACGAAGCACTCCTGAAACAAAAGAACGTTTGGCCACTCCAGCCGAACCCACTTCTCATTTCAATCAGCCCTTCACCACTTCGCTGCCTTTCTGCCTAGCTCCTTCATGCCCAAGCTTCCTTCGGTGTCTGAGTTGATTGTGGGCGCCCAGCTCTCGTCCCACCTCGACCGCTCTCCTAACCACATGACAGTGAAGCACCTGGACTCGAGCCCCAGACTGGCTCACCCCGTGCTGCCTCACCTGGAAAAAAGCACTTTTGCCTCCTCGGTGCCGCCGCCTCTGGCGCCATCGTTACATCCACCCGTGGCGTTTCCTGCTGTTCCCAACACCCTCCCGCTCCCACGTTCTCGCAATCCCTCGGTATCAAGCACTTACTCCGGGCCCAGTCGACCGGGAGACTACTTCAGCACCAGCCACACAGTGCTTCCACCTCCTCCTGCCACTCAACGCACTCCACAACATCCAGGCATTTCCCAAACGCCTCTGTATGAGCAACCTCACCACGCCGTGGAGTCTCCTTTGCACGCGCTGCTGCCCCATCAGACAAGATCTTCGCTGCTCTCGCATCCACCACCACCTCATATCCAACAACAACAGCAACAACAACAACAACAGCAGCAGCAGCAGCAGCAGCAGCAGCAACAACAACAACAGCCTCAACAACATCCACTTCCGCTCCAGCCTCAGTACCAACCCCAGCTTCAGTACCCTGTGAACGGCTACGCTCCACCTGCTCAGGGTCACATGGCCCCGGCGCCTGCTATGGTGCATCCTCACCAAGTGTACCAGGGCGTTACACCACACATGGTGAATCCGTATGGCTACCACGCCGGTCTCCCACCTTTGGTGCCCACCATGGTTCCACAAAGTTACGGCAAGCCTGCTGGAGGTGCGTACCAGCAAATGCCGCCACAAGGCAGCCAGGGATCGAGCCAGGAGCTCGACCAGAACAATGCATTGGTGAACAAGCGGCGAATCATCAAGAGAAGAACGAGGACAGGCTGCCTCACATGTCGCCGGAGACGCATCAAGTGTGACGAGCGGAAACCACATTGCTACAATTGCGAGAGATCCAAAAAGCTTTGTCTTGGCTACGAGATTGTGCCCGTGCCCACACACAAGGACCCGGAGTACCTTCGCAAAAAGGCGGAGCGGGCAGCGGTCCAGGAGCGGCCTACGCTTCGTGAGCTGGCGGCGGTTTACAACTCCCAATGAAGAGTTGGCTGACTGTCTGTCGATCATTGGACCCTGAGGACCCTCCATATAGATTGTTGCGAGAGATTTGCACTAAGGGAGATCACATACCACAAGGCAACATGGAGTTGCAGGGATCTGCCCTGTTCGGGATGCTAGTTACAAGCGCAGGCGTTTGACTGATACATATAGTAAGGCGAAGACGATATTTCAACCGAACTAATTGAAGCAAATAATTGAGCACATTTGTAGATAGAGTCACAAGCGGTTTTTGTATGGGACCCTTG
>B12146
CTAGCCGAACGAATAGACGAACGAAGCACTCCTGAAACAAAAGAACGTTTGGCCACTCCAGCCGAACCCACTTCTCATTTCAATCAGCCCTTCACCACTTCGCTGCCTTTCTGCCTAGCTCCTTCATGCCCAAGCTTCCTTCGGTGTCTGAGTTGATTGTGGGCGCCCAGCTCTCGTCCCACCTCGACCGCTCTCCTAACCACATGACAGTGAAGCACCTGGACTCGAGCCCCAGACTGGCTCACCCCGTGCTGCCTCACCTGGAAAAAAGCACTTTTGCCTCCTCGGTGCCGCCGCCTCTGGCGCCATCGTTACATCCACCCGTGGCGTTTCCTGCTGTTCCCAACACCCTCCCGCTCCCACGTTCTCGCAATCCCTCGGTATCAAGCACTTACTCCGGGCCCAGTCGACCGGGAGACTACTTCAGCACCAGCCACACAGTGCTTCCACCTCCTCCTGCCACTCAACGCACTCCACAACATCCAGGCATTTCCCAAACGCCTCTGTATGAGCAACCTCACCACGCCGTGGAGTCTCCTTTGCACGCGCTGCTGCCCCATCAGACAAGATCTTCGCTGCTCTCGCATCCACCACCACCTCATATCCAACAACAACAGCAACAACAACAACAACAGCAGCAGCAGCAGCAGCAGCAGCAGCAACAACAACAACAGCCTCAACAACATCCACTTCCGCTCCAGCCTCAGTACCAACCCCAGCTTCAGTACCCTGTGAACGGCTACGCTCCACCTGCTCAGGGTCACATGGCCCCGGCGCCTGCTATGGTGCATCCTCACCAAGTGTACCAGGGCGTTACACCACACATGGTGAATCCGTATGGCTACCACGCCGGTCTCCCACCTTTGGTGCCCACCATGGTTCCACAAAGTTACGGCAAGCCTGCTGGAGGTGCGTACCAGCAAATGCCGCCACAAGGCAGCCAGGGATCGAGCCAGGAGCTCGACCAGAACAATGCATTGGTGAACAAGCGGCGAATCATCAAGAGAAGAACGAGGACAGGCTGCCTCACATGTCGCCGGAGACGCATCAAGTGTGACGAGCGGAAACCACATTGCTACAATTGCGAGAGATCCAAAAAGCTTTGTCTTGGCTACGAGATTGTGCCCGTGCCCACACACAAGGACCCGGAGTACCTTCGCAAAAAGGCGGAGCGGGCAGCGGTCCAGGAGCGGCCTACGCTTCGTGAGCTGGCGGCGGTTTACAACTCCCAATGAAGAGTTGGCTGACTGTCTGTCGATCATTGGACCCTGAGGACCCTCCATATAGATTGTTGCGAGAGATTTGCACTAAGGGAGATCACATACCACAAGGCAACATGGAGTTGCAGGGATCTGCCCTGTTCGGGATGCTAGTTACAAGCGCAGGCGTTTGACTGATACATATAGTAAGGCGAAGACGATATTTCAACCGAACTAATTGAAGCAAATAATTGAGCACATTTGTAGATAGAGTCACAAGCGGTTTTTGTATGGGACCCTTG
>B12148
CTAGCCGAACGAATAGACGAACGAAGCACTCCTGAAACAAAAGAACGTTTGGCCACTCCAGCCGAACCCACTTCTCATTTCAATCAGCCCTTCACCACTTCGCTGCCTTTCTGCCTAGCTCCTTCATGCCCAAGCTTCCTTCGGTGTCTGAGTTGATTGTGGGCGCCCAGCTCTCGTCCCACCTCGACCGCTCTCCTAACCACATGACAGTGAAGCACCTGGACTCGAGCCCCAGACTGGCTCACCCCGTGCTGCCTCACCTGGAAAAAAGCACTTTTGCCTCCTCGGTGCCGCCGCCTCTGGCGCCATCGTTACATCCACCCGTGGCGTTTCCTGCTGTTCCCAACACCCTCCCGCTCCCACGTTCTCGCAATCCCTCGGTATCAAGCACTTACTCCGGGCCCAGTCGACCGGGAGACTACTTCAGCACCAGCCACACAGTGCTTCCACCTCCTCCTGCCACTCAACGCACTCCACAACATCCAGGCATTTCCCAAACGCCTCTGTATGAGCAACCTCACCACGCCGTGGAGTCTCCTTTGCACGCGCTGCTGCCCCATCAGACAAGATCTTCGCTGCTCTCGCATCCACCACCACCTCATATCCAACAACAACAGCAACAACAACAACAACAGCAGCAGCAGCAGCAGCAGCAGCAGCAACAACAACAACAGCCTCAACAACATCCACTTCCGCTCCAGCCTCAGTACCAACCCCAGCTTCAGTACCCTGTGAACGGCTACGCTCCACCTGCTCAGGGTCACATGGCCCCGGCGCCTGCTATGGTGCATCCTCACCAAGTGTACCAGGGCGTTACACCACACATGGTGAATCCGTATGGCTACCACGCCGGTCTCCCACCTTTGGTGCCCACCATGGTTCCACAAAGTTACGGCAAGCCTGCTGGAGGTGCGTACCAGCAAATGCCGCCACAAGGCAGCCAGGGATCGAGCCAGGAGCTCGACCAGAACAATGCATTGGTGAACAAGCGGCGAATCATCAAGAGAAGAACGAGGACAGGCTGCCTCACATGTCGCCGGAGACGCATCAAGTGTGACGAGCGGAAACCACATTGCTACAATTGCGAGAGATCCAAAAAGCTTTGTCTTGGCTACGAGATTGTGCCCGTGCCCACACACAAGGACCCGGAGTACCTTCGCAAAAAGGCGGAGCGGGCAGCGGTCCAGGAGCGGCCTACGCTTCGTGAGCTGGCGGCGGTTTACAACTCCCAATGAAGAGTTGGCTGACTGTCTGTCGATCATTGGACCCTGAGGACCCTCCATATAGATTGTTGCGAGAGATTTGCACTAAGGGAGATCACATACCACAAGGCAACATGGAGTTGCAGGGATCTGCCCTGTTCGGGATGCTAGTTACAAGCGCAGGCGTTTGACTGATACATATAGTAAGGCGAAGACGATATTTCAACCGAACTAATTGAAGCAAATAATTGAGCACATTTGTAGATAGAGTCACAAGCGGTTTTTGTATGGGACCCTTG
>B12150
CTAGCCGAACGAATAGACGAACGAAGCACTCCTGAAACAAAAGAACGTTTGGCCACTCCAGCCGAACCCACTTCTCATTTCAATCAGCCCTTCACCACTTCGCTGCCTTTCTGCCTAGCTCCTTCATGCCCAAGCTTCCTTCGGTGTCTGAGTTGATTGTGGGCGCCCAGCTCTCGTCCCACCTCGACCGCTCTCCTAACCACATGACAGTGAAGCACCTGGACTCGAGCCCCAGACTGGCTCACCCCGTGCTGCCTCACCTGGAAAAAAGCACTTTTGCCTCCTCGGTGCCGCCGCCTCTGGCGCCATCGTTACATCCACCCGTGGCGTTTCCTGCTGTTCCCAACACCCTCCCGCTCCCACGTTCTCGCAATCCCTCGGTATCAAGCACTTACTCCGGGCCCAGTCGACCGGGAGACTACTTCAGCACCAGCCACACAGTGCTTCCACCTCCTCCTGCCACTCAACGCACTCCACAACATCCAGGCATTTCCCAAACGCCTCTGTATGAGCAACCTCACCACGCCGTGGAGTCTCCTTTGCACGCGCTGCTGCCCCATCAGACAAGATCTTCGCTGCTCTCGCATCCACCACCACCTCATATCCAACAACAACAGCAACAACAACAACAACAGCAGCAGCAGCAGCAGCAGCAGCAGCAACAACAACAACAGCCTCAACAACATCCACTTCCGCTCCAGCCTCAGTACCAACCCCAGCTTCAGTACCCTGTGAACGGCTACGCTCCACCTGCTCAGGGTCACATGGCCCCGGCGCCTGCTATGGTGCATCCTCACCAAGTGTACCAGGGCGTTACACCACACATGGTGAATCCGTATGGCTACCACGCCGGTCTCCCACCTTTGGTGCCCACCATGGTTCCACAAAGTTACGGCAAGCCTGCTGGAGGTGCGTACCAGCAAATGCCGCCACAAGGCAGCCAGGGATCGAGCCAGGAGCTCGACCAGAACAATGCATTGGTGAACAAGCGGCGAATCATCAAGAGAAGAACGAGGACAGGCTGCCTCACATGTCGCCGGAGACGCATCAAGTGTGACGAGCGGAAACCACATTGCTACAATTGCGAGAGATCCAAAAAGCTTTGTCTTGGCTACGAGATTGTGCCCGTGCCCACACACAAGGACCCGGAGTACCTTCGCAAAAAGGCGGAGCGGGCAGCGGTCCAGGAGCGGCCTACGCTTCGTGAGCTGGCGGCGGTTTACAACTCCCAATGAAGAGTTGGCTGACTGTCTGTCGATCATTGGACCCTGAGGACCCTCCATATAGATTGTTGCGAGAGATTTGCACTAAGGGAGATCACATACCACAAGGCAACATGGAGTTGCAGGGATCTGCCCTGTTCGGGATGCTAGTTACAAGCGCAGGCGTTTGACTGATACATATAGTAAGGCGAAGACGATATTTCAACCGAACTAATTGAAGCAAATAATTGAGCACATTTGTAGATAGAGTCACAAGCGGTTTTTGTATGGGACCCTTG
>B12153
CTAGCCGAACGAATAGACGAACGAAGCACTCCTGAAACAAAAGAACGTTTGGCCACTCCAGCCGAACCCACTTCTCATTTCAATCAGCCCTTCACCACTTCGCTGCCTTTCTGCCTAGCTCCTTCATGCCCAAGCTTCCTTCGGTGTCTGAGTTGATTGTGGGCGCCCAGCTCTCGTCCCACCTCGACCGCTCTCCTAACCACATGACAGTGAAGCACCTGGACTCGAGCCCCAGACTGGCTCACCCCGTGCTGCCTCACCTGGAAAAAAGCACTTTTGCCTCCTCGGTGCCGCCGCCTCTGGCGCCATCGTTACATCCACCCGTGGCGTTTCCTGCTGTTCCCAACACCCTCCCGCTCCCACGTTCTCGCAATCCCTCGGTATCAAGCACTTACTCCGGGCCCAGTCGACCGGGAGACTACTTCAGCACCAGCCACACAGTGCTTCCACCTCCTCCTGCCACTCAACGCACTCCACAACATCCAGGCATTTCCCAAACGCCTCTGTATGAGCAACCTCACCACGCCGTGGAGTCTCCTTTGCACGCGCTGCTGCCCCATCAGACAAGATCTTCGCTGCTCTCGCATCCACCACCACCTCATATCCAACAACAACAGCAACAACAACAACAACAGCAGCAGCAGCAGCAGCAGCAGCAGCAACAACAACAACAGCCTCAACAACATCCACTTCCGCTCCAGCCTCAGTACCAACCCCAGCTTCAGTACCCTGTGAACGGCTACGCTCCACCTGCTCAGGGTCACATGGCCCCGGCGCCTGCTATGGTGCATCCTCACCAAGTGTACCAGGGCGTTACACCACACATGGTGAATCCGTATGGCTACCACGCCGGTCTCCCACCTTTGGTGCCCACCATGGTTCCACAAAGTTACGGCAAGCCTGCTGGAGGTGCGTACCAGCAAATGCCGCCACAAGGCAGCCAGGGATCGAGCCAGGAGCTCGACCAGAACAATGCATTGGTGAACAAGCGGCGAATCATCAAGAGAAGAACGAGGACAGGCTGCCTCACATGTCGCCGGAGACGCATCAAGTGTGACGAGCGGAAACCACATTGCTACAATTGCGAGAGATCCAAAAAGCTTTGTCTTGGCTACGAGATTGTGCCCGTGCCCACACACAAGGACCCGGAGTACCTTCGCAAAAAGGCGGAGCGGGCAGCGGTCCAGGAGCGGCCTACGCTTCGTGAGCTGGCGGCGGTTTACAACTCCCAATGAAGAGTTGGCTGACTGTCTGTCGATCATTGGACCCTGAGGACCCTCCATATAGATTGTTGCGAGAGATTTGCACTAAGGGAGATCACATACCACAAGGCAACATGGAGTTGCAGGGATCTGCCCTGTTCGGGATGCTAGTTACAAGCGCAGGCGTTTGACTGATACATATAGTAAGGCGAAGACGATATTTCAACCGAACTAATTGAAGCAAATAATTGAGCACATTTGTAGATAGAGTCACAAGCGGTTTTTGTATGGGACCCTTG
>B12154
CTAGCCGAACGAATAGACGAACGAAGCACTCCTGAAACAAAAGAACGTTTGGCCACTCCAGCCGAACCCACTTCTCATTTCAATCAGCCCTTCACCACTTCGCTGCCTTTCTGCCTAGCTCCTTCATGCCCAAGCTTCCTTCGGTGTCTGAGTTGATTGTGGGCGCCCAGCTCTCGTCCCACCTCGACCGCTCTCCTAACCACATGACAGTGAAGCACCTGGACTCGAGCCCCAGACTGGCTCACCCCGTGCTGCCTCACCTGGAAAAAAGCACTTTTGCCTCCTCGGTGCCGCCGCCTCTGGCGCCATCGTTACATCCACCCGTGGCGTTTCCTGCTGTTCCCAACACCCTCCCGCTCCCACGTTCTCGCAATCCCTCGGTATCAAGCACTTACTCCGGGCCCAGTCGACCGGGAGACTACTTCAGCACCAGCCACACAGTGCTTCCACCTCCTCCTGCCACTCAACGCACTCCACAACATCCAGGCATTTCCCAAACGCCTCTGTATGAGCAACCTCACCACGCCGTGGAGTCTCCTTTGCACGCGCTGCTGCCCCATCAGACAAGATCTTCGCTGCTCTCGCATCCACCACCACCTCATATCCAACAACAACAGCAACAACAACAACAACAGCAGCAGCAGCAGCAGCAGCAGCAGCAACAACAACAACAGCCTCAACAACATCCACTTCCGCTCCAGCCTCAGTACCAACCCCAGCTTCAGTACCCTGTGAACGGCTACGCTCCACCTGCTCAGGGTCACATGGCCCCGGCGCCTGCTATGGTGCATCCTCACCAAGTGTACCAGGGCGTTACACCACACATGGTGAATCCGTATGGCTACCACGCCGGTCTCCCACCTTTGGTGCCCACCATGGTTCCACAAAGTTACGGCAAGCCTGCTGGAGGTGCGTACCAGCAAATGCCGCCACAAGGCAGCCAGGGATCGAGCCAGGAGCTCGACCAGAACAATGCATTGGTGAACAAGCGGCGAATCATCAAGAGAAGAACGAGGACAGGCTGCCTCACATGTCGCCGGAGACGCATCAAGTGTGACGAGCGGAAACCACATTGCTACAATTGCGAGAGATCCAAAAAGCTTTGTCTTGGCTACGAGATTGTGCCCGTGCCCACACACAAGGACCCGGAGTACCTTCGCAAAAAGGCGGAGCGGGCAGCGGTCCAGGAGCGGCCTACGCTTCGTGAGCTGGCGGCGGTTTACAACTCCCAATGAAGAGTTGGCTGACTGTCTGTCGATCATTGGACCCTGAGGACCCTCCATATAGATTGTTGCGAGAGATTTGCACTAAGGGAGATCACATACCACAAGGCAACATGGAGTTGCAGGGATCTGCCCTGTTCGGGATGCTAGTTACAAGCGCAGGCGTTTGACTGATACATATAGTAAGGCGAAGACGATATTTCAACCGAACTAATTGAAGCAAATAATTGAGCACATTTGTAGATAGAGTCACAAGCGGTTTTTGTATGGGACCCTTG
>B12155
CTAGCCGAACGAATAGACGAACGAAGCACTCCTGAAACAAAAGAACGTTTGGCCACTCCAGCCGAACCCACTTCTCATTTCAATCAGCCCTTCACCACTTCGCTGCCTTTCTGCCTAGCTCCTTCATGCCCAAGCTTCCTTCGGTGTCTGAGTTGATTGTGGGCGCCCAGCTCTCGTCCCACCTCGACCGCTCTCCTAACCACATGACAGTGAAGCACCTGGACTCGAGCCCCAGACTGGCTCACCCCGTGCTGCCTCACCTGGAAAAAAGCACTTTTGCCTCCTCGGTGCCGCCGCCTCTGGCGCCATCGTTACATCCACCCGTGGCGTTTCCTGCTGTTCCCAACACCCTCCCGCTCCCACGTTCTCGCAATCCCTCGGTATCAAGCACTTACTCCGGGCCCAGTCGACCGGGAGACTACTTCAGCACCAGCCACACAGTGCTTCCACCTCCTCCTGCCACTCAACGCACTCCACAACATCCAGGCATTTCCCAAACGCCTCTGTATGAGCAACCTCACCACGCCGTGGAGTCTCCTTTGCACGCGCTGCTGCCCCATCAGACAAGATCTTCGCTGCTCTCGCATCCACCACCACCTCATATCCAACAACAACAGCAACAACAACAACAACAGCAGCAGCAGCAGCAGCAGCAGCAGCAACAACAACAACAGCCTCAACAACATCCACTTCCGCTCCAGCCTCAGTACCAACCCCAGCTTCAGTACCCTGTGAACGGCTACGCTCCACCTGCTCAGGGTCACATGGCCCCGGCGCCTGCTATGGTGCATCCTCACCAAGTGTACCAGGGCGTTACACCACACATGGTGAATCCGTATGGCTACCACGCCGGTCTCCCACCTTTGGTGCCCACCATGGTTCCACAAAGTTACGGCAAGCCTGCTGGAGGTGCGTACCAGCAAATGCCGCCACAAGGCAGCCAGGGATCGAGCCAGGAGCTCGACCAGAACAATGCATTGGTGAACAAGCGGCGAATCATCAAGAGAAGAACGAGGACAGGCTGCCTCACATGTCGCCGGAGACGCATCAAGTGTGACGAGCGGAAACCACATTGCTACAATTGCGAGAGATCCAAAAAGCTTTGTCTTGGCTACGAGATTGTGCCCGTGCCCACACACAAGGACCCGGAGTACCTTCGCAAAAAGGCGGAGCGGGCAGCGGTCCAGGAGCGGCCTACGCTTCGTGAGCTGGCGGCGGTTTACAACTCCCAATGAAGAGTTGGCTGACTGTCTGTCGATCATTGGACCCTGAGGACCCTCCATATAGATTGTTGCGAGAGATTTGCACTAAGGGAGATCACATACCACAAGGCAACATGGAGTTGCAGGGATCTGCCCTGTTCGGGATGCTAGTTACAAGCGCAGGCGTTTGACTGATACATATAGTAAGGCGAAGACGATATTTCAACCGAACTAATTGAAGCAAATAATTGAGCACATTTGTAGATAGAGTCACAAGCGGTTTTTGTATGGGACCCTTG
>B12157
CTAGCCGAACGAATAGACGAACGAAGCACTCCTGAAACAAAAGAACGTTTGGCCACTCCAGCCGAACCCACTTCTCATTTCAATCAGCCCTTCACCACTTCGCTGCCTTTCTGCCTAGCTCCTTCATGCCCAAGCTTCCTTCGGTGTCTGAGTTGATTGTGGGCGCCCAGCTCTCGTCCCACCTCGACCGCTCTCCTAACCACATGACAGTGAAGCACCTGGACTCGAGCCCCAGACTGGCTCACCCCGTGCTGCCTCACCTGGAAAAAAGCACTTTTGCCTCCTCGGTGCCGCCGCCTCTGGCGCCATCGTTACATCCACCCGTGGCGTTTCCTGCTGTTCCCAACACCCTCCCGCTCCCACGTTCTCGCAATCCCTCGGTATCAAGCACTTACTCCGGGCCCAGTCGACCGGGAGACTACTTCAGCACCAGCCACACAGTGCTTCCACCTCCTCCTGCCACTCAACGCACTCCACAACATCCAGGCATTTCCCAAACGCCTCTGTATGAGCAACCTCACCACGCCGTGGAGTCTCCTTTGCACGCGCTGCTGCCCCATCAGACAAGATCTTCGCTGCTCTCGCATCCACCACCACCTCATATCCAACAACAACAGCAACAACAACAACAACAGCAGCAGCAGCAGCAGCAGCAGCAGCAACAACAACAACAGCCTCAACAACATCCACTTCCGCTCCAGCCTCAGTACCAACCCCAGCTTCAGTACCCTGTGAACGGCTACGCTCCACCTGCTCAGGGTCACATGGCCCCGGCGCCTGCTATGGTGCATCCTCACCAAGTGTACCAGGGCGTTACACCACACATGGTGAATCCGTATGGCTACCACGCCGGTCTCCCACCTTTGGTGCCCACCATGGTTCCACAAAGTTACGGCAAGCCTGCTGGAGGTGCGTACCAGCAAATGCCGCCACAAGGCAGCCAGGGATCGAGCCAGGAGCTCGACCAGAACAATGCATTGGTGAACAAGCGGCGAATCATCAAGAGAAGAACGAGGACAGGCTGCCTCACATGTCGCCGGAGACGCATCAAGTGTGACGAGCGGAAACCACATTGCTACAATTGCGAGAGATCCAAAAAGCTTTGTCTTGGCTACGAGATTGTGCCCGTGCCCACACACAAGGACCCGGAGTACCTTCGCAAAAAGGCGGAGCGGGCAGCGGTCCAGGAGCGGCCTACGCTTCGTGAGCTGGCGGCGGTTTACAACTCCCAATGAAGAGTTGGCTGACTGTCTGTCGATCATTGGACCCTGAGGACCCTCCATATAGATTGTTGCGAGAGATTTGCACTAAGGGAGATCACATACCACAAGGCAACATGGAGTTGCAGGGATCTGCCCTGTTCGGGATGCTAGTTACAAGCGCAGGCGTTTGACTGATACATATAGTAAGGCGAAGACGATATTTCAACCGAACTAATTGAAGCAAATAATTGAGCACATTTGTAGATAGAGTCACAAGCGGTTTTTGTATGGGACCCTTG
>B12160
CTAGCCGAACGAATAGACGAACGAAGCACTCCTGAAACAAAAGAACGTTTGGCCACTCCAGCCGAACCCACTTCTCATTTCAATCAGCCCTTCACCACTTCGCTGCCTTTCTGCCTAGCTCCTTCATGCCCAAGCTTCCTTCGGTGTCTGAGTTGATTGTGGGCGCCCAGCTCTCGTCCCACCTCGACCGCTCTCCTAACCACATGACAGTGAAGCACCTGGACTCGAGCCCCAGACTGGCTCACCCCGTGCTGCCTCACCTGGAAAAAAGCACTTTTGCCTCCTCGGTGCCGCCGCCTCTGGCGCCATCGTTACATCCACCCGTGGCGTTTCCTGCTGTTCCCAACACCCTCCCGCTCCCACGTTCTCGCAATCCCTCGGTATCAAGCACTTACTCCGGGCCCAGTCGACCGGGAGACTACTTCAGCACCAGCCACACAGTGCTTCCACCTCCTCCTGCCACTCAACGCACTCCACAACATCCAGGCATTTCCCAAACGCCTCTGTATGAGCAACCTCACCACGCCGTGGAGTCTCCTTTGCACGCGCTGCTGCCCCATCAGACAAGATCTTCGCTGCTCTCGCATCCACCACCACCTCATATCCAACAACAACAGCAACAACAACAACAACAGCAGCAGCAGCAGCAGCAGCAGCAGCAACAACAACAACAGCCTCAACAACATCCACTTCCGCTCCAGCCTCAGTACCAACCCCAGCTTCAGTACCCTGTGAACGGCTACGCTCCACCTGCTCAGGGTCACATGGCCCCGGCGCCTGCTATGGTGCATCCTCACCAAGTGTACCAGGGCGTTACACCACACATGGTGAATCCGTATGGCTACCACGCCGGTCTCCCACCTTTGGTGCCCACCATGGTTCCACAAAGTTACGGCAAGCCTGCTGGAGGTGCGTACCAGCAAATGCCGCCACAAGGCAGCCAGGGATCGAGCCAGGAGCTCGACCAGAACAATGCATTGGTGAACAAGCGGCGAATCATCAAGAGAAGAACGAGGACAGGCTGCCTCACATGTCGCCGGAGACGCATCAAGTGTGACGAGCGGAAACCACATTGCTACAATTGCGAGAGATCCAAAAAGCTTTGTCTTGGCTACGAGATTGTGCCCGTGCCCACACACAAGGACCCGGAGTACCTTCGCAAAAAGGCGGAGCGGGCAGCGGTCCAGGAGCGGCCTACGCTTCGTGAGCTGGCGGCGGTTTACAACTCCCAATGAAGAGTTGGCTGACTGTCTGTCGATCATTGGACCCTGAGGACCCTCCATATAGATTGTTGCGAGAGATTTGCACTAAGGGAGATCACATACCACAAGGCAACATGGAGTTGCAGGGATCTGCCCTGTTCGGGATGCTAGTTACAAGCGCAGGCGTTTGACTGATACATATAGTAAGGCGAAGACGATATTTCAACCGAACTAATTGAAGCAAATAATTGAGCACATTTGTAGATAGAGTCACAAGCGGTTTTTGTATGGGACCCTTG
>B12161
CTAGCCGAACGAATAGACGAACGAAGCACTCCTGAAACAAAAGAACGTTTGGCCACTCCAGCCGAACCCACTTCTCATTTCAATCAGCCCTTCACCACTTCGCTGCCTTTCTGCCTAGCTCCTTCATGCCCAAGCTTCCTTCGGTGTCTGAGTTGATTGTGGGCGCCCAGCTCTCGTCCCACCTCGACCGCTCTCCTAACCACATGACAGTGAAGCACCTGGACTCGAGCCCCAGACTGGCTCACCCCGTGCTGCCTCACCTGGAAAAAAGCACTTTTGCCTCCTCGGTGCCGCCGCCTCTGGCGCCATCGTTACATCCACCCGTGGCGTTTCCTGCTGTTCCCAACACCCTCCCGCTCCCACGTTCTCGCAATCCCTCGGTATCAAGCACTTACTCCGGGCCCAGTCGACCGGGAGACTACTTCAGCACCAGCCACACAGTGCTTCCACCTCCTCCTGCCACTCAACGCACTCCACAACATCCAGGCATTTCCCAAACGCCTCTGTATGAGCAACCTCACCACGCCGTGGAGTCTCCTTTGCACGCGCTGCTGCCCCATCAGACAAGATCTTCGCTGCTCTCGCATCCACCACCACCTCATATCCAACAACAACAGCAACAACAACAACAACAGCAGCAGCAGCAGCAGCAGCAGCAGCAACAACAACAACAGCCTCAACAACATCCACTTCCGCTCCAGCCTCAGTACCAACCCCAGCTTCAGTACCCTGTGAACGGCTACGCTCCACCTGCTCAGGGTCACATGGCCCCGGCGCCTGCTATGGTGCATCCTCACCAAGTGTACCAGGGCGTTACACCACACATGGTGAATCCGTATGGCTACCACGCCGGTCTCCCACCTTTGGTGCCCACCATGGTTCCACAAAGTTACGGCAAGCCTGCTGGAGGTGCGTACCAGCAAATGCCGCCACAAGGCAGCCAGGGATCGAGCCAGGAGCTCGACCAGAACAATGCATTGGTGAACAAGCGGCGAATCATCAAGAGAAGAACGAGGACAGGCTGCCTCACATGTCGCCGGAGACGCATCAAGTGTGACGAGCGGAAACCACATTGCTACAATTGCGAGAGATCCAAAAAGCTTTGTCTTGGCTACGAGATTGTGCCCGTGCCCACACACAAGGACCCGGAGTACCTTCGCAAAAAGGCGGAGCGGGCAGCGGTCCAGGAGCGGCCTACGCTTCGTGAGCTGGCGGCGGTTTACAACTCCCAATGAAGAGTTGGCTGACTGTCTGTCGATCATTGGACCCTGAGGACCCTCCATATAGATTGTTGCGAGAGATTTGCACTAAGGGAGATCACATACCACAAGGCAACATGGAGTTGCAGGGATCTGCCCTGTTCGGGATGCTAGTTACAAGCGCAGGCGTTTGACTGATACATATAGTAAGGCGAAGACGATATTTCAACCGAACTAATTGAAGCAAATAATTGAGCACATTTGTAGATAGAGTCACAAGCGGTTTTTGTATGGGACCCTTG
>B12162
CTAGCCGAACGAATAGACGAACGAAGCACTCCTGAAACAAAAGAACGTTTGGCCACTCCAGCCGAACCCACTTCTCATTTCAATCAGCCCTTCACCACTTCGCTGCCTTTCTGCCTAGCTCCTTCATGCCCAAGCTTCCTTCGGTGTCTGAGTTGATTGTGGGCGCCCAGCTCTCGTCCCACCTCGACCGCTCTCCTAACCACATGACAGTGAAGCACCTGGACTCGAGCCCCAGACTGGCTCACCCCGTGCTGCCTCACCTGGAAAAAAGCACTTTTGCCTCCTCGGTGCCGCCGCCTCTGGCGCCATCGTTACATCCACCCGTGGCGTTTCCTGCTGTTCCCAACACCCTCCCGCTCCCACGTTCTCGCAATCCCTCGGTATCAAGCACTTACTCCGGGCCCAGTCGACCGGGAGACTACTTCAGCACCAGCCACACAGTGCTTCCACCTCCTCCTGCCACTCAACGCACTCCACAACATCCAGGCATTTCCCAAACGCCTCTGTATGAGCAACCTCACCACGCCGTGGAGTCTCCTTTGCACGCGCTGCTGCCCCATCAGACAAGATCTTCGCTGCTCTCGCATCCACCACCACCTCATATCCAACAACAACAGCAACAACAACAACAACAGCAGCAGCAGCAGCAGCAGCAGCAGCAACAACAACAACAGCCTCAACAACATCCACTTCCGCTCCAGCCTCAGTACCAACCCCAGCTTCAGTACCCTGTGAACGGCTACGCTCCACCTGCTCAGGGTCACATGGCCCCGGCGCCTGCTATGGTGCATCCTCACCAAGTGTACCAGGGCGTTACACCACACATGGTGAATCCGTATGGCTACCACGCCGGTCTCCCACCTTTGGTGCCCACCATGGTTCCACAAAGTTACGGCAAGCCTGCTGGAGGTGCGTACCAGCAAATGCCGCCACAAGGCAGCCAGGGATCGAGCCAGGAGCTCGACCAGAACAATGCATTGGTGAACAAGCGGCGAATCATCAAGAGAAGAACGAGGACAGGCTGCCTCACATGTCGCCGGAGACGCATCAAGTGTGACGAGCGGAAACCACATTGCTACAATTGCGAGAGATCCAAAAAGCTTTGTCTTGGCTACGAGATTGTGCCCGTGCCCACACACAAGGACCCGGAGTACCTTCGCAAAAAGGCGGAGCGGGCAGCGGTCCAGGAGCGGCCTACGCTTCGTGAGCTGGCGGCGGTTTACAACTCCCAATGAAGAGTTGGCTGACTGTCTGTCGATCATTGGACCCTGAGGACCCTCCATATAGATTGTTGCGAGAGATTTGCACTAAGGGAGATCACATACCACAAGGCAACATGGAGTTGCAGGGATCTGCCCTGTTCGGGATGCTAGTTACAAGCGCAGGCGTTTGACTGATACATATAGTAAGGCGAAGACGATATTTCAACCGAACTAATTGAAGCAAATAATTGAGCACATTTGTAGATAGAGTCACAAGCGGTTTTTGTATGGGACCCTTG
>B12165
CTAGCCGAACGAATAGACGAACGAAGCACTCCTGAAACAAAAGAACGTTTGGCCACTCCAGCCGAACCCACTTCTCATTTCAATCAGCCCTTCACCACTTCGCTGCCTTTCTGCCTAGCTCCTTCATGCCCAAGCTTCCTTCGGTGTCTGAGTTGATTGTGGGCGCCCAGCTCTCGTCCCACCTCGACCGCTCTCCTAACCACATGACAGTGAAGCACCTGGACTCGAGCCCCAGACTGGCTCACCCCGTGCTGCCTCACCTGGAAAAAAGCACTTTTGCCTCCTCGGTGCCGCCGCCTCTGGCGCCATCGTTACATCCACCCGTGGCGTTTCCTGCTGTTCCCAACACCCTCCCGCTCCCACGTTCTCGCAATCCCTCGGTATCAAGCACTTACTCCGGGCCCAGTCGACCGGGAGACTACTTCAGCACCAGCCACACAGTGCTTCCACCTCCTCCTGCCACTCAACGCACTCCACAACATCCAGGCATTTCCCAAACGCCTCTGTATGAGCAACCTCACCACGCCGTGGAGTCTCCTTTGCACGCGCTGCTGCCCCATCAGACAAGATCTTCGCTGCTCTCGCATCCACCACCACCTCATATCCAACAACAACAGCAACAACAACAACAACAGCAGCAGCAGCAGCAGCAGCAGCAGCAACAACAACAACAGCCTCAACAACATCCACTTCCGCTCCAGCCTCAGTACCAACCCCAGCTTCAGTACCCTGTGAACGGCTACGCTCCACCTGCTCAGGGTCACATGGCCCCGGCGCCTGCTATGGTGCATCCTCACCAAGTGTACCAGGGCGTTACACCACACATGGTGAATCCGTATGGCTACCACGCCGGTCTCCCACCTTTGGTGCCCACCATGGTTCCACAAAGTTACGGCAAGCCTGCTGGAGGTGCGTACCAGCAAATGCCGCCACAAGGCAGCCAGGGATCGAGCCAGGAGCTCGACCAGAACAATGCATTGGTGAACAAGCGGCGAATCATCAAGAGAAGAACGAGGACAGGCTGCCTCACATGTCGCCGGAGACGCATCAAGTGTGACGAGCGGAAACCACATTGCTACAATTGCGAGAGATCCAAAAAGCTTTGTCTTGGCTACGAGATTGTGCCCGTGCCCACACACAAGGACCCGGAGTACCTTCGCAAAAAGGCGGAGCGGGCAGCGGTCCAGGAGCGGCCTACGCTTCGTGAGCTGGCGGCGGTTTACAACTCCCAATGAAGAGTTGGCTGACTGTCTGTCGATCATTGGACCCTGAGGACCCTCCATATAGATTGTTGCGAGAGATTTGCACTAAGGGAGATCACATACCACAAGGCAACATGGAGTTGCAGGGATCTGCCCTGTTCGGGATGCTAGTTACAAGCGCAGGCGTTTGACTGATACATATAGTAAGGCGAAGACGATATTTCAACCGAACTAATTGAAGCAAATAATTGAGCACATTTGTAGATAGAGTCACAAGCGGTTTTTGTATGGGACCCTTG
>B12166
CTAGCCGAACGAATAGACGAACGAAGCACTCCTGAAACAAAAGAACGTTTGGCCACTCCAGCCGAACCCACTTCTCATTTCAATCAGCCCTTCACCACTTCGCTGCCTTTCTGCCTAGCTCCTTCATGCCCAAGCTTCCTTCGGTGTCTGAGTTGATTGTGGGCGCCCAGCTCTCGTCCCACCTCGACCGCTCTCCTAACCACATGACAGTGAAGCACCTGGACTCGAGCCCCAGACTGGCTCACCCCGTGCTGCCTCACCTGGAAAAAAGCACTTTTGCCTCCTCGGTGCCGCCGCCTCTGGCGCCATCGTTACATCCACCCGTGGCGTTTCCTGCTGTTCCCAACACCCTCCCGCTCCCACGTTCTCGCAATCCCTCGGTATCAAGCACTTACTCCGGGCCCAGTCGACCGGGAGACTACTTCAGCACCAGCCACACAGTGCTTCCACCTCCTCCTGCCACTCAACGCACTCCACAACATCCAGGCATTTCCCAAACGCCTCTGTATGAGCAACCTCACCACGCCGTGGAGTCTCCTTTGCACGCGCTGCTGCCCCATCAGACAAGATCTTCGCTGCTCTCGCATCCACCACCACCTCATATCCAACAACAACAGCAACAACAACAACAACAGCAGCAGCAGCAGCAGCAGCAGCAGCAACAACAACAACAGCCTCAACAACATCCACTTCCGCTCCAGCCTCAGTACCAACCCCAGCTTCAGTACCCTGTGAACGGCTACGCTCCACCTGCTCAGGGTCACATGGCCCCGGCGCCTGCTATGGTGCATCCTCACCAAGTGTACCAGGGCGTTACACCACACATGGTGAATCCGTATGGCTACCACGCCGGTCTCCCACCTTTGGTGCCCACCATGGTTCCACAAAGTTACGGCAAGCCTGCTGGAGGTGCGTACCAGCAAATGCCGCCACAAGGCAGCCAGGGATCGAGCCAGGAGCTCGACCAGAACAATGCATTGGTGAACAAGCGGCGAATCATCAAGAGAAGAACGAGGACAGGCTGCCTCACATGTCGCCGGAGACGCATCAAGTGTGACGAGCGGAAACCACATTGCTACAATTGCGAGAGATCCAAAAAGCTTTGTCTTGGCTACGAGATTGTGCCCGTGCCCACACACAAGGACCCGGAGTACCTTCGCAAAAAGGCGGAGCGGGCAGCGGTCCAGGAGCGGCCTACGCTTCGTGAGCTGGCGGCGGTTTACAACTCCCAATGAAGAGTTGGCTGACTGTCTGTCGATCATTGGACCCTGAGGACCCTCCATATAGATTGTTGCGAGAGATTTGCACTAAGGGAGATCACATACCACAAGGCAACATGGAGTTGCAGGGATCTGCCCTGTTCGGGATGCTAGTTACAAGCGCAGGCGTTTGACTGATACATATAGTAAGGCGAAGACGATATTTCAACCGAACTAATTGAAGCAAATAATTGAGCACATTTGTAGATAGAGTCACAAGCGGTTTTTGTATGGGACCCTTG
>B12167
CTAGCCGAACGAATAGACGAACGAAGCACTCCTGAAACAAAAGAACGTTTGGCCACTCCAGCCGAACCCACTTCTCATTTCAATCAGCCCTTCACCACTTCGCTGCCTTTCTGCCTAGCTCCTTCATGCCCAAGCTTCCTTCGGTGTCTGAGTTGATTGTGGGCGCCCAGCTCTCGTCCCACCTCGACCGCTCTCCTAACCACATGACAGTGAAGCACCTGGACTCGAGCCCCAGACTGGCTCACCCCGTGCTGCCTCACCTGGAAAAAAGCACTTTTGCCTCCTCGGTGCCGCCGCCTCTGGCGCCATCGTTACATCCACCCGTGGCGTTTCCTGCTGTTCCCAACACCCTCCCGCTCCCACGTTCTCGCAATCCCTCGGTATCAAGCACTTACTCCGGGCCCAGTCGACCGGGAGACTACTTCAGCACCAGCCACACAGTGCTTCCACCTCCTCCTGCCACTCAACGCACTCCACAACATCCAGGCATTTCCCAAACGCCTCTGTATGAGCAACCTCACCACGCCGTGGAGTCTCCTTTGCACGCGCTGCTGCCCCATCAGACAAGATCTTCGCTGCTCTCGCATCCACCACCACCTCATATCCAACAACAACAGCAACAACAACAACAACAGCAGCAGCAGCAGCAGCAGCAGCAGCAACAACAACAACAGCCTCAACAACATCCACTTCCGCTCCAGCCTCAGTACCAACCCCAGCTTCAGTACCCTGTGAACGGCTACGCTCCACCTGCTCAGGGTCACATGGCCCCGGCGCCTGCTATGGTGCATCCTCACCAAGTGTACCAGGGCGTTACACCACACATGGTGAATCCGTATGGCTACCACGCCGGTCTCCCACCTTTGGTGCCCACCATGGTTCCACAAAGTTACGGCAAGCCTGCTGGAGGTGCGTACCAGCAAATGCCGCCACAAGGCAGCCAGGGATCGAGCCAGGAGCTCGACCAGAACAATGCATTGGTGAACAAGCGGCGAATCATCAAGAGAAGAACGAGGACAGGCTGCCTCACATGTCGCCGGAGACGCATCAAGTGTGACGAGCGGAAACCACATTGCTACAATTGCGAGAGATCCAAAAAGCTTTGTCTTGGCTACGAGATTGTGCCCGTGCCCACACACAAGGACCCGGAGTACCTTCGCAAAAAGGCGGAGCGGGCAGCGGTCCAGGAGCGGCCTACGCTTCGTGAGCTGGCGGCGGTTTACAACTCCCAATGAAGAGTTGGCTGACTGTCTGTCGATCATTGGACCCTGAGGACCCTCCATATAGATTGTTGCGAGAGATTTGCACTAAGGGAGATCACATACCACAAGGCAACATGGAGTTGCAGGGATCTGCCCTGTTCGGGATGCTAGTTACAAGCGCAGGCGTTTGACTGATACATATAGTAAGGCGAAGACGATATTTCAACCGAACTAATTGAAGCAAATAATTGAGCACATTTGTAGATAGAGTCACAAGCGGTTTTTGTATGGGACCCTTG
>B12168
CTAGCCGAACGAATAGACGAACGAAGCACTCCTGAAACAAAAGAACGTTTGGCCACTCCAGCCGAACCCACTTCTCATTTCAATCAGCCCTTCACCACTTCGCTGCCTTTCTGCCTAGCTCCTTCATGCCCAAGCTTCCTTCGGTGTCTGAGTTGATTGTGGGCGCCCAGCTCTCGTCCCACCTCGACCGCTCTCCTAACCACATGACAGTGAAGCACCTGGACTCGAGCCCCAGACTGGCTCACCCCGTGCTGCCTCACCTGGAAAAAAGCACTTTTGCCTCCTCGGTGCCGCCGCCTCTGGCGCCATCGTTACATCCACCCGTGGCGTTTCCTGCTGTTCCCAACACCCTCCCGCTCCCACGTTCTCGCAATCCCTCGGTATCAAGCACTTACTCCGGGCCCAGTCGACCGGGAGACTACTTCAGCACCAGCCACACAGTGCTTCCACCTCCTCCTGCCACTCAACGCACTCCACAACATCCAGGCATTTCCCAAACGCCTCTGTATGAGCAACCTCACCACGCCGTGGAGTCTCCTTTGCACGCGCTGCTGCCCCATCAGACAAGATCTTCGCTGCTCTCGCATCCACCACCACCTCATATCCAACAACAACAGCAACAACAACAACAACAGCAGCAGCAGCAGCAGCAGCAGCAGCAACAACAACAACAGCCTCAACAACATCCACTTCCGCTCCAGCCTCAGTACCAACCCCAGCTTCAGTACCCTGTGAACGGCTACGCTCCACCTGCTCAGGGTCACATGGCCCCGGCGCCTGCTATGGTGCATCCTCACCAAGTGTACCAGGGCGTTACACCACACATGGTGAATCCGTATGGCTACCACGCCGGTCTCCCACCTTTGGTGCCCACCATGGTTCCACAAAGTTACGGCAAGCCTGCTGGAGGTGCGTACCAGCAAATGCCGCCACAAGGCAGCCAGGGATCGAGCCAGGAGCTCGACCAGAACAATGCATTGGTGAACAAGCGGCGAATCATCAAGAGAAGAACGAGGACAGGCTGCCTCACATGTCGCCGGAGACGCATCAAGTGTGACGAGCGGAAACCACATTGCTACAATTGCGAGAGATCCAAAAAGCTTTGTCTTGGCTACGAGATTGTGCCCGTGCCCACACACAAGGACCCGGAGTACCTTCGCAAAAAGGCGGAGCGGGCAGCGGTCCAGGAGCGGCCTACGCTTCGTGAGCTGGCGGCGGTTTACAACTCCCAATGAAGAGTTGGCTGACTGTCTGTCGATCATTGGACCCTGAGGACCCTCCATATAGATTGTTGCGAGAGATTTGCACTAAGGGAGATCACATACCACAAGGCAACATGGAGTTGCAGGGATCTGCCCTGTTCGGGATGCTAGTTACAAGCGCAGGCGTTTGACTGATACATATAGTAAGGCGAAGACGATATTTCAACCGAACTAATTGAAGCAAATAATTGAGCACATTTGTAGATAGAGTCACAAGCGGTTTTTGTATGGGACCCTTG
>B12169
CTAGCCGAACGAATAGACGAACGAAGCACTCCTGAAACAAAAGAACGTTTGGCCACTCCAGCCGAACCCACTTCTCATTTCAATCAGCCCTTCACCACTTCGCTGCCTTTCTGCCTAGCTCCTTCATGCCCAAGCTTCCTTCGGTGTCTGAGTTGATTGTGGGCGCCCAGCTCTCGTCCCACCTCGACCGCTCTCCTAACCACATGACAGTGAAGCACCTGGACTCGAGCCCCAGACTGGCTCACCCCGTGCTGCCTCACCTGGAAAAAAGCACTTTTGCCTCCTCGGTGCCGCCGCCTCTGGCGCCATCGTTACATCCACCCGTGGCGTTTCCTGCTGTTCCCAACACCCTCCCGCTCCCACGTTCTCGCAATCCCTCGGTATCAAGCACTTACTCCGGGCCCAGTCGACCGGGAGACTACTTCAGCACCAGCCACACAGTGCTTCCACCTCCTCCTGCCACTCAACGCACTCCACAACATCCAGGCATTTCCCAAACGCCTCTGTATGAGCAACCTCACCACGCCGTGGAGTCTCCTTTGCACGCGCTGCTGCCCCATCAGACAAGATCTTCGCTGCTCTCGCATCCACCACCACCTCATATCCAACAACAACAGCAACAACAACAACAACAGCAGCAGCAGCAGCAGCAGCAGCAGCAACAACAACAACAGCCTCAACAACATCCACTTCCGCTCCAGCCTCAGTACCAACCCCAGCTTCAGTACCCTGTGAACGGCTACGCTCCACCTGCTCAGGGTCACATGGCCCCGGCGCCTGCTATGGTGCATCCTCACCAAGTGTACCAGGGCGTTACACCACACATGGTGAATCCGTATGGCTACCACGCCGGTCTCCCACCTTTGGTGCCCACCATGGTTCCACAAAGTTACGGCAAGCCTGCTGGAGGTGCGTACCAGCAAATGCCGCCACAAGGCAGCCAGGGATCGAGCCAGGAGCTCGACCAGAACAATGCATTGGTGAACAAGCGGCGAATCATCAAGAGAAGAACGAGGACAGGCTGCCTCACATGTCGCCGGAGACGCATCAAGTGTGACGAGCGGAAACCACATTGCTACAATTGCGAGAGATCCAAAAAGCTTTGTCTTGGCTACGAGATTGTGCCCGTGCCCACACACAAGGACCCGGAGTACCTTCGCAAAAAGGCGGAGCGGGCAGCGGTCCAGGAGCGGCCTACGCTTCGTGAGCTGGCGGCGGTTTACAACTCCCAATGAAGAGTTGGCTGACTGTCTGTCGATCATTGGACCCTGAGGACCCTCCATATAGATTGTTGCGAGAGATTTGCACTAAGGGAGATCACATACCACAAGGCAACATGGAGTTGCAGGGATCTGCCCTGTTCGGGATGCTAGTTACAAGCGCAGGCGTTTGACTGATACATATAGTAAGGCGAAGACGATATTTCAACCGAACTAATTGAAGCAAATAATTGAGCACATTTGTAGATAGAGTCACAAGCGGTTTTTGTATGGGACCCTTG
>B12171
CTAGCCGAACGAATAGACGAACGAAGCACTCCTGAAACAAAAGAACGTTTGGCCACTCCAGCCGAACCCACTTCTCATTTCAATCAGCCCTTCACCACTTCGCTGCCTTTCTGCCTAGCTCCTTCATGCCCAAGCTTCCTTCGGTGTCTGAGTTGATTGTGGGCGCCCAGCTCTCGTCCCACCTCGACCGCTCTCCTAACCACATGACAGTGAAGCACCTGGACTCGAGCCCCAGACTGGCTCACCCCGTGCTGCCTCACCTGGAAAAAAGCACTTTTGCCTCCTCGGTGCCGCCGCCTCTGGCGCCATCGTTACATCCACCCGTGGCGTTTCCTGCTGTTCCCAACACCCTCCCGCTCCCACGTTCTCGCAATCCCTCGGTATCAAGCACTTACTCCGGGCCCAGTCGACCGGGAGACTACTTCAGCACCAGCCACACAGTGCTTCCACCTCCTCCTGCCACTCAACGCACTCCACAACATCCAGGCATTTCCCAAACGCCTCTGTATGAGCAACCTCACCACGCCGTGGAGTCTCCTTTGCACGCGCTGCTGCCCCATCAGACAAGATCTTCGCTGCTCTCGCATCCACCACCACCTCATATCCAACAACAACAGCAACAACAACAACAACAGCAGCAGCAGCAGCAGCAGCAGCAGCAACAACAACAACAGCCTCAACAACATCCACTTCCGCTCCAGCCTCAGTACCAACCCCAGCTTCAGTACCCTGTGAACGGCTACGCTCCACCTGCTCAGGGTCACATGGCCCCGGCGCCTGCTATGGTGCATCCTCACCAAGTGTACCAGGGCGTTACACCACACATGGTGAATCCGTATGGCTACCACGCCGGTCTCCCACCTTTGGTGCCCACCATGGTTCCACAAAGTTACGGCAAGCCTGCTGGAGGTGCGTACCAGCAAATGCCGCCACAAGGCAGCCAGGGATCGAGCCAGGAGCTCGACCAGAACAATGCATTGGTGAACAAGCGGCGAATCATCAAGAGAAGAACGAGGACAGGCTGCCTCACATGTCGCCGGAGACGCATCAAGTGTGACGAGCGGAAACCACATTGCTACAATTGCGAGAGATCCAAAAAGCTTTGTCTTGGCTACGAGATTGTGCCCGTGCCCACACACAAGGACCCGGAGTACCTTCGCAAAAAGGCGGAGCGGGCAGCGGTCCAGGAGCGGCCTACGCTTCGTGAGCTGGCGGCGGTTTACAACTCCCAATGAAGAGTTGGCTGACTGTCTGTCGATCATTGGACCCTGAGGACCCTCCATATAGATTGTTGCGAGAGATTTGCACTAAGGGAGATCACATACCACAAGGCAACATGGAGTTGCAGGGATCTGCCCTGTTCGGGATGCTAGTTACAAGCGCAGGCGTTTGACTGATACATATAGTAAGGCGAAGACGATATTTCAACCGAACTAATTGAAGCAAATAATTGAGCACATTTGTAGATAGAGTCACAAGCGGTTTTTGTATGGGACCCTTG
>B12172
CTAGCCGAACGAATAGACGAACGAAGCACTCCTGAAACAAAAGAACGTTTGGCCACTCCAGCCGAACCCACTTCTCATTTCAATCAGCCCTTCACCACTTCGCTGCCTTTCTGCCTAGCTCCTTCATGCCCAAGCTTCCTTCGGTGTCTGAGTTGATTGTGGGCGCCCAGCTCTCGTCCCACCTCGACCGCTCTCCTAACCACATGACAGTGAAGCACCTGGACTCGAGCCCCAGACTGGCTCACCCCGTGCTGCCTCACCTGGAAAAAAGCACTTTTGCCTCCTCGGTGCCGCCGCCTCTGGCGCCATCGTTACATCCACCCGTGGCGTTTCCTGCTGTTCCCAACACCCTCCCGCTCCCACGTTCTCGCAATCCCTCGGTATCAAGCACTTACTCCGGGCCCAGTCGACCGGGAGACTACTTCAGCACCAGCCACACAGTGCTTCCACCTCCTCCTGCCACTCAACGCACTCCACAACATCCAGGCATTTCCCAAACGCCTCTGTATGAGCAACCTCACCACGCCGTGGAGTCTCCTTTGCACGCGCTGCTGCCCCATCAGACAAGATCTTCGCTGCTCTCGCATCCACCACCACCTCATATCCAACAACAACAGCAACAACAACAACAACAGCAGCAGCAGCAGCAGCAGCAGCAGCAACAACAACAACAGCCTCAACAACATCCACTTCCGCTCCAGCCTCAGTACCAACCCCAGCTTCAGTACCCTGTGAACGGCTACGCTCCACCTGCTCAGGGTCACATGGCCCCGGCGCCTGCTATGGTGCATCCTCACCAAGTGTACCAGGGCGTTACACCACACATGGTGAATCCGTATGGCTACCACGCCGGTCTCCCACCTTTGGTGCCCACCATGGTTCCACAAAGTTACGGCAAGCCTGCTGGAGGTGCGTACCAGCAAATGCCGCCACAAGGCAGCCAGGGATCGAGCCAGGAGCTCGACCAGAACAATGCATTGGTGAACAAGCGGCGAATCATCAAGAGAAGAACGAGGACAGGCTGCCTCACATGTCGCCGGAGACGCATCAAGTGTGACGAGCGGAAACCACATTGCTACAATTGCGAGAGATCCAAAAAGCTTTGTCTTGGCTACGAGATTGTGCCCGTGCCCACACACAAGGACCCGGAGTACCTTCGCAAAAAGGCGGAGCGGGCAGCGGTCCAGGAGCGGCCTACGCTTCGTGAGCTGGCGGCGGTTTACAACTCCCAATGAAGAGTTGGCTGACTGTCTGTCGATCATTGGACCCTGAGGACCCTCCATATAGATTGTTGCGAGAGATTTGCACTAAGGGAGATCACATACCACAAGGCAACATGGAGTTGCAGGGATCTGCCCTGTTCGGGATGCTAGTTACAAGCGCAGGCGTTTGACTGATACATATAGTAAGGCGAAGACGATATTTCAACCGAACTAATTGAAGCAAATAATTGAGCACATTTGTAGATAGAGTCACAAGCGGTTTTTGTATGGGACCCTTG
>B12175
CTAGCCGAACGAATAGACGAACGAAGCACTCCTGAAACAAAAGAACGTTTGGCCACTCCAGCCGAACCCACTTCTCATTTCAATCAGCCCTTCACCACTTCGCTGCCTTTCTGCCTAGCTCCTTCATGCCCAAGCTTCCTTCGGTGTCTGAGTTGATTGTGGGCGCCCAGCTCTCGTCCCACCTCGACCGCTCTCCTAACCACATGACAGTGAAGCACCTGGACTCGAGCCCCAGACTGGCTCACCCCGTGCTGCCTCACCTGGAAAAAAGCACTTTTGCCTCCTCGGTGCCGCCGCCTCTGGCGCCATCGTTACATCCACCCGTGGCGTTTCCTGCTGTTCCCAACACCCTCCCGCTCCCACGTTCTCGCAATCCCTCGGTATCAAGCACTTACTCCGGGCCCAGTCGACCGGGAGACTACTTCAGCACCAGCCACACAGTGCTTCCACCTCCTCCTGCCACTCAACGCACTCCACAACATCCAGGCATTTCCCAAACGCCTCTGTATGAGCAACCTCACCACGCCGTGGAGTCTCCTTTGCACGCGCTGCTGCCCCATCAGACAAGATCTTCGCTGCTCTCGCATCCACCACCACCTCATATCCAACAACAACAGCAACAACAACAACAACAGCAGCAGCAGCAGCAGCAGCAGCAGCAACAACAACAACAGCCTCAACAACATCCACTTCCGCTCCAGCCTCAGTACCAACCCCAGCTTCAGTACCCTGTGAACGGCTACGCTCCACCTGCTCAGGGTCACATGGCCCCGGCGCCTGCTATGGTGCATCCTCACCAAGTGTACCAGGGCGTTACACCACACATGGTGAATCCGTATGGCTACCACGCCGGTCTCCCACCTTTGGTGCCCACCATGGTTCCACAAAGTTACGGCAAGCCTGCTGGAGGTGCGTACCAGCAAATGCCGCCACAAGGCAGCCAGGGATCGAGCCAGGAGCTCGACCAGAACAATGCATTGGTGAACAAGCGGCGAATCATCAAGAGAAGAACGAGGACAGGCTGCCTCACATGTCGCCGGAGACGCATCAAGTGTGACGAGCGGAAACCACATTGCTACAATTGCGAGAGATCCAAAAAGCTTTGTCTTGGCTACGAGATTGTGCCCGTGCCCACACACAAGGACCCGGAGTACCTTCGCAAAAAGGCGGAGCGGGCAGCGGTCCAGGAGCGGCCTACGCTTCGTGAGCTGGCGGCGGTTTACAACTCCCAATGAAGAGTTGGCTGACTGTCTGTCGATCATTGGACCCTGAGGACCCTCCATATAGATTGTTGCGAGAGATTTGCACTAAGGGAGATCACATACCACAAGGCAACATGGAGTTGCAGGGATCTGCCCTGTTCGGGATGCTAGTTACAAGCGCAGGCGTTTGACTGATACATATAGTAAGGCGAAGACGATATTTCAACCGAACTAATTGAAGCAAATAATTGAGCACATTTGTAGATAGAGTCACAAGCGGTTTTTGTATGGGACCCTTG
>B12176
CTAGCCGAACGAATAGACGAACGAAGCACTCCTGAAACAAAAGAACGTTTGGCCACTCCAGCCGAACCCACTTCTCATTTCAATCAGCCCTTCACCACTTCGCTGCCTTTCTGCCTAGCTCCTTCATGCCCAAGCTTCCTTCGGTGTCTGAGTTGATTGTGGGCGCCCAGCTCTCGTCCCACCTCGACCGCTCTCCTAACCACATGACAGTGAAGCACCTGGACTCGAGCCCCAGACTGGCTCACCCCGTGCTGCCTCACCTGGAAAAAAGCACTTTTGCCTCCTCGGTGCCGCCGCCTCTGGCGCCATCGTTACATCCACCCGTGGCGTTTCCTGCTGTTCCCAACACCCTCCCGCTCCCACGTTCTCGCAATCCCTCGGTATCAAGCACTTACTCCGGGCCCAGTCGACCGGGAGACTACTTCAGCACCAGCCACACAGTGCTTCCACCTCCTCCTGCCACTCAACGCACTCCACAACATCCAGGCATTTCCCAAACGCCTCTGTATGAGCAACCTCACCACGCCGTGGAGTCTCCTTTGCACGCGCTGCTGCCCCATCAGACAAGATCTTCGCTGCTCTCGCATCCACCACCACCTCATATCCAACAACAACAGCAACAACAACAACAACAGCAGCAGCAGCAGCAGCAGCAGCAGCAACAACAACAACAGCCTCAACAACATCCACTTCCGCTCCAGCCTCAGTACCAACCCCAGCTTCAGTACCCTGTGAACGGCTACGCTCCACCTGCTCAGGGTCACATGGCCCCGGCGCCTGCTATGGTGCATCCTCACCAAGTGTACCAGGGCGTTACACCACACATGGTGAATCCGTATGGCTACCACGCCGGTCTCCCACCTTTGGTGCCCACCATGGTTCCACAAAGTTACGGCAAGCCTGCTGGAGGTGCGTACCAGCAAATGCCGCCACAAGGCAGCCAGGGATCGAGCCAGGAGCTCGACCAGAACAATGCATTGGTGAACAAGCGGCGAATCATCAAGAGAAGAACGAGGACAGGCTGCCTCACATGTCGCCGGAGACGCATCAAGTGTGACGAGCGGAAACCACATTGCTACAATTGCGAGAGATCCAAAAAGCTTTGTCTTGGCTACGAGATTGTGCCCGTGCCCACACACAAGGACCCGGAGTACCTTCGCAAAAAGGCGGAGCGGGCAGCGGTCCAGGAGCGGCCTACGCTTCGTGAGCTGGCGGCGGTTTACAACTCCCAATGAAGAGTTGGCTGACTGTCTGTCGATCATTGGACCCTGAGGACCCTCCATATAGATTGTTGCGAGAGATTTGCACTAAGGGAGATCACATACCACAAGGCAACATGGAGTTGCAGGGATCTGCCCTGTTCGGGATGCTAGTTACAAGCGCAGGCGTTTGACTGATACATATAGTAAGGCGAAGACGATATTTCAACCGAACTAATTGAAGCAAATAATTGAGCACATTTGTAGATAGAGTCACAAGCGGTTTTTGTATGGGACCCTTG
>B12177
CTAGCCGAACGAATAGACGAACGAAGCACTCCTGAAACAAAAGAACGTTTGGCCACTCCAGCCGAACCCACTTCTCATTTCAATCAGCCCTTCACCACTTCGCTGCCTTTCTGCCTAGCTCCTTCATGCCCAAGCTTCCTTCGGTGTCTGAGTTGATTGTGGGCGCCCAGCTCTCGTCCCACCTCGACCGCTCTCCTAACCACATGACAGTGAAGCACCTGGACTCGAGCCCCAGACTGGCTCACCCCGTGCTGCCTCACCTGGAAAAAAGCACTTTTGCCTCCTCGGTGCCGCCGCCTCTGGCGCCATCGTTACATCCACCCGTGGCGTTTCCTGCTGTTCCCAACACCCTCCCGCTCCCACGTTCTCGCAATCCCTCGGTATCAAGCACTTACTCCGGGCCCAGTCGACCGGGAGACTACTTCAGCACCAGCCACACAGTGCTTCCACCTCCTCCTGCCACTCAACGCACTCCACAACATCCAGGCATTTCCCAAACGCCTCTGTATGAGCAACCTCACCACGCCGTGGAGTCTCCTTTGCACGCGCTGCTGCCCCATCAGACAAGATCTTCGCTGCTCTCGCATCCACCACCACCTCATATCCAACAACAACAGCAACAACAACAACAACAGCAGCAGCAGCAGCAGCAGCAGCAGCAACAACAACAACAGCCTCAACAACATCCACTTCCGCTCCAGCCTCAGTACCAACCCCAGCTTCAGTACCCTGTGAACGGCTACGCTCCACCTGCTCAGGGTCACATGGCCCCGGCGCCTGCTATGGTGCATCCTCACCAAGTGTACCAGGGCGTTACACCACACATGGTGAATCCGTATGGCTACCACGCCGGTCTCCCACCTTTGGTGCCCACCATGGTTCCACAAAGTTACGGCAAGCCTGCTGGAGGTGCGTACCAGCAAATGCCGCCACAAGGCAGCCAGGGATCGAGCCAGGAGCTCGACCAGAACAATGCATTGGTGAACAAGCGGCGAATCATCAAGAGAAGAACGAGGACAGGCTGCCTCACATGTCGCCGGAGACGCATCAAGTGTGACGAGCGGAAACCACATTGCTACAATTGCGAGAGATCCAAAAAGCTTTGTCTTGGCTACGAGATTGTGCCCGTGCCCACACACAAGGACCCGGAGTACCTTCGCAAAAAGGCGGAGCGGGCAGCGGTCCAGGAGCGGCCTACGCTTCGTGAGCTGGCGGCGGTTTACAACTCCCAATGAAGAGTTGGCTGACTGTCTGTCGATCATTGGACCCTGAGGACCCTCCATATAGATTGTTGCGAGAGATTTGCACTAAGGGAGATCACATACCACAAGGCAACATGGAGTTGCAGGGATCTGCCCTGTTCGGGATGCTAGTTACAAGCGCAGGCGTTTGACTGATACATATAGTAAGGCGAAGACGATATTTCAACCGAACTAATTGAAGCAAATAATTGAGCACATTTGTAGATAGAGTCACAAGCGGTTTTTGTATGGGACCCTTG
>B12178
CTAGCCGAACGAATAGACGAACGAAGCACTCCTGAAACAAAAGAACGTTTGGCCACTCCAGCCGAACCCACTTCTCATTTCAATCAGCCCTTCACCACTTCGCTGCCTTTCTGCCTAGCTCCTTCATGCCCAAGCTTCCTTCGGTGTCTGAGTTGATTGTGGGCGCCCAGCTCTCGTCCCACCTCGACCGCTCTCCTAACCACATGACAGTGAAGCACCTGGACTCGAGCCCCAGACTGGCTCACCCCGTGCTGCCTCACCTGGAAAAAAGCACTTTTGCCTCCTCGGTGCCGCCGCCTCTGGCGCCATCGTTACATCCACCCGTGGCGTTTCCTGCTGTTCCCAACACCCTCCCGCTCCCACGTTCTCGCAATCCCTCGGTATCAAGCACTTACTCCGGGCCCAGTCGACCGGGAGACTACTTCAGCACCAGCCACACAGTGCTTCCACCTCCTCCTGCCACTCAACGCACTCCACAACATCCAGGCATTTCCCAAACGCCTCTGTATGAGCAACCTCACCACGCCGTGGAGTCTCCTTTGCACGCGCTGCTGCCCCATCAGACAAGATCTTCGCTGCTCTCGCATCCACCACCACCTCATATCCAACAACAACAGCAACAACAACAACAACAGCAGCAGCAGCAGCAGCAGCAGCAGCAACAACAACAACAGCCTCAACAACATCCACTTCCGCTCCAGCCTCAGTACCAACCCCAGCTTCAGTACCCTGTGAACGGCTACGCTCCACCTGCTCAGGGTCACATGGCCCCGGCGCCTGCTATGGTGCATCCTCACCAAGTGTACCAGGGCGTTACACCACACATGGTGAATCCGTATGGCTACCACGCCGGTCTCCCACCTTTGGTGCCCACCATGGTTCCACAAAGTTACGGCAAGCCTGCTGGAGGTGCGTACCAGCAAATGCCGCCACAAGGCAGCCAGGGATCGAGCCAGGAGCTCGACCAGAACAATGCATTGGTGAACAAGCGGCGAATCATCAAGAGAAGAACGAGGACAGGCTGCCTCACATGTCGCCGGAGACGCATCAAGTGTGACGAGCGGAAACCACATTGCTACAATTGCGAGAGATCCAAAAAGCTTTGTCTTGGCTACGAGATTGTGCCCGTGCCCACACACAAGGACCCGGAGTACCTTCGCAAAAAGGCGGAGCGGGCAGCGGTCCAGGAGCGGCCTACGCTTCGTGAGCTGGCGGCGGTTTACAACTCCCAATGAAGAGTTGGCTGACTGTCTGTCGATCATTGGACCCTGAGGACCCTCCATATAGATTGTTGCGAGAGATTTGCACTAAGGGAGATCACATACCACAAGGCAACATGGAGTTGCAGGGATCTGCCCTGTTCGGGATGCTAGTTACAAGCGCAGGCGTTTGACTGATACATATAGTAAGGCGAAGACGATATTTCAACCGAACTAATTGAAGCAAATAATTGAGCACATTTGTAGATAGAGTCACAAGCGGTTTTTGTATGGGACCCTTG
>B12179
CTAGCCGAACGAATAGACGAACGAAGCACTCCTGAAACAAAAGAACGTTTGGCCACTCCAGCCGAACCCACTTCTCATTTCAATCAGCCCTTCACCACTTCGCTGCCTTTCTGCCTAGCTCCTTCATGCCCAAGCTTCCTTCGGTGTCTGAGTTGATTGTGGGCGCCCAGCTCTCGTCCCACCTCGACCGCTCTCCTAACCACATGACAGTGAAGCACCTGGACTCGAGCCCCAGACTGGCTCACCCCGTGCTGCCTCACCTGGAAAAAAGCACTTTTGCCTCCTCGGTGCCGCCGCCTCTGGCGCCATCGTTACATCCACCCGTGGCGTTTCCTGCTGTTCCCAACACCCTCCCGCTCCCACGTTCTCGCAATCCCTCGGTATCAAGCACTTACTCCGGGCCCAGTCGACCGGGAGACTACTTCAGCACCAGCCACACAGTGCTTCCACCTCCTCCTGCCACTCAACGCACTCCACAACATCCAGGCATTTCCCAAACGCCTCTGTATGAGCAACCTCACCACGCCGTGGAGTCTCCTTTGCACGCGCTGCTGCCCCATCAGACAAGATCTTCGCTGCTCTCGCATCCACCACCACCTCATATCCAACAACAACAGCAACAACAACAACAACAGCAGCAGCAGCAGCAGCAGCAGCAGCAACAACAACAACAGCCTCAACAACATCCACTTCCGCTCCAGCCTCAGTACCAACCCCAGCTTCAGTACCCTGTGAACGGCTACGCTCCACCTGCTCAGGGTCACATGGCCCCGGCGCCTGCTATGGTGCATCCTCACCAAGTGTACCAGGGCGTTACACCACACATGGTGAATCCGTATGGCTACCACGCCGGTCTCCCACCTTTGGTGCCCACCATGGTTCCACAAAGTTACGGCAAGCCTGCTGGAGGTGCGTACCAGCAAATGCCGCCACAAGGCAGCCAGGGATCGAGCCAGGAGCTCGACCAGAACAATGCATTGGTGAACAAGCGGCGAATCATCAAGAGAAGAACGAGGACAGGCTGCCTCACATGTCGCCGGAGACGCATCAAGTGTGACGAGCGGAAACCACATTGCTACAATTGCGAGAGATCCAAAAAGCTTTGTCTTGGCTACGAGATTGTGCCCGTGCCCACACACAAGGACCCGGAGTACCTTCGCAAAAAGGCGGAGCGGGCAGCGGTCCAGGAGCGGCCTACGCTTCGTGAGCTGGCGGCGGTTTACAACTCCCAATGAAGAGTTGGCTGACTGTCTGTCGATCATTGGACCCTGAGGACCCTCCATATAGATTGTTGCGAGAGATTTGCACTAAGGGAGATCACATACCACAAGGCAACATGGAGTTGCAGGGATCTGCCCTGTTCGGGATGCTAGTTACAAGCGCAGGCGTTTGACTGATACATATAGTAAGGCGAAGACGATATTTCAACCGAACTAATTGAAGCAAATAATTGAGCACATTTGTAGATAGAGTCACAAGCGGTTTTTGTATGGGACCCTTG
>B12181
CTAGCCGAACGAATAGACGAACGAAGCACTCCTGAAACAAAAGAACGTTTGGCCACTCCAGCCGAACCCACTTCTCATTTCAATCAGCCCTTCACCACTTCGCTGCCTTTCTGCCTAGCTCCTTCATGCCCAAGCTTCCTTCGGTGTCTGAGTTGATTGTGGGCGCCCAGCTCTCGTCCCACCTCGACCGCTCTCCTAACCACATGACAGTGAAGCACCTGGACTCGAGCCCCAGACTGGCTCACCCCGTGCTGCCTCACCTGGAAAAAAGCACTTTTGCCTCCTCGGTGCCGCCGCCTCTGGCGCCATCGTTACATCCACCCGTGGCGTTTCCTGCTGTTCCCAACACCCTCCCGCTCCCACGTTCTCGCAATCCCTCGGTATCAAGCACTTACTCCGGGCCCAGTCGACCGGGAGACTACTTCAGCACCAGCCACACAGTGCTTCCACCTCCTCCTGCCACTCAACGCACTCCACAACATCCAGGCATTTCCCAAACGCCTCTGTATGAGCAACCTCACCACGCCGTGGAGTCTCCTTTGCACGCGCTGCTGCCCCATCAGACAAGATCTTCGCTGCTCTCGCATCCACCACCACCTCATATCCAACAACAACAGCAACAACAACAACAACAGCAGCAGCAGCAGCAGCAGCAGCAGCAACAACAACAACAGCCTCAACAACATCCACTTCCGCTCCAGCCTCAGTACCAACCCCAGCTTCAGTACCCTGTGAACGGCTACGCTCCACCTGCTCAGGGTCACATGGCCCCGGCGCCTGCTATGGTGCATCCTCACCAAGTGTACCAGGGCGTTACACCACACATGGTGAATCCGTATGGCTACCACGCCGGTCTCCCACCTTTGGTGCCCACCATGGTTCCACAAAGTTACGGCAAGCCTGCTGGAGGTGCGTACCAGCAAATGCCGCCACAAGGCAGCCAGGGATCGAGCCAGGAGCTCGACCAGAACAATGCATTGGTGAACAAGCGGCGAATCATCAAGAGAAGAACGAGGACAGGCTGCCTCACATGTCGCCGGAGACGCATCAAGTGTGACGAGCGGAAACCACATTGCTACAATTGCGAGAGATCCAAAAAGCTTTGTCTTGGCTACGAGATTGTGCCCGTGCCCACACACAAGGACCCGGAGTACCTTCGCAAAAAGGCGGAGCGGGCAGCGGTCCAGGAGCGGCCTACGCTTCGTGAGCTGGCGGCGGTTTACAACTCCCAATGAAGAGTTGGCTGACTGTCTGTCGATCATTGGACCCTGAGGACCCTCCATATAGATTGTTGCGAGAGATTTGCACTAAGGGAGATCACATACCACAAGGCAACATGGAGTTGCAGGGATCTGCCCTGTTCGGGATGCTAGTTACAAGCGCAGGCGTTTGACTGATACATATAGTAAGGCGAAGACGATATTTCAACCGAACTAATTGAAGCAAATAATTGAGCACATTTGTAGATAGAGTCACAAGCGGTTTTTGTATGGGACCCTTG
>B12182
CTAGCCGAACGAATAGACGAACGAAGCACTCCTGAAACAAAAGAACGTTTGGCCACTCCAGCCGAACCCACTTCTCATTTCAATCAGCCCTTCACCACTTCGCTGCCTTTCTGCCTAGCTCCTTCATGCCCAAGCTTCCTTCGGTGTCTGAGTTGATTGTGGGCGCCCAGCTCTCGTCCCACCTCGACCGCTCTCCTAACCACATGACAGTGAAGCACCTGGACTCGAGCCCCAGACTGGCTCACCCCGTGCTGCCTCACCTGGAAAAAAGCACTTTTGCCTCCTCGGTGCCGCCGCCTCTGGCGCCATCGTTACATCCACCCGTGGCGTTTCCTGCTGTTCCCAACACCCTCCCGCTCCCACGTTCTCGCAATCCCTCGGTATCAAGCACTTACTCCGGGCCCAGTCGACCGGGAGACTACTTCAGCACCAGCCACACAGTGCTTCCACCTCCTCCTGCCACTCAACGCACTCCACAACATCCAGGCATTTCCCAAACGCCTCTGTATGAGCAACCTCACCACGCCGTGGAGTCTCCTTTGCACGCGCTGCTGCCCCATCAGACAAGATCTTCGCTGCTCTCGCATCCACCACCACCTCATATCCAACAACAACAGCAACAACAACAACAACAGCAGCAGCAGCAGCAGCAGCAGCAGCAACAACAACAACAGCCTCAACAACATCCACTTCCGCTCCAGCCTCAGTACCAACCCCAGCTTCAGTACCCTGTGAACGGCTACGCTCCACCTGCTCAGGGTCACATGGCCCCGGCGCCTGCTATGGTGCATCCTCACCAAGTGTACCAGGGCGTTACACCACACATGGTGAATCCGTATGGCTACCACGCCGGTCTCCCACCTTTGGTGCCCACCATGGTTCCACAAAGTTACGGCAAGCCTGCTGGAGGTGCGTACCAGCAAATGCCGCCACAAGGCAGCCAGGGATCGAGCCAGGAGCTCGACCAGAACAATGCATTGGTGAACAAGCGGCGAATCATCAAGAGAAGAACGAGGACAGGCTGCCTCACATGTCGCCGGAGACGCATCAAGTGTGACGAGCGGAAACCACATTGCTACAATTGCGAGAGATCCAAAAAGCTTTGTCTTGGCTACGAGATTGTGCCCGTGCCCACACACAAGGACCCGGAGTACCTTCGCAAAAAGGCGGAGCGGGCAGCGGTCCAGGAGCGGCCTACGCTTCGTGAGCTGGCGGCGGTTTACAACTCCCAATGAAGAGTTGGCTGACTGTCTGTCGATCATTGGACCCTGAGGACCCTCCATATAGATTGTTGCGAGAGATTTGCACTAAGGGAGATCACATACCACAAGGCAACATGGAGTTGCAGGGATCTGCCCTGTTCGGGATGCTAGTTACAAGCGCAGGCGTTTGACTGATACATATAGTAAGGCGAAGACGATATTTCAACCGAACTAATTGAAGCAAATAATTGAGCACATTTGTAGATAGAGTCACAAGCGGTTTTTGTATGGGACCCTTG
>B12183
CTAGCCGAACGAATAGACGAACGAAGCACTCCTGAAACAAAAGAACGTTTGGCCACTCCAGCCGAACCCACTTCTCATTTCAATCAGCCCTTCACCACTTCGCTGCCTTTCTGCCTAGCTCCTTCATGCCCAAGCTTCCTTCGGTGTCTGAGTTGATTGTGGGCGCCCAGCTCTCGTCCCACCTCGACCGCTCTCCTAACCACATGACAGTGAAGCACCTGGACTCGAGCCCCAGACTGGCTCACCCCGTGCTGCCTCACCTGGAAAAAAGCACTTTTGCCTCCTCGGTGCCGCCGCCTCTGGCGCCATCGTTACATCCACCCGTGGCGTTTCCTGCTGTTCCCAACACCCTCCCGCTCCCACGTTCTCGCAATCCCTCGGTATCAAGCACTTACTCCGGGCCCAGTCGACCGGGAGACTACTTCAGCACCAGCCACACAGTGCTTCCACCTCCTCCTGCCACTCAACGCACTCCACAACATCCAGGCATTTCCCAAACGCCTCTGTATGAGCAACCTCACCACGCCGTGGAGTCTCCTTTGCACGCGCTGCTGCCCCATCAGACAAGATCTTCGCTGCTCTCGCATCCACCACCACCTCATATCCAACAACAACAGCAACAACAACAACAACAGCAGCAGCAGCAGCAGCAGCAGCAGCAACAACAACAACAGCCTCAACAACATCCACTTCCGCTCCAGCCTCAGTACCAACCCCAGCTTCAGTACCCTGTGAACGGCTACGCTCCACCTGCTCAGGGTCACATGGCCCCGGCGCCTGCTATGGTGCATCCTCACCAAGTGTACCAGGGCGTTACACCACACATGGTGAATCCGTATGGCTACCACGCCGGTCTCCCACCTTTGGTGCCCACCATGGTTCCACAAAGTTACGGCAAGCCTGCTGGAGGTGCGTACCAGCAAATGCCGCCACAAGGCAGCCAGGGATCGAGCCAGGAGCTCGACCAGAACAATGCATTGGTGAACAAGCGGCGAATCATCAAGAGAAGAACGAGGACAGGCTGCCTCACATGTCGCCGGAGACGCATCAAGTGTGACGAGCGGAAACCACATTGCTACAATTGCGAGAGATCCAAAAAGCTTTGTCTTGGCTACGAGATTGTGCCCGTGCCCACACACAAGGACCCGGAGTACCTTCGCAAAAAGGCGGAGCGGGCAGCGGTCCAGGAGCGGCCTACGCTTCGTGAGCTGGCGGCGGTTTACAACTCCCAATGAAGAGTTGGCTGACTGTCTGTCGATCATTGGACCCTGAGGACCCTCCATATAGATTGTTGCGAGAGATTTGCACTAAGGGAGATCACATACCACAAGGCAACATGGAGTTGCAGGGATCTGCCCTGTTCGGGATGCTAGTTACAAGCGCAGGCGTTTGACTGATACATATAGTAAGGCGAAGACGATATTTCAACCGAACTAATTGAAGCAAATAATTGAGCACATTTGTAGATAGAGTCACAAGCGGTTTTTGTATGGGACCCTTG
>B12186
CTAGCCGAACGAATAGACGAACGAAGCACTCCTGAAACAAAAGAACGTTTGGCCACTCCAGCCGAACCCACTTCTCATTTCAATCAGCCCTTCACCACTTCGCTGCCTTTCTGCCTAGCTCCTTCATGCCCAAGCTTCCTTCGGTGTCTGAGTTGATTGTGGGCGCCCAGCTCTCGTCCCACCTCGACCGCTCTCCTAACCACATGACAGTGAAGCACCTGGACTCGAGCCCCAGACTGGCTCACCCCGTGCTGCCTCACCTGGAAAAAAGCACTTTTGCCTCCTCGGTGCCGCCGCCTCTGGCGCCATCGTTACATCCACCCGTGGCGTTTCCTGCTGTTCCCAACACCCTCCCGCTCCCACGTTCTCGCAATCCCTCGGTATCAAGCACTTACTCCGGGCCCAGTCGACCGGGAGACTACTTCAGCACCAGCCACACAGTGCTTCCACCTCCTCCTGCCACTCAACGCACTCCACAACATCCAGGCATTTCCCAAACGCCTCTGTATGAGCAACCTCACCACGCCGTGGAGTCTCCTTTGCACGCGCTGCTGCCCCATCAGACAAGATCTTCGCTGCTCTCGCATCCACCACCACCTCATATCCAACAACAACAGCAACAACAACAACAACAGCAGCAGCAGCAGCAGCAGCAGCAGCAACAACAACAACAGCCTCAACAACATCCACTTCCGCTCCAGCCTCAGTACCAACCCCAGCTTCAGTACCCTGTGAACGGCTACGCTCCACCTGCTCAGGGTCACATGGCCCCGGCGCCTGCTATGGTGCATCCTCACCAAGTGTACCAGGGCGTTACACCACACATGGTGAATCCGTATGGCTACCACGCCGGTCTCCCACCTTTGGTGCCCACCATGGTTCCACAAAGTTACGGCAAGCCTGCTGGAGGTGCGTACCAGCAAATGCCGCCACAAGGCAGCCAGGGATCGAGCCAGGAGCTCGACCAGAACAATGCATTGGTGAACAAGCGGCGAATCATCAAGAGAAGAACGAGGACAGGCTGCCTCACATGTCGCCGGAGACGCATCAAGTGTGACGAGCGGAAACCACATTGCTACAATTGCGAGAGATCCAAAAAGCTTTGTCTTGGCTACGAGATTGTGCCCGTGCCCACACACAAGGACCCGGAGTACCTTCGCAAAAAGGCGGAGCGGGCAGCGGTCCAGGAGCGGCCTACGCTTCGTGAGCTGGCGGCGGTTTACAACTCCCAATGAAGAGTTGGCTGACTGTCTGTCGATCATTGGACCCTGAGGACCCTCCATATAGATTGTTGCGAGAGATTTGCACTAAGGGAGATCACATACCACAAGGCAACATGGAGTTGCAGGGATCTGCCCTGTTCGGGATGCTAGTTACAAGCGCAGGCGTTTGACTGATACATATAGTAAGGCGAAGACGATATTTCAACCGAACTAATTGAAGCAAATAATTGAGCACATTTGTAGATAGAGTCACAAGCGGTTTTTGTATGGGACCCTTG
>B12187
CTAGCCGAACGAATAGACGAACGAAGCACTCCTGAAACAAAAGAACGTTTGGCCACTCCAGCCGAACCCACTTCTCATTTCAATCAGCCCTTCACCACTTCGCTGCCTTTCTGCCTAGCTCCTTCATGCCCAAGCTTCCTTCGGTGTCTGAGTTGATTGTGGGCGCCCAGCTCTCGTCCCACCTCGACCGCTCTCCTAACCACATGACAGTGAAGCACCTGGACTCGAGCCCCAGACTGGCTCACCCCGTGCTGCCTCACCTGGAAAAAAGCACTTTTGCCTCCTCGGTGCCGCCGCCTCTGGCGCCATCGTTACATCCACCCGTGGCGTTTCCTGCTGTTCCCAACACCCTCCCGCTCCCACGTTCTCGCAATCCCTCGGTATCAAGCACTTACTCCGGGCCCAGTCGACCGGGAGACTACTTCAGCACCAGCCACACAGTGCTTCCACCTCCTCCTGCCACTCAACGCACTCCACAACATCCAGGCATTTCCCAAACGCCTCTGTATGAGCAACCTCACCACGCCGTGGAGTCTCCTTTGCACGCGCTGCTGCCCCATCAGACAAGATCTTCGCTGCTCTCGCATCCACCACCACCTCATATCCAACAACAACAGCAACAACAACAACAACAGCAGCAGCAGCAGCAGCAGCAGCAGCAACAACAACAACAGCCTCAACAACATCCACTTCCGCTCCAGCCTCAGTACCAACCCCAGCTTCAGTACCCTGTGAACGGCTACGCTCCACCTGCTCAGGGTCACATGGCCCCGGCGCCTGCTATGGTGCATCCTCACCAAGTGTACCAGGGCGTTACACCACACATGGTGAATCCGTATGGCTACCACGCCGGTCTCCCACCTTTGGTGCCCACCATGGTTCCACAAAGTTACGGCAAGCCTGCTGGAGGTGCGTACCAGCAAATGCCGCCACAAGGCAGCCAGGGATCGAGCCAGGAGCTCGACCAGAACAATGCATTGGTGAACAAGCGGCGAATCATCAAGAGAAGAACGAGGACAGGCTGCCTCACATGTCGCCGGAGACGCATCAAGTGTGACGAGCGGAAACCACATTGCTACAATTGCGAGAGATCCAAAAAGCTTTGTCTTGGCTACGAGATTGTGCCCGTGCCCACACACAAGGACCCGGAGTACCTTCGCAAAAAGGCGGAGCGGGCAGCGGTCCAGGAGCGGCCTACGCTTCGTGAGCTGGCGGCGGTTTACAACTCCCAATGAAGAGTTGGCTGACTGTCTGTCGATCATTGGACCCTGAGGACCCTCCATATAGATTGTTGCGAGAGATTTGCACTAAGGGAGATCACATACCACAAGGCAACATGGAGTTGCAGGGATCTGCCCTGTTCGGGATGCTAGTTACAAGCGCAGGCGTTTGACTGATACATATAGTAAGGCGAAGACGATATTTCAACCGAACTAATTGAAGCAAATAATTGAGCACATTTGTAGATAGAGTCACAAGCGGTTTTTGTATGGGACCCTTG
>B12188
CTAGCCGAACGAATAGACGAACGAAGCACTCCTGAAACAAAAGAACGTTTGGCCACTCCAGCCGAACCCACTTCTCATTTCAATCAGCCCTTCACCACTTCGCTGCCTTTCTGCCTAGCTCCTTCATGCCCAAGCTTCCTTCGGTGTCTGAGTTGATTGTGGGCGCCCAGCTCTCGTCCCACCTCGACCGCTCTCCTAACCACATGACAGTGAAGCACCTGGACTCGAGCCCCAGACTGGCTCACCCCGTGCTGCCTCACCTGGAAAAAAGCACTTTTGCCTCCTCGGTGCCGCCGCCTCTGGCGCCATCGTTACATCCACCCGTGGCGTTTCCTGCTGTTCCCAACACCCTCCCGCTCCCACGTTCTCGCAATCCCTCGGTATCAAGCACTTACTCCGGGCCCAGTCGACCGGGAGACTACTTCAGCACCAGCCACACAGTGCTTCCACCTCCTCCTGCCACTCAACGCACTCCACAACATCCAGGCATTTCCCAAACGCCTCTGTATGAGCAACCTCACCACGCCGTGGAGTCTCCTTTGCACGCGCTGCTGCCCCATCAGACAAGATCTTCGCTGCTCTCGCATCCACCACCACCTCATATCCAACAACAACAGCAACAACAACAACAACAGCAGCAGCAGCAGCAGCAGCAGCAGCAACAACAACAACAGCCTCAACAACATCCACTTCCGCTCCAGCCTCAGTACCAACCCCAGCTTCAGTACCCTGTGAACGGCTACGCTCCACCTGCTCAGGGTCACATGGCCCCGGCGCCTGCTATGGTGCATCCTCACCAAGTGTACCAGGGCGTTACACCACACATGGTGAATCCGTATGGCTACCACGCCGGTCTCCCACCTTTGGTGCCCACCATGGTTCCACAAAGTTACGGCAAGCCTGCTGGAGGTGCGTACCAGCAAATGCCGCCACAAGGCAGCCAGGGATCGAGCCAGGAGCTCGACCAGAACAATGCATTGGTGAACAAGCGGCGAATCATCAAGAGAAGAACGAGGACAGGCTGCCTCACATGTCGCCGGAGACGCATCAAGTGTGACGAGCGGAAACCACATTGCTACAATTGCGAGAGATCCAAAAAGCTTTGTCTTGGCTACGAGATTGTGCCCGTGCCCACACACAAGGACCCGGAGTACCTTCGCAAAAAGGCGGAGCGGGCAGCGGTCCAGGAGCGGCCTACGCTTCGTGAGCTGGCGGCGGTTTACAACTCCCAATGAAGAGTTGGCTGACTGTCTGTCGATCATTGGACCCTGAGGACCCTCCATATAGATTGTTGCGAGAGATTTGCACTAAGGGAGATCACATACCACAAGGCAACATGGAGTTGCAGGGATCTGCCCTGTTCGGGATGCTAGTTACAAGCGCAGGCGTTTGACTGATACATATAGTAAGGCGAAGACGATATTTCAACCGAACTAATTGAAGCAAATAATTGAGCACATTTGTAGATAGAGTCACAAGCGGTTTTTGTATGGGACCCTTG
>B12189
CTAGCCGAACGAATAGACGAACGAAGCACTCCTGAAACAAAAGAACGTTTGGCCACTCCAGCCGAACCCACTTCTCATTTCAATCAGCCCTTCACCACTTCGCTGCCTTTCTGCCTAGCTCCTTCATGCCCAAGCTTCCTTCGGTGTCTGAGTTGATTGTGGGCGCCCAGCTCTCGTCCCACCTCGACCGCTCTCCTAACCACATGACAGTGAAGCACCTGGACTCGAGCCCCAGACTGGCTCACCCCGTGCTGCCTCACCTGGAAAAAAGCACTTTTGCCTCCTCGGTGCCGCCGCCTCTGGCGCCATCGTTACATCCACCCGTGGCGTTTCCTGCTGTTCCCAACACCCTCCCGCTCCCACGTTCTCGCAATCCCTCGGTATCAAGCACTTACTCCGGGCCCAGTCGACCGGGAGACTACTTCAGCACCAGCCACACAGTGCTTCCACCTCCTCCTGCCACTCAACGCACTCCACAACATCCAGGCATTTCCCAAACGCCTCTGTATGAGCAACCTCACCACGCCGTGGAGTCTCCTTTGCACGCGCTGCTGCCCCATCAGACAAGATCTTCGCTGCTCTCGCATCCACCACCACCTCATATCCAACAACAACAGCAACAACAACAACAACAGCAGCAGCAGCAGCAGCAGCAGCAGCAACAACAACAACAGCCTCAACAACATCCACTTCCGCTCCAGCCTCAGTACCAACCCCAGCTTCAGTACCCTGTGAACGGCTACGCTCCACCTGCTCAGGGTCACATGGCCCCGGCGCCTGCTATGGTGCATCCTCACCAAGTGTACCAGGGCGTTACACCACACATGGTGAATCCGTATGGCTACCACGCCGGTCTCCCACCTTTGGTGCCCACCATGGTTCCACAAAGTTACGGCAAGCCTGCTGGAGGTGCGTACCAGCAAATGCCGCCACAAGGCAGCCA-GGATCGAGCCAGGAGCTCGACCAGAACAATGCATTGGTGAACAAGCGGCGAATCATCAAGAGAAGAACGAGGACAGGCTGCCTCACATGTCGCCGGAGACGCATCAAGTGTGACGAGCGGAAACCACATTGCTACAATTGCGAGAGATCCAAAAAGCTTTGTCTTGGCTACGAGATTGTGCCCGTGCCCACACACAAGGACCCGGAGTACCTTCGCAAAAAGGCGGAGCGGGCAGCGGTCCAGGAGCGGCCTACGCTTCGTGAGCTGGCGGCGGTTTACAACTCCCAATGAAGAGTTGGCTGACTGTCTGTCGATCATTGGACCCTGAGGACCCTCCATATAGATTGTTGCGAGAGATTTGCACTAAGGGAGATCACATACCACAAGGCAACATGGAGTTGCAGGGATCTGCCCTGTTCGGGATGCTAGTTACAAGCGCAGGCGTTTGACTGATACATATAGTAAGGCGAAGACGATATTTCAACCGAACTAATTGAAGCAAATAATTGAGCACATTTGTAGATAGAGTCACAAGCGGTTTTTGTATGGGACCCTTG
>B12190
CTAGCCGAACGAATAGACGAACGAAGCACTCCTGAAACAAAAGAACGTTTGGCCACTCCAGCCGAACCCACTTCTCATTTCAATCAGCCCTTCACCACTTCGCTGCCTTTCTGCCTAGCTCCTTCATGCCCAAGCTTCCTTCGGTGTCTGAGTTGATTGTGGGCGCCCAGCTCTCGTCCCACCTCGACCGCTCTCCTAACCACATGACAGTGAAGCACCTGGACTCGAGCCCCAGACTGGCTCACCCCGTGCTGCCTCACCTGGAAAAAAGCACTTTTGCCTCCTCGGTGCCGCCGCCTCTGGCGCCATCGTTACATCCACCCGTGGCGTTTCCTGCTGTTCCCAACACCCTCCCGCTCCCACGTTCTCGCAATCCCTCGGTATCAAGCACTTACTCCGGGCCCAGTCGACCGGGAGACTACTTCAGCACCAGCCACACAGTGCTTCCACCTCCTCCTGCCACTCAACGCACTCCACAACATCCAGGCATTTCCCAAACGCCTCTGTATGAGCAACCTCACCACGCCGTGGAGTCTCCTTTGCACGCGCTGCTGCCCCATCAGACAAGATCTTCGCTGCTCTCGCATCCACCACCACCTCATATCCAACAACAACAGCAACAACAACAACAACAGCAGCAGCAGCAGCAGCAGCAGCAGCAACAACAACAACAGCCTCAACAACATCCACTTCCGCTCCAGCCTCAGTACCAACCCCAGCTTCAGTACCCTGTGAACGGCTACGCTCCACCTGCTCAGGGTCACATGGCCCCGGCGCCTGCTATGGTGCATCCTCACCAAGTGTACCAGGGCGTTACACCACACATGGTGAATCCGTATGGCTACCACGCCGGTCTCCCACCTTTGGTGCCCACCATGGTTCCACAAAGTTACGGCAAGCCTGCTGGAGGTGCGTACCAGCAAATGCCGCCACAAGGCAGCCA-GGATCGAGCCAGGAGCTCGACCAGAACAATGCATTGGTGAACAAGCGGCGAATCATCAAGAGAAGAACGAGGACAGGCTGCCTCACATGTCGCCGGAGACGCATCAAGTGTGACGAGCGGAAACCACATTGCTACAATTGCGAGAGATCCAAAAAGCTTTGTCTTGGCTACGAGATTGTGCCCGTGCCCACACACAAGGACCCGGAGTACCTTCGCAAAAAGGCGGAGCGGGCAGCGGTCCAGGAGCGGCCTACGCTTCGTGAGCTGGCGGCGGTTTACAACTCCCAATGAAGAGTTGGCTGACTGTCTGTCGATCATTGGACCCTGAGGACCCTCCATATAGATTGTTGCGAGAGATTTGCACTAAGGGAGATCACATACCACAAGGCAACATGGAGTTGCAGGGATCTGCCCTGTTCGGGATGCTAGTTACAAGCGCAGGCGTTTGACTGATACATATAGTAAGGCGAAGACGATATTTCAACCGAACTAATTGAAGCAAATAATTGAGCACATTTGTAGATAGAGTCACAAGCGGTTTTTGTATGGGACCCTTG
>B12229
CTAGCCGAACGAATAGACGAACGAAGCACTCCTGAAACAAAAGAACGTTTGGCCACTCCAGCCGAACCCACTTCTCATTTCAATCAGCCCTTCACCACTTCGCTGCCTTTCTGCCTAGCTCCTTCATGCCCAAGCTTCCTTCGGTGTCTGAGTTGATTGTGGGCGCCCAGCTCTCGTCCCACCTCGACCGCTCTCCTAACCACATGACAGTGAAGCACCTGGACTCGAGCCCCAGACTGGCTCACCCCGTGCTGCCTCACCTGGAAAAAAGCACTTTTGCCTCCTCGGTGCCGCCGCCTCTGGCGCCATCGTTACATCCACCCGTGGCGTTTCCTGCTGTTCCCAACACCCTCCCGCTCCCACGTTCTCGCAATCCCTCGGTATCAAGCACTTACTCCGGGCCCAGTCGACCGGGAGACTACTTCAGCACCAGCCACACAGTGCTTCCACCTCCTCCTGCCACTCAACGCACTCCACAACATCCAGGCATTTCCCAAACGCCTCTGTATGAGCAACCTCACCACGCCGTGGAGTCTCCTTTGCACGCGCTGCTGCCCCATCAGACAAGATCTTCGCTGCTCTCGCATCCACCACCACCTCATATCCAACAACAACAGCAACAACAACAACAACAGCAGCAGCAGCAGCAGCAGCAGCAGCAACAACAACAACAGCCTCAACAACATCCACTTCCGCTCCAGCCTCAGTACCAACCCCAGCTTCAGTACCCTGTGAACGGCTACGCTCCACCTGCTCAGGGTCACATGGCCCCGGCGCCTGCTATGGTGCATCCTCACCAAGTGTACCAGGGCGTTACACCACACATGGTGAATCCGTATGGCTACCACGCCGGTCTCCCACCTTTGGTGCCCACCATGGTTCCACAAAGTTACGGCAAGCCTGCTGGAGGTGCGTACCAGCAAATGCCGCCACAAGGCAGCCA-GGATCGAGCCAGGAGCTCGACCAGAACAATGCATTGGTGAACAAGCGGCGAATCATCAAGAGAAGAACGAGGACAGGCTGCCTCACATGTCGCCGGAGACGCATCAAGTGTGACGAGCGGAAACCACATTGCTACAATTGCGAGAGATCCAAAAAGCTTTGTCTTGGCTACGAGATTGTGCCCGTGCCCACACACAAGGACCCGGAGTACCTTCGCAAAAAGGCGGAGCGGGCAGCGGTCCAGGAGCGGCCTACGCTTCGTGAGCTGGCGGCGGTTTACAACTCCCAATGAAGAGTTGGCTGACTGTCTGTCGATCATTGGACCCTGAGGACCCTCCATATAGATTGTTGCGAGAGATTTGCACTAAGGGAGATCACATACCACAAGGCAACATGGAGTTGCAGGGATCTGCCCTGTTCGGGATGCTAGTTACAAGCGCAGGCGTTTGACTGATACATATAGTAAGGCGAAGACGATATTTCAACCGAACTAATTGAAGCAAATAATTGAGCACATTTGTAGATAGAGTCACAAGCGGTTTTTGTATGGGACCCTTG
>B12244
CTAGCCGAACGAATAGACGAACGAAGCACTCCTGAAACAAAAGAACGTTTGGCCACTCCAGCCGAACCCACTTCTCATTTCAATCAGCCCTTCACCACTTCGCTGCCTTTCTGCCTAGCTCCTTCATGCCCAAGCTTCCTTCGGTGTCTGAGTTGATTGTGGGCGCCCAGCTCTCGTCCCACCTCGACCGCTCTCCTAACCACATGACAGTGAAGCACCTGGACTCGAGCCCCAGACTGGCTCACCCCGTGCTGCCTCACCTGGAAAAAAGCACTTTTGCCTCCTCGGTGCCGCCGCCTCTGGCGCCATCGTTACATCCACCCGTGGCGTTTCCTGCTGTTCCCAACACCCTCCCGCTCCCACGTTCTCGCAATCCCTCGGTATCAAGCACTTACTCCGGGCCCAGTCGACCGGGAGACTACTTCAGCACCAGCCACACAGTGCTTCCACCTCCTCCTGCCACTCAACGCACTCCACAACATCCAGGCATTTCCCAAACGCCTCTGTATGAGCAACCTCACCACGCCGTGGAGTCTCCTTTGCACGCGCTGCTGCCCCATCAGACAAGATCTTCGCTGCTCTCGCATCCACCACCACCTCATATCCAACAACAACAGCAACAACAACAACAACAGCAGCAGCAGCAGCAGCAGCAGCAGCAACAACAACAACAGCCTCAACAACATCCACTTCCGCTCCAGCCTCAGTACCAACCCCAGCTTCAGTACCCTGTGAACGGCTACGCTCCACCTGCTCAGGGTCACATGGCCCCGGCGCCTGCTATGGTGCATCCTCACCAAGTGTACCAGGGCGTTACACCACACATGGTGAATCCGTATGGCTACCACGCCGGTCTCCCACCTTTGGTGCCCACCATGGTTCCACAAAGTTACGGCAAGCCTGCTGGAGGTGCGTACCAGCAAATGCCGCCACAAGGCAGCCAGGGATCGAGCCAGGAGCTCGACCAGAACAATGCATTGGTGAACAAGCGGCGAATCATCAAGAGAAGAACGAGGACAGGCTGCCTCACATGTCGCCGGAGACGCATCAAGTGTGACGAGCGGAAACCACATTGCTACAATTGCGAGTGATCCAAAAAGCTTTGTCTTGGCTACGAGATTGTGCCCGTGCCCACACACAAGGACCCGGAGTACCTTCGCAAAAAGGCGGAGCGGGCAGCGGTCCAGGAGCGGCCTACGCTTCGTGAGCTGGCGGCGGTTTACAACTCCCAATGAAGAGTTGGCTGACTGTCTGTCGATCATTGGACCCTGAGGACCCTCCATATAGATTGTTGCGAGAGATTTGCACTAAGGGAGATCACATACCACAAGGCAACATGGAGTTGCAGGGATCTGCCCTGTTCGGGATGCTAGTTACAAGCGCAGGCGTTTGACTGATACATATAGTAAGGCGAAGACGATATTTCAACCGAACTAATTGAAGCAAATAATTGAGCACATTTGTAGATAGAGTCACAAGCGGTTTTTGTATGGGACCCTTG
>B12272
CTAGCCGAACGAATAGACGAACGAAGCACTCCTGAAACAAAAGAACGTTTGGCCACTCCAGCCGAACCCACTTCTCATTTCAATCAGCCCTTCACCACTTCGCTGCCTTTCTGCCTAGCTCCTTCATGCCCAAGCTTCCTTCGGTGTCTGAGTTGATTGTGGGCGCCCAGCTCTCGTCCCACCTCGACCGCTCTCCTAACCACATGACAGTGAAGCACCTGGACTCGAGCCCCAGACTGGCTCACCCCGTGCTGCCTCACCTGGAAAAAAGCACTTTTGCCTCCTCGGTGCCGCCGCCTCTGGCGCCATCGTTACATCCACCCGTGGCGTTTCCTGCTGTTCCCAACACCCTCCCGCTCCCACGTTCTCGCAATCCCTCGGTATCAAGCACTTACTCCGGGCCCAGTCGACCGGGAGACTACTTCAGCACCAGCCACACAGTGCTTCCACCTCCTCCTGCCACTCAACGCACTCCACAACATCCAGGCATTTCCCAAACGCCTCTGTATGAGCAACCTCACCACGCCGTGGAGTCTCCTTTGCACGCGCTGCTGCCCCATCAGACAAGATCTTCGCTGCTCTCGCATCCACCACCACCTCATATCCAACAACAACAGCAACAACAACAACAACAGCAGCAGCAGCAGCAGCAGCAGCAGCAACAACAACAACAGCCTCAACAACATCCACTTCCGCTCCAGCCTCAGTACCAACCCCAGCTTCAGTACCCTGTGAACGGCTACGCTCCACCTGCTCAGGGTCACATGGCCCCGGCGCCTGCTATGGTGCATCCTCACCAAGTGTACCAGGGCGTTACACCACACATGGTGAATCCGTATGGCTACCACGCCGGTCTCCCACCTTTGGTGCCCACCATGGTTCCACAAAGTTACGGCAAGCCTGCTGGAGGTGCGTACCAGCAAATGCCGCCACAAGGCAGCCAGGGATCGAGCCAGGAGCTCGACCAGAACAATGCATTGGTGAACAAGCGGCGAATCATCAAGAGAAGAACGAGGACAGGCTGCCTCACATGTCGCCGGAGACGCATCAAGTGTGACGAGCGGAAACCACATTGCTACAATTGCGAGAGATCCAAAAAGCTTTGTCTTGGCTACGAGATTGTGCCCGTGCCCACACACAAGGACCCGGAGTACCTTCGCAAAAAGGCGGAGCGGGCAGCGGTCCAGGAGCGGCCTACGCTTCGTGAGCTGGCGGCGGTTTACAACTCCCAATGAAGAGTTGGCTGACTGTCTGTCGATCATTGGACCCTGAGGACCCTCCATATAGATTGTTGCGAGAGATTTGCACTAAGGGAGATCACATACCACAAGGCAACATGGAGTTGCAGGGATCTGCCCTGTTCGGGATGCTAGTTACAAGCGCAGGCGTTTGACTGATACATATAGTAAGGCGAAGACGATATTTCAACCGAACTAATTGAAGCAAATAATTGAGCACATTTGTAGATAGAGTCACAAGCGGTTTTTGTATGGGACCCTTG
>B12277
CTAGCCGAACGAATAGACGAACGAAGCACTCCTGAAACAAAAGAACGTTTGGCCACTCCAGCCGAACCCACTTCTCATTTCAATCAGCCCTTCACCACTTCGCTGCCTTTCTGCCTAGCTCCTTCATGCCCAAGCTTCCTTCGGTGTCTGAGTTGATTGTGGGCGCCCAGCTCTCGTCCCACCTCGACCGCTCTCCTAACCACATGACAGTGAAGCACCTGGACTCGAGCCCCAGACTGGCTCACCCCGTGCTGCCTCACCTGGAAAAAAGCACTTTTGCCTCCTCGGTGCCGCCGCCTCTGGCGCCATCGTTACATCCACCCGTGGCGTTTCCTGCTGTTCCCAACACCCTCCCGCTCCCACGTTCTCGCAATCCCTCGGTATCAAGCACTTACTCCGGGCCCAGTCGACCGGGAGACTACTTCAGCACCAGCCACACAGTGCTTCCACCTCCTCCTGCCACTCAACGCACTCCACAACATCCAGGCATTTCCCAAACGCCTCTGTATGAGCAACCTCACCACGCCGTGGAGTCTCCTTTGCACGCGCTGCTGCCCCATCAGACAAGATCTTCGCTGCTCTCGCATCCACCACCACCTCATATCCAACAACAACAGCAACAACAACAACAACAGCAGCAGCAGCAGCAGCAGCAGCAGCAACAACAACAACAGCCTCAACAACATCCACTTCCGCTCCAGCCTCAGTACCAACCCCAGCTTCAGTACCCTGTGAACGGCTACGCTCCACCTGCTCAGGGTCACATGGCCCCGGCGCCTGCTATGGTGCATCCTCACCAAGTGTACCAGGGCGTTACACCACACATGGTGAATCCGTATGGCTACCACGCCGGTCTCCCACCTTTGGTGCCCACCATGGTTCCACAAAGTTACGGCAAGCCTGCTGGAGGTGCGTACCAGCAAATGCCGCCACAAGGCAGCCAGGGATCGAGCCAGGAGCTCGACCAGAACAATGCATTGGTGAACAAGCGGCGAATCATCAAGAGAAGAACGAGGACAGGCTGCCTCACATGTCGCCGGAGACGCATCAAGTGTGACGAGCGGAAACCACATTGCTACAATTGCGAGAGATCCAAAAAGCTTTGTCTTGGCTACGAGATTGTGCCCGTGCCCACACACAAGGACCCGGAGTACCTTCGCAAAAAGGCGGAGCGGGCAGCGGTCCAGGAGCGGCCTACGCTTCGTGAGCTGGCGGCGGTTTACAACTCCCAATGAAGAGTTGGCTGACTGTCTGTCGATCATTGGACCCTGAGGACCCTCCATATAGATTGTTGCGAGAGATTTGCACTAAGGGAGATCACATACCACAAGGCAACATGGAGTTGCAGGGATCTGCCCTGTTCGGGATGCTAGTTACAAGCGCAGGCGTTTGACTGATACATATAGTAAGGCGAAGACGATATTTCAACCGAACTAATTGAAGCAAATAATTGAGCACATTTGTAGATAGAGTCACAAGCGGTTTTTGTATGGGACCCTTG
>B12279
CTAGCCGAACGAATAGACGAACGAAGCACTCCTGAAACAAAAGAACGTTTGGCCACTCCAGCCGAACCCACTTCTCATTTCAATCAGCCCTTCACCACTTCGCTGCCTTTCTGCCTAGCTCCTTCATGCCCAAGCTTCCTTCGGTGTCTGAGTTGATTGTGGGCGCCCAGCTCTCGTCCCACCTCGACCGCTCTCCTAACCACATGACAGTGAAGCACCTGGACTCGAGCCCCAGACTGGCTCACCCCGTGCTGCCTCACCTGGAAAAAAGCACTTTTGCCTCCTCGGTGCCGCCGCCTCTGGCGCCATCGTTACATCCACCCGTGGCGTTTCCTGCTGTTCCCAACACCCTCCCGCTCCCACGTTCTCGCAATCCCTCGGTATCAAGCACTTACTCCGGGCCCAGTCGACCGGGAGACTACTTCAGCACCAGCCACACAGTGCTTCCACCTCCTCCTGCCACTCAACGCACTCCACAACATCCAGGCATTTCCCAAACGCCTCTGTATGAGCAACCTCACCACGCCGTGGAGTCTCCTTTGCACGCGCTGCTGCCCCATCAGACAAGATCTTCGCTGCTCTCGCATCCACCACCACCTCATATCCAACAACAACAGCAACAACAACAACAACAGCAGCAGCAGCAGCAGCAGCAGCAGCAACAACAACAACAGCCTCAACAACATCCACTTCCGCTCCAGCCTCAGTACCAACCCCAGCTTCAGTACCCTGTGAACGGCTACGCTCCACCTGCTCAGGGTCACATGGCCCCGGCGCCTGCTATGGTGCATCCTCACCAAGTGTACCAGGGCGTTACACCACACATGGTGAATCCGTATGGCTACCACGCCGGTCTCCCACCTTTGGTGCCCACCATGGTTCCACAAAGTTACGGCAAGCCTGCTGGAGGTGCGTACCAGCAAATGCCGCCACAAGGCAGCCAGGGATCGAGCCAGGAGCTCGACCAGAACAATGCATTGGTGAACAAGCGGCGAATCATCAAGAGAAGAACGAGGACAGGCTGCCTCACATGTCGCCGGAGACGCATCAAGTGTGACGAGCGGAAACCACATTGCTACAATTGCGAGAGATCCAAAAAGCTTTGTCTTGGCTACGAGATTGTGCCCGTGCCCACACACAAGGACCCGGAGTACCTTCGCAAAAAGGCGGAGCGGGCAGCGGTCCAGGAGCGGCCTACGCTTCGTGAGCTGGCGGCGGTTTACAACTCCCAATGAAGAGTTGGCTGACTGTCTGTCGATCATTGGACCCTGAGGACCCTCCATATAGATTGTTGCGAGAGATTTGCACTAAGGGAGATCACATACCACAAGGCAACATGGAGTTGCAGGGATCTGCCCTGTTCGGGATGCTAGTTACAAGCGCAGGCGTTTGACTGATACATATAGTAAGGCGAAGACGATATTTCAACCGAACTAATTGAAGCAAATAATTGAGCACATTTGTAGATAGAGTCACAAGCGGTTTTTGTATGGGACCCTTG
>B12284
CTAGCCGAACGAATAGACGAACGAAGCACTCCTGAAACAAAAGAACGTTTGGCCACTCCAGCCGAACCCACTTCTCATTTCAATCAGCCCTTCACCACTTCGCTGCCTTTCTGCCTAGCTCCTTCATGCCCAAGCTTCCTTCGGTGTCTGAGTTGATTGTGGGCGCCCAGCTCTCGTCCCACCTCGACCGCTCTCCTAACCACATGACAGTGAAGCACCTGGACTCGAGCCCCAGACTGGCTCACCCCGTGCTGCCTCACCTGGAAAAAAGCACTTTTGCCTCCTCGGTGCCGCCGCCTCTGGCGCCATCGTTACATCCACCCGTGGCGTTTCCTGCTGTTCCCAACACCCTCCCGCTCCCACGTTCTCGCAATCCCTCGGTATCAAGCACTTACTCCGGGCCCAGTCGACCGGGAGACTACTTCAGCACCAGCCACACAGTGCTTCCACCTCCTCCTGCCACTCAACGCACTCCACAACATCCAGGCATTTCCCAAACGCCTCTGTATGAGCAACCTCACCACGCCGTGGAGTCTCCTTTGCACGCGCTGCTGCCCCATCAGACAAGATCTTCGCTGCTCTCGCATCCACCACCACCTCATATCCAACAACAACAGCAACAACAACAACAACAGCAGCAGCAGCAGCAGCAGCAGCAGCAACAACAACAACAGCCTCAACAACATCCACTTCCGCTCCAGCCTCAGTACCAACCCCAGCTTCAGTACCCTGTGAACGGCTACGCTCCACCTGCTCAGGGTCACATGGCCCCGGCGCCTGCTATGGTGCATCCTCACCAAGTGTACCAGGGCGTTACACCACACATGGTGAATCCGTATGGCTACCACGCCGGTCTCCCACCTTTGGTGCCCACCATGGTTCCACAAAGTTACGGCAAGCCTGCTGGAGGTGCGTACCAGCAAATGCCGCCACAAGGCAGCCAGGGATCGAGCCAGGAGCTCGACCAGAACAATGCATTGGTGAACAAGCGGCGAATCATCAAGAGAAGAACGAGGACAGGCTGCCTCACATGTCGCCGGAGACGCATCAAGTGTGACGAGCGGAAACCACATTGCTACAATTGCGAGAGATCCAAAAAGCTTTGTCTTGGCTACGAGATTGTGCCCGTGCCCACACACAAGGACCCGGAGTACCTTCGCAAAAAGGCGGAGCGGGCAGCGGTCCAGGAGCGGCCTACGCTTCGTGAGCTGGCGGCGGTTTACAACTCCCAATGAAGAGTTGGCTGACTGTCTGTCGATCATTGGACCCTGAGGACCCTCCATATAGATTGTTGCGAGAGATTTGCACTAAGGGAGATCACATACCACAAGGCAACATGGAGTTGCAGGGATCTGCCCTGTTCGGGATGCTAGTTACAAGCGCAGGCGTTTGACTGATACATATAGTAAGGCGAAGACGATATTTCAACCGAACTAATTGAAGCAAATAATTGAGCACATTTGTAGATAGAGTCACAAGCGGTTTTTGTATGGGACCCTTG
>B12287
CTAGCCGAACGAATAGACGAACGAAGCACTCCTGAAACAAAAGAACGTTTGGCCACTCCAGCCGAACCCACTTCTCATTTCAATCAGCCCTTCACCACTTCGCTGCCTTTCTGCCTAGCTCCTTCATGCCCAAGCTTCCTTCGGTGTCTGAGTTGATTGTGGGCGCCCAGCTCTCGTCCCACCTCGACCGCTCTCCTAACCACATGACAGTGAAGCACCTGGACTCGAGCCCCAGACTGGCTCACCCCGTGCTGCCTCACCTGGAAAAAAGCACTTTTGCCTCCTCGGTGCCGCCGCCTCTGGCGCCATCGTTACATCCACCCGTGGCGTTTCCTGCTGTTCCCAACACCCTCCCGCTCCCACGTTCTCGCAATCCCTCGGTATCAAGCACTTACTCCGGGCCCAGTCGACCGGGAGACTACTTCAGCACCAGCCACACAGTGCTTCCACCTCCTCCTGCCACTCAACGCACTCCACAACATCCAGGCATTTCCCAAACGCCTCTGTATGAGCAACCTCACCACGCCGTGGAGTCTCCTTTGCACGCGCTGCTGCCCCATCAGACAAGATCTTCGCTGCTCTCGCATCCACCACCACCTCATATCCAACAACAACAGCAACAACAACAACAACAGCAGCAGCAGCAGCAGCAGCAGCAGCAACAACAACAACAGCCTCAACAACATCCACTTCCGCTCCAGCCTCAGTACCAACCCCAGCTTCAGTACCCTGTGAACGGCTACGCTCCACCTGCTCAGGGTCACATGGCCCCGGCGCCTGCTATGGTGCATCCTCACCAAGTGTACCAGGGCGTTACACCACACATGGTGAATCCGTATGGCTACCACGCCGGTCTCCCACCTTTGGTGCCCACCATGGTTCCACAAAGTTACGGCAAGCCTGCTGGAGGTGCGTACCAGCAAATGCCGCCACAAGGCAGCCAGGGATCGAGCCAGGAGCTCGACCAGAACAATGCATTGGTGAACAAGCGGCGAATCATCAAGAGAAGAACGAGGACAGGCTGCCTCACATGTCGCCGGAGACGCATCAAGTGTGACGAGCGGAAACCACATTGCTACAATTGCGAGTGATCCAAAAAGCTTTGTCTTGGCTACGAGATTGTGCCCGTGCCCACACACAAGGACCCGGAGTACCTTCGCAAAAAGGCGGAGCGGGCAGCGGTCCAGGAGCGGCCTACGCTTCGTGAGCTGGCGGCGGTTTACAACTCCCAATGAAGAGTTGGCTGACTGTCTGTCGATCATTGGACCCTGAGGACCCTCCATATAGATTGTTGCGAGAGATTTGCACTAAGGGAGATCACATACCACAAGGCAACATGGAGTTGCAGGGATCTGCCCTGTTCGGGATGCTAGTTACAAGCGCAGGCGTTTGACTGATACATATAGTAAGGCGAAGACGATATTTCAACCGAACTAATTGAAGCAAATAATTGAGCACATTTGTAGATAGAGTCACAAGCGGTTTTTGTATGGGACCCTTG
>B12289
CTAGCCGAACGAATAGACGAACGAAGCACTCCTGAAACAAAAGAACGTTTGGCCACTCCAGCCGAACCCACTTCTCATTTCAATCAGCCCTTCACCACTTCGCTGCCTTTCTGCCTAGCTCCTTCATGCCCAAGCTTCCTTCGGTGTCTGAGTTGATTGTGGGCGCCCAGCTCTCGTCCCACCTCGACCGCTCTCCTAACCACATGACAGTGAAGCACCTGGACTCGAGCCCCAGACTGGCTCACCCCGTGCTGCCTCACCTGGAAAAAAGCACTTTTGCCTCCTCGGTGCCGCCGCCTCTGGCGCCATCGTTACATCCACCCGTGGCGTTTCCTGCTGTTCCCAACACCCTCCCGCTCCCACGTTCTCGCAATCCCTCGGTATCAAGCACTTACTCCGGGCCCAGTCGACCGGGAGACTACTTCAGCACCAGCCACACAGTGCTTCCACCTCCTCCTGCCACTCAACGCACTCCACAACATCCAGGCATTTCCCAAACGCCTCTGTATGAGCAACCTCACCACGCCGTGGAGTCTCCTTTGCACGCGCTGCTGCCCCATCAGACAAGATCTTCGCTGCTCTCGCATCCACCACCACCTCATATCCAACAACAACAGCAACAACAACAACAACAGCAGCAGCAGCAGCAGCAGCAGCAGCAACAACAACAACAGCCTCAACAACATCCACTTCCGCTCCAGCCTCAGTACCAACCCCAGCTTCAGTACCCTGTGAACGGCTACGCTCCACCTGCTCAGGGTCACATGGCCCCGGCGCCTGCTATGGTGCATCCTCACCAAGTGTACCAGGGCGTTACACCACACATGGTGAATCCGTATGGCTACCACGCCGGTCTCCCACCTTTGGTGCCCACCATGGTTCCACAAAGTTACGGCAAGCCTGCTGGAGGTGCGTACCAGCAAATGCCGCCACAAGGCAGCCAGGGATCGAGCCAGGAGCTCGACCAGAACAATGCATTGGTGAACAAGCGGCGAATCATCAAGAGAAGAACGAGGACAGGCTGCCTCACATGTCGCCGGAGACGCATCAAGTGTGACGAGCGGAAACCACATTGCTACAATTGCGAGTGATCCAAAAAGCTTTGTCTTGGCTACGAGATTGTGCCCGTGCCCACACACAAGGACCCGGAGTACCTTCGCAAAAAGGCGGAGCGGGCAGCGGTCCAGGAGCGGCCTACGCTTCGTGAGCTGGCGGCGGTTTACAACTCCCAATGAAGAGTTGGCTGACTGTCTGTCGATCATTGGACCCTGAGGACCCTCCATATAGATTGTTGCGAGAGATTTGCACTAAGGGAGATCACATACCACAAGGCAACATGGAGTTGCAGGGATCTGCCCTGTTCGGGATGCTAGTTACAAGCGCAGGCGTTTGACTGATACATATAGTAAGGCGAAGACGATATTTCAACCGAACTAATTGAAGCAAATAATTGAGCACATTTGTAGATAGAGTCACAAGCGGTTTTTGTATGGGACCCTTG
>B12290
CTAGCCGAACGAATAGACGAACGAAGCACTCCTGAAACAAAAGAACGTTTGGCCACTCCAGCCGAACCCACTTCTCATTTCAATCAGCCCTTCACCACTTCGCTGCCTTTCTGCCTAGCTCCTTCATGCCCAAGCTTCCTTCGGTGTCTGAGTTGATTGTGGGCGCCCAGCTCTCGTCCCACCTCGACCGCTCTCCTAACCACATGACAGTGAAGCACCTGGACTCGAGCCCCAGACTGGCTCACCCCGTGCTGCCTCACCTGGAAAAAAGCACTTTTGCCTCCTCGGTGCCGCCGCCTCTGGCGCCATCGTTACATCCACCCGTGGCGTTTCCTGCTGTTCCCAACACCCTCCCGCTCCCACGTTCTCGCAATCCCTCGGTATCAAGCACTTACTCCGGGCCCAGTCGACCGGGAGACTACTTCAGCACCAGCCACACAGTGCTTCCACCTCCTCCTGCCACTCAACGCACTCCACAACATCCAGGCATTTCCCAAACGCCTCTGTATGAGCAACCTCACCACGCCGTGGAGTCTCCTTTGCACGCGCTGCTGCCCCATCAGACAAGATCTTCGCTGCTCTCGCATCCACCACCACCTCATATCCAACAACAACAGCAACAACAACAACAACAGCAGCAGCAGCAGCAGCAGCAGCAGCAACAACAACAACAGCCTCAACAACATCCACTTCCGCTCCAGCCTCAGTACCAACCCCAGCTTCAGTACCCTGTGAACGGCTACGCTCCACCTGCTCAGGGTCACATGGCCCCGGCGCCTGCTATGGTGCATCCTCACCAAGTGTACCAGGGCGTTACACCACACATGGTGAATCCGTATGGCTACCACGCCGGTCTCCCACCTTTGGTGCCCACCATGGTTCCACAAAGTTACGGCAAGCCTGCTGGAGGTGCGTACCAGCAAATGCCGCCACAAGGCAGCCAGGGATCGAGCCAGGAGCTCGACCAGAACAATGCATTGGTGAACAAGCGGCGAATCATCAAGAGAAGAACGAGGACAGGCTGCCTCACATGTCGCCGGAGACGCATCAAGTGTGACGAGCGGAAACCACATTGCTACAATTGCGAGTGATCCAAAAAGCTTTGTCTTGGCTACGAGATTGTGCCCGTGCCCACACACAAGGACCCGGAGTACCTTCGCAAAAAGGCGGAGCGGGCAGCGGTCCAGGAGCGGCCTACGCTTCGTGAGCTGGCGGCGGTTTACAACTCCCAATGAAGAGTTGGCTGACTGTCTGTCGATCATTGGACCCTGAGGACCCTCCATATAGATTGTTGCGAGAGATTTGCACTAAGGGAGATCACATACCACAAGGCAACATGGAGTTGCAGGGATCTGCCCTGTTCGGGATGCTAGTTACAAGCGCAGGCGTTTGACTGATACATATAGTAAGGCGAAGACGATATTTCAACCGAACTAATTGAAGCAAATAATTGAGCACATTTGTAGATAGAGTCACAAGCGGTTTTTGTATGGGACCCTTG
>B12291
CTAGCCGAACGAATAGACGAACGAAGCACTCCTGAAACAAAAGAACGTTTGGCCACTCCAGCCGAACCCACTTCTCATTTCAATCAGCCCTTCACCACTTCGCTGCCTTTCTGCCTAGCTCCTTCATGCCCAAGCTTCCTTCGGTGTCTGAGTTGATTGTGGGCGCCCAGCTCTCGTCCCACCTCGACCGCTCTCCTAACCACATGACAGTGAAGCACCTGGACTCGAGCCCCAGACTGGCTCACCCCGTGCTGCCTCACCTGGAAAAAAGCACTTTTGCCTCCTCGGTGCCGCCGCCTCTGGCGCCATCGTTACATCCACCCGTGGCGTTTCCTGCTGTTCCCAACACCCTCCCGCTCCCACGTTCTCGCAATCCCTCGGTATCAAGCACTTACTCCGGGCCCAGTCGACCGGGAGACTACTTCAGCACCAGCCACACAGTGCTTCCACCTCCTCCTGCCACTCAACGCACTCCACAACATCCAGGCATTTCCCAAACGCCTCTGTATGAGCAACCTCACCACGCCGTGGAGTCTCCTTTGCACGCGCTGCTGCCCCATCAGACAAGATCTTCGCTGCTCTCGCATCCACCACCACCTCATATCCAACAACAACAGCAACAACAACAACAACAGCAGCAGCAGCAGCAGCAGCAGCAGCAACAACAACAACAGCCTCAACAACATCCACTTCCGCTCCAGCCTCAGTACCAACCCCAGCTTCAGTACCCTGTGAACGGCTACGCTCCACCTGCTCAGGGTCACATGGCCCCGGCGCCTGCTATGGTGCATCCTCACCAAGTGTACCAGGGCGTTACACCACACATGGTGAATCCGTATGGCTACCACGCCGGTCTCCCACCTTTGGTGCCCACCATGGTTCCACAAAGTTACGGCAAGCCTGCTGGAGGTGCGTACCAGCAAATGCCGCCACAAGGCAGCCAGGGATCGAGCCAGGAGCTCGACCAGAACAATGCATTGGTGAACAAGCGGCGAATCATCAAGAGAAGAACGAGGACAGGCTGCCTCACATGTCGCCGGAGACGCATCAAGTGTGACGAGCGGAAACCACATTGCTACAATTGCGAGAGATCCAAAAAGCTTTGTCTTGGCTACGAGATTGTGCCCGTGCCCACACACAAGGACCCGGAGTACCTTCGCAAAAAGGCGGAGCGGGCAGCGGTCCAGGAGCGGCCTACGCTTCGTGAGCTGGCGGCGGTTTACAACTCCCAATGAAGAGTTGGCTGACTGTCTGTCGATCATTGGACCCTGAGGACCCTCCATATAGATTGTTGCGAGAGATTTGCACTAAGGGAGATCACATACCACAAGGCAACATGGAGTTGCAGGGATCTGCCCTGTTCGGGATGCTAGTTACAAGCGCAGGCGTTTGACTGATACATATAGTAAGGCGAAGACGATATTTCAACCGAACTAATTGAAGCAAATAATTGAGCACATTTGTAGATAGAGTCACAAGCGGTTTTTGTATGGGACCCTTG
>B12292
CTAGCCGAACGAATAGACGAACGAAGCACTCCTGAAACAAAAGAACGTTTGGCCACTCCAGCCGAACCCACTTCTCATTTCAATCAGCCCTTCACCACTTCGCTGCCTTTCTGCCTAGCTCCTTCATGCCCAAGCTTCCTTCGGTGTCTGAGTTGATTGTGGGCGCCCAGCTCTCGTCCCACCTCGACCGCTCTCCTAACCACATGACAGTGAAGCACCTGGACTCGAGCCCCAGACTGGCTCACCCCGTGCTGCCTCACCTGGAAAAAAGCACTTTTGCCTCCTCGGTGCCGCCGCCTCTGGCGCCATCGTTACATCCACCCGTGGCGTTTCCTGCTGTTCCCAACACCCTCCCGCTCCCACGTTCTCGCAATCCCTCGGTATCAAGCACTTACTCCGGGCCCAGTCGACCGGGAGACTACTTCAGCACCAGCCACACAGTGCTTCCACCTCCTCCTGCCACTCAACGCACTCCACAACATCCAGGCATTTCCCAAACGCCTCTGTATGAGCAACCTCACCACGCCGTGGAGTCTCCTTTGCACGCGCTGCTGCCCCATCAGACAAGATCTTCGCTGCTCTCGCATCCACCACCACCTCATATCCAACAACAACAGCAACAACAACAACAACAGCAGCAGCAGCAGCAGCAGCAGCAGCAACAACAACAACAGCCTCAACAACATCCACTTCCGCTCCAGCCTCAGTACCAACCCCAGCTTCAGTACCCTGTGAACGGCTACGCTCCACCTGCTCAGGGTCACATGGCCCCGGCGCCTGCTATGGTGCATCCTCACCAAGTGTACCAGGGCGTTACACCACACATGGTGAATCCGTATGGCTACCACGCCGGTCTCCCACCTTTGGTGCCCACCATGGTTCCACAAAGTTACGGCAAGCCTGCTGGAGGTGCGTACCAGCAAATGCCGCCACAAGGCAGCCAGGGATCGAGCCAGGAGCTCGACCAGAACAATGCATTGGTGAACAAGCGGCGAATCATCAAGAGAAGAACGAGGACAGGCTGCCTCACATGTCGCCGGAGACGCATCAAGTGTGACGAGCGGAAACCACATTGCTACAATTGCGAGTGATCCAAAAAGCTTTGTCTTGGCTACGAGATTGTGCCCGTGCCCACACACAAGGACCCGGAGTACCTTCGCAAAAAGGCGGAGCGGGCAGCGGTCCAGGAGCGGCCTACGCTTCGTGAGCTGGCGGCGGTTTACAACTCCCAATGAAGAGTTGGCTGACTGTCTGTCGATCATTGGACCCTGAGGACCCTCCATATAGATTGTTGCGAGAGATTTGCACTAAGGGAGATCACATACCACAAGGCAACATGGAGTTGCAGGGATCTGCCCTGTTCGGGATGCTAGTTACAAGCGCAGGCGTTTGACTGATACATATAGTAAGGCGAAGACGATATTTCAACCGAACTAATTGAAGCAAATAATTGAGCACATTTGTAGATAGAGTCACAAGCGGTTTTTGTATGGGACCCTTG
>B12293
CTAGCCGAACGAATAGACGAACGAAGCACTCCTGAAACAAAAGAACGTTTGGCCACTCCAGCCGAACCCACTTCTCATTTCAATCAGCCCTTCACCACTTCGCTGCCTTTCTGCCTAGCTCCTTCATGCCCAAGCTTCCTTCGGTGTCTGAGTTGATTGTGGGCGCCCAGCTCTCGTCCCACCTCGACCGCTCTCCTAACCACATGACAGTGAAGCACCTGGACTCGAGCCCCAGACTGGCTCACCCCGTGCTGCCTCACCTGGAAAAAAGCACTTTTGCCTCCTCGGTGCCGCCGCCTCTGGCGCCATCGTTACATCCACCCGTGGCGTTTCCTGCTGTTCCCAACACCCTCCCGCTCCCACGTTCTCGCAATCCCTCGGTATCAAGCACTTACTCCGGGCCCAGTCGACCGGGAGACTACTTCAGCACCAGCCACACAGTGCTTCCACCTCCTCCTGCCACTCAACGCACTCCACAACATCCAGGCATTTCCCAAACGCCTCTGTATGAGCAACCTCACCACGCCGTGGAGTCTCCTTTGCACGCGCTGCTGCCCCATCAGACAAGATCTTCGCTGCTCTCGCATCCACCACCACCTCATATCCAACAACAACAGCAACAACAACAACAACAGCAGCAGCAGCAGCAGCAGCAGCAGCAACAACAACAACAGCCTCAACAACATCCACTTCCGCTCCAGCCTCAGTACCAACCCCAGCTTCAGTACCCTGTGAACGGCTACGCTCCACCTGCTCAGGGTCACATGGCCCCGGCGCCTGCTATGGTGCATCCTCACCAAGTGTACCAGGGCGTTACACCACACATGGTGAATCCGTATGGCTACCACGCCGGTCTCCCACCTTTGGTGCCCACCATGGTTCCACAAAGTTACGGCAAGCCTGCTGGAGGTGCGTACCAGCAAATGCCGCCACAAGGCAGCCAGGGATCGAGCCAGGAGCTCGACCAGAACAATGCATTGGTGAACAAGCGGCGAATCATCAAGAGAAGAACGAGGACAGGCTGCCTCACATGTCGCCGGAGACGCATCAAGTGTGACGAGCGGAAACCACATTGCTACAATTGCGAGWGATCCAAAAAGCTTTGTCTTGGCTACGAGATTGTGCCCGTGCCCACACACAAGGACCCGGAGTACCTTCGCAAAAAGGCGGAGCGGGCAGCGGTCCAGGAGCGGCCTACGCTTCGTGAGCTGGCGGCGGTTTACAACTCCCAATGAAGAGTTGGCTGACTGTCTGTCGATCATTGGACCCTGAGGACCCTCCATATAGATTGTTGCGAGAGATTTGCACTAAGGGAGATCACATACCACAAGGCAACATGGAGTTGCAGGGATCTGCCCTGTTCGGGATGCTAGTTACAAGCGCAGGCGTTTGACTGATACATATAGTAAGGCGAAGACGATATTTCAACCGAACTAATTGAAGCAAATAATTGAGCACATTTGTAGATAGAGTCACAAGCGGTTTTTGTATGGGACCCTTG
>B12294
CTAGCCGAACGAATAGACGAACGAAGCACTCCTGAAACAAAAGAACGTTTGGCCACTCCAGCCGAACCCACTTCTCATTTCAATCAGCCCTTCACCACTTCGCTGCCTTTCTGCCTAGCTCCTTCATGCCCAAGCTTCCTTCGGTGTCTGAGTTGATTGTGGGCGCCCAGCTCTCGTCCCACCTCGACCGCTCTCCTAACCACATGACAGTGAAGCACCTGGACTCGAGCCCCAGACTGGCTCACCCCGTGCTGCCTCACCTGGAAAAAAGCACTTTTGCCTCCTCGGTGCCGCCGCCTCTGGCGCCATCGTTACATCCACCCGTGGCGTTTCCTGCTGTTCCCAACACCCTCCCGCTCCCACGTTCTCGCAATCCCTCGGTATCAAGCACTTACTCCGGGCCCAGTCGACCGGGAGACTACTTCAGCACCAGCCACACAGTGCTTCCACCTCCTCCTGCCACTCAACGCACTCCACAACATCCAGGCATTTCCCAAACGCCTCTGTATGAGCAACCTCACCACGCCGTGGAGTCTCCTTTGCACGCGCTGCTGCCCCATCAGACAAGATCTTCGCTGCTCTCGCATCCACCACCACCTCATATCCAACAACAACAGCAACAACAACAACAACAGCAGCAGCAGCAGCAGCAGCAGCAGCAACAACAACAACAGCCTCAACAACATCCACTTCCGCTCCAGCCTCAGTACCAACCCCAGCTTCAGTACCCTGTGAACGGCTACGCTCCACCTGCTCAGGGTCACATGGCCCCGGCGCCTGCTATGGTGCATCCTCACCAAGTGTACCAGGGCGTTACACCACACATGGTGAATCCGTATGGCTACCACGCCGGTCTCCCACCTTTGGTGCCCACCATGGTTCCACAAAGTTACGGCAAGCCTGCTGGAGGTGCGTACCAGCAAATGCCGCCACAAGGCAGCCAGGGATCGAGCCAGGAGCTCGACCAGAACAATGCATTGGTGAACAAGCGGCGAATCATCAAGAGAAGAACGAGGACAGGCTGCCTCACATGTCGCCGGAGACGCATCAAGTGTGACGAGCGGAAACCACATTGCTACAATTGCGAGTGATCCAAAAAGCTTTGTCTTGGCTACGAGATTGTGCCCGTGCCCACACACAAGGACCCGGAGTACCTTCGCAAAAAGGCGGAGCGGGCAGCGGTCCAGGAGCGGCCTACGCTTCGTGAGCTGGCGGCGGTTTACAACTCCCAATGAAGAGTTGGCTGACTGTCTGTCGATCATTGGACCCTGAGGACCCTCCATATAGATTGTTGCGAGAGATTTGCACTAAGGGAGATCACATACCACAAGGCAACATGGAGTTGCAGGGATCTGCCCTGTTCGGGATGCTAGTTACAAGCGCAGGCGTTTGACTGATACATATAGTAAGGCGAAGACGATATTTCAACCGAACTAATTGAAGCAAATAATTGAGCACATTTGTAGATAGAGTCACAAGCGGTTTTTGTATGGGACCCTTG
>B12295
CTAGCCGAACGAATAGACGAACGAAGCACTCCTGAAACAAAAGAACGTTTGGCCACTCCAGCCGAACCCACTTCTCATTTCAATCAGCCCTTCACCACTTCGCTGCCTTTCTGCCTAGCTCCTTCATGCCCAAGCTTCCTTCGGTGTCTGAGTTGATTGTGGGCGCCCAGCTCTCGTCCCACCTCGACCGCTCTCCTAACCACATGACAGTGAAGCACCTGGACTCGAGCCCCAGACTGGCTCACCCCGTGCTGCCTCACCTGGAAAAAAGCACTTTTGCCTCCTCGGTGCCGCCGCCTCTGGCGCCATCGTTACATCCACCCGTGGCGTTTCCTGCTGTTCCCAACACCCTCCCGCTCCCACGTTCTCGCAATCCCTCGGTATCAAGCACTTACTCCGGGCCCAGTCGACCGGGAGACTACTTCAGCACCAGCCACACAGTGCTTCCACCTCCTCCTGCCACTCAACGCACTCCACAACATCCAGGCATTTCCCAAACGCCTCTGTATGAGCAACCTCACCACGCCGTGGAGTCTCCTTTGCACGCGCTGCTGCCCCATCAGACAAGATCTTCGCTGCTCTCGCATCCACCACCACCTCATATCCAACAACAACAGCAACAACAACAACAACAGCAGCAGCAGCAGCAGCAGCAGCAGCAACAACAACAACAGCCTCAACAACATCCACTTCCGCTCCAGCCTCAGTACCAACCCCAGCTTCAGTACCCTGTGAACGGCTACGCTCCACCTGCTCAGGGTCACATGGCCCCGGCGCCTGCTATGGTGCATCCTCACCAAGTGTACCAGGGCGTTACACCACACATGGTGAATCCGTATGGCTACCACGCCGGTCTCCCACCTTTGGTGCCCACCATGGTTCCACAAAGTTACGGCAAGCCTGCTGGAGGTGCGTACCAGCAAATGCCGCCACAAGGCAGCCAGGGATCGAGCCAGGAGCTCGACCAGAACAATGCATTGGTGAACAAGCGGCGAATCATCAAGAGAAGAACGAGGACAGGCTGCCTCACATGTCGCCGGAGACGCATCAAGTGTGACGAGCGGAAACCACATTGCTACAATTGCGAGTGATCCAAAAAGCTTTGTCTTGGCTACGAGATTGTGCCCGTGCCCACACACAAGGACCCGGAGTACCTTCGCAAAAAGGCGGAGCGGGCAGCGGTCCAGGAGCGGCCTACGCTTCGTGAGCTGGCGGCGGTTTACAACTCCCAATGAAGAGTTGGCTGACTGTCTGTCGATCATTGGACCCTGAGGACCCTCCATATAGATTGTTGCGAGAGATTTGCACTAAGGGAGATCACATACCACAAGGCAACATGGAGTTGCAGGGATCTGCCCTGTTCGGGATGCTAGTTACAAGCGCAGGCGTTTGACTGATACATATAGTAAGGCGAAGACGATATTTCAACCGAACTAATTGAAGCAAATAATTGAGCACATTTGTAGATAGAGTCACAAGCGGTTTTTGTATGGGACCCTTG
>B12296
CTAGCCGAACGAATAGACGAACGAAGCACTCCTGAAACAAAAGAACGTTTGGCCACTCCAGCCGAACCCACTTCTCATTTCAATCAGCCCTTCACCACTTCGCTGCCTTTCTGCCTAGCTCCTTCATGCCCAAGCTTCCTTCGGTGTCTGAGTTGATTGTGGGCGCCCAGCTCTCGTCCCACCTCGACCGCTCTCCTAACCACATGACAGTGAAGCACCTGGACTCGAGCCCCAGACTGGCTCACCCCGTGCTGCCTCACCTGGAAAAAAGCACTTTTGCCTCCTCGGTGCCGCCGCCTCTGGCGCCATCGTTACATCCACCCGTGGCGTTTCCTGCTGTTCCCAACACCCTCCCGCTCCCACGTTCTCGCAATCCCTCGGTATCAAGCACTTACTCCGGGCCCAGTCGACCGGGAGACTACTTCAGCACCAGCCACACAGTGCTTCCACCTCCTCCTGCCACTCAACGCACTCCACAACATCCAGGCATTTCCCAAACGCCTCTGTATGAGCAACCTCACCACGCCGTGGAGTCTCCTTTGCACGCGCTGCTGCCCCATCAGACAAGATCTTCGCTGCTCTCGCATCCACCACCACCTCATATCCAACAACAACAGCAACAACAACAACAACAGCAGCAGCAGCAGCAGCAGCAGCAGCAACAACAACAACAGCCTCAACAACATCCACTTCCGCTCCAGCCTCAGTACCAACCCCAGCTTCAGTACCCTGTGAACGGCTACGCTCCACCTGCTCAGGGTCACATGGCCCCGGCGCCTGCTATGGTGCATCCTCACCAAGTGTACCAGGGCGTTACACCACACATGGTGAATCCGTATGGCTACCACGCCGGTCTCCCACCTTTGGTGCCCACCATGGTTCCACAAAGTTACGGCAAGCCTGCTGGAGGTGCGTACCAGCAAATGCCGCCACAAGGCAGCCAGGGATCGAGCCAGGAGCTCGACCAGAACAATGCATTGGTGAACAAGCGGCGAATCATCAAGAGAAGAACGAGGACAGGCTGCCTCACATGTCGCCGGAGACGCATCAAGTGTGACGAGCGGAAACTACATTGCTACAATTGCGAGAGATCCAAAAAGCTTTGTCTTGGCTACGAGATTGTGCCCGTGCCCACACACAAGGACCCGGAGTACCTTCGCAAAAAGGCGGAGCGGGCAGCGGTCCAGGAGCGGCCTACGCTTCGTGAGCTGGCGGCGGTTTACAACTCCCAATGAAGAGTTGGCTGACTGTCTGTCGATCATTGGACCCTGAGGACCCTCCATATAGATTGTTGCGAGAGATTTGCACTAAGGGAGATCACATACCACAAGGCAACATGGAGTTGCAGGGATCTGCCCTGTTCGGGATGCTAGTTACAAGCGCAGGCGTTTGACTGATACATATAGTAAGGCGAAGACGATATTTCAACCGAACTAATTGAAGCAAATAATTGAGCACATTTGTAGATAGAGTCACAAGCGGTTTTTGTATGGGACCCTTG
>B12297
CTAGCCGAACGAATAGACGAACGAAGCACTCCTGAAACAAAAGAACGTTTGGCCACTCCAGCCGAACCCACTTCTCATTTCAATCAGCCCTTCACCACTTCGCTGCCTTTCTGCCTAGCTCCTTCATGCCCAAGCTTCCTTCGGTGTCTGAGTTGATTGTGGGCGCCCAGCTCTCGTCCCACCTCGACCGCTCTCCTAACCACATGACAGTGAAGCACCTGGACTCGAGCCCCAGACTGGCTCACCCCGTGCTGCCTCACCTGGAAAAAAGCACTTTTGCCTCCTCGGTGCCGCCGCCTCTGGCGCCATCGTTACATCCACCCGTGGCGTTTCCTGCTGTTCCCAACACCCTCCCGCTCCCACGTTCTCGCAATCCCTCGGTATCAAGCACTTACTCCGGGCCCAGTCGACCGGGAGACTACTTCAGCACCAGCCACACAGTGCTTCCACCTCCTCCTGCCACTCAACGCACTCCACAACATCCAGGCATTTCCCAAACGCCTCTGTATGAGCAACCTCACCACGCCGTGGAGTCTCCTTTGCACGCGCTGCTGCCCCATCAGACAAGATCTTCGCTGCTCTCGCATCCACCACCACCTCATATCCAACAACAACAGCAACAACAACAACAACAGCAGCAGCAGCAGCAGCAGCAGCAGCAACAACAACAACAGCCTCAACAACATCCACTTCCGCTCCAGCCTCAGTACCAACCCCAGCTTCAGTACCCTGTGAACGGCTACGCTCCACCTGCTCAGGGTCACATGGCCCCGGCGCCTGCTATGGTGCATCCTCACCAAGTGTACCAGGGCGTTACACCACACATGGTGAATCCGTATGGCTACCACGCCGGTCTCCCACCTTTGGTGCCCACCATGGTTCCACAAAGTTACGGCAAGCCTGCTGGAGGTGCGTACCAGCAAATGCCGCCACAAGGCAGCCAGGGATCGAGCCAGGAGCTCGACCAGAACAATGCATTGGTGAACAAGCGGCGAATCATCAAGAGAAGAACGAGGACAGGCTGCCTCACATGTCGCCGGAGACGCATCAAGTGTGACGAGCGGAAACCACATTGCTACAATTGCGAGAGATCCAAAAAGCTTTGTCTTGGCTACGAGATTGTGCCCGTGCCCACACACAAGGACCCGGAGTACCTTCGCAAAAAGGCGGAGCGGGCAGCGGTCCAGGAGCGGCCTACGCTTCGTGAGCTGGCGGCGGTTTACAACTCCCAATGAAGAGTTGGCTGACTGTCTGTCGATCATTGGACCCTGAGGACCCTCCATATAGATTGTTGCGAGAGATTTGCACTAAGGGAGATCACATACCACAAGGCAACATGGAGTTGCAGGGATCTGCCCTGTTCGGGATGCTAGTTACAAGCGCAGGCGTTTGACTGATACATATAGTAAGGCGAAGACGATATTTCAACCGAACTAATTGAAGCAAATAATTGAGCACATTTGTAGATAGAGTCACAAGCGGTTTTTGTATGGGACCCTTG
>B12298
CTAGCCGAACGAATAGACGAACGAAGCACTCCTGAAACAAAAGAACGTTTGGCCACTCCAGCCGAACCCACTTCTCATTTCAATCAGCCCTTCACCACTTCGCTGCCTTTCTGCCTAGCTCCTTCATGCCCAAGCTTCCTTCGGTGTCTGAGTTGATTGTGGGCGCCCAGCTCTCGTCCCACCTCGACCGCTCTCCTAACCACATGACAGTGAAGCACCTGGACTCGAGCCCCAGACTGGCTCACCCCGTGCTGCCTCACCTGGAAAAAAGCACTTTTGCCTCCTCGGTGCCGCCGCCTCTGGCGCCATCGTTACATCCACCCGTGGCGTTTCCTGCTGTTCCCAACACCCTCCCGCTCCCACGTTCTCGCAATCCCTCGGTATCAAGCACTTACTCCGGGCCCAGTCGACCGGGAGACTACTTCAGCACCAGCCACACAGTGCTTCCACCTCCTCCTGCCACTCAACGCACTCCACAACATCCAGGCATTTCCCAAACGCCTCTGTATGAGCAACCTCACCACGCCGTGGAGTCTCCTTTGCACGCGCTGCTGCCCCATCAGACAAGATCTTCGCTGCTCTCGCATCCACCACCACCTCATATCCAACAACAACAGCAACAACAACAACAACAGCAGCAGCAGCAGCAGCAGCAGCAGCAACAACAACAACAGCCTCAACAACATCCACTTCCGCTCCAGCCTCAGTACCAACCCCAGCTTCAGTACCCTGTGAACGGCTACGCTCCACCTGCTCAGGGTCACATGGCCCCGGCGCCTGCTATGGTGCATCCTCACCAAGTGTACCAGGGCGTTACACCACACATGGTGAATCCGTATGGCTACCACGCCGGTCTCCCACCTTTGGTGCCCACCATGGTTCCACAAAGTTACGGCAAGCCTGCTGGAGGTGCGTACCAGCAAATGCCGCCACAAGGCAGCCAGGGATCGAGCCAGGAGCTCGACCAGAACAATGCATTGGTGAACAAGCGGCGAATCATCAAGAGAAGAACGAGGACAGGCTGCCTCACATGTCGCCGGAGACGCATCAAGTGTGACGAGCGGAAACCACATTGCTACAATTGCGAGTGATCCAAAAAGCTTTGTCTTGGCTACGAGATTGTGCCCGTGCCCACACACAAGGACCCGGAGTACCTTCGCAAAAAGGCGGAGCGGGCAGCGGTCCAGGAGCGGCCTACGCTTCGTGAGCTGGCGGCGGTTTACAACTCCCAATGAAGAGTTGGCTGACTGTCTGTCGATCATTGGACCCTGAGGACCCTCCATATAGATTGTTGCGAGAGATTTGCACTAAGGGAGATCACATACCACAAGGCAACATGGAGTTGCAGGGATCTGCCCTGTTCGGGATGCTAGTTACAAGCGCAGGCGTTTGACTGATACATATAGTAAGGCGAAGACGATATTTCAACCGAACTAATTGAAGCAAATAATTGAGCACATTTGTAGATAGAGTCACAAGCGGTTTTTGTATGGGACCCTTG
>B12299
CTAGCCGAACGAATAGACGAACGAAGCACTCCTGAAACAAAAGAACGTTTGGCCACTCCAGCCGAACCCACTTCTCATTTCAATCAGCCCTTCACCACTTCGCTGCCTTTCTGCCTAGCTCCTTCATGCCCAAGCTTCCTTCGGTGTCTGAGTTGATTGTGGGCGCCCAGCTCTCGTCCCACCTCGACCGCTCTCCTAACCACATGACAGTGAAGCACCTGGACTCGAGCCCCAGACTGGCTCACCCCGTGCTGCCTCACCTGGAAAAAAGCACTTTTGCCTCCTCGGTGCCGCCGCCTCTGGCGCCATCGTTACATCCACCCGTGGCGTTTCCTGCTGTTCCCAACACCCTCCCGCTCCCACGTTCTCGCAATCCCTCGGTATCAAGCACTTACTCCGGGCCCAGTCGACCGGGAGACTACTTCAGCACCAGCCACACAGTGCTTCCACCTCCTCCTGCCACTCAACGCACTCCACAACATCCAGGCATTTCCCAAACGCCTCTGTATGAGCAACCTCACCACGCCGTGGAGTCTCCTTTGCACGCGCTGCTGCCCCATCAGACAAGATCTTCGCTGCTCTCGCATCCACCACCACCTCATATCCAACAACAACAGCAACAACAACAACAACAGCAGCAGCAGCAGCAGCAGCAGCAGCAACAACAACAACAGCCTCAACAACATCCACTTCCGCTCCAGCCTCAGTACCAACCCCAGCTTCAGTACCCTGTGAACGGCTACGCTCCACCTGCTCAGGGTCACATGGCCCCGGCGCCTGCTATGGTGCATCCTCACCAAGTGTACCAGGGCGTTACACCACACATGGTGAATCCGTATGGCTACCACGCCGGTCTCCCACCTTTGGTGCCCACCATGGTTCCACAAAGTTACGGCAAGCCTGCTGGAGGTGCGTACCAGCAAATGCCGCCACAAGGCAGCCAGGGATCGAGCCAGGAGCTCGACCAGAACAATGCATTGGTGAACAAGCGGCGAATCATCAAGAGAAGAACGAGGACAGGCTGCCTCACATGTCGCCGGAGACGCATCAAGTGTGACGAGCGGAAACCACATTGCTACAATTGCGAGTGATCCAAAAAGCTTTGTCTTGGCTACGAGATTGTGCCCGTGCCCACACACAAGGACCCGGAGTACCTTCGCAAAAAGGCGGAGCGGGCAGCGGTCCAGGAGCGGCCTACGCTTCGTGAGCTGGCGGCGGTTTACAACTCCCAATGAAGAGTTGGCTGACTGTCTGTCGATCATTGGACCCTGAGGACCCTCCATATAGATTGTTGCGAGAGATTTGCACTAAGGGAGATCACATACCACAAGGCAACATGGAGTTGCAGGGATCTGCCCTGTTCGGGATGCTAGTTACAAGCGCAGGCGTTTGACTGATACATATAGTAAGGCGAAGACGATATTTCAACCGAACTAATTGAAGCAAATAATTGAGCACATTTGTAGATAGAGTCACAAGCGGTTTTTGTATGGGACCCTTG
>B12300
CTAGCCGAACGAATAGACGAACGAAGCACTCCTGAAACAAAAGAACGTTTGGCCACTCCAGCCGAACCCACTTCTCATTTCAATCAGCCCTTCACCACTTCGCTGCCTTTCTGCCTAGCTCCTTCATGCCCAAGCTTCCTTCGGTGTCTGAGTTGATTGTGGGCGCCCAGCTCTCGTCCCACCTCGACCGCTCTCCTAACCACATGACAGTGAAGCACCTGGACTCGAGCCCCAGACTGGCTCACCCCGTGCTGCCTCACCTGGAAAAAAGCACTTTTGCCTCCTCGGTGCCGCCGCCTCTGGCGCCATCGTTACATCCACCCGTGGCGTTTCCTGCTGTTCCCAACACCCTCCCGCTCCCACGTTCTCGCAATCCCTCGGTATCAAGCACTTACTCCGGGCCCAGTCGACCGGGAGACTACTTCAGCACCAGCCACACAGTGCTTCCACCTCCTCCTGCCACTCAACGCACTCCACAACATCCAGGCATTTCCCAAACGCCTCTGTATGAGCAACCTCACCACGCCGTGGAGTCTCCTTTGCACGCGCTGCTGCCCCATCAGACAAGATCTTCGCTGCTCTCGCATCCACCACCACCTCATATCCAACAACAACAGCAACAACAACAACAACAGCAGCAGCAGCAGCAGCAGCAGCAGCAACAACAACAACAGCCTCAACAACATCCACTTCCGCTCCAGCCTCAGTACCAACCCCAGCTTCAGTACCCTGTGAACGGCTACGCTCCACCTGCTCAGGGTCACATGGCCCCGGCGCCTGCTATGGTGCATCCTCACCAAGTGTACCAGGGCGTTACACCACACATGGTGAATCCGTATGGCTACCACGCCGGTCTCCCACCTTTGGTGCCCACCATGGTTCCACAAAGTTACGGCAAGCCTGCTGGAGGTGCGTACCAGCAAATGCCGCCACAAGGCAGCCAGGGATCGAGCCAGGAGCTCGACCAGAACAATGCATTGGTGAACAAGCGGCGAATCATCAAGAGAAGAACGAGGACAGGCTGCCTCACATGTCGCCGGAGACGCATCAAGTGTGACGAGCGGAAACCACATTGCTACAATTGCGAGAGATCCAAAAAGCTTTGTCTTGGCTACGAGATTGTGCCCGTGCCCACACACAAGGACCCGGAGTACCTTCGCAAAAAGGCGGAGCGGGCAGCGGTCCAGGAGCGGCCTACGCTTCGTGAGCTGGCGGCGGTTTACAACTCCCAATGAAGAGTTGGCTGACTGTCTGTCGATCATTGGACCCTGAGGACCCTCCATATAGATTGTTGCGAGAGATTTGCACTAAGGGAGATCACATACCACAAGGCAACATGGAGTTGCAGGGATCTGCCCTGTTCGGGATGCTAGTTACAAGCGCAGGCGTTTGACTGATACATATAGTAAGGCGAAGACGATATTTCAACCGAACTAATTGAAGCAAATAATTGAGCACATTTGTAGATAGAGTCACAAGCGGTTTTTGTATGGGACCCTTG
>B12301
CTAGCCGAACGAATAGACGAACGAAGCACTCCTGAAACAAAAGAACGTTTGGCCACTCCAGCCGAACCCACTTCTCATTTCAATCAGCCCTTCACCACTTCGCTGCCTTTCTGCCTAGCTCCTTCATGCCCAAGCTTCCTTCGGTGTCTGAGTTGATTGTGGGCGCCCAGCTCTCGTCCCACCTCGACCGCTCTCCTAACCACATGACAGTGAAGCACCTGGACTCGAGCCCCAGACTGGCTCACCCCGTGCTGCCTCACCTGGAAAAAAGCACTTTTGCCTCCTCGGTGCCGCCGCCTCTGGCGCCATCGTTACATCCACCCGTGGCGTTTCCTGCTGTTCCCAACACCCTCCCGCTCCCACGTTCTCGCAATCCCTCGGTATCAAGCACTTACTCCGGGCCCAGTCGACCGGGAGACTACTTCAGCACCAGCCACACAGTGCTTCCACCTCCTCCTGCCACTCAACGCACTCCACAACATCCAGGCATTTCCCAAACGCCTCTGTATGAGCAACCTCACCACGCCGTGGAGTCTCCTTTGCACGCGCTGCTGCCCCATCAGACAAGATCTTCGCTGCTCTCGCATCCACCACCACCTCATATCCAACAACAACAGCAACAACAACAACAACAGCAGCAGCAGCAGCAGCAGCAGCAGCAACAACAACAACAGCCTCAACAACATCCACTTCCGCTCCAGCCTCAGTACCAACCCCAGCTTCAGTACCCTGTGAACGGCTACGCTCCACCTGCTCAGGGTCACATGGCCCCGGCGCCTGCTATGGTGCATCCTCACCAAGTGTACCAGGGCGTTACACCACACATGGTGAATCCGTATGGCTACCACGCCGGTCTCCCACCTTTGGTGCCCACCATGGTTCCACAAAGTTACGGCAAGCCTGCTGGAGGTGCGTACCAGCAAATGCCGCCACAAGGCAGCCAGGGATCGAGCCAGGAGCTCGACCAGAACAATGCATTGGTGAACAAGCGGCGAATCATCAAGAGAAGAACGAGGACAGGCTGCCTCACATGTCGCCGGAGACGCATCAAGTGTGACGAGCGGAAACCACATTGCTACAATTGCGAGTGATCCAAAAAGCTTTGTCTTGGCTACGAGATTGTGCCCGTGCCCACACACAAGGACCCGGAGTACCTTCGCAAAAAGGCGGAGCGGGCAGCGGTCCAGGAGCGGCCTACGCTTCGTGAGCTGGCGGCGGTTTACAACTCCCAATGAAGAGTTGGCTGACTGTCTGTCGATCATTGGACCCTGAGGACCCTCCATATAGATTGTTGCGAGAGATTTGCACTAAGGGAGATCACATACCACAAGGCAACATGGAGTTGCAGGGATCTGCCCTGTTCGGGATGCTAGTTACAAGCGCAGGCGTTTGACTGATACATATAGTAAGGCGAAGACGATATTTCAACCGAACTAATTGAAGCAAATAATTGAGCACATTTGTAGATAGAGTCACAAGCGGTTTTTGTATGGGACCCTTG
>B12302
CTAGCCGAACGAATAGACGAACGAAGCACTCCTGAAACAAAAGAACGTTTGGCCACTCCAGCCGAACCCACTTCTCATTTCAATCAGCCCTTCACCACTTCGCTGCCTTTCTGCCTAGCTCCTTCATGCCCAAGCTTCCTTCGGTGTCTGAGTTGATTGTGGGCGCCCAGCTCTCGTCCCACCTCGACCGCTCTCCTAACCACATGACAGTGAAGCACCTGGACTCGAGCCCCAGACTGGCTCACCCCGTGCTGCCTCACCTGGAAAAAAGCACTTTTGCCTCCTCGGTGCCGCCGCCTCTGGCGCCATCGTTACATCCACCCGTGGCGTTTCCTGCTGTTCCCAACACCCTCCCGCTCCCACGTTCTCGCAATCCCTCGGTATCAAGCACTTACTCCGGGCCCAGTCGACCGGGAGACTACTTCAGCACCAGCCACACAGTGCTTCCACCTCCTCCTGCCACTCAACGCACTCCACAACATCCAGGCATTTCCCAAACGCCTCTGTATGAGCAACCTCACCACGCCGTGGAGTCTCCTTTGCACGCGCTGCTGCCCCATCAGACAAGATCTTCGCTGCTCTCGCATCCACCACCACCTCATATCCAACAACAACAGCAACAACAACAACAACAGCAGCAGCAGCAGCAGCAGCAGCAGCAACAACAACAACAGCCTCAACAACATCCACTTCCGCTCCAGCCTCAGTACCAACCCCAGCTTCAGTACCCTGTGAACGGCTACGCTCCACCTGCTCAGGGTCACATGGCCCCGGCGCCTGCTATGGTGCATCCTCACCAAGTGTACCAGGGCGTTACACCACACATGGTGAATCCGTATGGCTACCACGCCGGTCTCCCACCTTTGGTGCCCACCATGGTTCCACAAAGTTACGGCAAGCCTGCTGGAGGTGCGTACCAGCAAATGCCGCCACAAGGCAGCCAGGGATCGAGCCAGGAGCTCGACCAGAACAATGCATTGGTGAACAAGCGGCGAATCATCAAGAGAAGAACGAGGACAGGCTGCCTCACATGTCGCCGGAGACGCATCAAGTGTGACGAGCGGAAACCACATTGCTACAATTGCGAGTGATCCAAAAAGCTTTGTCTTGGCTACGAGATTGTGCCCGTGCCCACACACAAGGACCCGGAGTACCTTCGCAAAAAGGCGGAGCGGGCAGCGGTCCAGGAGCGGCCTACGCTTCGTGAGCTGGCGGCGGTTTACAACTCCCAATGAAGAGTTGGCTGACTGTCTGTCGATCATTGGACCCTGAGGACCCTCCATATAGATTGTTGCGAGAGATTTGCACTAAGGGAGATCACATACCACAAGGCAACATGGAGTTGCAGGGATCTGCCCTGTTCGGGATGCTAGTTACAAGCGCAGGCGTTTGACTGATACATATAGTAAGGCGAAGACGATATTTCAACCGAACTAATTGAAGCAAATAATTGAGCACATTTGTAGATAGAGTCACAAGCGGTTTTTGTATGGGACCCTTG
>B12303
CTAGCCGAACGAATAGACGAACGAAGCACTCCTGAAACAAAAGAACGTTTGGCCACTCCAGCCGAACCCACTTCTCATTTCAATCAGCCCTTCACCACTTCGCTGCCTTTCTGCCTAGCTCCTTCATGCCCAAGCTTCCTTCGGTGTCTGAGTTGATTGTGGGCGCCCAGCTCTCGTCCCACCTCGACCGCTCTCCTAACCACATGACAGTGAAGCACCTGGACTCGAGCCCCAGACTGGCTCACCCCGTGCTGCCTCACCTGGAAAAAAGCACTTTTGCCTCCTCGGTGCCGCCGCCTCTGGCGCCATCGTTACATCCACCCGTGGCGTTTCCTGCTGTTCCCAACACCCTCCCGCTCCCACGTTCTCGCAATCCCTCGGTATCAAGCACTTACTCCGGGCCCAGTCGACCGGGAGACTACTTCAGCACCAGCCACACAGTGCTTCCACCTCCTCCTGCCACTCAACGCACTCCACAACATCCAGGCATTTCCCAAACGCCTCTGTATGAGCAACCTCACCACGCCGTGGAGTCTCCTTTGCACGCGCTGCTGCCCCATCAGACAAGATCTTCGCTGCTCTCGCATCCACCACCACCTCATATCCAACAACAACAGCAACAACAACAACAACAGCAGCAGCAGCAGCAGCAGCAGCAGCAACAACAACAACAGCCTCAACAACATCCACTTCCGCTCCAGCCTCAGTACCAACCCCAGCTTCAGTACCCTGTGAACGGCTACGCTCCACCTGCTCAGGGTCACATGGCCCCGGCGCCTGCTATGGTGCATCCTCACCAAGTGTACCAGGGCGTTACACCACACATGGTGAATCCGTATGGCTACCACGCCGGTCTCCCACCTTTGGTGCCCACCATGGTTCCACAAAGTTACGGCAAGCCTGCTGGAGGTGCGTACCAGCAAATGCCGCCACAAGGCAGCCAGGGATCGAGCCAGGAGCTCGACCAGAACAATGCATTGGTGAACAAGCGGCGAATCATCAAGAGAAGAACGAGGACAGGCTGCCTCACATGTCGCCGGAGACGCATCAAGTGTGACGAGCGGAAACCACATTGCTACAATTGCGAGAGATCCAAAAAGCTTTGTCTTGGCTACGAGATTGTGCCCGTGCCCACACACAAGGACCCGGAGTACCTTCGCAAAAAGGCGGAGCGGGCAGCGGTCCAGGAGCGGCCTACGCTTCGTGAGCTGGCGGCGGTTTACAACTCCCAATGAAGAGTTGGCTGACTGTCTGTCGATCATTGGACCCTGAGGACCCTCCATATAGATTGTTGCGAGAGATTTGCACTAAGGGAGATCACATACCACAAGGCAACATGGAGTTGCAGGGATCTGCCCTGTTCGGGATGCTAGTTACAAGCGCAGGCGTTTGACTGATACATATAGTAAGGCGAAGACGATATTTCAACCGAACTAATTGAAGCAAATAATTGAGCACATTTGTAGATAGAGTCACAAGCGGTTTTTGTATGGGACCCTTG
>B12304
CTAGCCGAACGAATAGACGAACGAAGCACTCCTGAAACAAAAGAACGTTTGGCCACTCCAGCCGAACCCACTTCTCATTTCAATCAGCCCTTCACCACTTCGCTGCCTTTCTGCCTAGCTCCTTCATGCCCAAGCTTCCTTCGGTGTCTGAGTTGATTGTGGGCGCCCAGCTCTCGTCCCACCTCGACCGCTCTCCTAACCACATGACAGTGAAGCACCTGGACTCGAGCCCCAGACTGGCTCACCCCGTGCTGCCTCACCTGGAAAAAAGCACTTTTGCCTCCTCGGTGCCGCCGCCTCTGGCGCCATCGTTACATCCACCCGTGGCGTTTCCTGCTGTTCCCAACACCCTCCCGCTCCCACGTTCTCGCAATCCCTCGGTATCAAGCACTTACTCCGGGCCCAGTCGACCGGGAGACTACTTCAGCACCAGCCACACAGTGCTTCCACCTCCTCCTGCCACTCAACGCACTCCACAACATCCAGGCATTTCCCAAACGCCTCTGTATGAGCAACCTCACCACGCCGTGGAGTCTCCTTTGCACGCGCTGCTGCCCCATCAGACAAGATCTTCGCTGCTCTCGCATCCACCACCACCTCATATCCAACAACAACAGCAACAACAACAACAACAGCAGCAGCAGCAGCAGCAGCAGCAGCAACAACAACAACAGCCTCAACAACATCCACTTCCGCTCCAGCCTCAGTACCAACCCCAGCTTCAGTACCCTGTGAACGGCTACGCTCCACCTGCTCAGGGTCACATGGCCCCGGCGCCTGCTATGGTGCATCCTCACCAAGTGTACCAGGGCGTTACACCACACATGGTGAATCCGTATGGCTACCACGCCGGTCTCCCACCTTTGGTGCCCACCATGGTTCCACAAAGTTACGGCAAGCCTGCTGGAGGTGCGTACCAGCAAATGCCGCCACAAGGCAGCCAGGGATCGAGCCAGGAGCTCGACCAGAACAATGCATTGGTGAACAAGCGGCGAATCATCAAGAGAAGAACGAGGACAGGCTGCCTCACATGTCGCCGGAGACGCATCAAGTGTGACGAGCGGAAACCACATTGCTACAATTGCGAGAGATCCAAAAAGCTTTGTCTTGGCTACGAGATTGTGCCCGTGCCCACACACAAGGACCCGGAGTACCTTCGCAAAAAGGCGGAGCGGGCAGCGGTCCAGGAGCGGCCTACGCTTCGTGAGCTGGCGGCGGTTTACAACTCCCAATGAAGAGTTGGCTGACTGTCTGTCGATCATTGGACCCTGAGGACCCTCCATATAGATTGTTGCGAGAGATTTGCACTAAGGGAGATCACATACCACAAGGCAACATGGAGTTGCAGGGATCTGCCCTGTTCGGGATGCTAGTTACAAGCGCAGGCGTTTGACTGATACATATAGTAAGGCGAAGACGATATTTCAACCGAACTAATTGAAGCAAATAATTGAGCACATTTGTAGATAGAGTCACAAGCGGTTTTTGTATGGGACCCTTG
>B12305
CTAGCCGAACGAATAGACGAACGAAGCACTCCTGAAACAAAAGAACGTTTGGCCACTCCAGCCGAACCCACTTCTCATTTCAATCAGCCCTTCACCACTTCGCTGCCTTTCTGCCTAGCTCCTTCATGCCCAAGCTTCCTTCGGTGTCTGAGTTGATTGTGGGCGCCCAGCTCTCGTCCCACCTCGACCGCTCTCCTAACCACATGACAGTGAAGCACCTGGACTCGAGCCCCAGACTGGCTCACCCCGTGCTGCCTCACCTGGAAAAAAGCACTTTTGCCTCCTCGGTGCCGCCGCCTCTGGCGCCATCGTTACATCCACCCGTGGCGTTTCCTGCTGTTCCCAACACCCTCCCGCTCCCACGTTCTCGCAATCCCTCGGTATCAAGCACTTACTCCGGGCCCAGTCGACCGGGAGACTACTTCAGCACCAGCCACACAGTGCTTCCACCTCCTCCTGCCACTCAACGCACTCCACAACATCCAGGCATTTCCCAAACGCCTCTGTATGAGCAACCTCACCACGCCGTGGAGTCTCCTTTGCACGCGCTGCTGCCCCATCAGACAAGATCTTCGCTGCTCTCGCATCCACCACCACCTCATATCCAACAACAACAGCAACAACAACAACAACAGCAGCAGCAGCAGCAGCAGCAGCAGCAACAACAACAACAGCCTCAACAACATCCACTTCCGCTCCAGCCTCAGTACCAACCCCAGCTTCAGTACCCTGTGAACGGCTACGCTCCACCTGCTCAGGGTCACATGGCCCCGGCGCCTGCTATGGTGCATCCTCACCAAGTGTACCAGGGCGTTACACCACACATGGTGAATCCGTATGGCTACCACGCCGGTCTCCCACCTTTGGTGCCCACCATGGTTCCACAAAGTTACGGCAAGCCTGCTGGAGGTGCGTACCAGCAAATGCCGCCACAAGGCAGCCAGGGATCGAGCCAGGAGCTCGACCAGAACAATGCATTGGTGAACAAGCGGCGAATCATCAAGAGAAGAACGAGGACAGGCTGCCTCACATGTCGCCGGAGACGCATCAAGTGTGACGAGCGGAAACCACATTGCTACAATTGCGAGAGATCCAAAAAGCTTTGTCTTGGCTACGAGATTGTGCCCGTGCCCACACACAAGGACCCGGAGTACCTTCGCAAAAAGGCGGAGCGGGCAGCGGTCCAGGAGCGGCCTACGCTTCGTGAGCTGGCGGCGGTTTACAACTCCCAATGAAGAGTTGGCTGACTGTCTGTCGATCATTGGACCCTGAGGACCCTCCATATAGATTGTTGCGAGAGATTTGCACTAAGGGAGATCACATACCACAAGGCAACATGGAGTTGCAGGGATCTGCCCTGTTCGGGATGCTAGTTACAAGCGCAGGCGTTTGACTGATACATATAGTAAGGCGAAGACGATATTTCAACCGAACTAATTGAAGCAAATAATTGAGCACATTTGTAGATAGAGTCACAAGCGGTTTTTGTATGGGACCCTTG
>B12306
CTAGCCGAACGAATAGACGAACGAAGCACTCCTGAAACAAAAGAACGTTTGGCCACTCCAGCCGAACCCACTTCTCATTTCAATCAGCCCTTCACCACTTCGCTGCCTTTCTGCCTAGCTCCTTCATGCCCAAGCTTCCTTCGGTGTCTGAGTTGATTGTGGGCGCCCAGCTCTCGTCCCACCTCGACCGCTCTCCTAACCACATGACAGTGAAGCACCTGGACTCGAGCCCCAGACTGGCTCACCCCGTGCTGCCTCACCTGGAAAAAAGCACTTTTGCCTCCTCGGTGCCGCCGCCTCTGGCGCCATCGTTACATCCACCCGTGGCGTTTCCTGCTGTTCCCAACACCCTCCCGCTCCCACGTTCTCGCAATCCCTCGGTATCAAGCACTTACTCCGGGCCCAGTCGACCGGGAGACTACTTCAGCACCAGCCACACAGTGCTTCCACCTCCTCCTGCCACTCAACGCACTCCACAACATCCAGGCATTTCCCAAACGCCTCTGTATGAGCAACCTCACCACGCCGTGGAGTCTCCTTTGCACGCGCTGCTGCCCCATCAGACAAGATCTTCGCTGCTCTCGCATCCACCACCACCTCATATCCAACAACAACAGCAACAACAACAACAACAGCAGCAGCAGCAGCAGCAGCAGCAGCAACAACAACAACAGCCTCAACAACATCCACTTCCGCTCCAGCCTCAGTACCAACCCCAGCTTCAGTACCCTGTGAACGGCTACGCTCCACCTGCTCAGGGTCACATGGCCCCGGCGCCTGCTATGGTGCATCCTCACCAAGTGTACCAGGGCGTTACACCACACATGGTGAATCCGTATGGCTACCACGCCGGTCTCCCACCTTTGGTGCCCACCATGGTTCCACAAAGTTACGGCAAGCCTGCTGGAGGTGCGTACCAGCAAATGCCGCCACAAGGCAGCCAGGGATCGAGCCAGGAGCTCGACCAGAACAATGCATTGGTGAACAAGCGGCGAATCATCAAGAGAAGAACGAGGACAGGCTGCCTCACATGTCGCCGGAGACGCATCAAGTGTGACGAGCGGAAACCACATTGCTACAATTGCGAGAGATCCAAAAAGCTTTGTCTTGGCTACGAGATTGTGCCCGTGCCCACACACAAGGACCCGGAGTACCTTCGCAAAAAGGCGGAGCGGGCAGCGGTCCAGGAGCGGCCTACGCTTCGTGAGCTGGCGGCGGTTTACAACTCCCAATGAAGAGTTGGCTGACTGTCTGTCGATCATTGGACCCTGAGGACCCTCCATATAGATTGTTGCGAGAGATTTGCACTAAGGGAGATCACATACCACAAGGCAACATGGAGTTGCAGGGATCTGCCCTGTTCGGGATGCTAGTTACAAGCGCAGGCGTTTGACTGATACATATAGTAAGGCGAAGACGATATTTCAACCGAACTAATTGAAGCAAATAATTGAGCACATTTGTAGATAGAGTCACAAGCGGTTTTTGTATGGGACCCTTG
>B12307
CTAGCCGAACGAATAGACGAACGAAGCACTCCTGAAACAAAAGAACGTTTGGCCACTCCAGCCGAACCCACTTCTCATTTCAATCAGCCCTTCACCACTTCGCTGCCTTTCTGCCTAGCTCCTTCATGCCCAAGCTTCCTTCGGTGTCTGAGTTGATTGTGGGCGCCCAGCTCTCGTCCCACCTCGACCGCTCTCCTAACCACATGACAGTGAAGCACCTGGACTCGAGCCCCAGACTGGCTCACCCCGTGCTGCCTCACCTGGAAAAAAGCACTTTTGCCTCCTCGGTGCCGCCGCCTCTGGCGCCATCGTTACATCCACCCGTGGCGTTTCCTGCTGTTCCCAACACCCTCCCGCTCCCACGTTCTCGCAATCCCTCGGTATCAAGCACTTACTCCGGGCCCAGTCGACCGGGAGACTACTTCAGCACCAGCCACACAGTGCTTCCACCTCCTCCTGCCACTCAACGCACTCCACAACATCCAGGCATTTCCCAAACGCCTCTGTATGAGCAACCTCACCACGCCGTGGAGTCTCCTTTGCACGCGCTGCTGCCCCATCAGACAAGATCTTCGCTGCTCTCGCATCCACCACCACCTCATATCCAACAACAACAGCAACAACAACAACAACAGCAGCAGCAGCAGCAGCAGCAGCAGCAACAACAACAACAGCCTCAACAACATCCACTTCCGCTCCAGCCTCAGTACCAACCCCAGCTTCAGTACCCTGTGAACGGCTACGCTCCACCTGCTCAGGGTCACATGGCCCCGGCGCCTGCTATGGTGCATCCTCACCAAGTGTACCAGGGCGTTACACCACACATGGTGAATCCGTATGGCTACCACGCCGGTCTCCCACCTTTGGTGCCCACCATGGTTCCACAAAGTTACGGCAAGCCTGCTGGAGGTGCGTACCAGCAAATGCCGCCACAAGGCAGCCAGGGATCGAGCCAGGAGCTCGACCAGAACAATGCATTGGTGAACAAGCGGCGAATCATCAAGAGAAGAACGAGGACAGGCTGCCTCACATGTCGCCGGAGACGCATCAAGTGTGACGAGCGGAAACCACATTGCTACAATTGCGAGAGATCCAAAAAGCTTTGTCTTGGCTACGAGATTGTGCCCGTGCCCACACACAAGGACCCGGAGTACCTTCGCAAAAAGGCGGAGCGGGCAGCGGTCCAGGAGCGGCCTACGCTTCGTGAGCTGGCGGCGGTTTACAACTCCCAATGAAGAGTTGGCTGACTGTCTGTCGATCATTGGACCCTGAGGACCCTCCATATAGATTGTTGCGAGAGATTTGCACTAAGGGAGATCACATACCACAAGGCAACATGGAGTTGCAGGGATCTGCCCTGTTCGGGATGCTAGTTACAAGCGCAGGCGTTTGACTGATACATATAGTAAGGCGAAGACGATATTTCAACCGAACTAATTGAAGCAAATAATTGAGCACATTTGTAGATAGAGTCACAAGCGGTTTTTGTATGGGACCCTTG
>B12308
CTAGCCGAACGAATAGACGAACGAAGCACTCCTGAAACAAAAGAACGTTTGGCCACTCCAGCCGAACCCACTTCTCATTTCAATCAGCCCTTCACCACTTCGCTGCCTTTCTGCCTAGCTCCTTCATGCCCAAGCTTCCTTCGGTGTCTGAGTTGATTGTGGGCGCCCAGCTCTCGTCCCACCTCGACCGCTCTCCTAACCACATGACAGTGAAGCACCTGGACTCGAGCCCCAGACTGGCTCACCCCGTGCTGCCTCACCTGGAAAAAAGCACTTTTGCCTCCTCGGTGCCGCCGCCTCTGGCGCCATCGTTACATCCACCCGTGGCGTTTCCTGCTGTTCCCAACACCCTCCCGCTCCCACGTTCTCGCAATCCCTCGGTATCAAGCACTTACTCCGGGCCCAGTCGACCGGGAGACTACTTCAGCACCAGCCACACAGTGCTTCCACCTCCTCCTGCCACTCAACGCACTCCACAACATCCAGGCATTTCCCAAACGCCTCTGTATGAGCAACCTCACCACGCCGTGGAGTCTCCTTTGCACGCGCTGCTGCCCCATCAGACAAGATCTTCGCTGCTCTCGCATCCACCACCACCTCATATCCAACAACAACAGCAACAACAACAACAACAGCAGCAGCAGCAGCAGCAGCAGCAGCAACAACAACAACAGCCTCAACAACATCCACTTCCGCTCCAGCCTCAGTACCAACCCCAGCTTCAGTACCCTGTGAACGGCTACGCTCCACCTGCTCAGGGTCACATGGCCCCGGCGCCTGCTATGGTGCATCCTCACCAAGTGTACCAGGGCGTTACACCACACATGGTGAATCCGTATGGCTACCACGCCGGTCTCCCACCTTTGGTGCCCACCATGGTTCCACAAAGTTACGGCAAGCCTGCTGGAGGTGCGTACCAGCAAATGCCGCCACAAGGCAGCCAGGGATCGAGCCAGGAGCTCGACCAGAACAATGCATTGGTGAACAAGCGGCGAATCATCAAGAGAAGAACGAGGACAGGCTGCCTCACATGTCGCCGGAGACGCATCAAGTGTGACGAGCGGAAACCACATTGCTACAATTGCGAGAGATCCAAAAAGCTTTGTCTTGGCTACGAGATTGTGCCCGTGCCCACACACAAGGACCCGGAGTACCTTCGCAAAAAGGCGGAGCGGGCAGCGGTCCAGGAGCGGCCTACGCTTCGTGAGCTGGCGGCGGTTTACAACTCCCAATGAAGAGTTGGCTGACTGTCTGTCGATCATTGGACCCTGAGGACCCTCCATATAGATTGTTGCGAGAGATTTGCACTAAGGGAGATCACATACCACAAGGCAACATGGAGTTGCAGGGATCTGCCCTGTTCGGGATGCTAGTTACAAGCGCAGGCGTTTGACTGATACATATAGTAAGGCGAAGACGATATTTCAACCGAACTAATTGAAGCAAATAATTGAGCACATTTGTAGATAGAGTCACAAGCGGTTTTTGTATGGGACCCTTG
>B12309
CTAGCCGAACGAATAGACGAACGAAGCACTCCTGAAACAAAAGAACGTTTGGCCACTCCAGCCGAACCCACTTCTCATTTCAATCAGCCCTTCACCACTTCGCTGCCTTTCTGCCTAGCTCCTTCATGCCCAAGCTTCCTTCGGTGTCTGAGTTGATTGTGGGCGCCCAGCTCTCGTCCCACCTCGACCGCTCTCCTAACCACATGACAGTGAAGCACCTGGACTCGAGCCCCAGACTGGCTCACCCCGTGCTGCCTCACCTGGAAAAAAGCACTTTTGCCTCCTCGGTGCCGCCGCCTCTGGCGCCATCGTTACATCCACCCGTGGCGTTTCCTGCTGTTCCCAACACCCTCCCGCTCCCACGTTCTCGCAATCCCTCGGTATCAAGCACTTACTCCGGGCCCAGTCGACCGGGAGACTACTTCAGCACCAGCCACACAGTGCTTCCACCTCCTCCTGCCACTCAACGCACTCCACAACATCCAGGCATTTCCCAAACGCCTCTGTATGAGCAACCTCACCACGCCGTGGAGTCTCCTTTGCACGCGCTGCTGCCCCATCAGACAAGATCTTCGCTGCTCTCGCATCCACCACCACCTCATATCCAACAACAACAGCAACAACAACAACAACAGCAGCAGCAGCAGCAGCAGCAGCAGCAACAACAACAACAGCCTCAACAACATCCACTTCCGCTCCAGCCTCAGTACCAACCCCAGCTTCAGTACCCTGTGAACGGCTACGCTCCACCTGCTCAGGGTCACATGGCCCCGGCGCCTGCTATGGTGCATCCTCACCAAGTGTACCAGGGCGTTACACCACACATGGTGAATCCGTATGGCTACCACGCCGGTCTCCCACCTTTGGTGCCCACCATGGTTCCACAAAGTTACGGCAAGCCTGCTGGAGGTGCGTACCAGCAAATGCCGCCACAAGGCAGCCAGGGATCGAGCCAGGAGCTCGACCAGAACAATGCATTGGTGAACAAGCGGCGAATCATCAAGAGAAGAACGAGGACAGGCTGCCTCACATGTCGCCGGAGACGCATCAAGTGTGACGAGCGGAAACCACATTGCTACAATTGCGAGTGATCCAAAAAGCTTTGTCTTGGCTACGAGATTGTGCCCGTGCCCACACACAAGGACCCGGAGTACCTTCGCAAAAAGGCGGAGCGGGCAGCGGTCCAGGAGCGGCCTACGCTTCGTGAGCTGGCGGCGGTTTACAACTCCCAATGAAGAGTTGGCTGACTGTCTGTCGATCATTGGACCCTGAGGACCCTCCATATAGATTGTTGCGAGAGATTTGCACTAAGGGAGATCACATACCACAAGGCAACATGGAGTTGCAGGGATCTGCCCTGTTCGGGATGCTAGTTACAAGCGCAGGCGTTTGACTGATACATATAGTAAGGCGAAGACGATATTTCAACCGAACTAATTGAAGCAAATAATTGAGCACATTTGTAGATAGAGTCACAAGCGGTTTTTGTATGGGACCCTTG
>B12310
CTAGCCGAACGAATAGACGAACGAAGCACTCCTGAAACAAAAGAACGTTTGGCCACTCCAGCCGAACCCACTTCTCATTTCAATCAGCCCTTCACCACTTCGCTGCCTTTCTGCCTAGCTCCTTCATGCCCAAGCTTCCTTCGGTGTCTGAGTTGATTGTGGGCGCCCAGCTCTCGTCCCACCTCGACCGCTCTCCTAACCACATGACAGTGAAGCACCTGGACTCGAGCCCCAGACTGGCTCACCCCGTGCTGCCTCACCTGGAAAAAAGCACTTTTGCCTCCTCGGTGCCGCCGCCTCTGGCGCCATCGTTACATCCACCCGTGGCGTTTCCTGCTGTTCCCAACACCCTCCCGCTCCCACGTTCTCGCAATCCCTCGGTATCAAGCACTTACTCCGGGCCCAGTCGACCGGGAGACTACTTCAGCACCAGCCACACAGTGCTTCCACCTCCTCCTGCCACTCAACGCACTCCACAACATCCAGGCATTTCCCAAACGCCTCTGTATGAGCAACCTCACCACGCCGTGGAGTCTCCTTTGCACGCGCTGCTGCCCCATCAGACAAGATCTTCGCTGCTCTCGCATCCACCACCACCTCATATCCAACAACAACAGCAACAACAACAACAACAGCAGCAGCAGCAGCAGCAGCAGCAGCAACAACAACAACAGCCTCAACAACATCCACTTCCGCTCCAGCCTCAGTACCAACCCCAGCTTCAGTACCCTGTGAACGGCTACGCTCCACCTGCTCAGGGTCACATGGCCCCGGCGCCTGCTATGGTGCATCCTCACCAAGTGTACCAGGGCGTTACACCACACATGGTGAATCCGTATGGCTACCACGCCGGTCTCCCACCTTTGGTGCCCACCATGGTTCCACAAAGTTACGGCAAGCCTGCTGGAGGTGCGTACCAGCAAATGCCGCCACAAGGCAGCCAGGGATCGAGCCAGGAGCTCGACCAGAACAATGCATTGGTGAACAAGCGGCGAATCATCAAGAGAAGAACGAGGACAGGCTGCCTCACATGTCGCCGGAGACGCATCAAGTGTGACGAGCGGAAACCACATTGCTACAATTGCGAGTGATCCAAAAAGCTTTGTCTTGGCTACGAGATTGTGCCCGTGCCCACACACAAGGACCCGGAGTACCTTCGCAAAAAGGCGGAGCGGGCAGCGGTCCAGGAGCGGCCTACGCTTCGTGAGCTGGCGGCGGTTTACAACTCCCAATGAAGAGTTGGCTGACTGTCTGTCGATCATTGGACCCTGAGGACCCTCCATATAGATTGTTGCGAGAGATTTGCACTAAGGGAGATCACATACCACAAGGCAACATGGAGTTGCAGGGATCTGCCCTGTTCGGGATGCTAGTTACAAGCGCAGGCGTTTGACTGATACATATAGTAAGGCGAAGACGATATTTCAACCGAACTAATTGAAGCAAATAATTGAGCACATTTGTAGATAGAGTCACAAGCGGTTTTTGTATGGGACCCTTG
>B12311
CTAGCCGAACGAATAGACGAACGAAGCACTCCTGAAACAAAAGAACGTTTGGCCACTCCAGCCGAACCCACTTCTCATTTCAATCAGCCCTTCACCACTTCGCTGCCTTTCTGCCTAGCTCCTTCATGCCCAAGCTTCCTTCGGTGTCTGAGTTGATTGTGGGCGCCCAGCTCTCGTCCCACCTCGACCGCTCTCCTAACCACATGACAGTGAAGCACCTGGACTCGAGCCCCAGACTGGCTCACCCCGTGCTGCCTCACCTGGAAAAAAGCACTTTTGCCTCCTCGGTGCCGCCGCCTCTGGCGCCATCGTTACATCCACCCGTGGCGTTTCCTGCTGTTCCCAACACCCTCCCGCTCCCACGTTCTCGCAATCCCTCGGTATCAAGCACTTACTCCGGGCCCAGTCGACCGGGAGACTACTTCAGCACCAGCCACACAGTGCTTCCACCTCCTCCTGCCACTCAACGCACTCCACAACATCCAGGCATTTCCCAAACGCCTCTGTATGAGCAACCTCACCACGCCGTGGAGTCTCCTTTGCACGCGCTGCTGCCCCATCAGACAAGATCTTCGCTGCTCTCGCATCCACCACCACCTCATATCCAACAACAACAGCAACAACAACAACAACAGCAGCAGCAGCAGCAGCAGCAGCAGCAACAACAACAACAGCCTCAACAACATCCACTTCCGCTCCAGCCTCAGTACCAACCCCAGCTTCAGTACCCTGTGAACGGCTACGCTCCACCTGCTCAGGGTCACATGGCCCCGGCGCCTGCTATGGTGCATCCTCACCAAGTGTACCAGGGCGTTACACCACACATGGTGAATCCGTATGGCTACCACGCCGGTCTCCCACCTTTGGTGCCCACCATGGTTCCACAAAGTTACGGCAAGCCTGCTGGAGGTGCGTACCAGCAAATGCCGCCACAAGGCAGCCAGGGATCGAGCCAGGAGCTCGACCAGAACAATGCATTGGTGAACAAGCGGCGAATCATCAAGAGAAGAACGAGGACAGGCTGCCTCACATGTCGCCGGAGACGCATCAAGTGTGACGAGCGGAAACCACATTGCTACAATTGCGAGTGATCCAAAAAGCTTTGTCTTGGCTACGAGATTGTGCCCGTGCCCACACACAAGGACCCGGAGTACCTTCGCAAAAAGGCGGAGCGGGCAGCGGTCCAGGAGCGGCCTACGCTTCGTGAGCTGGCGGCGGTTTACAACTCCCAATGAAGAGTTGGCTGACTGTCTGTCGATCATTGGACCCTGAGGACCCTCCATATAGATTGTTGCGAGAGATTTGCACTAAGGGAGATCACATACCACAAGGCAACATGGAGTTGCAGGGATCTGCCCTGTTCGGGATGCTAGTTACAAGCGCAGGCGTTTGACTGATACATATAGTAAGGCGAAGACGATATTTCAACCGAACTAATTGAAGCAAATAATTGAGCACATTTGTAGATAGAGTCACAAGCGGTTTTTGTATGGGACCCTTG
>B12312
CTAGCCGAACGAATAGACGAACGAAGCACTCCTGAAACAAAAGAACGTTTGGCCACTCCAGCCGAACCCACTTCTCATTTCAATCAGCCCTTCACCACTTCGCTGCCTTTCTGCCTAGCTCCTTCATGCCCAAGCTTCCTTCGGTGTCTGAGTTGATTGTGGGCGCCCAGCTCTCGTCCCACCTCGACCGCTCTCCTAACCACATGACAGTGAAGCACCTGGACTCGAGCCCCAGACTGGCTCACCCCGTGCTGCCTCACCTGGAAAAAAGCACTTTTGCCTCCTCGGTGCCGCCGCCTCTGGCGCCATCGTTACATCCACCCGTGGCGTTTCCTGCTGTTCCCAACACCCTCCCGCTCCCACGTTCTCGCAATCCCTCGGTATCAAGCACTTACTCCGGGCCCAGTCGACCGGGAGACTACTTCAGCACCAGCCACACAGTGCTTCCACCTCCTCCTGCCACTCAACGCACTCCACAACATCCAGGCATTTCCCAAACGCCTCTGTATGAGCAACCTCACCACGCCGTGGAGTCTCCTTTGCACGCGCTGCTGCCCCATCAGACAAGATCTTCGCTGCTCTCGCATCCACCACCACCTCATATCCAACAACAACAGCAACAACAACAACAACAGCAGCAGCAGCAGCAGCAGCAGCAGCAACAACAACAACAGCCTCAACAACATCCACTTCCGCTCCAGCCTCAGTACCAACCCCAGCTTCAGTACCCTGTGAACGGCTACGCTCCACCTGCTCAGGGTCACATGGCCCCGGCGCCTGCTATGGTGCATCCTCACCAAGTGTACCAGGGCGTTACACCACACATGGTGAATCCGTATGGCTACCACGCCGGTCTCCCACCTTTGGTGCCCACCATGGTTCCACAAAGTTACGGCAAGCCTGCTGGAGGTGCGTACCAGCAAATGCCGCCACAAGGCAGCCAGGGATCGAGCCAGGAGCTCGACCAGAACAATGCATTGGTGAACAAGCGGCGAATCATCAAGAGAAGAACGAGGACAGGCTGCCTCACATGTCGCCGGAGACGCATCAAGTGTGACGAGCGGAAACCACATTGCTACAATTGCGAGTGATCCAAAAAGCTTTGTCTTGGCTACGAGATTGTGCCCGTGCCCACACACAAGGACCCGGAGTACCTTCGCAAAAAGGCGGAGCGGGCAGCGGTCCAGGAGCGGCCTACGCTTCGTGAGCTGGCGGCGGTTTACAACTCCCAATGAAGAGTTGGCTGACTGTCTGTCGATCATTGGACCCTGAGGACCCTCCATATAGATTGTTGCGAGAGATTTGCACTAAGGGAGATCACATACCACAAGGCAACATGGAGTTGCAGGGATCTGCCCTGTTCGGGATGCTAGTTACAAGCGCAGGCGTTTGACTGATACATATAGTAAGGCGAAGACGATATTTCAACCGAACTAATTGAAGCAAATAATTGAGCACATTTGTAGATAGAGTCACAAGCGGTTTTTGTATGGGACCCTTG
>B12314
CTAGCCGAACGAATAGACGAACGAAGCACTCCTGAAACAAAAGAACGTTTGGCCACTCCAGCCGAACCCACTTCTCATTTCAATCAGCCCTTCACCACTTCGCTGCCTTTCTGCCTAGCTCCTTCATGCCCAAGCTTCCTTCGGTGTCTGAGTTGATTGTGGGCGCCCAGCTCTCGTCCCACCTCGACCGCTCTCCTAACCACATGACAGTGAAGCACCTGGACTCGAGCCCCAGACTGGCTCACCCCGTGCTGCCTCACCTGGAAAAAAGCACTTTTGCCTCCTCGGTGCCGCCGCCTCTGGCGCCATCGTTACATCCACCCGTGGCGTTTCCTGCTGTTCCCAACACCCTCCCGCTCCCACGTTCTCGCAATCCCTCGGTATCAAGCACTTACTCCGGGCCCAGTCGACCGGGAGACTACTTCAGCACCAGCCACACAGTGCTTCCACCTCCTCCTGCCACTCAACGCACTCCACAACATCCAGGCATTTCCCAAACGCCTCTGTATGAGCAACCTCACCACGCCGTGGAGTCTCCTTTGCACGCGCTGCTGCCCCATCAGACAAGATCTTCGCTGCTCTCGCATCCACCACCACCTCATATCCAACAACAACAGCAACAACAACAACAACAGCAGCAGCAGCAGCAGCAGCAGCAGCAACAACAACAACAGCCTCAACAACATCCACTTCCGCTCCAGCCTCAGTACCAACCCCAGCTTCAGTACCCTGTGAACGGCTACGCTCCACCTGCTCAGGGTCACATGGCCCCGGCGCCTGCTATGGTGCATCCTCACCAAGTGTACCAGGGCGTTACACCACACATGGTGAATCCGTATGGCTACCACGCCGGTCTCCCACCTTTGGTGCCCACCATGGTTCCACAAAGTTACGGCAAGCCTGCTGGAGGTGCGTACCAGCAAATGCCGCCACAAGGCAGCCAGGGATCGAGCCAGGAGCTCGACCAGAACAATGCATTGGTGAACAAGCGGCGAATCATCAAGAGAAGAACGAGGACAGGCTGCCTCACATGTCGCCGGAGACGCATCAAGTGTGACGAGCGGAAACCACATTGCTACAATTGCGAGTGATCCAAAAAGCTTTGTCTTGGCTACGAGATTGTGCCCGTGCCCACACACAAGGACCCGGAGTACCTTCGCAAAAAGGCGGAGCGGGCAGCGGTCCAGGAGCGGCCTACGCTTCGTGAGCTGGCGGCGGTTTACAACTCCCAATGAAGAGTTGGCTGACTGTCTGTCGATCATTGGACCCTGAGGACCCTCCATATAGATTGTTGCGAGAGATTTGCACTAAGGGAGATCACATACCACAAGGCAACATGGAGTTGCAGGGATCTGCCCTGTTCGGGATGCTAGTTACAAGCGCAGGCGTTTGACTGATACATATAGTAAGGCGAAGACGATATTTCAACCGAACTAATTGAAGCAAATAATTGAGCACATTTGTAGATAGAGTCACAAGCGGTTTTTGTATGGGACCCTTG
>B12315
CTAGCCGAACGAATAGACGAACGAAGCACTCCTGAAACAAAAGAACGTTTGGCCACTCCAGCCGAACCCACTTCTCATTTCAATCAGCCCTTCACCACTTCGCTGCCTTTCTGCCTAGCTCCTTCATGCCCAAGCTTCCTTCGGTGTCTGAGTTGATTGTGGGCGCCCAGCTCTCGTCCCACCTCGACCGCTCTCCTAACCACATGACAGTGAAGCACCTGGACTCGAGCCCCAGACTGGCTCACCCCGTGCTGCCTCACCTGGAAAAAAGCACTTTTGCCTCCTCGGTGCCGCCGCCTCTGGCGCCATCGTTACATCCACCCGTGGCGTTTCCTGCTGTTCCCAACACCCTCCCGCTCCCACGTTCTCGCAATCCCTCGGTATCAAGCACTTACTCCGGGCCCAGTCGACCGGGAGACTACTTCAGCACCAGCCACACAGTGCTTCCACCTCCTCCTGCCACTCAACGCACTCCACAACATCCAGGCATTTCCCAAACGCCTCTGTATGAGCAACCTCACCACGCCGTGGAGTCTCCTTTGCACGCGCTGCTGCCCCATCAGACAAGATCTTCGCTGCTCTCGCATCCACCACCACCTCATATCCAACAACAACAGCAACAACAACAACAACAGCAGCAGCAGCAGCAGCAGCAGCAGCAACAACAACAACAGCCTCAACAACATCCACTTCCGCTCCAGCCTCAGTACCAACCCCAGCTTCAGTACCCTGTGAACGGCTACGCTCCACCTGCTCAGGGTCACATGGCCCCGGCGCCTGCTATGGTGCATCCTCACCAAGTGTACCAGGGCGTTACACCACACATGGTGAATCCGTATGGCTACCACGCCGGTCTCCCACCTTTGGTGCCCACCATGGTTCCACAAAGTTACGGCAAGCCTGCTGGAGGTGCGTACCAGCAAATGCCGCCACAAGGCAGCCAGGGATCGAGCCAGGAGCTCGACCAGAACAATGCATTGGTGAACAAGCGGCGAATCATCAAGAGAAGAACGAGGACAGGCTGCCTCACATGTCGCCGGAGACGCATCAAGTGTGACGAGCGGAAACCACATTGCTACAATTGCGAGTGATCCAAAAAGCTTTGTCTTGGCTACGAGATTGTGCCCGTGCCCACACACAAGGACCCGGAGTACCTTCGCAAAAAGGCGGAGCGGGCAGCGGTCCAGGAGCGGCCTACGCTTCGTGAGCTGGCGGCGGTTTACAACTCCCAATGAAGAGTTGGCTGACTGTCTGTCGATCATTGGACCCTGAGGACCCTCCATATAGATTGTTGCGAGAGATTTGCACTAAGGGAGATCACATACCACAAGGCAACATGGAGTTGCAGGGATCTGCCCTGTTCGGGATGCTAGTTACAAGCGCAGGCGTTTGACTGATACATATAGTAAGGCGAAGACGATATTTCAACCGAACTAATTGAAGCAAATAATTGAGCACATTTGTAGATAGAGTCACAAGCGGTTTTTGTATGGGACCCTTG
>B12316
CTAGCCGAACGAATAGACGAACGAAGCACTCCTGAAACAAAAGAACGTTTGGCCACTCCAGCCGAACCCACTTCTCATTTCAATCAGCCCTTCACCACTTCGCTGCCTTTCTGCCTAGCTCCTTCATGCCCAAGCTTCCTTCGGTGTCTGAGTTGATTGTGGGCGCCCAGCTCTCGTCCCACCTCGACCGCTCTCCTAACCACATGACAGTGAAGCACCTGGACTCGAGCCCCAGACTGGCTCACCCCGTGCTGCCTCACCTGGAAAAAAGCACTTTTGCCTCCTCGGTGCCGCCGCCTCTGGCGCCATCGTTACATCCACCCGTGGCGTTTCCTGCTGTTCCCAACACCCTCCCGCTCCCACGTTCTCGCAATCCCTCGGTATCAAGCACTTACTCCGGGCCCAGTCGACCGGGAGACTACTTCAGCACCAGCCACACAGTGCTTCCACCTCCTCCTGCCACTCAACGCACTCCACAACATCCAGGCATTTCCCAAACGCCTCTGTATGAGCAACCTCACCACGCCGTGGAGTCTCCTTTGCACGCGCTGCTGCCCCATCAGACAAGATCTTCGCTGCTCTCGCATCCACCACCACCTCATATCCAACAACAACAGCAACAACAACAACAACAGCAGCAGCAGCAGCAGCAGCAGCAGCAACAACAACAACAGCCTCAACAACATCCACTTCCGCTCCAGCCTCAGTACCAACCCCAGCTTCAGTACCCTGTGAACGGCTACGCTCCACCTGCTCAGGGTCACATGGCCCCGGCGCCTGCTATGGTGCATCCTCACCAAGTGTACCAGGGCGTTACACCACACATGGTGAATCCGTATGGCTACCACGCCGGTCTCCCACCTTTGGTGCCCACCATGGTTCCACAAAGTTACGGCAAGCCTGCTGGAGGTGCGTACCAGCAAATGCCGCCACAAGGCAGCCAGGGATCGAGCCAGGAGCTCGACCAGAACAATGCATTGGTGAACAAGCGGCGAATCATCAAGAGAAGAACGAGGACAGGCTGCCTCACATGTCGCCGGAGACGCATCAAGTGTGACGAGCGGAAACCACATTGCTACAATTGCGAGAGATCCAAAAAGCTTTGTCTTGGCTACGAGATTGTGCCCGTGCCCACACACAAGGACCCGGAGTACCTTCGCAAAAAGGCGGAGCGGGCAGCGGTCCAGGAGCGGCCTACGCTTCGTGAGCTGGCGGCGGTTTACAACTCCCAATGAAGAGTTGGCTGACTGTCTGTCGATCATTGGACCCTGAGGACCCTCCATATAGATTGTTGCGAGAGATTTGCACTAAGGGAGATCACATACCACAAGGCAACATGGAGTTGCAGGGATCTGCCCTGTTCGGGATGCTAGTTACAAGCGCAGGCGTTTGACTGATACATATAGTAAGGCGAAGACGATATTTCAACCGAACTAATTGAAGCAAATAATTGAGCACATTTGTAGATAGAGTCACAAGCGGTTTTTGTATGGGACCCTTG
>B12317
CTAGCCGAACGAATAGACGAACGAAGCACTCCTGAAACAAAAGAACGTTTGGCCACTCCAGCCGAACCCACTTCTCATTTCAATCAGCCCTTCACCACTTCGCTGCCTTTCTGCCTAGCTCCTTCATGCCCAAGCTTCCTTCGGTGTCTGAGTTGATTGTGGGCGCCCAGCTCTCGTCCCACCTCGACCGCTCTCCTAACCACATGACAGTGAAGCACCTGGACTCGAGCCCCAGACTGGCTCACCCCGTGCTGCCTCACCTGGAAAAAAGCACTTTTGCCTCCTCGGTGCCGCCGCCTCTGGCGCCATCGTTACATCCACCCGTGGCGTTTCCTGCTGTTCCCAACACCCTCCCGCTCCCACGTTCTCGCAATCCCTCGGTATCAAGCACTTACTCCGGGCCCAGTCGACCGGGAGACTACTTCAGCACCAGCCACACAGTGCTTCCACCTCCTCCTGCCACTCAACGCACTCCACAACATCCAGGCATTTCCCAAACGCCTCTGTATGAGCAACCTCACCACGCCGTGGAGTCTCCTTTGCACGCGCTGCTGCCCCATCAGACAAGATCTTCGCTGCTCTCGCATCCACCACCACCTCATATCCAACAACAACAGCAACAACAACAACAACAGCAGCAGCAGCAGCAGCAGCAGCAGCAACAACAACAACAGCCTCAACAACATCCACTTCCGCTCCAGCCTCAGTACCAACCCCAGCTTCAGTACCCTGTGAACGGCTACGCTCCACCTGCTCAGGGTCACATGGCCCCGGCGCCTGCTATGGTGCATCCTCACCAAGTGTACCAGGGCGTTACACCACACATGGTGAATCCGTATGGCTACCACGCCGGTCTCCCACCTTTGGTGCCCACCATGGTTCCACAAAGTTACGGCAAGCCTGCTGGAGGTGCGTACCAGCAAATGCCGCCACAAGGCAGCCAGGGATCGAGCCAGGAGCTCGACCAGAACAATGCATTGGTGAACAAGCGGCGAATCATCAAGAGAAGAACGAGGACAGGCTGCCTCACATGTCGCCGGAGACGCATCAAGTGTGACGAGCGGAAACCACATTGCTACAATTGCGAGAGATCCAAAAAGCTTTGTCTTGGCTACGAGATTGTGCCCGTGCCCACACACAAGGACCCGGAGTACCTTCGCAAAAAGGCGGAGCGGGCAGCGGTCCAGGAGCGGCCTACGCTTCGTGAGCTGGCGGCGGTTTACAACTCCCAATGAAGAGTTGGCTGACTGTCTGTCGATCATTGGACCCTGAGGACCCTCCATATAGATTGTTGCGAGAGATTTGCACTAAGGGAGATCACATACCACAAGGCAACATGGAGTTGCAGGGATCTGCCCTGTTCGGGATGCTAGTTACAAGCGCAGGCGTTTGACTGATACATATAGTAAGGCGAAGACGATATTTCAACCGAACTAATTGAAGCAAATAATTGAGCACATTTGTAGATAGAGTCACAAGCGGTTTTTGTATGGGACCCTTG
>B12318
CTAGCCGAACGAATAGACGAACGAAGCACTCCTGAAACAAAAGAACGTTTGGCCACTCCAGCCGAACCCACTTCTCATTTCAATCAGCCCTTCACCACTTCGCTGCCTTTCTGCCTAGCTCCTTCATGCCCAAGCTTCCTTCGGTGTCTGAGTTGATTGTGGGCGCCCAGCTCTCGTCCCACCTCGACCGCTCTCCTAACCACATGACAGTGAAGCACCTGGACTCGAGCCCCAGACTGGCTCACCCCGTGCTGCCTCACCTGGAAAAAAGCACTTTTGCCTCCTCGGTGCCGCCGCCTCTGGCGCCATCGTTACATCCACCCGTGGCGTTTCCTGCTGTTCCCAACACCCTCCCGCTCCCACGTTCTCGCAATCCCTCGGTATCAAGCACTTACTCCGGGCCCAGTCGACCGGGAGACTACTTCAGCACCAGCCACACAGTGCTTCCACCTCCTCCTGCCACTCAACGCACTCCACAACATCCAGGCATTTCCCAAACGCCTCTGTATGAGCAACCTCACCACGCCGTGGAGTCTCCTTTGCACGCGCTGCTGCCCCATCAGACAAGATCTTCGCTGCTCTCGCATCCACCACCACCTCATATCCAACAACAACAGCAACAACAACAACAACAGCAGCAGCAGCAGCAGCAGCAGCAGCAACAACAACAACAGCCTCAACAACATCCACTTCCGCTCCAGCCTCAGTACCAACCCCAGCTTCAGTACCCTGTGAACGGCTACGCTCCACCTGCTCAGGGTCACATGGCCCCGGCGCCTGCTATGGTGCATCCTCACCAAGTGTACCAGGGCGTTACACCACACATGGTGAATCCGTATGGCTACCACGCCGGTCTCCCACCTTTGGTGCCCACCATGGTTCCACAAAGTTACGGCAAGCCTGCTGGAGGTGCGTACCAGCAAATGCCGCCACAAGGCAGCCAGGGATCGAGCCAGGAGCTCGACCAGAACAATGCATTGGTGAACAAGCGGCGAATCATCAAGAGAAGAACGAGGACAGGCTGCCTCACATGTCGCCGGAGACGCATCAAGTGTGACGAGCGGAAACCACATTGCTACAATTGCGAGAGATCCAAAAAGCTTTGTCTTGGCTACGAGATTGTGCCCGTGCCCACACACAAGGACCCGGAGTACCTTCGCAAAAAGGCGGAGCGGGCAGCGGTCCAGGAGCGGCCTACGCTTCGTGAGCTGGCGGCGGTTTACAACTCCCAATGAAGAGTTGGCTGACTGTCTGTCGATCATTGGACCCTGAGGACCCTCCATATAGATTGTTGCGAGAGATTTGCACTAAGGGAGATCACATACCACAAGGCAACATGGAGTTGCAGGGATCTGCCCTGTTCGGGATGCTAGTTACAAGCGCAGGCGTTTGACTGATACATATAGTAAGGCGAAGACGATATTTCAACCGAACTAATTGAAGCAAATAATTGAGCACATTTGTAGATAGAGTCACAAGCGGTTTTTGTATGGGACCCTTG
>B12319
CTAGCCGAACGAATAGACGAACGAAGCACTCCTGAAACAAAAGAACGTTTGGCCACTCCAGCCGAACCCACTTCTCATTTCAATCAGCCCTTCACCACTTCGCTGCCTTTCTGCCTAGCTCCTTCATGCCCAAGCTTCCTTCGGTGTCTGAGTTGATTGTGGGCGCCCAGCTCTCGTCCCACCTCGACCGCTCTCCTAACCACATGACAGTGAAGCACCTGGACTCGAGCCCCAGACTGGCTCACCCCGTGCTGCCTCACCTGGAAAAAAGCACTTTTGCCTCCTCGGTGCCGCCGCCTCTGGCGCCATCGTTACATCCACCCGTGGCGTTTCCTGCTGTTCCCAACACCCTCCCGCTCCCACGTTCTCGCAATCCCTCGGTATCAAGCACTTACTCCGGGCCCAGTCGACCGGGAGACTACTTCAGCACCAGCCACACAGTGCTTCCACCTCCTCCTGCCACTCAACGCACTCCACAACATCCAGGCATTTCCCAAACGCCTCTGTATGAGCAACCTCACCACGCCGTGGAGTCTCCTTTGCACGCGCTGCTGCCCCATCAGACAAGATCTTCGCTGCTCTCGCATCCACCACCACCTCATATCCAACAACAACAGCAACAACAACAACAACAGCAGCAGCAGCAGCAGCAGCAGCAGCAACAACAACAACAGCCTCAACAACATCCACTTCCGCTCCAGCCTCAGTACCAACCCCAGCTTCAGTACCCTGTGAACGGCTACGCTCCACCTGCTCAGGGTCACATGGCCCCGGCGCCTGCTATGGTGCATCCTCACCAAGTGTACCAGGGCGTTACACCACACATGGTGAATCCGTATGGCTACCACGCCGGTCTCCCACCTTTGGTGCCCACCATGGTTCCACAAAGTTACGGCAAGCCTGCTGGAGGTGCGTACCAGCAAATGCCGCCACAAGGCAGCCAGGGATCGAGCCAGGAGCTCGACCAGAACAATGCATTGGTGAACAAGCGGCGAATCATCAAGAGAAGAACGAGGACAGGCTGCCTCACATGTCGCCGGAGACGCATCAAGTGTGACGAGCGGAAACCACATTGCTACAATTGCGAGAGATCCAAAAAGCTTTGTCTTGGCTACGAGATTGTGCCCGTGCCCACACACAAGGACCCGGAGTACCTTCGCAAAAAGGCGGAGCGGGCAGCGGTCCAGGAGCGGCCTACGCTTCGTGAGCTGGCGGCGGTTTACAACTCCCAATGAAGAGTTGGCTGACTGTCTGTCGATCATTGGACCCTGAGGACCCTCCATATAGATTGTTGCGAGAGATTTGCACTAAGGGAGATCACATACCACAAGGCAACATGGAGTTGCAGGGATCTGCCCTGTTCGGGATGCTAGTTACAAGCGCAGGCGTTTGACTGATACATATAGTAAGGCGAAGACGATATTTCAACCGAACTAATTGAAGCAAATAATTGAGCACATTTGTAGATAGAGTCACAAGCGGTTTTTGTATGGGACCCTTG
>B12320
CTAGCCGAACGAATAGACGAACGAAGCACTCCTGAAACAAAAGAACGTTTGGCCACTCCAGCCGAACCCACTTCTCATTTCAATCAGCCCTTCACCACTTCGCTGCCTTTCTGCCTAGCTCCTTCATGCCCAAGCTTCCTTCGGTGTCTGAGTTGATTGTGGGCGCCCAGCTCTCGTCCCACCTCGACCGCTCTCCTAACCACATGACAGTGAAGCACCTGGACTCGAGCCCCAGACTGGCTCACCCCGTGCTGCCTCACCTGGAAAAAAGCACTTTTGCCTCCTCGGTGCCGCCGCCTCTGGCGCCATCGTTACATCCACCCGTGGCGTTTCCTGCTGTTCCCAACACCCTCCCGCTCCCACGTTCTCGCAATCCCTCGGTATCAAGCACTTACTCCGGGCCCAGTCGACCGGGAGACTACTTCAGCACCAGCCACACAGTGCTTCCACCTCCTCCTGCCACTCAACGCACTCCACAACATCCAGGCATTTCCCAAACGCCTCTGTATGAGCAACCTCACCACGCCGTGGAGTCTCCTTTGCACGCGCTGCTGCCCCATCAGACAAGATCTTCGCTGCTCTCGCATCCACCACCACCTCATATCCAACAACAACAGCAACAACAACAACAACAGCAGCAGCAGCAGCAGCAGCAGCAGCAACAACAACAACAGCCTCAACAACATCCACTTCCGCTCCAGCCTCAGTACCAACCCCAGCTTCAGTACCCTGTGAACGGCTACGCTCCACCTGCTCAGGGTCACATGGCCCCGGCGCCTGCTATGGTGCATCCTCACCAAGTGTACCAGGGCGTTACACCACACATGGTGAATCCGTATGGCTACCACGCCGGTCTCCCACCTTTGGTGCCCACCATGGTTCCACAAAGTTACGGCAAGCCTGCTGGAGGTGCGTACCAGCAAATGCCGCCACAAGGCAGCCAGGGATCGAGCCAGGAGCTCGACCAGAACAATGCATTGGTGAACAAGCGGCGAATCATCAAGAGAAGAACGAGGACAGGCTGCCTCACATGTCGCCGGAGACGCATCAAGTGTGACGAGCGGAAACCACATTGCTACAATTGCGAGAGATCCAAAAAGCTTTGTCTTGGCTACGAGATTGTGCCCGTGCCCACACACAAGGACCCGGAGTACCTTCGCAAAAAGGCGGAGCGGGCAGCGGTCCAGGAGCGGCCTACGCTTCGTGAGCTGGCGGCGGTTTACAACTCCCAATGAAGAGTTGGCTGACTGTCTGTCGATCATTGGACCCTGAGGACCCTCCATATAGATTGTTGCGAGAGATTTGCACTAAGGGAGATCACATACCACAAGGCAACATGGAGTTGCAGGGATCTGCCCTGTTCGGGATGCTAGTTACAAGCGCAGGCGTTTGACTGATACATATAGTAAGGCGAAGACGATATTTCAACCGAACTAATTGAAGCAAATAATTGAGCACATTTGTAGATAGAGTCACAAGCGGTTTTTGTATGGGACCCTTG
>B12321
CTAGCCGAACGAATAGACGAACGAAGCACTCCTGAAACAAAAGAACGTTTGGCCACTCCAGCCGAACCCACTTCTCATTTCAATCAGCCCTTCACCACTTCGCTGCCTTTCTGCCTAGCTCCTTCATGCCCAAGCTTCCTTCGGTGTCTGAGTTGATTGTGGGCGCCCAGCTCTCGTCCCACCTCGACCGCTCTCCTAACCACATGACAGTGAAGCACCTGGACTCGAGCCCCAGACTGGCTCACCCCGTGCTGCCTCACCTGGAAAAAAGCACTTTTGCCTCCTCGGTGCCGCCGCCTCTGGCGCCATCGTTACATCCACCCGTGGCGTTTCCTGCTGTTCCCAACACCCTCCCGCTCCCACGTTCTCGCAATCCCTCGGTATCAAGCACTTACTCCGGGCCCAGTCGACCGGGAGACTACTTCAGCACCAGCCACACAGTGCTTCCACCTCCTCCTGCCACTCAACGCACTCCACAACATCCAGGCATTTCCCAAACGCCTCTGTATGAGCAACCTCACCACGCCGTGGAGTCTCCTTTGCACGCGCTGCTGCCCCATCAGACAAGATCTTCGCTGCTCTCGCATCCACCACCACCTCATATCCAACAACAACAGCAACAACAACAACAACAGCAGCAGCAGCAGCAGCAGCAGCAGCAACAACAACAACAGCCTCAACAACATCCACTTCCGCTCCAGCCTCAGTACCAACCCCAGCTTCAGTACCCTGTGAACGGCTACGCTCCACCTGCTCAGGGTCACATGGCCCCGGCGCCTGCTATGGTGCATCCTCACCAAGTGTACCAGGGCGTTACACCACACATGGTGAATCCGTATGGCTACCACGCCGGTCTCCCACCTTTGGTGCCCACCATGGTTCCACAAAGTTACGGCAAGCCTGCTGGAGGTGCGTACCAGCAAATGCCGCCACAAGGCAGCCAGGGATCGAGCCAGGAGCTCGACCAGAACAATGCATTGGTGAACAAGCGGCGAATCATCAAGAGAAGAACGAGGACAGGCTGCCTCACATGTCGCCGGAGACGCATCAAGTGTGACGAGCGGAAACCACATTGCTACAATTGCGAGAGATCCAAAAAGCTTTGTCTTGGCTACGAGATTGTGCCCGTGCCCACACACAAGGACCCGGAGTACCTTCGCAAAAAGGCGGAGCGGGCAGCGGTCCAGGAGCGGCCTACGCTTCGTGAGCTGGCGGCGGTTTACAACTCCCAATGAAGAGTTGGCTGACTGTCTGTCGATCATTGGACCCTGAGGACCCTCCATATAGATTGTTGCGAGAGATTTGCACTAAGGGAGATCACATACCACAAGGCAACATGGAGTTGCAGGGATCTGCCCTGTTCGGGATGCTAGTTACAAGCGCAGGCGTTTGACTGATACATATAGTAAGGCGAAGACGATATTTCAACCGAACTAATTGAAGCAAATAATTGAGCACATTTGTAGATAGAGTCACAAGCGGTTTTTGTATGGGACCCTTG
>B12322
CTAGCCGAACGAATAGACGAACGAAGCACTCCTGAAACAAAAGAACGTTTGGCCACTCCAGCCGAACCCACTTCTCATTTCAATCAGCCCTTCACCACTTCGCTGCCTTTCTGCCTAGCTCCTTCATGCCCAAGCTTCCTTCGGTGTCTGAGTTGATTGTGGGCGCCCAGCTCTCGTCCCACCTCGACCGCTCTCCTAACCACATGACAGTGAAGCACCTGGACTCGAGCCCCAGACTGGCTCACCCCGTGCTGCCTCACCTGGAAAAAAGCACTTTTGCCTCCTCGGTGCCGCCGCCTCTGGCGCCATCGTTACATCCACCCGTGGCGTTTCCTGCTGTTCCCAACACCCTCCCGCTCCCACGTTCTCGCAATCCCTCGGTATCAAGCACTTACTCCGGGCCCAGTCGACCGGGAGACTACTTCAGCACCAGCCACACAGTGCTTCCACCTCCTCCTGCCACTCAACGCACTCCACAACATCCAGGCATTTCCCAAACGCCTCTGTATGAGCAACCTCACCACGCCGTGGAGTCTCCTTTGCACGCGCTGCTGCCCCATCAGACAAGATCTTCGCTGCTCTCGCATCCACCACCACCTCATATCCAACAACAACAGCAACAACAACAACAACAGCAGCAGCAGCAGCAGCAGCAGCAGCAACAACAACAACAGCCTCAACAACATCCACTTCCGCTCCAGCCTCAGTACCAACCCCAGCTTCAGTACCCTGTGAACGGCTACGCTCCACCTGCTCAGGGTCACATGGCCCCGGCGCCTGCTATGGTGCATCCTCACCAAGTGTACCAGGGCGTTACACCACACATGGTGAATCCGTATGGCTACCACGCCGGTCTCCCACCTTTGGTGCCCACCATGGTTCCACAAAGTTACGGCAAGCCTGCTGGAGGTGCGTACCAGCAAATGCCGCCACAAGGCAGCCAGGGATCGAGCCAGGAGCTCGACCAGAACAATGCATTGGTGAACAAGCGGCGAATCATCAAGAGAAGAACGAGGACAGGCTGCCTCACATGTCGCCGGAGACGCATCAAGTGTGACGAGCGGAAACCACATTGCTACAATTGCGAGAGATCCAAAAAGCTTTGTCTTGGCTACGAGATTGTGCCCGTGCCCACACACAAGGACCCGGAGTACCTTCGCAAAAAGGCGGAGCGGGCAGCGGTCCAGGAGCGGCCTACGCTTCGTGAGCTGGCGGCGGTTTACAACTCCCAATGAAGAGTTGGCTGACTGTCTGTCGATCATTGGACCCTGAGGACCCTCCATATAGATTGTTGCGAGAGATTTGCACTAAGGGAGATCACATACCACAAGGCAACATGGAGTTGCAGGGATCTGCCCTGTTCGGGATGCTAGTTACAAGCGCAGGCGTTTGACTGATACATATAGTAAGGCGAAGACGATATTTCAACCGAACTAATTGAAGCAAATAATTGAGCACATTTGTAGATAGAGTCACAAGCGGTTTTTGTATGGGACCCTTG
>B12323
CTAGCCGAACGAATAGACGAACGAAGCACTCCTGAAACAAAAGAACGTTTGGCCACTCCAGCCGAACCCACTTCTCATTTCAATCAGCCCTTCACCACTTCGCTGCCTTTCTGCCTAGCTCCTTCATGCCCAAGCTTCCTTCGGTGTCTGAGTTGATTGTGGGCGCCCAGCTCTCGTCCCACCTCGACCGCTCTCCTAACCACATGACAGTGAAGCACCTGGACTCGAGCCCCAGACTGGCTCACCCCGTGCTGCCTCACCTGGAAAAAAGCACTTTTGCCTCCTCGGTGCCGCCGCCTCTGGCGCCATCGTTACATCCACCCGTGGCGTTTCCTGCTGTTCCCAACACCCTCCCGCTCCCACGTTCTCGCAATCCCTCGGTATCAAGCACTTACTCCGGGCCCAGTCGACCGGGAGACTACTTCAGCACCAGCCACACAGTGCTTCCACCTCCTCCTGCCACTCAACGCACTCCACAACATCCAGGCATTTCCCAAACGCCTCTGTATGAGCAACCTCACCACGCCGTGGAGTCTCCTTTGCACGCGCTGCTGCCCCATCAGACAAGATCTTCGCTGCTCTCGCATCCACCACCACCTCATATCCAACAACAACAGCAACAACAACAACAACAGCAGCAGCAGCAGCAGCAGCAGCAGCAACAACAACAACAGCCTCAACAACATCCACTTCCGCTCCAGCCTCAGTACCAACCCCAGCTTCAGTACCCTGTGAACGGCTACGCTCCACCTGCTCAGGGTCACATGGCCCCGGCGCCTGCTATGGTGCATCCTCACCAAGTGTACCAGGGCGTTACACCACACATGGTGAATCCGTATGGCTACCACGCCGGTCTCCCACCTTTGGTGCCCACCATGGTTCCACAAAGTTACGGCAAGCCTGCTGGAGGTGCGTACCAGCAAATGCCGCCACAAGGCAGCCAGGGATCGAGCCAGGAGCTCGACCAGAACAATGCATTGGTGAACAAGCGGCGAATCATCAAGAGAAGAACGAGGACAGGCTGCCTCACATGTCGCCGGAGACGCATCAAGTGTGACGAGCGGAAACCACATTGCTACAATTGCGAGAGATCCAAAAAGCTTTGTCTTGGCTACGAGATTGTGCCCGTGCCCACACACAAGGACCCGGAGTACCTTCGCAAAAAGGCGGAGCGGGCAGCGGTCCAGGAGCGGCCTACGCTTCGTGAGCTGGCGGCGGTTTACAACTCCCAATGAAGAGTTGGCTGACTGTCTGTCGATCATTGGACCCTGAGGACCCTCCATATAGATTGTTGCGAGAGATTTGCACTAAGGGAGATCACATACCACAAGGCAACATGGAGTTGCAGGGATCTGCCCTGTTCGGGATGCTAGTTACAAGCGCAGGCGTTTGACTGATACATATAGTAAGGCGAAGACGATATTTCAACCGAACTAATTGAAGCAAATAATTGAGCACATTTGTAGATAGAGTCACAAGCGGTTTTTGTATGGGACCCTTG
>B12324
CTAGCCGAACGAATAGACGAACGAAGCACTCCTGAAACAAAAGAACGTTTGGCCACTCCAGCCGAACCCACTTCTCATTTCAATCAGCCCTTCACCACTTCGCTGCCTTTCTGCCTAGCTCCTTCATGCCCAAGCTTCCTTCGGTGTCTGAGTTGATTGTGGGCGCCCAGCTCTCGTCCCACCTCGACCGCTCTCCTAACCACATGACAGTGAAGCACCTGGACTCGAGCCCCAGACTGGCTCACCCCGTGCTGCCTCACCTGGAAAAAAGCACTTTTGCCTCCTCGGTGCCGCCGCCTCTGGCGCCATCGTTACATCCACCCGTGGCGTTTCCTGCTGTTCCCAACACCCTCCCGCTCCCACGTTCTCGCAATCCCTCGGTATCAAGCACTTACTCCGGGCCCAGTCGACCGGGAGACTACTTCAGCACCAGCCACACAGTGCTTCCACCTCCTCCTGCCACTCAACGCACTCCACAACATCCAGGCATTTCCCAAACGCCTCTGTATGAGCAACCTCACCACGCCGTGGAGTCTCCTTTGCACGCGCTGCTGCCCCATCAGACAAGATCTTCGCTGCTCTCGCATCCACCACCACCTCATATCCAACAACAACAGCAACAACAACAACAACAGCAGCAGCAGCAGCAGCAGCAGCAGCAACAACAACAACAGCCTCAACAACATCCACTTCCGCTCCAGCCTCAGTACCAACCCCAGCTTCAGTACCCTGTGAACGGCTACGCTCCACCTGCTCAGGGTCACATGGCCCCGGCGCCTGCTATGGTGCATCCTCACCAAGTGTACCAGGGCGTTACACCACACATGGTGAATCCGTATGGCTACCACGCCGGTCTCCCACCTTTGGTGCCCACCATGGTTCCACAAAGTTACGGCAAGCCTGCTGGAGGTGCGTACCAGCAAATGCCGCCACAAGGCAGCCAGGGATCGAGCCAGGAGCTCGACCAGAACAATGCATTGGTGAACAAGCGGCGAATCATCAAGAGAAGAACGAGGACAGGCTGCCTCACATGTCGCCGGAGACGCATCAAGTGTGACGAGCGGAAACCACATTGCTACAATTGCGAGAGATCCAAAAAGCTTTGTCTTGGCTACGAGATTGTGCCCGTGCCCACACACAAGGACCCGGAGTACCTTCGCAAAAAGGCGGAGCGGGCAGCGGTCCAGGAGCGGCCTACGCTTCGTGAGCTGGCGGCGGTTTACAACTCCCAATGAAGAGTTGGCTGACTGTCTGTCGATCATTGGACCCTGAGGACCCTCCATATAGATTGTTGCGAGAGATTTGCACTAAGGGAGATCACATACCACAAGGCAACATGGAGTTGCAGGGATCTGCCCTGTTCGGGATGCTAGTTACAAGCGCAGGCGTTTGACTGATACATATAGTAAGGCGAAGACGATATTTCAACCGAACTAATTGAAGCAAATAATTGAGCACATTTGTAGATAGAGTCACAAGCGGTTTTTGTATGGGACCCTTG
>B12325
CTAGCCGAACGAATAGACGAACGAAGCACTCCTGAAACAAAAGAACGTTTGGCCACTCCAGCCGAACCCACTTCTCATTTCAATCAGCCCTTCACCACTTCGCTGCCTTTCTGCCTAGCTCCTTCATGCCCAAGCTTCCTTCGGTGTCTGAGTTGATTGTGGGCGCCCAGCTCTCGTCCCACCTCGACCGCTCTCCTAACCACATGACAGTGAAGCACCTGGACTCGAGCCCCAGACTGGCTCACCCCGTGCTGCCTCACCTGGAAAAAAGCACTTTTGCCTCCTCGGTGCCGCCGCCTCTGGCGCCATCGTTACATCCACCCGTGGCGTTTCCTGCTGTTCCCAACACCCTCCCGCTCCCACGTTCTCGCAATCCCTCGGTATCAAGCACTTACTCCGGGCCCAGTCGACCGGGAGACTACTTCAGCACCAGCCACACAGTGCTTCCACCTCCTCCTGCCACTCAACGCACTCCACAACATCCAGGCATTTCCCAAACGCCTCTGTATGAGCAACCTCACCACGCCGTGGAGTCTCCTTTGCACGCGCTGCTGCCCCATCAGACAAGATCTTCGCTGCTCTCGCATCCACCACCACCTCATATCCAACAACAACAGCAACAACAACAACAACAGCAGCAGCAGCAGCAGCAGCAGCAGCAACAACAACAACAGCCTCAACAACATCCACTTCCGCTCCAGCCTCAGTACCAACCCCAGCTTCAGTACCCTGTGAACGGCTACGCTCCACCTGCTCAGGGTCACATGGCCCCGGCGCCTGCTATGGTGCATCCTCACCAAGTGTACCAGGGCGTTACACCACACATGGTGAATCCGTATGGCTACCACGCCGGTCTCCCACCTTTGGTGCCCACCATGGTTCCACAAAGTTACGGCAAGCCTGCTGGAGGTGCGTACCAGCAAATGCCGCCACAAGGCAGCCAGGGATCGAGCCAGGAGCTCGACCAGAACAATGCATTGGTGAACAAGCGGCGAATCATCAAGAGAAGAACGAGGACAGGCTGCCTCACATGTCGCCGGAGACGCATCAAGTGTGACGAGCGGAAACCACATTGCTACAATTGCGAGAGATCCAAAAAGCTTTGTCTTGGCTACGAGATTGTGCCCGTGCCCACACACAAGGACCCGGAGTACCTTCGCAAAAAGGCGGAGCGGGCAGCGGTCCAGGAGCGGCCTACGCTTCGTGAGCTGGCGGCGGTTTACAACTCCCAATGAAGAGTTGGCTGACTGTCTGTCGATCATTGGACCCTGAGGACCCTCCATATAGATTGTTGCGAGAGATTTGCACTAAGGGAGATCACATACCACAAGGCAACATGGAGTTGCAGGGATCTGCCCTGTTCGGGATGCTAGTTACAAGCGCAGGCGTTTGACTGATACATATAGTAAGGCGAAGACGATATTTCAACCGAACTAATTGAAGCAAATAATTGAGCACATTTGTAGATAGAGTCACAAGCGGTTTTTGTATGGGACCCTTG
>B12326
CTAGCCGAACGAATAGACGAACGAAGCACTCCTGAAACAAAAGAACGTTTGGCCACTCCAGCCGAACCCACTTCTCATTTCAATCAGCCCTTCACCACTTCGCTGCCTTTCTGCCTAGCTCCTTCATGCCCAAGCTTCCTTCGGTGTCTGAGTTGATTGTGGGCGCCCAGCTCTCGTCCCACCTCGACCGCTCTCCTAACCACATGACAGTGAAGCACCTGGACTCGAGCCCCAGACTGGCTCACCCCGTGCTGCCTCACCTGGAAAAAAGCACTTTTGCCTCCTCGGTGCCGCCGCCTCTGGCGCCATCGTTACATCCACCCGTGGCGTTTCCTGCTGTTCCCAACACCCTCCCGCTCCCACGTTCTCGCAATCCCTCGGTATCAAGCACTTACTCCGGGCCCAGTCGACCGGGAGACTACTTCAGCACCAGCCACACAGTGCTTCCACCTCCTCCTGCCACTCAACGCACTCCACAACATCCAGGCATTTCCCAAACGCCTCTGTATGAGCAACCTCACCACGCCGTGGAGTCTCCTTTGCACGCGCTGCTGCCCCATCAGACAAGATCTTCGCTGCTCTCGCATCCACCACCACCTCATATCCAACAACAACAGCAACAACAACAACAACAGCAGCAGCAGCAGCAGCAGCAGCAGCAACAACAACAACAGCCTCAACAACATCCACTTCCGCTCCAGCCTCAGTACCAACCCCAGCTTCAGTACCCTGTGAACGGCTACGCTCCACCTGCTCAGGGTCACATGGCCCCGGCGCCTGCTATGGTGCATCCTCACCAAGTGTACCAGGGCGTTACACCACACATGGTGAATCCGTATGGCTACCACGCCGGTCTCCCACCTTTGGTGCCCACCATGGTTCCACAAAGTTACGGCAAGCCTGCTGGAGGTGCGTACCAGCAAATGCCGCCACAAGGCAGCCAGGGATCGAGCCAGGAGCTCGACCAGAACAATGCATTGGTGAACAAGCGGCGAATCATCAAGAGAAGAACGAGGACAGGCTGCCTCACATGTCGCCGGAGACGCATCAAGTGTGACGAGCGGAAACCACATTGCTACAATTGCGAGAGATCCAAAAAGCTTTGTCTTGGCTACGAGATTGTGCCCGTGCCCACACACAAGGACCCGGAGTACCTTCGCAAAAAGGCGGAGCGGGCAGCGGTCCAGGAGCGGCCTACGCTTCGTGAGCTGGCGGCGGTTTACAACTCCCAATGAAGAGTTGGCTGACTGTCTGTCGATCATTGGACCCTGAGGACCCTCCATATAGATTGTTGCGAGAGATTTGCACTAAGGGAGATCACATACCACAAGGCAACATGGAGTTGCAGGGATCTGCCCTGTTCGGGATGCTAGTTACAAGCGCAGGCGTTTGACTGATACATATAGTAAGGCGAAGACGATATTTCAACCGAACTAATTGAAGCAAATAATTGAGCACATTTGTAGATAGAGTCACAAGCGGTTTTTGTATGGGACCCTTG
>B12327
CTAGCCGAACGAATAGACGAACGAAGCACTCCTGAAACAAAAGAACGTTTGGCCACTCCAGCCGAACCCACTTCTCATTTCAATCAGCCCTTCACCACTTCGCTGCCTTTCTGCCTAGCTCCTTCATGCCCAAGCTTCCTTCGGTGTCTGAGTTGATTGTGGGCGCCCAGCTCTCGTCCCACCTCGACCGCTCTCCTAACCACATGACAGTGAAGCACCTGGACTCGAGCCCCAGACTGGCTCACCCCGTGCTGCCTCACCTGGAAAAAAGCACTTTTGCCTCCTCGGTGCCGCCGCCTCTGGCGCCATCGTTACATCCACCCGTGGCGTTTCCTGCTGTTCCCAACACCCTCCCGCTCCCACGTTCTCGCAATCCCTCGGTATCAAGCACTTACTCCGGGCCCAGTCGACCGGGAGACTACTTCAGCACCAGCCACACAGTGCTTCCACCTCCTCCTGCCACTCAACGCACTCCACAACATCCAGGCATTTCCCAAACGCCTCTGTATGAGCAACCTCACCACGCCGTGGAGTCTCCTTTGCACGCGCTGCTGCCCCATCAGACAAGATCTTCGCTGCTCTCGCATCCACCACCACCTCATATCCAACAACAACAGCAACAACAACAACAACAGCAGCAGCAGCAGCAGCAGCAGCAGCAACAACAACAACAGCCTCAACAACATCCACTTCCGCTCCAGCCTCAGTACCAACCCCAGCTTCAGTACCCTGTGAACGGCTACGCTCCACCTGCTCAGGGTCACATGGCCCCGGCGCCTGCTATGGTGCATCCTCACCAAGTGTACCAGGGCGTTACACCACACATGGTGAATCCGTATGGCTACCACGCCGGTCTCCCACCTTTGGTGCCCACCATGGTTCCACAAAGTTACGGCAAGCCTGCTGGAGGTGCGTACCAGCAAATGCCGCCACAAGGCAGCCAGGGATCGAGCCAGGAGCTCGACCAGAACAATGCATTGGTGAACAAGCGGCGAATCATCAAGAGAAGAACGAGGACAGGCTGCCTCACATGTCGCCGGAGACGCATCAAGTGTGACGAGCGGAAACCACATTGCTACAATTGCGAGAGATCCAAAAAGCTTTGTCTTGGCTACGAGATTGTGCCCGTGCCCACACACAAGGACCCGGAGTACCTTCGCAAAAAGGCGGAGCGGGCAGCGGTCCAGGAGCGGCCTACGCTTCGTGAGCTGGCGGCGGTTTACAACTCCCAATGAAGAGTTGGCTGACTGTCTGTCGATCATTGGACCCTGAGGACCCTCCATATAGATTGTTGCGAGAGATTTGCACTAAGGGAGATCACATACCACAAGGCAACATGGAGTTGCAGGGATCTGCCCTGTTCGGGATGCTAGTTACAAGCGCAGGCGTTTGACTGATACATATAGTAAGGCGAAGACGATATTTCAACCGAACTAATTGAAGCAAATAATTGAGCACATTTGTAGATAGAGTCACAAGCGGTTTTTGTATGGGACCCTTG
>B12328
CTAGCCGAACGAATAGACGAACGAAGCACTCCTGAAACAAAAGAACGTTTGGCCACTCCAGCCGAACCCACTTCTCATTTCAATCAGCCCTTCACCACTTCGCTGCCTTTCTGCCTAGCTCCTTCATGCCCAAGCTTCCTTCGGTGTCTGAGTTGATTGTGGGCGCCCAGCTCTCGTCCCACCTCGACCGCTCTCCTAACCACATGACAGTGAAGCACCTGGACTCGAGCCCCAGACTGGCTCACCCCGTGCTGCCTCACCTGGAAAAAAGCACTTTTGCCTCCTCGGTGCCGCCGCCTCTGGCGCCATCGTTACATCCACCCGTGGCGTTTCCTGCTGTTCCCAACACCCTCCCGCTCCCACGTTCTCGCAATCCCTCGGTATCAAGCACTTACTCCGGGCCCAGTCGACCGGGAGACTACTTCAGCACCAGCCACACAGTGCTTCCACCTCCTCCTGCCACTCAACGCACTCCACAACATCCAGGCATTTCCCAAACGCCTCTGTATGAGCAACCTCACCACGCCGTGGAGTCTCCTTTGCACGCGCTGCTGCCCCATCAGACAAGATCTTCGCTGCTCTCGCATCCACCACCACCTCATATCCAACAACAACAGCAACAACAACAACAACAGCAGCAGCAGCAGCAGCAGCAGCAGCAACAACAACAACAGCCTCAACAACATCCACTTCCGCTCCAGCCTCAGTACCAACCCCAGCTTCAGTACCCTGTGAACGGCTACGCTCCACCTGCTCAGGGTCACATGGCCCCGGCGCCTGCTATGGTGCATCCTCACCAAGTGTACCAGGGCGTTACACCACACATGGTGAATCCGTATGGCTACCACGCCGGTCTCCCACCTTTGGTGCCCACCATGGTTCCACAAAGTTACGGCAAGCCTGCTGGAGGTGCGTACCAGCAAATGCCGCCACAAGGCAGCCAGGGATCGAGCCAGGAGCTCGACCAGAACAATGCATTGGTGAACAAGCGGCGAATCATCAAGAGAAGAACGAGGACAGGCTGCCTCACATGTCGCCGGAGACGCATCAAGTGTGACGAGCGGAAACCACATTGCTACAATTGCGAGAGATCCAAAAAGCTTTGTCTTGGCTACGAGATTGTGCCCGTGCCCACACACAAGGACCCGGAGTACCTTCGCAAAAAGGCGGAGCGGGCAGCGGTCCAGGAGCGGCCTACGCTTCGTGAGCTGGCGGCGGTTTACAACTCCCAATGAAGAGTTGGCTGACTGTCTGTCGATCATTGGACCCTGAGGACCCTCCATATAGATTGTTGCGAGAGATTTGCACTAAGGGAGATCACATACCACAAGGCAACATGGAGTTGCAGGGATCTGCCCTGTTCGGGATGCTAGTTACAAGCGCAGGCGTTTGACTGATACATATAGTAAGGCGAAGACGATATTTCAACCGAACTAATTGAAGCAAATAATTGAGCACATTTGTAGATAGAGTCACAAGCGGTTTTTGTATGGGACCCTTG
>B12329
CTAGCCGAACGAATAGACGAACGAAGCACTCCTGAAACAAAAGAACGTTTGGCCACTCCAGCCGAACCCACTTCTCATTTCAATCAGCCCTTCACCACTTCGCTGCCTTTCTGCCTAGCTCCTTCATGCCCAAGCTTCCTTCGGTGTCTGAGTTGATTGTGGGCGCCCAGCTCTCGTCCCACCTCGACCGCTCTCCTAACCACATGACAGTGAAGCACCTGGACTCGAGCCCCAGACTGGCTCACCCCGTGCTGCCTCACCTGGAAAAAAGCACTTTTGCCTCCTCGGTGCCGCCGCCTCTGGCGCCATCGTTACATCCACCCGTGGCGTTTCCTGCTGTTCCCAACACCCTCCCGCTCCCACGTTCTCGCAATCCCTCGGTATCAAGCACTTACTCCGGGCCCAGTCGACCGGGAGACTACTTCAGCACCAGCCACACAGTGCTTCCACCTCCTCCTGCCACTCAACGCACTCCACAACATCCAGGCATTTCCCAAACGCCTCTGTATGAGCAACCTCACCACGCCGTGGAGTCTCCTTTGCACGCGCTGCTGCCCCATCAGACAAGATCTTCGCTGCTCTCGCATCCACCACCACCTCATATCCAACAACAACAGCAACAACAACAACAACAGCAGCAGCAGCAGCAGCAGCAGCAGCAACAACAACAACAGCCTCAACAACATCCACTTCCGCTCCAGCCTCAGTACCAACCCCAGCTTCAGTACCCTGTGAACGGCTACGCTCCACCTGCTCAGGGTCACATGGCCCCGGCGCCTGCTATGGTGCATCCTCACCAAGTGTACCAGGGCGTTACACCACACATGGTGAATCCGTATGGCTACCACGCCGGTCTCCCACCTTTGGTGCCCACCATGGTTCCACAAAGTTACGGCAAGCCTGCTGGAGGTGCGTACCAGCAAATGCCGCCACAAGGCAGCCAGGGATCGAGCCAGGAGCTCGACCAGAACAATGCATTGGTGAACAAGCGGCGAATCATCAAGAGAAGAACGAGGACAGGCTGCCTCACATGTCGCCGGAGACGCATCAAGTGTGACGAGCGGAAACCACATTGCTACAATTGCGAGAGATCCAAAAAGCTTTGTCTTGGCTACGAGATTGTGCCCGTGCCCACACACAAGGACCCGGAGTACCTTCGCAAAAAGGCGGAGCGGGCAGCGGTCCAGGAGCGGCCTACGCTTCGTGAGCTGGCGGCGGTTTACAACTCCCAATGAAGAGTTGGCTGACTGTCTGTCGATCATTGGACCCTGAGGACCCTCCATATAGATTGTTGCGAGAGATTTGCACTAAGGGAGATCACATACCACAAGGCAACATGGAGTTGCAGGGATCTGCCCTGTTCGGGATGCTAGTTACAAGCGCAGGCGTTTGACTGATACATATAGTAAGGCGAAGACGATATTTCAACCGAACTAATTGAAGCAAATAATTGAGCACATTTGTAGATAGAGTCACAAGCGGTTTTTGTATGGGACCCTTG
>B12330
CTAGCCGAACGAATAGACGAACGAAGCACTCCTGAAACAAAAGAACGTTTGGCCACTCCAGCCGAACCCACTTCTCATTTCAATCAGCCCTTCACCACTTCGCTGCCTTTCTGCCTAGCTCCTTCATGCCCAAGCTTCCTTCGGTGTCTGAGTTGATTGTGGGCGCCCAGCTCTCGTCCCACCTCGACCGCTCTCCTAACCACATGACAGTGAAGCACCTGGACTCGAGCCCCAGACTGGCTCACCCCGTGCTGCCTCACCTGGAAAAAAGCACTTTTGCCTCCTCGGTGCCGCCGCCTCTGGCGCCATCGTTACATCCACCCGTGGCGTTTCCTGCTGTTCCCAACACCCTCCCGCTCCCACGTTCTCGCAATCCCTCGGTATCAAGCACTTACTCCGGGCCCAGTCGACCGGGAGACTACTTCAGCACCAGCCACACAGTGCTTCCACCTCCTCCTGCCACTCAACGCACTCCACAACATCCAGGCATTTCCCAAACGCCTCTGTATGAGCAACCTCACCACGCCGTGGAGTCTCCTTTGCACGCGCTGCTGCCCCATCAGACAAGATCTTCGCTGCTCTCGCATCCACCACCACCTCATATCCAACAACAACAGCAACAACAACAACAACAGCAGCAGCAGCAGCAGCAGCAGCAGCAACAACAACAACAGCCTCAACAACATCCACTTCCGCTCCAGCCTCAGTACCAACCCCAGCTTCAGTACCCTGTGAACGGCTACGCTCCACCTGCTCAGGGTCACATGGCCCCGGCGCCTGCTATGGTGCATCCTCACCAAGTGTACCAGGGCGTTACACCACACATGGTGAATCCGTATGGCTACCACGCCGGTCTCCCACCTTTGGTGCCCACCATGGTTCCACAAAGTTACGGCAAGCCTGCTGGAGGTGCGTACCAGCAAATGCCGCCACAAGGCAGCCAGGGATCGAGCCAGGAGCTCGACCAGAACAATGCATTGGTGAACAAGCGGCGAATCATCAAGAGAAGAACGAGGACAGGCTGCCTCACATGTCGCCGGAGACGCATCAAGTGTGACGAGCGGAAACCACATTGCTACAATTGCGAGAGATCCAAAAAGCTTTGTCTTGGCTACGAGATTGTGCCCGTGCCCACACACAAGGACCCGGAGTACCTTCGCAAAAAGGCGGAGCGGGCAGCGGTCCAGGAGCGGCCTACGCTTCGTGAGCTGGCGGCGGTTTACAACTCCCAATGAAGAGTTGGCTGACTGTCTGTCGATCATTGGACCCTGAGGACCCTCCATATAGATTGTTGCGAGAGATTTGCACTAAGGGAGATCACATACCACAAGGCAACATGGAGTTGCAGGGATCTGCCCTGTTCGGGATGCTAGTTACAAGCGCAGGCGTTTGACTGATACATATAGTAAGGCGAAGACGATATTTCAACCGAACTAATTGAAGCAAATAATTGAGCACATTTGTAGATAGAGTCACAAGCGGTTTTTGTATGGGACCCTTG
>B12331
CTAGCCGAACGAATAGACGAACGAAGCACTCCTGAAACAAAAGAACGTTTGGCCACTCCAGCCGAACCCACTTCTCATTTCAATCAGCCCTTCACCACTTCGCTGCCTTTCTGCCTAGCTCCTTCATGCCCAAGCTTCCTTCGGTGTCTGAGTTGATTGTGGGCGCCCAGCTCTCGTCCCACCTCGACCGCTCTCCTAACCACATGACAGTGAAGCACCTGGACTCGAGCCCCAGACTGGCTCACCCCGTGCTGCCTCACCTGGAAAAAAGCACTTTTGCCTCCTCGGTGCCGCCGCCTCTGGCGCCATCGTTACATCCACCCGTGGCGTTTCCTGCTGTTCCCAACACCCTCCCGCTCCCACGTTCTCGCAATCCCTCGGTATCAAGCACTTACTCCGGGCCCAGTCGACCGGGAGACTACTTCAGCACCAGCCACACAGTGCTTCCACCTCCTCCTGCCACTCAACGCACTCCACAACATCCAGGCATTTCCCAAACGCCTCTGTATGAGCAACCTCACCACGCCGTGGAGTCTCCTTTGCACGCGCTGCTGCCCCATCAGACAAGATCTTCGCTGCTCTCGCATCCACCACCACCTCATATCCAACAACAACAGCAACAACAACAACAACAGCAGCAGCAGCAGCAGCAGCAGCAGCAACAACAACAACAGCCTCAACAACATCCACTTCCGCTCCAGCCTCAGTACCAACCCCAGCTTCAGTACCCTGTGAACGGCTACGCTCCACCTGCTCAGGGTCACATGGCCCCGGCGCCTGCTATGGTGCATCCTCACCAAGTGTACCAGGGCGTTACACCACACATGGTGAATCCGTATGGCTACCACGCCGGTCTCCCACCTTTGGTGCCCACCATGGTTCCACAAAGTTACGGCAAGCCTGCTGGAGGTGCGTACCAGCAAATGCCGCCACAAGGCAGCCAGGGATCGAGCCAGGAGCTCGACCAGAACAATGCATTGGTGAACAAGCGGCGAATCATCAAGAGAAGAACGAGGACAGGCTGCCTCACATGTCGCCGGAGACGCATCAAGTGTGACGAGCGGAAACCACATTGCTACAATTGCGAGAGATCCAAAAAGCTTTGTCTTGGCTACGAGATTGTGCCCGTGCCCACACACAAGGACCCGGAGTACCTTCGCAAAAAGGCGGAGCGGGCAGCGGTCCAGGAGCGGCCTACGCTTCGTGAGCTGGCGGCGGTTTACAACTCCCAATGAAGAGTTGGCTGACTGTCTGTCGATCATTGGACCCTGAGGACCCTCCATATAGATTGTTGCGAGAGATTTGCACTAAGGGAGATCACATACCACAAGGCAACATGGAGTTGCAGGGATCTGCCCTGTTCGGGATGCTAGTTACAAGCGCAGGCGTTTGACTGATACATATAGTAAGGCGAAGACGATATTTCAACCGAACTAATTGAAGCAAATAATTGAGCACATTTGTAGATAGAGTCACAAGCGGTTTTTGTATGGGACCCTTG
>B12332
CTAGCCGAACGAATAGACGAACGAAGCACTCCTGAAACAAAAGAACGTTTGGCCACTCCAGCCGAACCCACTTCTCATTTCAATCAGCCCTTCACCACTTCGCTGCCTTTCTGCCTAGCTCCTTCATGCCCAAGCTTCCTTCGGTGTCTGAGTTGATTGTGGGCGCCCAGCTCTCGTCCCACCTCGACCGCTCTCCTAACCACATGACAGTGAAGCACCTGGACTCGAGCCCCAGACTGGCTCACCCCGTGCTGCCTCACCTGGAAAAAAGCACTTTTGCCTCCTCGGTGCCGCCGCCTCTGGCGCCATCGTTACATCCACCCGTGGCGTTTCCTGCTGTTCCCAACACCCTCCCGCTCCCACGTTCTCGCAATCCCTCGGTATCAAGCACTTACTCCGGGCCCAGTCGACCGGGAGACTACTTCAGCACCAGCCACACAGTGCTTCCACCTCCTCCTGCCACTCAACGCACTCCACAACATCCAGGCATTTCCCAAACGCCTCTGTATGAGCAACCTCACCACGCCGTGGAGTCTCCTTTGCACGCGCTGCTGCCCCATCAGACAAGATCTTCGCTGCTCTCGCATCCACCACCACCTCATATCCAACAACAACAGCAACAACAACAACAACAGCAGCAGCAGCAGCAGCAGCAGCAGCAACAACAACAACAGCCTCAACAACATCCACTTCCGCTCCAGCCTCAGTACCAACCCCAGCTTCAGTACCCTGTGAACGGCTACGCTCCACCTGCTCAGGGTCACATGGCCCCGGCGCCTGCTATGGTGCATCCTCACCAAGTGTACCAGGGCGTTACACCACACATGGTGAATCCGTATGGCTACCACGCCGGTCTCCCACCTTTGGTGCCCACCATGGTTCCACAAAGTTACGGCAAGCCTGCTGGAGGTGCGTACCAGCAAATGCCGCCACAAGGCAGCCAGGGATCGAGCCAGGAGCTCGACCAGAACAATGCATTGGTGAACAAGCGGCGAATCATCAAGAGAAGAACGAGGACAGGCTGCCTCACATGTCGCCGGAGACGCATCAAGTGTGACGAGCGGAAACCACATTGCTACAATTGCGAGAGATCCAAAAAGCTTTGTCTTGGCTACGAGATTGTGCCCGTGCCCACACACAAGGACCCGGAGTACCTTCGCAAAAAGGCGGAGCGGGCAGCGGTCCAGGAGCGGCCTACGCTTCGTGAGCTGGCGGCGGTTTACAACTCCCAATGAAGAGTTGGCTGACTGTCTGTCGATCATTGGACCCTGAGGACCCTCCATATAGATTGTTGCGAGAGATTTGCACTAAGGGAGATCACATACCACAAGGCAACATGGAGTTGCAGGGATCTGCCCTGTTCGGGATGCTAGTTACAAGCGCAGGCGTTTGACTGATACATATAGTAAGGCGAAGACGATATTTCAACCGAACTAATTGAAGCAAATAATTGAGCACATTTGTAGATAGAGTCACAAGCGGTTTTTGTATGGGACCCTTG
>B12333
CTAGCCGAACGAATAGACGAACGAAGCACTCCTGAAACAAAAGAACGTTTGGCCACTCCAGCCGAACCCACTTCTCATTTCAATCAGCCCTTCACCACTTCGCTGCCTTTCTGCCTAGCTCCTTCATGCCCAAGCTTCCTTCGGTGTCTGAGTTGATTGTGGGCGCCCAGCTCTCGTCCCACCTCGACCGCTCTCCTAACCACATGACAGTGAAGCACCTGGACTCGAGCCCCAGACTGGCTCACCCCGTGCTGCCTCACCTGGAAAAAAGCACTTTTGCCTCCTCGGTGCCGCCGCCTCTGGCGCCATCGTTACATCCACCCGTGGCGTTTCCTGCTGTTCCCAACACCCTCCCGCTCCCACGTTCTCGCAATCCCTCGGTATCAAGCACTTACTCCGGGCCCAGTCGACCGGGAGACTACTTCAGCACCAGCCACACAGTGCTTCCACCTCCTCCTGCCACTCAACGCACTCCACAACATCCAGGCATTTCCCAAACGCCTCTGTATGAGCAACCTCACCACGCCGTGGAGTCTCCTTTGCACGCGCTGCTGCCCCATCAGACAAGATCTTCGCTGCTCTCGCATCCACCACCACCTCATATCCAACAACAACAGCAACAACAACAACAACAGCAGCAGCAGCAGCAGCAGCAGCAGCAACAACAACAACAGCCTCAACAACATCCACTTCCGCTCCAGCCTCAGTACCAACCCCAGCTTCAGTACCCTGTGAACGGCTACGCTCCACCTGCTCAGGGTCACATGGCCCCGGCGCCTGCTATGGTGCATCCTCACCAAGTGTACCAGGGCGTTACACCACACATGGTGAATCCGTATGGCTACCACGCCGGTCTCCCACCTTTGGTGCCCACCATGGTTCCACAAAGTTACGGCAAGCCTGCTGGAGGTGCGTACCAGCAAATGCCGCCACAAGGCAGCCAGGGATCGAGCCAGGAGCTCGACCAGAACAATGCATTGGTGAACAAGCGGCGAATCATCAAGAGAAGAACGAGGACAGGCTGCCTCACATGTCGCCGGAGACGCATCAAGTGTGACGAGCGGAAACCACATTGCTACAATTGCGAGAGATCCAAAAAGCTTTGTCTTGGCTACGAGATTGTGCCCGTGCCCACACACAAGGACCCGGAGTACCTTCGCAAAAAGGCGGAGCGGGCAGCGGTCCAGGAGCGGCCTACGCTTCGTGAGCTGGCGGCGGTTTACAACTCCCAATGAAGAGTTGGCTGACTGTCTGTCGATCATTGGACCCTGAGGACCCTCCATATAGATTGTTGCGAGAGATTTGCACTAAGGGAGATCACATACCACAAGGCAACATGGAGTTGCAGGGATCTGCCCTGTTCGGGATGCTAGTTACAAGCGCAGGCGTTTGACTGATACATATAGTAAGGCGAAGACGATATTTCAACCGAACTAATTGAAGCAAATAATTGAGCACATTTGTAGATAGAGTCACAAGCGGTTTTTGTATGGGACCCTTG
>B12335
CTAGCCGAACGAATAGACGAACGAAGCACTCCTGAAACAAAAGAACGTTTGGCCACTCCAGCCGAACCCACTTCTCATTTCAATCAGCCCTTCACCACTTCGCTGCCTTTCTGCCTAGCTCCTTCATGCCCAAGCTTCCTTCGGTGTCTGAGTTGATTGTGGGCGCCCAGCTCTCGTCCCACCTCGACCGCTCTCCTAACCACATGACAGTGAAGCACCTGGACTCGAGCCCCAGACTGGCTCACCCCGTGCTGCCTCACCTGGAAAAAAGCACTTTTGCCTCCTCGGTGCCGCCGCCTCTGGCGCCATCGTTACATCCACCCGTGGCGTTTCCTGCTGTTCCCAACACCCTCCCGCTCCCACGTTCTCGCAATCCCTCGGTATCAAGCACTTACTCCGGGCCCAGTCGACCGGGAGACTACTTCAGCACCAGCCACACAGTGCTTCCACCTCCTCCTGCCACTCAACGCACTCCACAACATCCAGGCATTTCCCAAACGCCTCTGTATGAGCAACCTCACCACGCCGTGGAGTCTCCTTTGCACGCGCTGCTGCCCCATCAGACAAGATCTTCGCTGCTCTCGCATCCACCACCACCTCATATCCAACAACAACAGCAACAACAACAACAACAGCAGCAGCAGCAGCAGCAGCAGCAGCAACAACAACAACAGCCTCAACAACATCCACTTCCGCTCCAGCCTCAGTACCAACCCCAGCTTCAGTACCCTGTGAACGGCTACGCTCCACCTGCTCAGGGTCACATGGCCCCGGCGCCTGCTATGGTGCATCCTCACCAAGTGTACCAGGGCGTTACACCACACATGGTGAATCCGTATGGCTACCACGCCGGTCTCCCACCTTTGGTGCCCACCATGGTTCCACAAAGTTACGGCAAGCCTGCTGGAGGTGCGTACCAGCAAATGCCGCCACAAGGCAGCCAGGGATCGAGCCAGGAGCTCGACCAGAACAATGCATTGGTGAACAAGCGGCGAATCATCAAGAGAAGAACGAGGACAGGCTGCCTCACATGTCGCCGGAGACGCATCAAGTGTGACGAGCGGAAACCACATTGCTACAATTGCGAGAGATCCAAAAAGCTTTGTCTTGGCTACGAGATTGTGCCCGTGCCCACACACAAGGACCCGGAGTACCTTCGCAAAAAGGCGGAGCGGGCAGCGGTCCAGGAGCGGCCTACGCTTCGTGAGCTGGCGGCGGTTTACAACTCCCAATGAAGAGTTGGCTGACTGTCTGTCGATCATTGGACCCTGAGGACCCTCCATATAGATTGTTGCGAGAGATTTGCACTAAGGGAGATCACATACCACAAGGCAACATGGAGTTGCAGGGATCTGCCCTGTTCGGGATGCTAGTTACAAGCGCAGGCGTTTGACTGATACATATAGTAAGGCGAAGACGATATTTCAACCGAACTAATTGAAGCAAATAATTGAGCACATTTGTAGATAGAGTCACAAGCGGTTTTTGTATGGGACCCTTG
>B12336
CTAGCCGAACGAATAGACGAACGAAGCACTCCTGAAACAAAAGAACGTTTGGCCACTCCAGCCGAACCCACTTCTCATTTCAATCAGCCCTTCACCACTTCGCTGCCTTTCTGCCTAGCTCCTTCATGCCCAAGCTTCCTTCGGTGTCTGAGTTGATTGTGGGCGCCCAGCTCTCGTCCCACCTCGACCGCTCTCCTAACCACATGACAGTGAAGCACCTGGACTCGAGCCCCAGACTGGCTCACCCCGTGCTGCCTCACCTGGAAAAAAGCACTTTTGCCTCCTCGGTGCCGCCGCCTCTGGCGCCATCGTTACATCCACCCGTGGCGTTTCCTGCTGTTCCCAACACCCTCCCGCTCCCACGTTCTCGCAATCCCTCGGTATCAAGCACTTACTCCGGGCCCAGTCGACCGGGAGACTACTTCAGCACCAGCCACACAGTGCTTCCACCTCCTCCTGCCACTCAACGCACTCCACAACATCCAGGCATTTCCCAAACGCCTCTGTATGAGCAACCTCACCACGCCGTGGAGTCTCCTTTGCACGCGCTGCTGCCCCATCAGACAAGATCTTCGCTGCTCTCGCATCCACCACCACCTCATATCCAACAACAACAGCAACAACAACAACAACAGCAGCAGCAGCAGCAGCAGCAGCAGCAACAACAACAACAGCCTCAACAACATCCACTTCCGCTCCAGCCTCAGTACCAACCCCAGCTTCAGTACCCTGTGAACGGCTACGCTCCACCTGCTCAGGGTCACATGGCCCCGGCGCCTGCTATGGTGCATCCTCACCAAGTGTACCAGGGCGTTACACCACACATGGTGAATCCGTATGGCTACCACGCCGGTCTCCCACCTTTGGTGCCCACCATGGTTCCACAAAGTTACGGCAAGCCTGCTGGAGGTGCGTACCAGCAAATGCCGCCACAAGGCAGCCAGGGATCGAGCCAGGAGCTCGACCAGAACAATGCATTGGTGAACAAGCGGCGAATCATCAAGAGAAGAACGAGGACAGGCTGCCTCACATGTCGCCGGAGACGCATCAAGTGTGACGAGCGGAAACCACATTGCTACAATTGCGAGAGATCCAAAAAGCTTTGTCTTGGCTACGAGATTGTGCCCGTGCCCACACACAAGGACCCGGAGTACCTTCGCAAAAAGGCGGAGCGGGCAGCGGTCCAGGAGCGGCCTACGCTTCGTGAGCTGGCGGCGGTTTACAACTCCCAATGAAGAGTTGGCTGACTGTCTGTCGATCATTGGACCCTGAGGACCCTCCATATAGATTGTTGCGAGAGATTTGCACTAAGGGAGATCACATACCACAAGGCAACATGGAGTTGCAGGGATCTGCCCTGTTCGGGATGCTAGTTACAAGCGCAGGCGTTTGACTGATACATATAGTAAGGCGAAGACGATATTTCAACCGAACTAATTGAAGCAAATAATTGAGCACATTTGTAGATAGAGTCACAAGCGGTTTTTGTATGGGACCCTTG
>B12337
CTAGCCGAACGAATAGACGAACGAAGCACTCCTGAAACAAAAGAACGTTTGGCCACTCCAGCCGAACCCACTTCTCATTTCAATCAGCCCTTCACCACTTCGCTGCCTTTCTGCCTAGCTCCTTCATGCCCAAGCTTCCTTCGGTGTCTGAGTTGATTGTGGGCGCCCAGCTCTCGTCCCACCTCGACCGCTCTCCTAACCACATGACAGTGAAGCACCTGGACTCGAGCCCCAGACTGGCTCACCCCGTGCTGCCTCACCTGGAAAAAAGCACTTTTGCCTCCTCGGTGCCGCCGCCTCTGGCGCCATCGTTACATCCACCCGTGGCGTTTCCTGCTGTTCCCAACACCCTCCCGCTCCCACGTTCTCGCAATCCCTCGGTATCAAGCACTTACTCCGGGCCCAGTCGACCGGGAGACTACTTCAGCACCAGCCACACAGTGCTTCCACCTCCTCCTGCCACTCAACGCACTCCACAACATCCAGGCATTTCCCAAACGCCTCTGTATGAGCAACCTCACCACGCCGTGGAGTCTCCTTTGCACGCGCTGCTGCCCCATCAGACAAGATCTTCGCTGCTCTCGCATCCACCACCACCTCATATCCAACAACAACAGCAACAACAACAACAACAGCAGCAGCAGCAGCAGCAGCAGCAGCAACAACAACAACAGCCTCAACAACATCCACTTCCGCTCCAGCCTCAGTACCAACCCCAGCTTCAGTACCCTGTGAACGGCTACGCTCCACCTGCTCAGGGTCACATGGCCCCGGCGCCTGCTATGGTGCATCCTCACCAAGTGTACCAGGGCGTTACACCACACATGGTGAATCCGTATGGCTACCACGCCGGTCTCCCACCTTTGGTGCCCACCATGGTTCCACAAAGTTACGGCAAGCCTGCTGGAGGTGCGTACCAGCAAATGCCGCCACAAGGCAGCCAGGGATCGAGCCAGGAGCTCGACCAGAACAATGCATTGGTGAACAAGCGGCGAATCATCAAGAGAAGAACGAGGACAGGCTGCCTCACATGTCGCCGGAGACGCATCAAGTGTGACGAGCGGAAACCACATTGCTACAATTGCGAGAGATCCAAAAAGCTTTGTCTTGGCTACGAGATTGTGCCCGTGCCCACACACAAGGACCCGGAGTACCTTCGCAAAAAGGCGGAGCGGGCAGCGGTCCAGGAGCGGCCTACGCTTCGTGAGCTGGCGGCGGTTTACAACTCCCAATGAAGAGTTGGCTGACTGTCTGTCGATCATTGGACCCTGAGGACCCTCCATATAGATTGTTGCGAGAGATTTGCACTAAGGGAGATCACATACCACAAGGCAACATGGAGTTGCAGGGATCTGCCCTGTTCGGGATGCTAGTTACAAGCGCAGGCGTTTGACTGATACATATAGTAAGGCGAAGACGATATTTCAACCGAACTAATTGAAGCAAATAATTGAGCACATTTGTAGATAGAGTCACAAGCGGTTTTTGTATGGGACCCTTG
>B12338
CTAGCCGAACGAATAGACGAACGAAGCACTCCTGAAACAAAAGAACGTTTGGCCACTCCAGCCGAACCCACTTCTCATTTCAATCAGCCCTTCACCACTTCGCTGCCTTTCTGCCTAGCTCCTTCATGCCCAAGCTTCCTTCGGTGTCTGAGTTGATTGTGGGCGCCCAGCTCTCGTCCCACCTCGACCGCTCTCCTAACCACATGACAGTGAAGCACCTGGACTCGAGCCCCAGACTGGCTCACCCCGTGCTGCCTCACCTGGAAAAAAGCACTTTTGCCTCCTCGGTGCCGCCGCCTCTGGCGCCATCGTTACATCCACCCGTGGCGTTTCCTGCTGTTCCCAACACCCTCCCGCTCCCACGTTCTCGCAATCCCTCGGTATCAAGCACTTACTCCGGGCCCAGTCGACCGGGAGACTACTTCAGCACCAGCCACACAGTGCTTCCACCTCCTCCTGCCACTCAACGCACTCCACAACATCCAGGCATTTCCCAAACGCCTCTGTATGAGCAACCTCACCACGCCGTGGAGTCTCCTTTGCACGCGCTGCTGCCCCATCAGACAAGATCTTCGCTGCTCTCGCATCCACCACCACCTCATATCCAACAACAACAGCAACAACAACAACAACAGCAGCAGCAGCAGCAGCAGCAGCAGCAACAACAACAACAGCCTCAACAACATCCACTTCCGCTCCAGCCTCAGTACCAACCCCAGCTTCAGTACCCTGTGAACGGCTACGCTCCACCTGCTCAGGGTCACATGGCCCCGGCGCCTGCTATGGTGCATCCTCACCAAGTGTACCAGGGCGTTACACCACACATGGTGAATCCGTATGGCTACCACGCCGGTCTCCCACCTTTGGTGCCCACCATGGTTCCACAAAGTTACGGCAAGCCTGCTGGAGGTGCGTACCAGCAAATGCCGCCACAAGGCAGCCAGGGATCGAGCCAGGAGCTCGACCAGAACAATGCATTGGTGAACAAGCGGCGAATCATCAAGAGAAGAACGAGGACAGGCTGCCTCACATGTCGCCGGAGACGCATCAAGTGTGACGAGCGGAAACCACATTGCTACAATTGCGAGAGATCCAAAAAGCTTTGTCTTGGCTACGAGATTGTGCCCGTGCCCACACACAAGGACCCGGAGTACCTTCGCAAAAAGGCGGAGCGGGCAGCGGTCCAGGAGCGGCCTACGCTTCGTGAGCTGGCGGCGGTTTACAACTCCCAATGAAGAGTTGGCTGACTGTCTGTCGATCATTGGACCCTGAGGACCCTCCATATAGATTGTTGCGAGAGATTTGCACTAAGGGAGATCACATACCACAAGGCAACATGGAGTTGCAGGGATCTGCCCTGTTCGGGATGCTAGTTACAAGCGCAGGCGTTTGACTGATACATATAGTAAGGCGAAGACGATATTTCAACCGAACTAATTGAAGCAAATAATTGAGCACATTTGTAGATAGAGTCACAAGCGGTTTTTGTATGGGACCCTTG
>B12342
CTAGCCGAACGAATAGACGAACGAAGCACTCCTGAAACAAAAGAACGTTTGGCCACTCCAGCCGAACCCACTTCTCATTTCAATCAGCCCTTCACCACTTCGCTGCCTTTCTGCCTAGCTCCTTCATGCCCAAGCTTCCTTCGGTGTCTGAGTTGATTGTGGGCGCCCAGCTCTCGTCCCACCTCGACCGCTCTCCTAACCACATGACAGTGAAGCACCTGGACTCGAGCCCCAGACTGGCTCACCCCGTGCTGCCTCACCTGGAAAAAAGCACTTTTGCCTCCTCGGTGCCGCCGCCTCTGGCGCCATCGTTACATCCACCCGTGGCGTTTCCTGCTGTTCCCAACACCCTCCCGCTCCCACGTTCTCGCAATCCCTCGGTATCAAGCACTTACTCCGGGCCCAGTCGACCGGGAGACTACTTCAGCACCAGCCACACAGTGCTTCCACCTCCTCCTGCCACTCAACGCACTCCACAACATCCAGGCATTTCCCAAACGCCTCTGTATGAGCAACCTCACCACGCCGTGGAGTCTCCTTTGCACGCGCTGCTGCCCCATCAGACAAGATCTTCGCTGCTCTCGCATCCACCACCACCTCATATCCAACAACAACAGCAACAACAACAACAACAGCAGCAGCAGCAGCAGCAGCAGCAGCAACAACAACAACAGCCTCAACAACATCCACTTCCGCTCCAGCCTCAGTACCAACCCCAGCTTCAGTACCCTGTGAACGGCTACGCTCCACCTGCTCAGGGTCACATGGCCCCGGCGCCTGCTATGGTGCATCCTCACCAAGTGTACCAGGGCGTTACACCACACATGGTGAATCCGTATGGCTACCACGCCGGTCTCCCACCTTTGGTGCCCACCATGGTTCCACAAAGTTACGGCAAGCCTGCTGGAGGTGCGTACCAGCAAATGCCGCCACAAGGCAGCCAGGGATCGAGCCAGGAGCTCGACCAGAACAATGCATTGGTGAACAAGCGGCGAATCATCAAGAGAAGAACGAGGACAGGCTGCCTCACATGTCGCCGGAGACGCATCAAGTGTGACGAGCGGAAACCACATTGCTACAATTGCGAGAGATCCAAAAAGCTTTGTCTTGGCTACGAGATTGTGCCCGTGCCCACACACAAGGACCCGGAGTACCTTCGCAAAAAGGCGGAGCGGGCAGCGGTCCAGGAGCGGCCTACGCTTCGTGAGCTGGCGGCGGTTTACAACTCCCAATGAAGAGTTGGCTGACTGTCTGTCGATCATTGGACCCTGAGGACCCTCCATATAGATTGTTGCGAGAGATTTGCACTAAGGGAGATCACATACCACAAGGCAACATGGAGTTGCAGGGATCTGCCCTGTTCGGGATGCTAGTTACAAGCGCAGGCGTTTGACTGATACATATAGTAAGGCGAAGACGATATTTCAACCGAACTAATTGAAGCAAATAATTGAGCACATTTGTAGATAGAGTCACAAGCGGTTTTTGTATGGGACCCTTG
>B12351
CTAGCCGAACGAATAGACGAACGAAGCACTCCTGAAACAAAAGAACGTTTGGCCACTCCAGCCGAACCCACTTCTCATTTCAATCAGCCCTTCACCACTTCGCTGCCTTTCTGCCTACCTCCTCCATGCCCAAGCTTCCTTCGGTGTCTGAGTTGATTGTGGGCGCCCAGCTCTCGTCCCACCTCGACCGCTCTCCTAACCACATGACAGTGAAGCACCTGGACTCGAGCCCCAGACTGGCTCACCCCGTGCTGCCTCACCTGGAAAAAAGCACTTTTGCCTCCTCGGTGCCGCCGCCTCTGGCGCCCTCGTTACATCCACCCGTGGCGTTTCCTGCTGTTCCCAACACCCTCCCGCTTCCACGTTCTCGCAATCCCTCGGTATCAAGCACTTACTCTGGGCCCAGTCGACCGGGAGACTACTTCAGCACCAGCCACACAGTGCTTCCACCGCCTCCTGCCACTCAACGCACTCCACAACATCCAGGCATTTCCCAAACGCCTCTGTATGAGCAACCTCACCACGCCGTGGAGTCTCCTTTGCACGCGCTGCTGCCCCATCAGACAAGATCTTCGCTGCTCTCGCATCCACCACCACCTCATATCCAACAACAACAGCAACAACAACAACAACAGCAGCAGCAGCAGCAGCAACAACAACAGCAACAACAACAACCTCAACAACATCCACTTCCGCTCCAGCCTCAGTACCAACCCCAGCTTCAGTACCCTGTAAACGGCTACGCTCCACCTGCTCAGGGTCACATGGCCCCGGCGCCTGCTATGGTGCATCCTCACCAAGTGTACCAGGGCGTTACACCACACATGGTGAATCCGTATGGCTACAACGCCGGTCTCCCACCTTTGGTGCCCACCATGGTTCCACAAAGTTACGGCAAGCCTGCTGGAGGTGCGTACCAGCAAATGCCTCCACAAGGCAGCCAGGGATCGAGCCAGGAGCTCGACCAGAACAATGCATTGGTGAACAAGCGGCGAATCATCAAGAGAAGAACGAGGACAGGCTGCCTCACATGTCGCCGGAGACGCATCAAGTGTGACGAGCGGAAACCACACTGCTACAATTGCGAGAGATCCAAGAAGCTTTGTCTTGGCTACGAGATTGTGCCCGTGCCCACACACAAGGACCCAGAGTACCTTCGCAAAAAGGCGGAGCGGGCAGCGGTCTAGGAGCGGCCCACGCTTCGTGAGCTGGCGGCGGTTTACAATTCCCAATGAAGAGTTGGCTGACTGTCTGTCGATCATTGGACCCTGAGGACCCTCCATATAGATTGTTGCGAGAGATTTGCACTAAGGGAGATCACATACCACAAGGCAACATGGAGTTGCAGGGATCTGCCCTGTTCGGGATGCTAGTTACAAGCGCAGGCGTTTGACTGATACATATAGTAAGGCGAAGACGATATTTCAACCGAACTAATTGAAGCAAAGAATTGAGCACATTTGTAGATAGAGTCACAAGCGGTTTTTGTATGGGACCCTTG
>B12352
CTAGCCGAACGAATAGACGAACGAAGCACTCCTGAAACAAAAGAACGTTTGGCCACTCCAGCCGAACCCACTTCTCATTTCAATCAGCCCTTCACCACTTCGCTGCCTTTCTGCCTACCTCCTCCATGCCCAAGCTTCCTTCGGTGTCTGAGTTGATTGTGGGCGCCCAGCTCTCGTCCCACCTCGACCGCTCTCCTAACCACATGACAGTGAAGCACCTGGACTCGAGCCCCAGACTGGCTCACCCCGTGCTGCCTCACCTGGAAAAAAGCACTTTTGCCTCCTCGGTGCCGCCGCCTCTGGCGCCCTCGTTACATCCACCCGTGGCGTTTCCTGCTGTTCCCAACACCCTCCCGCTTCCACGTTCTCGCAATCCCTCGGTATCAAGCACTTACTCTGGGCCCAGTCGACCGGGAGACTACTTCAGCACCAGCCACACAGTGCTTCCACCGCCTCCTGCCACTCAACGCACTCCACAACATCCAGGCATTTCCCAAACGCCTCTGTATGAGCAACCTCACCACGCCGTGGAGTCTCCTTTGCACGCGCTGCTGCCCCATCAGACAAGATCTTCGCTGCTCTCGCATCCACCACCACCTCATATCCAACAACAACAGCAACAACAACAACAACAGCAGCAGCAGCAGCAGCAACAACAACAGCAACAACAACAACCTCAACAACATCCACTTCCGCTCCAGCCTCAGTACCAACCCCAGCTTCAGTACCCTGTAAACGGCTACGCTCCACCTGCTCAGGGTCACATGGCCCCGGCGCCTGCTATGGTGCATCCTCACCAAGTGTACCAGGGCGTTACACCACACATGGTGAATCCGTATGGCTACAACGCCGGTCTCCCACCTTTGGTGCCCACCATGGTTCCACAAAGTTACGGCAAGCCTGCTGGAGGTGCGTACCAGCAAATGCCTCCACAAGGCAGCCAGGGATCGAGCCAGGAGCTCGACCAGAACAATGCATTGGTGAACAAGCGGCGAATCATCAAGAGAAGAACGAGGACAGGCTGCCTCACATGTCGCCGGAGACGCATCAAGTGTGACGAGCGGAAACCACACTGCTACAATTGCGAGAGATCCAAGAAGCTTTGTCTTGGCTACGAGATTGTGCCCGTGCCCACACACAAGGACCCAGAGTACCTTCGCAAAAAGGCGGAGCGGGCAGCGGTCTAGGAGCGGCCCACGCTTCGTGAGCTGGCGGCGGTTTACAATTCCCAATGAAGAGTTGGCTGACTGTCTGTCGATCATTGGACCCTGAGGACCCTCCATATAGATTGTTGCGAGAGATTTGCACTAAGGGAGATCACATACCACAAGGCAACATGGAGTTGCAGGGATCTGCCCTGTTCGGGATGCTAGTTACAAGCGCAGGCGTTTGACTGATACATATAGTAAGGCGAAGACGATATTTCAACCGAACTAATTGAAGCAAAGAATTGAGCACATTTGTAGATAGAGTCACAAGCGGTTTTTGTATGGGACCCTTG
>B12354
CTAGCCGAACGAATAGACGAACGAAGCACTCCTGAAACAAAAGAACGTTTGGCCACTCCAGCCGAACCCACTTCTCATTTCAATCAGCCCTTCACCACTTCGCTGCCTTTCTGCCTACCTCCTCCATGCCCAAGCTTCCTTCGGTGTCTGAGTTGATTGTGGGCGCCCAGCTCTCGTCCCACCTCGACCGCTCTCCTAACCACATGACAGTGAAGCACCTGGACTCGAGCCCCAGACTGGCTCACCCCGTGCTGCCTCACCTGGAAAAAAGCACTTTTGCCTCCTCGGTGCCGCCGCCTCTGGCGCCCTCGTTACATCCACCCGTGGCGTTTCCTGCTGTTCCCAACACCCTCCCGCTTCCACGTTCTCGCAATCCCTCGGTATCAAGCACTTACTCTGGGCCCAGTCGACCGGGAGACTACTTCAGCACCAGCCACACAGTGCTTCCACCGCCTCCTGCCACTCAACGCACTCCACAACATCCAGGCATTTCCCAAACGCCTCTGTATGAGCAACCTCACCACGCCGTGGAGTCTCCTTTGCACGCGCTGCTGCCCCATCAGACAAGATCTTCGCTGCTCTCGCATCCACCACCACCTCATATCCAACAACAACAGCAACAACAACAACAACAGCAGCAGCAGCAGCAGCAACAACAACAGCAACAACAACAACCTCAACAACATCCACTTCCGCTCCAGCCTCAGTACCAACCCCAGCTTCAGTACCCTGTAAACGGCTACGCTCCACCTGCTCAGGGTCACATGGCCCCGGCGCCTGCTATGGTGCATCCTCACCAAGTGTACCAGGGCGTTACACCACACATGGTGAATCCGTATGGCTACAACGCCGGTCTCCCACCTTTGGTGCCCACCATGGTTCCACAAAGTTACGGCAAGCCTGCTGGAGGTGCGTACCAGCAAATGCCTCCACAAGGCAGCCAGGGATCGAGCCAGGAGCTCGACCAGAACAATGCATTGGTGAACAAGCGGCGAATCATCAAGAGAAGAACGAGGACAGGCTGCCTCACATGTCGCCGGAGACGCATCAAGTGTGACGAGCGGAAACCACACTGCTACAATTGCGAGAGATCCAAGAAGCTTTGTCTTGGCTACGAGATTGTGCCCGTGCCCACACACAAGGACCCAGAGTACCTTCGCAAAAAGGCGGAGCGGGCAGCGGTCTAGGAGCGGCCCACGCTTCGTGAGCTGGCGGCGGTTTACAATTCCCAATGAAGAGTTGGCTGACTGTCTGTCGATCATTGGACCCTGAGGACCCTCCATATAGATTGTTGCGAGAGATTTGCACTAAGGGAGATCACATACCACAAGGCAACATGGAGTTGCAGGGATCTGCCCTGTTCGGGATGCTAGTTACAAGCGCAGGCGTTTGACTGATACATATAGTAAGGCGAAGACGATATTTCAACCGAACTAATTGAAGCAAAGAATTGAGCACATTTGTAGATAGAGTCACAAGCGGTTTTTGTATGGGACCCTTG
>B12355
CTAGCCGAACGAATAGACGAACGAAGCACTCCTGAAACAAAAGAACGTTTGGCCACTCCAGCCGAACCCACTTCTCATTTCAATCAGCCCTTCACCACTTCGCTGCCTTTCTGCCTACCTCCTCCATGCCCAAGCTTCCTTCGGTGTCTGAGTTGATTGTGGGCGCCCAGCTCTCGTCCCACCTCGACCGCTCTCCTAACCACATGACAGTGAAGCACCTGGACTCGAGCCCCAGACTGGCTCACCCCGTGCTGCCTCACCTGGAAAAAAGCACTTTTGCCTCCTCGGTGCCGCCGCCTCTGGCGCCCTCGTTACATCCACCCGTGGCGTTTCCTGCTGTTCCCAACACCCTCCCGCTTCCACGTTCTCGCAATCCCTCGGTATCAAGCACTTACTCTGGGCCCAGTCGACCGGGAGACTACTTCAGCACCAGCCACACAGTGCTTCCACCGCCTCCTGCCACTCAACGCACTCCACAACATCCAGGCATTTCCCAAACGCCTCTGTATGAGCAACCTCACCACGCCGTGGAGTCTCCTTTGCACGCGCTGCTGCCCCATCAGACAAGATCTTCGCTGCTCTCGCATCCACCACCACCTCATATCCAACAACAACAGCAACAACAACAACAACAGCAGCAGCAGCAGCAGCAACAACAACAGCAACAACAACAACCTCAACAACATCCACTTCCGCTCCAGCCTCAGTACCAACCCCAGCTTCAGTACCCTGTAAACGGCTACGCTCCACCTGCTCAGGGTCACATGGCCCCGGCGCCTGCTATGGTGCATCCTCACCAAGTGTACCAGGGCGTTACACCACACATGGTGAATCCGTATGGCTACAACGCCGGTCTCCCACCTTTGGTGCCCACCATGGTTCCACAAAGTTACGGCAAGCCTGCTGGAGGTGCGTACCAGCAAATGCCTCCACAAGGCAGCCAGGGATCGAGCCAGGAGCTCGACCAGAACAATGCATTGGTGAACAAGCGGCGAATCATCAAGAGAAGAACGAGGACAGGCTGCCTCACATGTCGCCGGAGACGCATCAAGTGTGACGAGCGGAAACCACACTGCTACAATTGCGAGAGATCCAAGAAGCTTTGTCTTGGCTACGAGATTGTGCCCGTGCCCACACACAAGGACCCAGAGTACCTTCGCAAAAAGGCGGAGCGGGCAGCGGTCTAGGAGCGGCCCACGCTTCGTGAGCTGGCGGCGGTTTACAATTCCCAATGAAGAGTTGGCTGACTGTCTGTCGATCATTGGACCCTGAGGACCCTCCATATAGATTGTTGCGAGAGATTTGCACTAAGGGAGATCACATACCACAAGGCAACATGGAGTTGCAGGGATCTGCCCTGTTCGGGATGCTAGTTACAAGCGCAGGCGTTTGACTGATACATATAGTAAGGCGAAGACGATATTTCAACCGAACTAATTGAAGCAAAGAATTGAGCACATTTGTAGATAGAGTCACAAGCGGTTTTTGTATGGGACCCTTG
>B12356
CTAGCCGAACGAATAGACGAACGAAGCACTCCTGAAACAAAAGAACGTTTGGCCACTCCAGCCGAACCCACTTCTCATTTCAATCAGCCCTTCACCACTTCGCTGCCTTTCTGCCTACCTCCTCCATGCCCAAGCTTCCTTCGGTGTCTGAGTTGATTGTGGGCGCCCAGCTCTCGTCCCACCTCGACCGCTCTCCTAACCACATGACAGTGAAGCACCTGGACTCGAGCCCCAGACTGGCTCACCCCGTGCTGCCTCACCTGGAAAAAAGCACTTTTGCCTCCTCGGTGCCGCCGCCTCTGGCGCCCTCGTTACATCCACCCGTGGCGTTTCCTGCTGTTCCCAACACCCTCCCGCTTCCACGTTCTCGCAATCCCTCGGTATCAAGCACTTACTCTGGGCCCAGTCGACCGGGAGACTACTTCAGCACCAGCCACACAGTGCTTCCACCGCCTCCTGCCACTCAACGCACTCCACAACATCCAGGCATTTCCCAAACGCCTCTGTATGAGCAACCTCACCACGCCGTGGAGTCTCCTTTGCACGCGCTGCTGCCCCATCAGACAAGATCTTCGCTGCTCTCGCATCCACCACCACCTCATATCCAACAACAACAGCAACAACAACAACAACAGCAGCAGCAGCAGCAGCAACAACAACAGCAACAACAACAACCTCAACAACATCCACTTCCGCTCCAGCCTCAGTACCAACCCCAGCTTCAGTACCCTGTAAACGGCTACGCTCCACCTGCTCAGGGTCACATGGCCCCGGCGCCTGCTATGGTGCATCCTCACCAAGTGTACCAGGGCGTTACACCACACATGGTGAATCCGTATGGCTACAACGCCGGTCTCCCACCTTTGGTGCCCACCATGGTTCCACAAAGTTACGGCAAGCCTGCTGGAGGTGCGTACCAGCAAATGCCTCCACAAGGCAGCCAGGGATCGAGCCAGGAGCTCGACCAGAACAATGCATTGGTGAACAAGCGGCGAATCATCAAGAGAAGAACGAGGACAGGCTGCCTCACATGTCGCCGGAGACGCATCAAGTGTGACGAGCGGAAACCACACTGCTACAATTGCGAGAGATCCAAGAAGCTTTGTCTTGGCTACGAGATTGTGCCCGTGCCCACACACAAGGACCCAGAGTACCTTCGCAAAAAGGCGGAGCGGGCAGCGGTCTAGGAGCGGCCCACGCTTCGTGAGCTGGCGGCGGTTTACAATTCCCAATGAAGAGTTGGCTGACTGTCTGTCGATCATTGGACCCTGAGGACCCTCCATATAGATTGTTGCGAGAGATTTGCACTAAGGGAGATCACATACCACAAGGCAACATGGAGTTGCAGGGATCTGCCCTGTTCGGGATGCTAGTTACAAGCGCAGGCGTTTGACTGATACATATAGTAAGGCGAAGACGATATTTCAACCGAACTAATTGAAGCAAAGAATTGAGCACATTTGTAGATAGAGTCACAAGCGGTTTTTGTATGGGACCCTTG
>B12357
CTAGCCGAACGAATAGACGAACGAAGCACTCCTGAAACAAAAGAACGTTTGGCCACTCCAGCCGAACCCACTTCTCATTTCAATCAGCCCTTCACCACTTCGCTGCCTTTCTGCCTACCTCCTCCATGCCCAAGCTTCCTTCGGTGTCTGAGTTGATTGTGGGCGCCCAGCTCTCGTCCCACCTCGACCGCTCTCCTAACCACATGACAGTGAAGCACCTGGACTCGAGCCCCAGACTGGCTCACCCCGTGCTGCCTCACCTGGAAAAAAGCACTTTTGCCTCCTCGGTGCCGCCGCCTCTGGCGCCCTCGTTACATCCACCCGTGGCGTTTCCTGCTGTTCCCAACACCCTCCCGCTTCCACGTTCTCGCAATCCCTCGGTATCAAGCACTTACTCTGGGCCCAGTCGACCGGGAGACTACTTCAGCACCAGCCACACAGTGCTTCCACCGCCTCCTGCCACTCAACGCACTCCACAACATCCAGGCATTTCCCAAACGCCTCTGTATGAGCAACCTCACCACGCCGTGGAGTCTCCTTTGCACGCGCTGCTGCCCCATCAGACAAGATCTTCGCTGCTCTCGCATCCACCACCACCTCATATCCAACAACAACAGCAACAACAACAACAACAGCAGCAGCAGCAGCAGCAACAACAACAGCAACAACAACAACCTCAACAACATCCACTTCCGCTCCAGCCTCAGTACCAACCCCAGCTTCAGTACCCTGTAAACGGCTACGCTCCACCTGCTCAGGGTCACATGGCCCCGGCGCCTGCTATGGTGCATCCTCACCAAGTGTACCAGGGCGTTACACCACACATGGTGAATCCGTATGGCTACAACGCCGGTCTCCCACCTTTGGTGCCCACCATGGTTCCACAAAGTTACGGCAAGCCTGCTGGAGGTGCGTACCAGCAAATGCCTCCACAAGGCAGCCAGGGATCGAGCCAGGAGCTCGACCAGAACAATGCATTGGTGAACAAGCGGCGAATCATCAAGAGAAGAACGAGGACAGGCTGCCTCACATGTCGCCGGAGACGCATCAAGTGTGACGAGCGGAAACCACACTGCTACAATTGCGAGAGATCCAAGAAGCTTTGTCTTGGCTACGAGATTGTGCCCGTGCCCACACACAAGGACCCAGAGTACCTTCGCAAAAAGGCGGAGCGGGCAGCGGTCTAGGAGCGGCCCACGCTTCGTGAGCTGGCGGCGGTTTACAATTCCCAATGAAGAGTTGGCTGACTGTCTGTCGATCATTGGACCCTGAGGACCCTCCATATAGATTGTTGCGAGAGATTTGCACTAAGGGAGATCACATACCACAAGGCAACATGGAGTTGCAGGGATCTGCCCTGTTCGGGATGCTAGTTACAAGCGCAGGCGTTTGACTGATACATATAGTAAGGCGAAGACGATATTTCAACCGAACTAATTGAAGCAAAGAATTGAGCACATTTGTAGATAGAGTCACAAGCGGTTTTTGTATGGGACCCTTG
>B12358
CTAGCCGAACGAATAGACGAACGAAGCACTCCTGAAACAAAAGAACGTTTGGCCACTCCAGCCGAACCCACTTCTCATTTCAATCAGCCCTTCACCACTTCGCTGCCTTTCTGCCTACCTCCTCCATGCCCAAGCTTCCTTCGGTGTCTGAGTTGATTGTGGGCGCCCAGCTCTCGTCCCACCTCGACCGCTCTCCTAACCACATGACAGTGAAGCACCTGGACTCGAGCCCCAGACTGGCTCACCCCGTGCTGCCTCACCTGGAAAAAAGCACTTTTGCCTCCTCGGTGCCGCCGCCTCTGGCGCCCTCGTTACATCCACCCGTGGCGTTTCCTGCTGTTCCCAACACCCTCCCGCTTCCACGTTCTCGCAATCCCTCGGTATCAAGCACTTACTCTGGGCCCAGTCGACCGGGAGACTACTTCAGCACCAGCCACACAGTGCTTCCACCGCCTCCTGCCACTCAACGCACTCCACAACATCCAGGCATTTCCCAAACGCCTCTGTATGAGCAACCTCACCACGCCGTGGAGTCTCCTTTGCACGCGCTGCTGCCCCATCAGACAAGATCTTCGCTGCTCTCGCATCCACCACCACCTCATATCCAACAACAACAGCAACAACAACAACAACAGCAGCAGCAGCAGCAGCAACAACAACAGCAACAACAACAACCTCAACAACATCCACTTCCGCTCCAGCCTCAGTACCAACCCCAGCTTCAGTACCCTGTAAACGGCTACGCTCCACCTGCTCAGGGTCACATGGCCCCGGCGCCTGCTATGGTGCATCCTCACCAAGTGTACCAGGGCGTTACACCACACATGGTGAATCCGTATGGCTACAACGCCGGTCTCCCACCTTTGGTGCCCACCATGGTTCCACAAAGTTACGGCAAGCCTGCTGGAGGTGCGTACCAGCAAATGCCTCCACAAGGCAGCCAGGGATCGAGCCAGGAGCTCGACCAGAACAATGCATTGGTGAACAAGCGGCGAATCATCAAGAGAAGAACGAGGACAGGCTGCCTCACATGTCGCCGGAGACGCATCAAGTGTGACGAGCGGAAACCACACTGCTACAATTGCGAGAGATCCAAGAAGCTTTGTCTTGGCTACGAGATTGTGCCCGTGCCCACACACAAGGACCCAGAGTACCTTCGCAAAAAGGCGGAGCGGGCAGCGGTCTAGGAGCGGCCCACGCTTCGTGAGCTGGCGGCGGTTTACAATTCCCAATGAAGAGTTGGCTGACTGTCTGTCGATCATTGGACCCTGAGGACCCTCCATATAGATTGTTGCGAGAGATTTGCACTAAGGGAGATCACATACCACAAGGCAACATGGAGTTGCAGGGATCTGCCCTGTTCGGGATGCTAGTTACAAGCGCAGGCGTTTGACTGATACATATAGTAAGGCGAAGACGATATTTCAACCGAACTAATTGAAGCAAAGAATTGAGCACATTTGTAGATAGAGTCACAAGCGGTTTTTGTATGGGACCCTTG
>B12359
CTAGCCGAACGAATAGACGAACGAAGCACTCCTGAAACAAAAGAACGTTTGGCCACTCCAGCCGAACCCACTTCTCATTTCAATCAGCCCTTCACCACTTCGCTGCCTTTCTGCCTACCTCCTCCATGCCCAAGCTTCCTTCGGTGTCTGAGTTGATTGTGGGCGCCCAGCTCTCGTCCCACCTCGACCGCTCTCCTAACCACATGACAGTGAAGCACCTGGACTCGAGCCCCAGACTGGCTCACCCCGTGCTGCCTCACCTGGAAAAAAGCACTTTTGCCTCCTCGGTGCCGCCGCCTCTGGCGCCCTCGTTACATCCACCCGTGGCGTTTCCTGCTGTTCCCAACACCCTCCCGCTTCCACGTTCTCGCAATCCCTCGGTATCAAGCACTTACTCTGGGCCCAGTCGACCGGGAGACTACTTCAGCACCAGCCACACAGTGCTTCCACCGCCTCCTGCCACTCAACGCACTCCACAACATCCAGGCATTTCCCAAACGCCTCTGTATGAGCAACCTCACCACGCCGTGGAGTCTCCTTTGCACGCGCTGCTGCCCCATCAGACAAGATCTTCGCTGCTCTCGCATCCACCACCACCTCATATCCAACAACAACAGCAACAACAACAACAACAGCAGCAGCAGCAGCAGCAACAACAACAGCAACAACAACAACCTCAACAACATCCACTTCCGCTCCAGCCTCAGTACCAACCCCAGCTTCAGTACCCTGTAAACGGCTACGCTCCACCTGCTCAGGGTCACATGGCCCCGGCGCCTGCTATGGTGCATCCTCACCAAGTGTACCAGGGCGTTACACCACACATGGTGAATCCGTATGGCTACAACGCCGGTCTCCCACCTTTGGTGCCCACCATGGTTCCACAAAGTTACGGCAAGCCTGCTGGAGGTGCGTACCAGCAAATGCCTCCACAAGGCAGCCAGGGATCGAGCCAGGAGCTCGACCAGAACAATGCATTGGTGAACAAGCGGCGAATCATCAAGAGAAGAACGAGGACAGGCTGCCTCACATGTCGCCGGAGACGCATCAAGTGTGACGAGCGGAAACCACACTGCTACAATTGCGAGAGATCCAAGAAGCTTTGTCTTGGCTACGAGATTGTGCCCGTGCCCACACACAAGGACCCAGAGTACCTTCGCAAAAAGGCGGAGCGGGCAGCGGTCTAGGAGCGGCCCACGCTTCGTGAGCTGGCGGCGGTTTACAATTCCCAATGAAGAGTTGGCTGACTGTCTGTCGATCATTGGACCCTGAGGACCCTCCATATAGATTGTTGCGAGAGATTTGCACTAAGGGAGATCACATACCACAAGGCAACATGGAGTTGCAGGGATCTGCCCTGTTCGGGATGCTAGTTACAAGCGCAGGCGTTTGACTGATACATATAGTAAGGCGAAGACGATATTTCAACCGAACTAATTGAAGCAAAGAATTGAGCACATTTGTAGATAGAGTCACAAGCGGTTTTTGTATGGGACCCTTG
>B12360
CTAGCCGAACGAATAGACGAACGAAGCACTCCTGAAACAAAAGAACGTTTGGCCACTCCAGCCGAACCCACTTCTCATTTCAATCAGCCCTTCACCACTTCGCTGCCTTTCTGCCTACCTCCTCCATGCCCAAGCTTCCTTCGGTGTCTGAGTTGATTGTGGGCGCCCAGCTCTCGTCCCACCTCGACCGCTCTCCTAACCACATGACAGTGAAGCACCTGGACTCGAGCCCCAGACTGGCTCACCCCGTGCTGCCTCACCTGGAAAAAAGCACTTTTGCCTCCTCGGTGCCGCCGCCTCTGGCGCCCTCGTTACATCCACCCGTGGCGTTTCCTGCTGTTCCCAACACCCTCCCGCTTCCACGTTCTCGCAATCCCTCGGTATCAAGCACTTACTCTGGGCCCAGTCGACCGGGAGACTACTTCAGCACCAGCCACACAGTGCTTCCACCGCCTCCTGCCACTCAACGCACTCCACAACATCCAGGCATTTCCCAAACGCCTCTGTATGAGCAACCTCACCACGCCGTGGAGTCTCCTTTGCACGCGCTGCTGCCCCATCAGACAAGATCTTCGCTGCTCTCGCATCCACCACCACCTCATATCCAACAACAACAGCAACAACAACAACAACAGCAGCAGCAGCAGCAGCAACAACAACAGCAACAACAACAACCTCAACAACATCCACTTCCGCTCCAGCCTCAGTACCAACCCCAGCTTCAGTACCCTGTAAACGGCTACGCTCCACCTGCTCAGGGTCACATGGCCCCGGCGCCTGCTATGGTGCATCCTCACCAAGTGTACCAGGGCGTTACACCACACATGGTGAATCCGTATGGCTACAACGCCGGTCTCCCACCTTTGGTGCCCACCATGGTTCCACAAAGTTACGGCAAGCCTGCTGGAGGTGCGTACCAGCAAATGCCTCCACAAGGCAGCCAGGGATCGAGCCAGGAGCTCGACCAGAACAATGCATTGGTGAACAAGCGGCGAATCATCAAGAGAAGAACGAGGACAGGCTGCCTCACATGTCGCCGGAGACGCATCAAGTGTGACGAGCGGAAACCACACTGCTACAATTGCGAGAGATCCAAGAAGCTTTGTCTTGGCTACGAGATTGTGCCCGTGCCCACACACAAGGACCCAGAGTACCTTCGCAAAAAGGCGGAGCGGGCAGCGGTCTAGGAGCGGCCCACGCTTCGTGAGCTGGCGGCGGTTTACAATTCCCAATGAAGAGTTGGCTGACTGTCTGTCGATCATTGGACCCTGAGGACCCTCCATATAGATTGTTGCGAGAGATTTGCACTAAGGGAGATCACATACCACAAGGCAACATGGAGTTGCAGGGATCTGCCCTGTTCGGGATGCTAGTTACAAGCGCAGGCGTTTGACTGATACATATAGTAAGGCGAAGACGATATTTCAACCGAACTAATTGAAGCAAAGAATTGAGCACATTTGTAGATAGAGTCACAAGCGGTTTTTGTATGGGACCCTTG
>B12378
CTAGCCGAACGAATAGACGAACGAAGCACTCCTGAAACAAAAGAACGTTTGGCCACTCCAGCCGAACCCACTTCTCATTTCAATCAGCCCTTCACCACTTCGCTGCCTTTCTGCCTAGCTCCTTCATGCCCAAGCTTCCTTCGGTGTCTGAGTTGATTGTGGGCGCCCAGCTCTCGTCCCACCTCGACCGCTCTCCTAACCACATGACAGTGAAGCACCTGGACTCGAGCCCCAGACTGGCTCACCCCGTGCTGCCTCACCTGGAAAAAAGCACTTTTGCCTCCTCGGTGCCGCCGCCTCTGGCGCCATCGTTACATCCACCCGTGGCGTTTCCTGCTGTTCCCAACACCCTCCCGCTCCCACGTTCTCGCAATCCCTCGGTATCAAGCACTTACTCCGGGCCCAGTCGACCGGGAGACTACTTCAGCACCAGCCACACAGTGCTTCCACCTCCTCCTGCCACTCAACGCACTCCACAACATCCAGGCATTTCCCAAACGCCTCTGTATGAGCAACCTCACCACGCCGTGGAGTCTCCTTTGCACGCGCTGCTGCCCCATCAGACAAGATCTTCGCTGCTCTCGCATCCACCACCACCTCATATCCAACAACAACAGCAACAACAACAACAACAGCAGCAGCAGCAGCAGCAGCAGCAGCAACAACAACAACAGCCTCAACAACATCCACTTCCGCTCCAGCCTCAGTACCAACCCCAGCTTCAGTACCCTGTGAACGGCTACGCTCCACCTGCTCAGGGTCACATGGCCCCGGCGCCTGCTATGGTGCATCCTCACCAAGTGTACCAGGGCGTTACACCACACATGGTGAATCCGTATGGCTACCACGCCGGTCTCCCACCTTTGGTGCCCACCATGGTTCCACAAAGTTACGGCAAGCCTGCTGGAGGTGCGTACCAGCAAATGCCGCCACAAGGCAGCCA-GGATCGAGCCAGGAGCTCGACCAGAACAATGCATTGGTGAACAAGCGGCGAATCATCAAGAGAAGAACGAGGACAGGCTGCCTCACATGTCGCCGGAGACGCATCAAGTGTGACGAGCGGAAACCACATTGCTACAATTGCGAGAGATCCAAAAAGCTTTGTCTTGGCTACGAGATTGTGCCCGTGCCCACACACAAGGACCCGGAGTACCTTCGCAAAAAGGCGGAGCGGGCAGCGGTCCAGGAGCGGCCTACGCTTCGTGAGCTGGCGGCGGTTTACAACTCCCAATGAAGAGTTGGCTGACTGTCTGTCGATCATTGGACCCTGAGGACCCTCCATATAGATTGTTGCGAGAGATTTGCACTAAGGGAGATCACATACCACAAGGCAACATGGAGTTGCAGGGATCTGCCCTGTTCGGGATGCTAGTTACAAGCGCAGGCGTTTGACTGATACATATAGTAAGGCGAAGACGATATTTCAACCGAACTAATTGAAGCAAATAATTGAGCACATTTGTAGATAGAGTCACAAGCGGTTTTTGTATGGGACCCTTG
>B12380
CTAGCCGAACGAATAGACGAACGAAGCACTCCTGAAACAAAAGAACGTTTGGCCACTCCAGCCGAACCCACTTCTCATTTCAATCAGCCCTTCACCACTTCGCTGCCTTTCTGCCTAGCTCCTTCATGCCCAAGCTTCCTTCGGTGTCTGAGTTGATTGTGGGCGCCCAGCTCTCGTCCCACCTCGACCGCTCTCCTAACCACATGACAGTGAAGCACCTGGACTCGAGCCCCAGACTGGCTCACCCCGTGCTGCCTCACCTGGAAAAAAGCACTTTTGCCTCCTCGGTGCCGCCGCCTCTGGCGCCATCGTTACATCCACCCGTGGCGTTTCCTGCTGTTCCCAACACCCTCCCGCTCCCACGTTCTCGCAATCCCTCGGTATCAAGCACTTACTCCGGGCCCAGTCGACCGGGAGACTACTTCAGCACCAGCCACACAGTGCTTCCACCTCCTCCTGCCACTCAACGCACTCCACAACATCCAGGCATTTCCCAAACGCCTCTGTATGAGCAACCTCACCACGCCGTGGAGTCTCCTTTGCACGCGCTGCTGCCCCATCAGACAAGATCTTCGCTGCTCTCGCATCCACCACCACCTCATATCCAACAACAACAGCAACAACAACAACAACAGCAGCAGCAGCAGCAGCAGCAGCAGCAACAACAACAACAGCCTCAACAACATCCACTTCCGCTCCAGCCTCAGTACCAACCCCAGCTTCAGTACCCTGTGAACGGCTACGCTCCACCTGCTCAGGGTCACATGGCCCCGGCGCCTGCTATGGTGCATCCTCACCAAGTGTACCAGGGCGTTACACCACACATGGTGAATCCGTATGGCTACCACGCCGGTCTCCCACCTTTGGTGCCCACCATGGTTCCACAAAGTTACGGCAAGCCTGCTGGAGGTGCGTACCAGCAAATGCCGCCACAAGGCAGCCA-GGATCGAGCCAGGAGCTCGACCAGAACAATGCATTGGTGAACAAGCGGCGAATCATCAAGAGAAGAACGAGGACAGGCTGCCTCACATGTCGCCGGAGACGCATCAAGTGTGACGAGCGGAAACCACATTGCTACAATTGCGAGAGATCCAAAAAGCTTTGTCTTGGCTACGAGATTGTGCCCGTGCCCACACACAAGGACCCGGAGTACCTTCGCAAAAAGGCGGAGCGGGCAGCGGTCCAGGAGCGGCCTACGCTTCGTGAGCTGGCGGCGGTTTACAACTCCCAATGAAGAGTTGGCTGACTGTCTGTCGATCATTGGACCCTGAGGACCCTCCATATAGATTGTTGCGAGAGATTTGCACTAAGGGAGATCACATACCACAAGGCAACATGGAGTTGCAGGGATCTGCCCTGTTCGGGATGCTAGTTACAAGCGCAGGCGTTTGACTGATACATATAGTAAGGCGAAGACGATATTTCAACCGAACTAATTGAAGCAAATAATTGAGCACATTTGTAGATAGAGTCACAAGCGGTTTTTGTATGGGACCCTTG
>B12388
CTAGCCGAACGAATAGACGAACGAAGCACTCCTGAAACAAAAGAACGTTTGGCCACTCCAGCCGAACCCACTTCTCATTTCAATCAGCCCTTCACCACTTCGCTGCCTTTCTGCCTAGCTCCTTCATGCCCAAGCTTCCTTCGGTGTCTGAGTTGATTGTGGGCGCCCAGCTCTCGTCCCACCTCGACCGCTCTCCTAACCACATGACAGTGAAGCACCTGGACTCGAGCCCCAGACTGGCTCACCCCGTGCTGCCTCACCTGGAAAAAAGCACTTTTGCCTCCTCGGTGCCGCCGCCTCTGGCGCCATCGTTACATCCACCCGTGGCGTTTCCTGCTGTTCCCAACACCCTCCCGCTCCCACGTTCTCGCAATCCCTCGGTATCAAGCACTTACTCCGGGCCCAGTCGACCGGGAGACTACTTCAGCACCAGCCACACAGTGCTTCCACCTCCTCCTGCCACTCAACGCACTCCACAACATCCAGGCATTTCCCAAACGCCTCTGTATGAGCAACCTCACCACGCCGTGGAGTCTCCTTTGCACGCGCTGCTGCCCCATCAGACAAGATCTTCGCTGCTCTCGCATCCACCACCACCTCATATCCAACAACAACAGCAACAACAACAACAACAGCAGCAGCAGCAGCAGCAGCAGCAGCAACAACAACAACAGCCTCAACAACATCCACTTCCGCTCCAGCCTCAGTACCAACCCCAGCTTCAGTACCCTGTGAACGGCTACGCTCCACCTGCTCAGGGTCACATGGCCCCGGCGCCTGCTATGGTGCATCCTCACCAAGTGTACCAGGGCGTTACACCACACATGGTGAATCCGTATGGCTACCACGCCGGTCTCCCACCTTTGGTGCCCACCATGGTTCCACAAAGTTACGGCAAGCCTGCTGGAGGTGCGTACCAGCAAATGCCGCCACAAGGCAGCCA-GGATCGAGCCAGGAGCTCGACCAGAACAATGCATTGGTGAACAAGCGGCGAATCATCAAGAGAAGAACGAGGACAGGCTGCCTCACATGTCGCCGGAGACGCATCAAGTGTGACGAGCGGAAACCACATTGCTACAATTGCGAGAGATCCAAAAAGCTTTGTCTTGGCTACGAGATTGTGCCCGTGCCCACACACAAGGACCCGGAGTACCTTCGCAAAAAGGCGGAGCGGGCAGCGGTCCAGGAGCGGCCTACGCTTCGTGAGCTGGCGGCGGTTTACAACTCCCAATGAAGAGTTGGCTGACTGTCTGTCGATCATTGGACCCTGAGGACCCTCCATATAGATTGTTGCGAGAGATTTGCACTAAGGGAGATCACATACCACAAGGCAACATGGAGTTGCAGGGATCTGCCCTGTTCGGGATGCTAGTTACAAGCGCAGGCGTTTGACTGATACATATAGTAAGGCGAAGACGATATTTCAACCGAACTAATTGAAGCAAATAATTGAGCACATTTGTAGATAGAGTCACAAGCGGTTTTTGTATGGGACCCTTG
>B12406
CTAGCCGAACGAATAGACGAACGAAGCACTCCTGAAACAAAAGAACGTTTGGCCACTCCAGCCGAACCCACTTCTCATTTCAATCAGCCCTTCACCACTTCGCTGCCTTTCTGCCTAGCTCCTTCATGCCCAAGCTTCCTTCGGTGTCTGAGTTGATTGTGGGCGCCCAGCTCTCGTCCCACCTCGACCGCTCTCCTAACCACATGACAGTGAAGCACCTGGACTCGAGCCCCAGACTGGCTCACCCCGTGCTGCCTCACCTGGAAAAAAGCACTTTTGCCTCCTCGGTGCCGCCGCCTCTGGCGCCATCGTTACATCCACCCGTGGCGTTTCCTGCTGTTCCCAACACCCTCCCGCTCCCACGTTCTCGCAATCCCTCGGTATCAAGCACTTACTCCGGGCCCAGTCGACCGGGAGACTACTTCAGCACCAGCCACACAGTGCTTCCACCTCCTCCTGCCACTCAACGCACTCCACAACATCCAGGCATTTCCCAAACGCCTCTGTATGAGCAACCTCACCACGCCGTGGAGTCTCCTTTGCACGCGCTGCTGCCCCATCAGACAAGATCTTCGCTGCTCTCGCATCCACCACCACCTCATATCCAACAACAACAGCAACAACAACAACAACAGCAGCAGCAGCAGCAGCAGCAGCAGCAACAACAACAACAGCCTCAACAACATCCACTTCCGCTCCAGCCTCAGTACCAACCCCAGCTTCAGTACCCTGTGAACGGCTACGCTCCACCTGCTCAGGGTCACATGGCCCCGGCGCCTGCTATGGTGCATCCTCACCAAGTGTACCAGGGCGTTACACCACACATGGTGAATCCGTATGGCTACCACGCCGGTCTCCCACCTTTGGTGCCCACCATGGTTCCACAAAGTTACGGCAAGCCTGCTGGAGGTGCGTACCAGCAAATGCCGCCACAAGGCAGCCA-GGATCGAGCCAGGAGCTCGACCAGAACAATGCATTGGTGAACAAGCGGCGAATCATCAAGAGAAGAACGAGGACAGGCTGCCTCACATGTCGCCGGAGACGCATCAAGTGTGACGAGCGGAAACCACATTGCTACAATTGCGAGAGATCCAAAAAGCTTTGTCTTGGCTACGAGATTGTGCCCGTGCCCACACACAAGGACCCGGAGTACCTTCGCAAAAAGGCGGAGCGGGCAGCGGTCCAGGAGCGGCCTACGCTTCGTGAGCTGGCGGCGGTTTACAACTCCCAATGAAGAGTTGGCTGACTGTCTGTCGATCATTGGACCCTGAGGACCCTCCATATAGATTGTTGCGAGAGATTTGCACTAAGGGAGATCACATACCACAAGGCAACATGGAGTTGCAGGGATCTGCCCTGTTCGGGATGCTAGTTACAAGCGCAGGCGTTTGACTGATACATATAGTAAGGCGAAGACGATATTTCAACCGAACTAATTGAAGCAAATAATTGAGCACATTTGTAGATAGAGTCACAAGCGGTTTTTGTATGGGACCCTTG
>B12419
CTAGCCGAACGAATAGACGAACGAAGCACTCCTGAAACAAAAGAACGTTTGGCCACTCCAGCCGAACCCACTTCTCATTTCAATCAGCCCTTCACCACTTCGCTGCCTTTCTGCCTACCTCCTCCATGCCCAAGCTTCCTTCGGTGTCTGAGTTGATTGTGGGCGCCCAGCTCTCGTCCCACCTCGACCGCTCTCCTAACCACATGACAGTGAAGCACCTGGACTCGAGCCCCAGACTGGCTCACCCCGTGCTGCCTCACCTGGAAAAAAGCACTTTTGCCTCCTCGGTGCCGCCGCCTCTGGCGCCCTCGTTACATCCACCCGTGGCGTTTCCTGCTGTTCCCAACACCCTCCCGCTTCCACGTTCTCGCAATCCCTCGGTATCAAGCACTTACTCTGGGCCCAGTCGACCGGGAGACTACTTCAGCACCAGCCACACAGTGCTTCCACCGCCTCCTGCCACTCAACGCACTCCACAACATCCAGGCATTTCCCAAACGCCTCTGTATTAGCAACCTCACCACGCCGTGGAGTCTCCTTTGCACGCGCTGCTGCCCCATCAGACAAGATCTTCGCTGCTCTCGCATCCACCACCACCTCATATCCAACAACAACAGCAACAACAACAACAACAGCAGCAGCAGCAGCAGCAACAACAACAGCAACAACAACAACCTCAACAACATCCACTTCCGCTCCAGCCTCAGTACCAACCCCAGCTTCAGTACCCTGTAAACGGCTACGCTCCACCTGCTCAGGGTCACATGGCCCCGGCGCCTGCTATGGTGCATCCTCACCAAGTGTACCAGGGCGTTACACCACACATGGTGAATCCGTATGGCTACAACGCCGGTCTCCCACCTTTGGTGCCCACCATGGTTCCACAAAGTTACGGCAAGCCTGCTGGAGGTGCGTACCAGCAAATGCCTCCACAAGGCAGCCAGGGATCGAGCCAGGAGCTCGACCAGAACAATGCATTGGTGAACAAGCGGCGAATCATCAAGAGAAGAACGAGGACAGGCTGCCTCACATGTCGCCGGAGACGCATCAAGTGTGACGAGCGGAAACCACACTGCTACAATTGCGAGAGATCCAAGAAGCTTTGTCTTGGCTACGAGATTGTGCCCGTGCCCACACACAAGGACCCAGAGTACCTTCGCAAAAAGGCGGAGCGGGCAGCGGTCTAGGAGCGGCCCACGCTTCGTGAGCTGGCGGCGGTTTACAATTCCCAATGAAGAGTTGGCTGACTGTCTGTCGATCATTGGACCCTGAGGACCCTCCATATAGATTGTTGCGAGAGATTTGCACTAAGGGAGATCACATACCACAAGGCAACATGGAGTTGCAGGGATCTGCCCTGTTCGGGATGCTAGTTACAAGCGCAGGCGTTTGACTGATACATATAGTAAGGCGAAGACGATATTTCAACCGAACTAATTGAAGCAAAGAATTGAGCACATTTGTAGATAGAGTCACAAGCGGTTTTTGTATGGGACCCTTG
>B12421
CTAGCCGAACGAATAGACGAACGAAGCACTCCTGAAACAAAAGAACGTTTGGCCACTCCAGCCGAACCCACTTCTCATTTCAATCAGCCCTTCACCACTTCGCTGCCTTTCTGCCTACCTCCTCCATGCCCAAGCTTCCTTCGGTGTCTGAGTTGATTGTGGGCGCCCAGCTCTCGTCCCACCTCGACCGCTCTCCTAACCACATGACAGTGAAGCACCTGGACTCGAGCCCCAGACTGGCTCACCCCGTGCTGCCTCACCTGGAAAAAAGCACTTTTGCCTCCTCGGTGCCGCCGCCTCTGGCGCCCTCGTTACATCCACCCGTGGCGTTTCCTGCTGTTCCCAACACCCTCCCGCTTCCACGTTCTCGCAATCCCTCGGTATCAAGCACTTACTCTGGGCCCAGTCGACCGGGAGACTACTTCAGCACCAGCCACACAGTGCTTCCACCGCCTCCTGCCACTCAACGCACTCCACAACATCCAGGCATTTCCCAAACGCCTCTGTATGAGCAACCTCACCACGCCGTGGAGTCTCCTTTGCACGCGCTGCTGCCCCATCAGACAAGATCTTCGCTGCTCTCGCATCCACCACCACCTCATATCCAACAACAACAGCAACAACAACAACAACAGCAGCAGCAGCAGCAGCAACAACAACAGCAACAACAACAACCTCAACAACATCCACTTCCGCTCCAGCCTCAGTACCAACCCCAGCTTCAGTACCCTGTAAACGGCTACGCTCCACCTGCTCAGGGTCACATGGCCCCGGCGCCTGCTATGGTGCATCCTCACCAAGTGTACCAGGGCGTTACACCACACATGGTGAATCCGTATGGCTACAACGCCGGTCTCCCACCTTTGGTGCCCACCATGGTTCCACAAAGTTACGGCAAGCCTGCTGGAGGTGCGTACCAGCAAATGCCTCCACAAGGCAGCCAGGGATCGAGCCAGGAGCTCGACCAGAACAATGCATTGGTGAACAAGCGGCGAATCATCAAGAGAAGAACGAGGACAGGCTGCCTCACATGTCGCCGGAGACGCATCAAGTGTGACGAGCGGAAACCACACTGCTACAATTGCGAGAGATCCAAGAAGCTTTGTCTTGGCTACGAGATTGTGCCCGTGCCCACACACAAGGACCCAGAGTACCTTCGCAAAAAGGCGGAGCGGGCAGCGGTCTAGGAGCGGCCCACGCTTCGTGAGCTGGCGGCGGTTTACAATTCCCAATGAAGAGTTGGCTGACTGTCTGTCGATCATTGGACCCTGAGGACCCTCCATATAGATTGTTGCGAGAGATTTGCACTAAGGGAGATCACATACCACAAGGCAACATGGAGTTGCAGGGATCTGCCCTGTTCGGGATGCTAGTTACAAGCGCAGGCGTTTGACTGATACATATAGTAAGGCGAAGACGATATTTCAACCGAACTAATTGAAGCAAAGAATTGAGCACATTTGTAGATAGAGTCACAAGCGGTTTTTGTATGGGACCCTTG
>B12422
CTAGCCGAACGAATAGACGAACGAAGCACTCCTGAAACAAAAGAACGTTTGGCCACTCCAGCCGAACCCACTTCTCATTTCAATCAGCCCTTCACCACTTCGCTGCCTTTCTGCCTACCTCCTCCATGCCCAAGCTTCCTTCGGTGTCTGAGTTGATTGTGGGCGCCCAGCTCTCGTCCCACCTCGACCGCTCTCCTAACCACATGACAGTGAAGCACCTGGACTCGAGCCCCAGACTGGCTCACCCCGTGCTGCCTCACCTGGAAAAAAGCACTTTTGCCTCCTCGGTGCCGCCGCCTCTGGCGCCCTCGTTACATCCACCCGTGGCGTTTCCTGCTGTTCCCAACACCCTCCCGCTTCCACGTTCTCGCAATCCCTCGGTATCAAGCACTTACTCTGGGCCCAGTCGACCGGGAGACTACTTCAGCACCAGCCACACAGTGCTTCCACCGCCTCCTGCCACTCAACGCACTCCACAACATCCAGGCATTTCCCAAACGCCTCTGTATGAGCAACCTCACCACGCCGTGGAGTCTCCTTTGCACGCGCTGCTGCCCCATCAGACAAGATCTTCGCTGCTCTCGCATCCACCACCACCTCATATCCAACAACAACAGCAACAACAACAACAACAGCAGCAGCAGCAGCAGCAACAACAACAGCAACAACAACAACCTCAACAACATCCACTTCCGCTCCAGCCTCAGTACCAACCCCAGCTTCAGTACCCTGTAAACGGCTACGCTCCACCTGCTCAGGGTCACATGGCCCCGGCGCCTGCTATGGTGCATCCTCACCAAGTGTACCAGGGCGTTACACCACACATGGTGAATCCGTATGGCTACAACGCCGGTCTCCCACCTTTGGTGCCCACCATGGTTCCACAAAGTTACGGCAAGCCTGCTGGAGGTGCGTACCAGCAAATGCCTCCACAAGGCAGCCAGGGATCGAGCCAGGAGCTCGACCAGAACAATGCATTGGTGAACAAGCGGCGAATCATCAAGAGAAGAACGAGGACAGGCTGCCTCACATGTCGCCGGAGACGCATCAAGTGTGACGAGCGGAAACCACACTGCTACAATTGCGAGAGATCCAAGAAGCTTTGTCTTGGCTACGAGATTGTGCCCGTGCCCACACACAAGGACCCAGAGTACCTTCGCAAAAAGGCGGAGCGGGCAGCGGTCTAGGAGCGGCCCACGCTTCGTGAGCTGGCGGCGGTTTACAATTCCCAATGAAGAGTTGGCTGACTGTCTGTCGATCATTGGACCCTGAGGACCCTCCATATAGATTGTTGCGAGAGATTTGCACTAAGGGAGATCACATACCACAAGGCAACATGGAGTTGCAGGGATCTGCCCTGTTCGGGATGCTAGTTACAAGCGCAGGCGTTTGACTGATACATATAGTAAGGCGAAGACGATATTTCAACCGAACTAATTGAAGCAAAGAATTGAGCACATTTGTAGATAGAGTCACAAGCGGTTTTTGTATGGGACCCTTG
>B12423
CTAGCCGAACGAATAGACGAACGAAGCACTCCTGAAACAAAAGAACGTTTGGCCACTCCAGCCGAACCCACTTCTCATTTCAATCAGCCCTTCACCACTTCGCTGCCTTTCTGCCTACCTCCTCCATGCCCAAGCTTCCTTCGGTGTCTGAGTTGATTGTGGGCGCCCAGCTCTCGTCCCACCTCGACCGCTCTCCTAACCACATGACAGTGAAGCACCTGGACTCGAGCCCCAGACTGGCTCACCCCGTGCTGCCTCACCTGGAAAAAAGCACTTTTGCCTCCTCGGTGCCGCCGCCTCTGGCGCCCTCGTTACATCCACCCGTGGCGTTTCCTGCTGTTCCCAACACCCTCCCGCTTCCACGTTCTCGCAATCCCTCGGTATCAAGCACTTACTCTGGGCCCAGTCGACCGGGAGACTACTTCAGCACCAGCCACACAGTGCTTCCACCGCCTCCTGCCACTCAACGCACTCCACAACATCCAGGCATTTCCCAAACGCCTCTGTATGAGCAACCTCACCACGCCGTGGAGTCTCCTTTGCACGCGCTGCTGCCCCATCAGACAAGATCTTCGCTGCTCTCGCATCCACCACCACCTCATATCCAACAACAACAGCAACAACAACAACAACAGCAGCAGCAGCAGCAGCAACAACAACAGCAACAACAACAACCTCAACAACATCCACTTCCGCTCCAGCCTCAGTACCAACCCCAGCTTCAGTACCCTGTAAACGGCTACGCTCCACCTGCTCAGGGTCACATGGCCCCGGCGCCTGCTATGGTGCATCCTCACCAAGTGTACCAGGGCGTTACACCACACATGGTGAATCCGTATGGCTACAACGCCGGTCTCCCACCTTTGGTGCCCACCATGGTTCCACAAAGTTACGGCAAGCCTGCTGGAGGTGCGTACCAGCAAATGCCTCCACAAGGCAGCCAGGGATCGAGCCAGGAGCTCGACCAGAACAATGCATTGGTGAACAAGCGGCGAATCATCAAGAGAAGAACGAGGACAGGCTGCCTCACATGTCGCCGGAGACGCATCAAGTGTGACGAGCGGAAACCACACTGCTACAATTGCGAGAGATCCAAGAAGCTTTGTCTTGGCTACGAGATTGTGCCCGTGCCCACACACAAGGACCCAGAGTACCTTCGCAAAAAGGCGGAGCGGGCAGCGGTCTAGGAGCGGCCCACGCTTCGTGAGCTGGCGGCGGTTTACAATTCCCAATGAAGAGTTGGCTGACTGTCTGTCGATCATTGGACCCTGAGGACCCTCCATATAGATTGTTGCGAGAGATTTGCACTAAGGGAGATCACATACCACAAGGCAACATGGAGTTGCAGGGATCTGCCCTGTTCGGGATGCTAGTTACAAGCGCAGGCGTTTGACTGATACATATAGTAAGGCGAAGACGATATTTCAACCGAACTAATTGAAGCAAAGAATTGAGCACATTTGTAGATAGAGTCACAAGCGGTTTTTGTATGGGACCCTTG
>B12424
CTAGCCGAACGAATAGACGAACGAAGCACTCCTGAAACAAAAGAACGTTTGGCCACTCCAGCCGAACCCACTTCTCATTTCAATCAGCCCTTCACCACTTCGCTGCCTTTCTGCCTACCTCCTCCATGCCCAAGCTTCCTTCGGTGTCTGAGTTGATTGTGGGCGCCCAGCTCTCGTCCCACCTCGACCGCTCTCCTAACCACATGACAGTGAAGCACCTGGACTCGAGCCCCAGACTGGCTCACCCCGTGCTGCCTCACCTGGAAAAAAGCACTTTTGCCTCCTCGGTGCCGCCGCCTCTGGCGCCCTCGTTACATCCACCCGTGGCGTTTCCTGCTGTTCCCAACACCCTCCCGCTTCCACGTTCTCGCAATCCCTCGGTATCAAGCACTTACTCTGGGCCCAGTCGACCGGGAGACTACTTCAGCACCAGCCACACAGTGCTTCCACCGCCTCCTGCCACTCAACGCACTCCACAACATCCAGGCATTTCCCAAACGCCTCTGTATGAGCAACCTCACCACGCCGTGGAGTCTCCTTTGCACGCGCTGCTGCCCCATCAGACAAGATCTTCGCTGCTCTCGCATCCACCACCACCTCATATCCAACAACAACAGCAACAACAACAACAACAGCAGCAGCAGCAGCAGCAACAACAACAGCAACAACAACAACCTCAACAACATCCACTTCCGCTCCAGCCTCAGTACCAACCCCAGCTTCAGTACCCTGTAAACGGCTACGCTCCACCTGCTCAGGGTCACATGGCCCCGGCGCCTGCTATGGTGCATCCTCACCAAGTGTACCAGGGCGTTACACCACACATGGTGAATCCGTATGGCTACAACGCCGGTCTCCCACCTTTGGTGCCCACCATGGTTCCACAAAGTTACGGCAAGCCTGCTGGAGGTGCGTACCAGCAAATGCCTCCACAAGGCAGCCAGGGATCGAGCCAGGAGCTCGACCAGAACAATGCATTGGTGAACAAGCGGCGAATCATCAAGAGAAGAACGAGGACAGGCTGCCTCACATGTCGCCGGAGACGCATCAAGTGTGACGAGCGGAAACCACACTGCTACAATTGCGAGAGATCCAAGAAGCTTTGTCTTGGCTACGAGATTGTGCCCGTGCCCACNCACAAGGACCCAGAGTACCTTCGCAAAAAGGCGGAGCGGGCAGCGGTCTAGGAGCGGCCCACGCTTCGTGAGCTGGCGGCGGTTTACAATTCCCAATGAAGAGTTGGCTGACTGTCTGTCGATCATTGGACCCTGAGGACCCTCCATATAGATTGTTGCGAGAGATTTGCACTAAGGGAGATCACATACCACAAGGCAACATGGAGTTGCAGGGATCTGCCCTGTTCGGGATGCTAGTTACAAGCGCAGGCGTTTGACTGATACATATAGTAAGGCGAAGACGATATTTCAACCGAACTAATTGAAGCAAANNNNNNNNNNNNNNNNNAGATAGAGTCACAAGCGGTTNNNGTATGGGACCCTTG
>B12427
CTAGCCGAACGAATAGACGAACGAAGCACTCCTGAAACAAAAGAACGTTTGGCCACTCCAGCCGAACCCACTTCTCATTTCAATCAGCCCTTCACCACTTCGCTGCCTTTCTGCCTACCTCCTCCATGCCCAAGCTTCCTTCGGTGTCTGAGTTGATTGTGGGCGCCCAGCTCTCGTCCCACCTCGACCGCTCTCCTAACCACATGACAGTGAAGCACCTGGACTCGAGCCCCAGACTGGCTCACCCCGTGCTGCCTCACCTGGAAAAAAGCACTTTTGCCTCCTCGGTGCCGCCGCCTCTGGCGCCCTCGTTACATCCACCCGTGGCGTTTCCTGCTGTTCCCAACACCCTCCCGCTTCCACGTTCTCGCAATCCCTCGGTATCAAGCACTTACTCTGGGCCCAGTCGACCGGGAGACTACTTCAGCACCAGCCACACAGTGCTTCCACCGCCTCCTGCCACTCAACGCACTCCACAACATCCAGGCATTTCCCAAACGCCTCTGTATGAGCAACCTCACCACGCCGTGGAGTCTCCTTTGCACGCGCTGCTGCCCCATCAGACAAGATCTTCGCTGCTCTCGCATCCACCACCACCTCATATCCAACAACAACAGCAACAACAACAACAACAGCAGCAGCAGCAGCAGCAACAACAACAGCAACAACAACAACCTCAACAACATCCACTTCCGCTCCAGCCTCAGTACCAACCCCAGCTTCAGTACCCTGTAAACGGCTACGCTCCACCTGCTCAGGGTCACATGGCCCCGGCGCCTGCTATGGTGCATCCTCACCAAGTGTACCAGGGCGTTACACCACACATGGTGAATCCGTATGGCTACAACGCCGGTCTCCCACCTTTGGTGCCCACCATGGTTCCACAAAGTTACGGCAAGCCTGCTGGAGGTGCGTACCAGCAAATGCCTCCACAAGGCAGCCAGGGATCGAGCCAGGAGCTCGACCAGAACAATGCATTGGTGAACAAGCGGCGAATCATCAAGAGAAGAACGAGGACAGGCTGCCTCACATGTCGCCGGAGACGCATCAAGTGTGACGAGCGGAAACCACACTGCTACAATTGCGAGAGATCCAAGAAGCTTTGTCTTGGCTACGAGATTGTGCCCGTGCCCACACACAAGGACCCAGAGTACCTTCGCAAAAAGGCGGAGCGGGCAGCGGTCTAGGAGCGGCCCACGCTTCGTGAGCTGGCGGCGGTTTACAATTCCCAATGAAGAGTTGGCTGACTGTCTGTCGATCATTGGACCCTGAGGACCCTCCATATAGATTGTTGCGAGAGATTTGCACTAAGGGAGATCACATACCACAAGGCAACATGGAGTTGCAGGGATCTGCCCTGTTCGGGATGCTAGTTACAAGCGCAGGCGTTTGACTGATACATATAGTAAGGCGAAGACGATATTTCAACCGAACTAATTGAAGCAAAGAATTGAGCACATTTGTAGATAGAGTCACAAGCGGTTTTTGTATGGGACCCTTG
>B12428
CTAGCCGAACGAATAGACGAACGAAGCACTCCTGAAACAAAAGAACGTTTGGCCACTCCAGCCGAACCCACTTCTCATTTCAATCAGCCCTTCACCACTTCGCTGCCTTTCTGCCTACCTCCTCCATGCCCAAGCTTCCTTCGGTGTCTGAGTTGATTGTGGGCGCCCAGCTCTCGTCCCACCTCGACCGCTCTCCTAACCACATGACAGTGAAGCACCTGGACTCGAGCCCCAGACTGGCTCACCCCGTGCTGCCTCACCTGGAAAAAAGCACTTTTGCCTCCTCGGTGCCGCCGCCTCTGGCGCCCTCGTTACATCCACCCGTGGCGTTTCCTGCTGTTCCCAACACCCTCCCGCTTCCACGTTCTCGCAATCCCTCGGTATCAAGCACTTACTCTGGGCCCAGTCGACCGGGAGACTACTTCAGCACCAGCCACACAGTGCTTCCACCGCCTCCTGCCACTCAACGCACTCCACAACATCCAGGCATTTCCCAAACGCCTCTGTATGAGCAACCTCACCACGCCGTGGAGTCTCCTTTGCACGCGCTGCTGCCCCATCAGACAAGATCTTCGCTGCTCTCGCATCCACCACCACCTCATATCCAACAACAACAGCAACAACAACAACAACAGCAGCAGCAGCAGCAGCAACAACAACAGCAACAACAACAACCTCAACAACATCCACTTCCGCTCCAGCCTCAGTACCAACCCCAGCTTCAGTACCCTGTAAACGGCTACGCTCCACCTGCTCAGGGTCACATGGCCCCGGCGCCTGCTATGGTGCATCCTCACCAAGTGTACCAGGGCGTTACACCACACATGGTGAATCCGTATGGCTACAACGCCGGTCTCCCACCTTTGGTGCCCACCATGGTTCCACAAAGTTACGGCAAGCCTGCTGGAGGTGCGTACCAGCAAATGCCTCCACAAGGCAGCCAGGGATCGAGCCAGGAGCTCGACCAGAACAATGCATTGGTGAACAAGCGGCGAATCATCAAGAGAAGAACGAGGACAGGCTGCCTCACATGTCGCCGGAGACGCATCAAGTGTGACGAGCGGAAACCACACTGCTACAATTGCGAGAGATCCAAGAAGCTTTGTCTTGGCTACGAGATTGTGCCCGTGCCCACACACAAGGACCCAGAGTACCTTCGCAAAAAGGCGGAGCGGGCAGCGGTCTAGGAGCGGCCCACGCTTCGTGAGCTGGCGGCGGTTTACAATTCCCAATGAAGAGTTGGCTGACTGTCTGTCGATCATTGGACCCTGAGGACCCTCCATATAGATTGTTGCGAGAGATTTGCACTAAGGGAGATCACATACCACAAGGCAACATGGAGTTGCAGGGATCTGCCCTGTTCGGGATGCTAGTTACAAGCGCAGGCGTTTGACTGATACATATAGTAAGGCGAAGACGATATTTCAACCGAACTAATTGAAGCAAAGAATTGAGCACATTTGTAGATAGAGTCACAAGCGGTTTTTGTATGGGACCCTTG
>B12429
CTAGCCGAACGAATAGACGAACGAAGCACTCCTGAAACAAAAGAACGTTTGGCCACTCCAGCCGAACCCACTTCTCATTTCAATCAGCCCTTCACCACTTCGCTGCCTTTCTGCCTACCTCCTCCATGCCCAAGCTTCCTTCGGTGTCTGAGTTGATTGTGGGCGCCCAGCTCTCGTCCCACCTCGACCGCTCTCCTAACCACATGACAGTGAAGCACCTGGACTCGAGCCCCAGACTGGCTCACCCCGTGCTGCCTCACCTGGAAAAAAGCACTTTTGCCTCCTCGGTGCCGCCGCCTCTGGCGCCCTCGTTACATCCACCCGTGGCGTTTCCTGCTGTTCCCAACACCCTCCCGCTTCCACGTTCTCGCAATCCCTCGGTATCAAGCACTTACTCTGGGCCCAGTCGACCGGGAGACTACTTCAGCACCAGCCACACAGTGCTTCCACCGCCTCCTGCCACTCAACGCACTCCACAACATCCAGGCATTTCCCAAACGCCTCTGTATGAGCAACCTCACCACGCCGTGGAGTCTCCTTTGCACGCGCTGCTGCCCCATCAGACAAGATCTTCGCTGCTCTCGCATCCACCACCACCTCATATCCAACAACAACAGCAACAACAACAACAACAGCAGCAGCAGCAGCAGCAACAACAACAGCAACAACAACAACCTCAACAACATCCACTTCCGCTCCAGCCTCAGTACCAACCCCAGCTTCAGTACCCTGTAAACGGCTACGCTCCACCTGCTCAGGGTCACATGGCCCCGGCGCCTGCTATGGTGCATCCTCACCAAGTGTACCAGGGCGTTACACCACACATGGTGAATCCGTATGGCTACAACGCCGGTCTCCCACCTTTGGTGCCCACCATGGTTCCACAAAGTTACGGCAAGCCTGCTGGAGGTGCGTACCAGCAAATGCCTCCACAAGGCAGCCAGGGATCGAGCCAGGAGCTCGACCAGAACAATGCATTGGTGAACAAGCGGCGAATCATCAAGAGAAGAACGAGGACAGGCTGCCTCACATGTCGCCGGAGACGCATCAAGTGTGACGAGCGGAAACCACACTGCTACAATTGCGAGAGATCCAAGAAGCTTTGTCTTGGCTACGAGATTGTGCCCGTGCCCACACACAAGGACCCAGAGTACCTTCGCAAAAAGGCGGAGCGGGCAGCGGTCTAGGAGCGGCCCACGCTTCGTGAGCTGGCGGCGGTTTACAATTCCCAATGAAGAGTTGGCTGACTGTCTGTCGATCATTGGACCCTGAGGACCCTCCATATAGATTGTTGCGAGAGATTTGCACTAAGGGAGATCACATACCACAAGGCAACATGGAGTTGCAGGGATCTGCCCTGTTCGGGATGCTAGTTACAAGCGCAGGCGTTTGACTGATACATATAGTAAGGCGAAGACGATATTTCAACCGAACTAATTGAAGCAAAGAATTGAGCACATTTGTAGATAGAGTCACAAGCGGTTTTTGTATGGGACCCTTG
>B12430
CTAGCCGAACGAATAGACGAACGAAGCACTCCTGAAACAAAAGAACGTTTGGCCACTCCAGCCGAACCCACTTCTCATTTCAATCAGCCCTTCACCACTTCGCTGCCTTTCTGCCTACCTCCTCCATGCCCAAGCTTCCTTCGGTGTCTGAGTTGATTGTGGGCGCCCAGCTCTCGTCCCACCTCGACCGCTCTCCTAACCACATGACAGTGAAGCACCTGGACTCGAGCCCCAGACTGGCTCACCCCGTGCTGCCTCACCTGGAAAAAAGCACTTTTGCCTCCTCGGTGCCGCCGCCTCTGGCGCCCTCGTTACATCCACCCGTGGCGTTTCCTGCTGTTCCCAACACCCTCCCGCTTCCACGTTCTCGCAATCCCTCGGTATCAAGCACTTACTCTGGGCCCAGTCGACCGGGAGACTACTTCAGCACCAGCCACACAGTGCTTCCACCGCCTCCTGCCACTCAACGCACTCCACAACATCCAGGCATTTCCCAAACGCCTCTGTATGAGCAACCTCACCACGCCGTGGAGTCTCCTTTGCACGCGCTGCTGCCCCATCAGACAAGATCTTCGCTGCTCTCGCATCCACCACCACCTCATATCCAACAACAACAGCAACAACAACAACAACAGCAGCAGCAGCAGCAGCAACAACAACAGCAACAACAACAACCTCAACAACATCCACTTCCGCTCCAGCCTCAGTACCAACCCCAGCTTCAGTACCCTGTAAACGGCTACGCTCCACCTGCTCAGGGTCACATGGCCCCGGCGCCTGCTATGGTGCATCCTCACCAAGTGTACCAGGGCGTTACACCACACATGGTGAATCCGTATGGCTACAACGCCGGTCTCCCACCTTTGGTGCCCACCATGGTTCCACAAAGTTACGGCAAGCCTGCTGGAGGTGCGTACCAGCAAATGCCTCCACAAGGCAGCCAGGGATCGAGCCAGGAGCTCGACCAGAACAATGCATTGGTGAACAAGCGGCGAATCATCAAGAGAAGAACGAGGACAGGCTGCCTCACATGTCGCCGGAGACGCATCAAGTGTGACGAGCGGAAACCACACTGCTACAATTGCGAGAGATCCAAGAAGCTTTGTCTTGGCTACGAGATTGTGCCCGTGCCCACACACAAGGACCCAGAGTACCTTCGCAAAAAGGCGGAGCGGGCAGCGGTCTAGGAGCGGCCCACGCTTCGTGAGCTGGCGGCGGTTTACAATTCCCAATGAAGAGTTGGCTGACTGTCTGTCGATCATTGGACCCTGAGGACCCTCCATATAGATTGTTGCGAGAGATTTGCACTAAGGGAGATCACATACCACAAGGCAACATGGAGTTGCAGGGATCTGCCCTGTTCGGGATGCTAGTTACAAGCGCAGGCGTTTGACTGATACATATAGTAAGGCGAAGACGATATTTCAACCGAACTAATTGAAGCAAAGAATTGAGCACATTTGTAGATAGAGTCACAAGCGGTTTTTGTATGGGACCCTTG
>B12431
CTAGCCGAACGAATAGACGAACGAAGCACTCCTGAAACAAAAGAACGTTTGGCCACTCCAGCCGAACCCACTTCTCATTTCAATCAGCCCTTCACCACTTCGCTGCCTTTCTGCCTACCTCCTCCATGCCCAAGCTTCCTTCGGTGTCTGAGTTGATTGTGGGCGCCCAGCTCTCGTCCCACCTCGACCGCTCTCCTAACCACATGACAGTGAAGCACCTGGACTCGAGCCCCAGACTGGCTCACCCCGTGCTGCCTCACCTGGAAAAAAGCACTTTTGCCTCCTCGGTGCCGCCGCCTCTGGCGCCCTCGTTACATCCACCCGTGGCGTTTCCTGCTGTTCCCAACACCCTCCCGCTTCCACGTTCTCGCAATCCCTCGGTATCAAGCACTTACTCTGGGCCCAGTCGACCGGGAGACTACTTCAGCACCAGCCACACAGTGCTTCCACCGCCTCCTGCCACTCAACGCACTCCACAACATCCAGGCATTTCCCAAACGCCTCTGTATGAGCAACCTCACCACGCCGTGGAGTCTCCTTTGCACGCGCTGCTGCCCCATCAGACAAGATCTTCGCTGCTCTCGCATCCACCACCACCTCATATCCAACAACAACAGCAACAACAACAACAACAGCAGCAGCAGCAGCAGCAACAACAACAGCAACAACAACAACCTCAACAACATCCACTTCCGCTCCAGCCTCAGTACCAACCCCAGCTTCAGTACCCTGTAAACGGCTACGCTCCACCTGCTCAGGGTCACATGGCCCCGGCGCCTGCTATGGTGCATCCTCACCAAGTGTACCAGGGCGTTACACCACACATGGTGAATCCGTATGGCTACAACGCCGGTCTCCCACCTTTGGTGCCCACCATGGTTCCACAAAGTTACGGCAAGCCTGCTGGAGGTGCGTACCAGCAAATGCCTCCACAAGGCAGCCAGGGATCGAGCCAGGAGCTCGACCAGAACAATGCATTGGTGAACAAGCGGCGAATCATCAAGAGAAGAACGAGGACAGGCTGCCTCACATGTCGCCGGAGACGCATCAAGTGTGACGAGCGGAAACCACACTGCTACAATTGCGAGAGATCCAAGAAGCTTTGTCTTGGCTACGAGATTGTGCCCGTGCCCACACACAAGGACCCAGAGTACCTTCGCAAAAAGGCGGAGCGGGCAGCGGTCTAGGAGCGGCCCACGCTTCGTGAGCTGGCGGCGGTTTACAATTCCCAATGAAGAGTTGGCTGACTGTCTGTCGATCATTGGACCCTGAGGACCCTCCATATAGATTGTTGCGAGAGATTTGCACTAAGGGAGATCACATACCACAAGGCAACATGGAGTTGCAGGGATCTGCCCTGTTCGGGATGCTAGTTACAAGCGCAGGCGTTTGACTGATACATATAGTAAGGCGAAGACGATATTTCAACCGAACTAATTGAAGCAAAGAATTGAGCACATTTGTAGATAGAGTCACAAGCGGTTTTTGTATGGGACCCTTG
>B12432
CTAGCCGAACGAATAGACGAACGAAGCACTCCTGAAACAAAAGAACGTTTGGCCACTCCAGCCGAACCCACTTCTCATTTCAATCAGCCCTTCACCACTTCGCTGCCTTTCTGCCTACCTCCTCCATGCCCAAGCTTCCTTCGGTGTCTGAGTTGATTGTGGGCGCCCAGCTCTCGTCCCACCTCGACCGCTCTCCTAACCACATGACAGTGAAGCACCTGGACTCGAGCCCCAGACTGGCTCACCCCGTGCTGCCTCACCTGGAAAAAAGCACTTTTGCCTCCTCGGTGCCGCCGCCTCTGGCGCCCTCGTTACATCCACCCGTGGCGTTTCCTGCTGTTCCCAACACCCTCCCGCTTCCACGTTCTCGCAATCCCTCGGTATCAAGCACTTACTCTGGGCCCAGTCGACCGGGAGACTACTTCAGCACCAGCCACACAGTGCTTCCACCGCCTCCTGCCACTCAACGCACTCCACAACATCCAGGCATTTCCCAAACGCCTCTGTATGAGCAACCTCACCACGCCGTGGAGTCTCCTTTGCACGCGCTGCTGCCCCATCAGACAAGATCTTCGCTGCTCTCGCATCCACCACCACCTCATATCCAACAACAACAGCAACAACAACAACAACAGCAGCAGCAGCAGCAGCAACAACAACAGCAACAACAACAACCTCAACAACATCCACTTCCGCTCCAGCCTCAGTACCAACCCCAGCTTCAGTACCCTGTAAACGGCTACGCTCCACCTGCTCAGGGTCACATGGCCCCGGCGCCTGCTATGGTGCATCCTCACCAAGTGTACCAGGGCGTTACACCACACATGGTGAATCCGTATGGCTACAACGCCGGTCTCCCACCTTTGGTGCCCACCATGGTTCCACAAAGTTACGGCAAGCCTGCTGGAGGTGCGTACCAGCAAATGCCTCCACAAGGCAGCCAGGGATCGAGCCAGGAGCTCGACCAGAACAATGCATTGGTGAACAAGCGGCGAATCATCAAGAGAAGAACGAGGACAGGCTGCCTCACATGTCGCCGGAGACGCATCAAGTGTGACGAGCGGAAACCACACTGCTACAATTGCGAGAGATCCAAGAAGCTTTGTCTTGGCTACGAGATTGTGCCCGTGCCCACACACAAGGACCCAGAGTACCTTCGCAAAAAGGCGGAGCGGGCAGCGGTCTAGGAGCGGCCCACGCTTCGTGAGCTGGCGGCGGTTTACAATTCCCAATGAAGAGTTGGCTGACTGTCTGTCGATCATTGGACCCTGAGGACCCTCCATATAGATTGTTGCGAGAGATTTGCACTAAGGGAGATCACATACCACAAGGCAACATGGAGTTGCAGGGATCTGCCCTGTTCGGGATGCTAGTTACAAGCGCAGGCGTTTGACTGATACATATAGTAAGGCGAAGACGATATTTCAACCGAACTAATTGAAGCAAAGAATTGAGCACATTTGTAGATAGAGTCACAAGCGGTTTTTGTATGGGACCCTTG
>B12433
CTAGCCGAACGAATAGACGAACGAAGCACTCCTGAAACAAAAGAACGTTTGGCCACTCCAGCCGAACCCACTTCTCATTTCAATCAGCCCTTCACCACTTCGCTGCCTTTCTGCCTACCTCCTCCATGCCCAAGCTTCCTTCGGTGTCTGAGTTGATTGTGGGCGCCCAGCTCTCGTCCCACCTCGACCGCTCTCCTAACCACATGACAGTGAAGCACCTGGACTCGAGCCCCAGACTGGCTCACCCCGTGCTGCCTCACCTGGAAAAAAGCACTTTTGCCTCCTCGGTGCCGCCGCCTCTGGCGCCCTCGTTACATCCACCCGTGGCGTTTCCTGCTGTTCCCAACACCCTCCCGCTTCCACGTTCTCGCAATCCCTCGGTATCAAGCACTTACTCTGGGCCCAGTCGACCGGGAGACTACTTCAGCACCAGCCACACAGTGCTTCCACCGCCTCCTGCCACTCAACGCACTCCACAACATCCAGGCATTTCCCAAACGCCTCTGTATGAGCAACCTCACCACGCCGTGGAGTCTCCTTTGCACGCGCTGCTGCCCCATCAGACAAGATCTTCGCTGCTCTCGCATCCACCACCACCTCATATCCAACAACAACAGCAACAACAACAACAACAGCAGCAGCAGCAGCAGCAACAACAACAGCAACAACAACAACCTCAACAACATCCACTTCCGCTCCAGCCTCAGTACCAACCCCAGCTTCAGTACCCTGTAAACGGCTACGCTCCACCTGCTCAGGGTCACATGGCCCCGGCGCCTGCTATGGTGCATCCTCACCAAGTGTACCAGGGCGTTACACCACACATGGTGAATCCGTATGGCTACAACGCCGGTCTCCCACCTTTGGTGCCCACCATGGTTCCACAAAGTTACGGCAAGCCTGCTGGAGGTGCGTACCAGCAAATGCCTCCACAAGGCAGCCAGGGATCGAGCCAGGAGCTCGACCAGAACAATGCATTGGTGAACAAGCGGCGAATCATCAAGAGAAGAACGAGGACAGGCTGCCTCACATGTCGCCGGAGACGCATCAAGTGTGACGAGCGGAAACCACACTGCTACAATTGCGAGAGATCCAAGAAGCTTTGTCTTGGCTACGAGATTGTGCCCGTGCCCACACACAAGGACCCAGAGTACCTTCGCAAAAAGGCGGAGCGGGCAGCGGTCTAGGAGCGGCCCACGCTTCGTGAGCTGGCGGCGGTTTACAATTCCCAATGAAGAGTTGGCTGACTGTCTGTCGATCATTGGACCCTGAGGACCCTCCATATAGATTGTTGCGAGAGATTTGCACTAAGGGAGATCACATACCACAAGGCAACATGGAGTTGCAGGGATCTGCCCTGTTCGGGATGCTAGTTACAAGCGCAGGCGTTTGACTGATACATATAGTAAGGCGAAGACGATATTTCAACCGAACTAATTGAAGCAAAGAATTGAGCACATTTGTAGATAGAGTCACAAGCGGTTTTTGTATGGGACCCTTG
>B12434
CTAGCCGAACGAATAGACGAACGAAGCACTCCTGAAACAAAAGAACGTTTGGCCACTCCAGCCGAACCCACTTCTCATTTCAATCAGCCCTTCACCACTTCGCTGCCTTTCTGCCTACCTCCTCCATGCCCAAGCTTCCTTCGGTGTCTGAGTTGATTGTGGGCGCCCAGCTCTCGTCCCACCTCGACCGCTCTCCTAACCACATGACAGTGAAGCACCTGGACTCGAGCCCCAGACTGGCTCACCCCGTGCTGCCTCACCTGGAAAAAAGCACTTTTGCCTCCTCGGTGCCGCCGCCTCTGGCGCCCTCGTTACATCCACCCGTGGCGTTTCCTGCTGTTCCCAACACCCTCCCGCTTCCACGTTCTCGCAATCCCTCGGTATCAAGCACTTACTCTGGGCCCAGTCGACCGGGAGACTACTTCAGCACCAGCCACACAGTGCTTCCACCGCCTCCTGCCACTCAACGCACTCCACAACATCCAGGCATTTCCCAAACGCCTCTGTATGAGCAACCTCACCACGCCGTGGAGTCTCCTTTGCACGCGCTGCTGCCCCATCAGACAAGATCTTCGCTGCTCTCGCATCCACCACCACCTCATATCCAACAACAACAGCAACAACAACAACAACAGCAGCAGCAGCAGCAGCAACAACAACAGCAACAACAACAACCTCAACAACATCCACTTCCGCTCCAGCCTCAGTACCAACCCCAGCTTCAGTACCCTGTAAACGGCTACGCTCCACCTGCTCAGGGTCACATGGCCCCGGCGCCTGCTATGGTGCATCCTCACCAAGTGTACCAGGGCGTTACACCACACATGGTGAATCCGTATGGCTACAACGCCGGTCTCCCACCTTTGGTGCCCACCATGGTTCCACAAAGTTACGGCAAGCCTGCTGGAGGTGCGTACCAGCAAATGCCTCCACAAGGCAGCCAGGGATCGAGCCAGGAGCTCGACCAGAACAATGCATTGGTGAACAAGCGGCGAATCATCAAGAGAAGAACGAGGACAGGCTGCCTCACATGTCGCCGGAGACGCATCAAGTGTGACGAGCGGAAACCACACTGCTACAATTGCGAGAGATCCAAGAAGCTTTGTCTTGGCTACGAGATTGTGCCCGTGCCCACACACAAGGACCCAGAGTACCTTCGCAAAAAGGCGGAGCGGGCAGCGGTCTAGGAGCGGCCCACGCTTCGTGAGCTGGCGGCGGTTTACAATTCCCAATGAAGAGTTGGCTGACTGTCTGTCGATCATTGGACCCTGAGGACCCTCCATATAGATTGTTGCGAGAGATTTGCACTAAGGGAGATCACATACCACAAGGCAACATGGAGTTGCAGGGATCTGCCCTGTTCGGGATGCTAGTTACAAGCGCAGGCGTTTGACTGATACATATAGTAAGGCGAAGACGATATTTCAACCGAACTAATTGAAGCAAAGAATTGAGCACATTTGTAGATAGAGTCACAAGCGGTTTTTGTATGGGACCCTTG
>B12441
CTAGCCGAACGAATAGACGAACGAAGCACTCCTGAAACAAAAGAACGTTTGGCCACTCCAGCCGAACCCACTTCTCATTTCAATCAGCCCTTCACCACTTCGCTGCCTTTCTGCCTACCTCCTCCATGCCCAAGCTTCCTTCGGTGTCTGAGTTGATTGTGGGCGCCCAGCTCTCGTCCCACCTCGACCGCTCTCCTAACCACATGACAGTGAAGCACCTGGACTCGAGCCCCAGACTGGCTCACCCCGTGCTGCCTCACCTGGAAAAAAGCACTTTTGCCTCCTCGGTGCCGCCGCCTCTGGCGCCCTCGTTACATCCACCCGTGGCGTTTCCTGCTGTTCCCAACACCCTCCCGCTTCCACGTTCTCGCAATCCCTCGGTATCAAGCACTTACTCTGGGCCCAGTCGACCGGGAGACTACTTCAGCACCAGCCACACAGTGCTTCCACCGCCTCCTGCCACTCAACGCACTCCACAACATCCAGGCATTTCCCAAACGCCTCTGTATGAGCAACCTCACCACGCCGTGGAGTCTCCTTTGCACGCGCTGCTGCCCCATCAGACAAGATCTTCGCTGCTCTCGCATCCACCACCACCTCATATCCAACAACAACAGCAACAACAACAACAACAGCAGCAGCAGCAGCAGCAACAACAACAGCAACAACAACAACCTCAACAACATCCACTTCCGCTCCAGCCTCAGTACCAACCCCAGCTTCAGTACCCTGTAAACGGCTACGCTCCACCTGCTCAGGGTCACATGGCCCCGGCGCCTGCTATGGTGCATCCTCACCAAGTGTACCAGGGCGTTACACCACACATGGTGAATCCGTATGGCTACAACGCCGGTCTCCCACCTTTGGTGCCCACCATGGTTCCACAAAGTTACGGCAAGCCTGCTGGAGGTGCGTACCAGCAAATGCCTCCACAAGGCAGCCAGGGATCGAGCCAGGAGCTCGACCAGAACAATGCATTGGTGAACAAGCGGCGAATCATCAAGAGAAGAACGAGGACAGGCTGCCTCACATGTCGCCGGAGACGCATCAAGTGTGACGAGCGGAAACCACACTGCTACAATTGCGAGAGATCCAAGAAGCTTTGTCTTGGCTACGAGATTGTGCCCGTGCCCACACACAAGGACCCAGAGTACCTTCGCAAAAAGGCGGAGCGGGCAGCGGTCTAGGAGCGGCCCACGCTTCGTGAGCTGGCGGCGGTTTACAATTCCCAATGAAGAGTTGGCTGACTGTCTGTCGATCATTGGACCCTGAGGACCCTCCATATAGATTGTTGCGAGAGATTTGCACTAAGGGAGATCACATACCACAAGGCAACATGGAGTTGCAGGGATCTGCCCTGTTCGGGATGCTAGTTACAAGCGCAGGCGTTTGACTGATACATATAGTAAGGCGAAGACGATATTTCAACCGAACTAATTGAAGCAAAGAATTGAGCACATTTGTAGATAGAGTCACAAGCGGTTTTTGTATGGGACCCTTG
>B12442
CTAGCCGAACGAATAGACGAACGAAGCACTCCTGAAACAAAAGAACGTTTGGCCACTCCAGCCGAACCCACTTCTCATTTCAATCAGCCCTTCACCACTTCGCTGCCTTTCTGCCTACCTCCTCCATGCCCAAGCTTCCTTCGGTGTCTGAGTTGATTGTGGGCGCCCAGCTCTCGTCCCACCTCGACCGCTCTCCTAACCACATGACAGTGAAGCACCTGGACTCGAGCCCCAGACTGGCTCACCCCGTGCTGCCTCACCTGGAAAAAAGCACTTTTGCCTCCTCGGTGCCGCCGCCTCTGGCGCCCTCGTTACATCCACCCGTGGCGTTTCCTGCTGTTCCCAACACCCTCCCGCTTCCACGTTCTCGCAATCCCTCGGTATCAAGCACTTACTCTGGGCCCAGTCGACCGGGAGACTACTTCAGCACCAGCCACACAGTGCTTCCACCGCCTCCTGCCACTCAACGCACTCCACAACATCCAGGCATTTCCCAAACGCCTCTGTATGAGCAACCTCACCACGCCGTGGAGTCTCCTTTGCACGCGCTGCTGCCCCATCAGACAAGATCTTCGCTGCTCTCGCATCCACCACCACCTCATATCCAACAACAACAGCAACAACAACAACAACAGCAGCAGCAGCAGCAGCAACAACAACAGCAACAACAACAACCTCAACAACATCCACTTCCGCTCCAGCCTCAGTACCAACCCCAGCTTCAGTACCCTGTAAACGGCTACGCTCCACCTGCTCAGGGTCACATGGCCCCGGCGCCTGCTATGGTGCATCCTCACCAAGTGTACCAGGGCGTTACACCACACATGGTGAATCCGTATGGCTACAACGCCGGTCTCCCACCTTTGGTGCCCACCATGGTTCCACAAAGTTACGGCAAGCCTGCTGGAGGTGCGTACCAGCAAATGCCTCCACAAGGCAGCCAGGGATCGAGCCAGGAGCTCGACCAGAACAATGCATTGGTGAACAAGCGGCGAATCATCAAGAGAAGAACGAGGACAGGCTGCCTCACATGTCGCCGGAGACGCATCAAGTGTGACGAGCGGAAACCACACTGCTACAATTGCGAGAGATCCAAGAAGCTTTGTCTTGGCTACGAGATTGTGCCCGTGCCCACACACAAGGACCCAGAGTACCTTCGCAAAAAGGCGGAGCGGGCAGCGGTCTAGGAGCGGCCCACGCTTCGTGAGCTGGCGGCGGTTTACAATTCCCAATGAAGAGTTGGCTGACTGTCTGTCGATCATTGGACCCTGAGGACCCTCCATATAGATTGTTGCGAGAGATTTGCACTAAGGGAGATCACATACCACAAGGCAACATGGAGTTGCAGGGATCTGCCCTGTTCGGGATGCTAGTTACAAGCGCAGGCGTTTGACTGATACATATAGTAAGGCGAAGACGATATTTCAACCGAACTAATTGAAGCAAAGAATTGAGCACATTTGTAGATAGAGTCACAAGCGGTTTTTGTATGGGACCCTTG
>B12443
CTAGCCGAACGAATAGACGAACGAAGCACTCCTGAAACAAAAGAACGTTTGGCCACTCCAGCCGAACCCACTTCTCATTTCAATCAGCCCTTCACCACTTCGCTGCCTTTCTGCCTACCTCCTCCATGCCCAAGCTTCCTTCGGTGTCTGAGTTGATTGTGGGCGCCCAGCTCTCGTCCCACCTCGACCGCTCTCCTAACCACATGACAGTGAAGCACCTGGACTCGAGCCCCAGACTGGCTCACCCCGTGCTGCCTCACCTGGAAAAAAGCACTTTTGCCTCCTCGGTGCCGCCGCCTCTGGCGCCCTCGTTACATCCACCCGTGGCGTTTCCTGCTGTTCCCAACACCCTCCCGCTTCCACGTTCTCGCAATCCCTCGGTATCAAGCACTTACTCTGGGCCCAGTCGACCGGGAGACTACTTCAGCACCAGCCACACAGTGCTTCCACCGCCTCCTGCCACTCAACGCACTCCACAACATCCAGGCATTTCCCAAACGCCTCTGTATGAGCAACCTCACCACGCCGTGGAGTCTCCTTTGCACGCGCTGCTGCCCCATCAGACAAGATCTTCGCTGCTCTCGCATCCACCACCACCTCATATCCAACAACAACAGCAACAACAACAACAACAGCAGCAGCAGCAGCAGCAACAACAACAGCAACAACAACAACCTCAACAACATCCACTTCCGCTCCAGCCTCAGTACCAACCCCAGCTTCAGTACCCTGTAAACGGCTACGCTCCACCTGCTCAGGGTCACATGGCCCCGGCGCCTGCTATGGTGCATCCTCACCAAGTGTACCAGGGCGTTACACCACACATGGTGAATCCGTATGGCTACAACGCCGGTCTCCCACCTTTGGTGCCCACCATGGTTCCACAAAGTTACGGCAAGCCTGCTGGAGGTGCGTACCAGCAAATGCCTCCACAAGGCAGCCAGGGATCGAGCCAGGAGCTCGACCAGAACAATGCATTGGTGAACAAGCGGCGAATCATCAAGAGAAGAACGAGGACAGGCTGCCTCACATGTCGCCGGAGACGCATCAAGTGTGACGAGCGGAAACCACACTGCTACAATTGCGAGAGATCCAAGAAGCTTTGTCTTGGCTACGAGATTGTGCCCGTGCCCACACACAAGGACCCAGAGTACCTTCGCAAAAAGGCGGAGCGGGCAGCGGTCTAGGAGCGGCCCACGCTTCGTGAGCTGGCGGCGGTTTACAATTCCCAATGAAGAGTTGGCTGACTGTCTGTCGATCATTGGACCCTGAGGACCCTCCATATAGATTGTTGCGAGAGATTTGCACTAAGGGAGATCACATACCACAAGGCAACATGGAGTTGCAGGGATCTGCCCTGTTCGGGATGCTAGTTACAAGCGCAGGCGTTTGACTGATACATATAGTAAGGCGAAGACGATATTTCAACCGAACTAATTGAAGCAAAGAATTGAGCACATTTGTAGATAGAGTCACAAGCGGTTTTTGTATGGGACCCTTG
>B12444
CTAGCCGAACGAATAGACGAACGAAGCACTCCTGAAACAAAAGAACGTTTGGCCACTCCAGCCGAACCCACTTCTCATTTCAATCAGCCCTTCACCACTTCGCTGCCTTTCTGCCTACCTCCTCCATGCCCAAGCTTCCTTCGGTGTCTGAGTTGATTGTGGGCGCCCAGCTCTCGTCCCACCTCGACCGCTCTCCTAACCACATGACAGTGAAGCACCTGGACTCGAGCCCCAGACTGGCTCACCCCGTGCTGCCTCACCTGGAAAAAAGCACTTTTGCCTCCTCGGTGCCGCCGCCTCTGGCGCCCTCGTTACATCCACCCGTGGCGTTTCCTGCTGTTCCCAACACCCTCCCGCTTCCACGTTCTCGCAATCCCTCGGTATCAAGCACTTACTCTGGGCCCAGTCGACCGGGAGACTACTTCAGCACCAGCCACACAGTGCTTCCACCGCCTCCTGCCACTCAACGCACTCCACAACATCCAGGCATTTCCCAAACGCCTCTGTATGAGCAACCTCACCACGCCGTGGAGTCTCCTTTGCACGCGCTGCTGCCCCATCAGACAAGATCTTCGCTGCTCTCGCATCCACCACCACCTCATATCCAACAACAACAGCAACAACAACAACAACAGCAGCAGCAGCAGCAGCAACAACAACAGCAACAACAACAACCTCAACAACATCCACTTCCGCTCCAGCCTCAGTACCAACCCCAGCTTCAGTACCCTGTAAACGGCTACGCTCCACCTGCTCAGGGTCACATGGCCCCGGCGCCTGCTATGGTGCATCCTCACCAAGTGTACCAGGGCGTTACACCACACATGGTGAATCCGTATGGCTACAACGCCGGTCTCCCACCTTTGGTGCCCACCATGGTTCCACAAAGTTACGGCAAGCCTGCTGGAGGTGCGTACCAGCAAATGCCTCCACAAGGCAGCCAGGGATCGAGCCAGGAGCTCGACCAGAACAATGCATTGGTGAACAAGCGGCGAATCATCAAGAGAAGAACGAGGACAGGCTGCCTCACATGTCGCCGGAGACGCATCAAGTGTGACGAGCGGAAACCACACTGCTACAATTGCGAGAGATCCAAGAAGCTTTGTCTTGGCTACGAGATTGTGCCCGTGCCCACACACAAGGACCCAGAGTACCTTCGCAAAAAGGCGGAGCGGGCAGCGGTCTAGGAGCGGCCCACGCTTCGTGAGCTGGCGGCGGTTTACAATTCCCAATGAAGAGTTGGCTGACTGTCTGTCGATCATTGGACCCTGAGGACCCTCCATATAGATTGTTGCGAGAGATTTGCACTAAGGGAGATCACATACCACAAGGCAACATGGAGTTGCAGGGATCTGCCCTGTTCGGGATGCTAGTTACAAGCGCAGGCGTTTGACTGATACATATAGTAAGGCGAAGACGATATTTCAACCGAACTAATTGAAGCAAAGAATTGAGCACATTTGTAGATAGAGTCACAAGCGGTTTTTGTATGGGACCCTTG
>B12445
CTAGCCGAACGAATAGACGAACGAAGCACTCCTGAAACAAAAGAACGTTTGGCCACTCCAGCCGAACCCACTTCTCATTTCAATCAGCCCTTCACCACTTCGCTGCCTTTCTGCCTACCTCCTCCATGCCCAAGCTTCCTTCGGTGTCTGAGTTGATTGTGGGCGCCCAGCTCTCGTCCCACCTCGACCGCTCTCCTAACCACATGACAGTGAAGCACCTGGACTCGAGCCCCAGACTGGCTCACCCCGTGCTGCCTCACCTGGAAAAAAGCACTTTTGCCTCCTCGGTGCCGCCGCCTCTGGCGCCCTCGTTACATCCACCCGTGGCGTTTCCTGCTGTTCCCAACACCCTCCCGCTTCCACGTTCTCGCAATCCCTCGGTATCAAGCACTTACTCTGGGCCCAGTCGACCGGGAGACTACTTCAGCACCAGCCACACAGTGCTTCCACCGCCTCCTGCCACTCAACGCACTCCACAACATCCAGGCATTTCCCAAACGCCTCTGTATGAGCAACCTCACCACGCCGTGGAGTCTCCTTTGCACGCGCTGCTGCCCCATCAGACAAGATCTTCGCTGCTCTCGCATCCACCACCACCTCATATCCAACAACAACAGCAACAACAACAACAACAGCAGCAGCAGCAGCAGCAACAACAACAGCAACAACAACAACCTCAACAACATCCACTTCCGCTCCAGCCTCAGTACCAACCCCAGCTTCAGTACCCTGTAAACGGCTACGCTCCACCTGCTCAGGGTCACATGGCCCCGGCGCCTGCTATGGTGCATCCTCACCAAGTGTACCAGGGCGTTACACCACACATGGTGAATCCGTATGGCTACAACGCCGGTCTCCCACCTTTGGTGCCCACCATGGTTCCACAAAGTTACGGCAAGCCTGCTGGAGGTGCGTACCAGCAAATGCCTCCACAAGGCAGCCAGGGATCGAGCCAGGAGCTCGACCAGAACAATGCATTGGTGAACAAGCGGCGAATCATCAAGAGAAGAACGAGGACAGGCTGCCTCACATGTCGCCGGAGACGCATCAAGTGTGACGAGCGGAAACCACACTGCTACAATTGCGAGAGATCCAAGAAGCTTTGTCTTGGCTACGAGATTGTGCCCGTGCCCACACACAAGGACCCAGAGTACCTTCGCAAAAAGGCGGAGCGGGCAGCGGTCTAGGAGCGGCCCACGCTTCGTGAGCTGGCGGCGGTTTACAATTCCCAATGAAGAGTTGGCTGACTGTCTGTCGATCATTGGACCCTGAGGACCCTCCATATAGATTGTTGCGAGAGATTTGCACTAAGGGAGATCACATACCACAAGGCAACATGGAGTTGCAGGGATCTGCCCTGTTCGGGATGCTAGTTACAAGCGCAGGCGTTTGACTGATACATATAGTAAGGCGAAGACGATATTTCAACCGAACTAATTGAAGCAAAGAATTGAGCACATTTGTAGATAGAGTCACAAGCGGTTTTTGTATGGGACCCTTG
>B12446
CTAGCCGAACGAATAGACGAACGAAGCACTCCTGAAACAAAAGAACGTTTGGCCACTCCAGCCGAACCCACTTCTCATTTCAATCAGCCCTTCACCACTTCGCTGCCTTTCTGCCTACCTCCTCCATGCCCAAGCTTCCTTCGGTGTCTGAGTTGATTGTGGGCGCCCAGCTCTCGTCCCACCTCGACCGCTCTCCTAACCACATGACAGTGAAGCACCTGGACTCGAGCCCCAGACTGGCTCACCCCGTGCTGCCTCACCTGGAAAAAAGCACTTTTGCCTCCTCGGTGCCGCCGCCTCTGGCGCCCTCGTTACATCCACCCGTGGCGTTTCCTGCTGTTCCCAACACCCTCCCGCTTCCACGTTCTCGCAATCCCTCGGTATCAAGCACTTACTCTGGGCCCAGTCGACCGGGAGACTACTTCAGCACCAGCCACACAGTGCTTCCACCGCCTCCTGCCACTCAACGCACTCCACAACATCCAGGCATTTCCCAAACGCCTCTGTATGAGCAACCTCACCACGCCGTGGAGTCTCCTTTGCACGCGCTGCTGCCCCATCAGACAAGATCTTCGCTGCTCTCGCATCCACCACCACCTCATATCCAACAACAACAGCAACAACAACAACAACAGCAGCAGCAGCAGCAGCAACAACAACAGCAACAACAACAACCTCAACAACATCCACTTCCGCTCCAGCCTCAGTACCAACCCCAGCTTCAGTACCCTGTAAACGGCTACGCTCCACCTGCTCAGGGTCACATGGCCCCGGCGCCTGCTATGGTGCATCCTCACCAAGTGTACCAGGGCGTTACACCACACATGGTGAATCCGTATGGCTACAACGCCGGTCTCCCACCTTTGGTGCCCACCATGGTTCCACAAAGTTACGGCAAGCCTGCTGGAGGTGCGTACCAGCAAATGCCTCCACAAGGCAGCCAGGGATCGAGCCAGGAGCTCGACCAGAACAATGCATTGGTGAACAAGCGGCGAATCATCAAGAGAAGAACGAGGACAGGCTGCCTCACATGTCGCCGGAGACGCATCAAGTGTGACGAGCGGAAACCACACTGCTACAATTGCGAGAGATCCAAGAAGCTTTGTCTTGGCTACGAGATTGTGCCCGTGCCCACACACAAGGACCCAGAGTACCTTCGCAAAAAGGCGGAGCGGGCAGCGGTCTAGGAGCGGCCCACGCTTCGTGAGCTGGCGGCGGTTTACAATTCCCAATGAAGAGTTGGCTGACTGTCTGTCGATCATTGGACCCTGAGGACCCTCCATATAGATTGTTGCGAGAGATTTGCACTAAGGGAGATCACATACCACAAGGCAACATGGAGTTGCAGGGATCTGCCCTGTTCGGGATGCTAGTTACAAGCGCAGGCGTTTGACTGATACATATAGTAAGGCGAAGACGATATTTCAACCGAACTAATTGAAGCAAAGAATTGAGCACATTTGTAGATAGAGTCACAAGCGGTTTTTGTATGGGACCCTTG
>B12447
CTAGCCGAACGAATAGACGAACGAAGCACTCCTGAAACAAAAGAACGTTTGGCCACTCCAGCCGAACCCACTTCTCATTTCAATCAGCCCTTCACCACTTCGCTGCCTTTCTGCCTACCTCCTCCATGCCCAAGCTTCCTTCGGTGTCTGAGTTGATTGTGGGCGCCCAGCTCTCGTCCCACCTCGACCGCTCTCCTAACCACATGACAGTGAAGCACCTGGACTCGAGCCCCAGACTGGCTCACCCCGTGCTGCCTCACCTGGAAAAAAGCACTTTTGCCTCCTCGGTGCCGCCGCCTCTGGCGCCCTCGTTACATCCACCCGTGGCGTTTCCTGCTGTTCCCAACACCCTCCCGCTTCCACGTTCTCGCAATCCCTCGGTATCAAGCACTTACTCTGGGCCCAGTCGACCGGGAGACTACTTCAGCACCAGCCACACAGTGCTTCCACCGCCTCCTGCCACTCAACGCACTCCACAACATCCAGGCATTTCCCAAACGCCTCTGTATGAGCAACCTCACCACGCCGTGGAGTCTCCTTTGCACGCGCTGCTGCCCCATCAGACAAGATCTTCGCTGCTCTCGCATCCACCACCACCTCATATCCAACAACAACAGCAACAACAACAACAACAGCAGCAGCAGCAGCAGCAACAACAACAGCAACAACAACAACCTCAACAACATCCACTTCCGCTCCAGCCTCAGTACCAACCCCAGCTTCAGTACCCTGTAAACGGCTACGCTCCACCTGCTCAGGGTCACATGGCCCCGGCGCCTGCTATGGTGCATCCTCACCAAGTGTACCAGGGCGTTACACCACACATGGTGAATCCGTATGGCTACAACGCCGGTCTCCCACCTTTGGTGCCCACCATGGTTCCACAAAGTTACGGCAAGCCTGCTGGAGGTGCGTACCAGCAAATGCCTCCACAAGGCAGCCAGGGATCGAGCCAGGAGCTCGACCAGAACAATGCATTGGTGAACAAGCGGCGAATCATCAAGAGAAGAACGAGGACAGGCTGCCTCACATGTCGCCGGAGACGCATCAAGTGTGACGAGCGGAAACCACACTGCTACAATTGCGAGAGATCCAAGAAGCTTTGTCTTGGCTACGAGATTGTGCCCGTGCCCACACACAAGGACCCAGAGTACCTTCGCAAAAAGGCGGAGCGGGCAGCGGTCTAGGAGCGGCCCACGCTTCGTGAGCTGGCGGCGGTTTACAATTCCCAATGAAGAGTTGGCTGACTGTCTGTCGATCATTGGACCCTGAGGACCCTCCATATAGATTGTTGCGAGAGATTTGCACTAAGGGAGATCACATACCACAAGGCAACATGGAGTTGCAGGGATCTGCCCTGTTCGGGATGCTAGTTACAAGCGCAGGCGTTTGACTGATACATATAGTAAGGCGAAGACGATATTTCAACCGAACTAATTGAAGCAAAGAATTGAGCACATTTGTAGATAGAGTCACAAGCGGTTTTTGTATGGGACCCTTG
>B12448
CTAGCCGAACGAATAGACGAACGAAGCACTCCTGAAACAAAAGAACGTTTGGCCACTCCAGCCGAACCCACTTCTCATTTCAATCAGCCCTTCACCACTTCGCTGCCTTTCTGCCTACCTCCTCCATGCCCAAGCTTCCTTCGGTGTCTGAGTTGATTGTGGGCGCCCAGCTCTCGTCCCACCTCGACCGCTCTCCTAACCACATGACAGTGAAGCACCTGGACTCGAGCCCCAGACTGGCTCACCCCGTGCTGCCTCACCTGGAAAAAAGCACTTTTGCCTCCTCGGTGCCGCCGCCTCTGGCGCCCTCGTTACATCCACCCGTGGCGTTTCCTGCTGTTCCCAACACCCTCCCGCTTCCACGTTCTCGCAATCCCTCGGTATCAAGCACTTACTCTGGGCCCAGTCGACCGGGAGACTACTTCAGCACCAGCCACACAGTGCTTCCACCGCCTCCTGCCACTCAACGCACTCCACAACATCCAGGCATTTCCCAAACGCCTCTGTATGAGCAACCTCACCACGCCGTGGAGTCTCCTTTGCACGCGCTGCTGCCCCATCAGACAAGATCTTCGCTGCTCTCGCATCCACCACCACCTCATATCCAACAACAACAGCAACAACAACAACAACAGCAGCAGCAGCAGCAGCAACAACAACAGCAACAACAACAACCTCAACAACATCCACTTCCGCTCCAGCCTCAGTACCAACCCCAGCTTCAGTACCCTGTAAACGGCTACGCTCCACCTGCTCAGGGTCACATGGCCCCGGCGCCTGCTATGGTGCATCCTCACCAAGTGTACCAGGGCGTTACACCACACATGGTGAATCCGTATGGCTACAACGCCGGTCTCCCACCTTTGGTGCCCACCATGGTTCCACAAAGTTACGGCAAGCCTGCTGGAGGTGCGTACCAGCAAATGCCTCCACAAGGCAGCCAGGGATCGAGCCAGGAGCTCGACCAGAACAATGCATTGGTGAACAAGCGGCGAATCATCAAGAGAAGAACGAGGACAGGCTGCCTCACATGTCGCCGGAGACGCATCAAGTGTGACGAGCGGAAACCACACTGCTACAATTGCGAGAGATCCAAGAAGCTTTGTCTTGGCTACGAGATTGTGCCCGTGCCCACACACAAGGACCCAGAGTACCTTCGCAAAAAGGCGGAGCGGGCAGCGGTCTAGGAGCGGCCCACGCTTCGTGAGCTGGCGGCGGTTTACAATTCCCAATGAAGAGTTGGCTGACTGTCTGTCGATCATTGGACCCTGAGGACCCTCCATATAGATTGTTGCGAGAGATTTGCACTAAGGGAGATCACATACCACAAGGCAACATGGAGTTGCAGGGATCTGCCCTGTTCGGGATGCTAGTTACAAGCGCAGGCGTTTGACTGATACATATAGTAAGGCGAAGACGATATTTCAACCGAACTAATTGAAGCAAAGAATTGAGCACATTTGTAGATAGAGTCACAAGCGGTTTTTGTATGGGACCCTTG
>B12449
CTAGCCGAACGAATAGACGAACGAAGCACTCCTGAAACAAAAGAACGTTTGGCCACTCCAGCCGAACCCACTTCTCATTTCAATCAGCCCTTCACCACTTCGCTGCCTTTCTGCCTACCTCCTCCATGCCCAAGCTTCCTTCGGTGTCTGAGTTGATTGTGGGCGCCCAGCTCTCGTCCCACCTCGACCGCTCTCCTAACCACATGACAGTGAAGCACCTGGACTCGAGCCCCAGACTGGCTCACCCCGTGCTGCCTCACCTGGAAAAAAGCACTTTTGCCTCCTCGGTGCCGCCGCCTCTGGCGCCCTCGTTACATCCACCCGTGGCGTTTCCTGCTGTTCCCAACACCCTCCCGCTTCCACGTTCTCGCAATCCCTCGGTATCAAGCACTTACTCTGGGCCCAGTCGACCGGGAGACTACTTCAGCACCAGCCACACAGTGCTTCCACCGCCTCCTGCCACTCAACGCACTCCACAACATCCAGGCATTTCCCAAACGCCTCTGTATGAGCAACCTCACCACGCCGTGGAGTCTCCTTTGCACGCGCTGCTGCCCCATCAGACAAGATCTTCGCTGCTCTCGCATCCACCACCACCTCATATCCAACAACAACAGCAACAACAACAACAACAGCAGCAGCAGCAGCAGCAACAACAACAGCAACAACAACAACCTCAACAACATCCACTTCCGCTCCAGCCTCAGTACCAACCCCAGCTTCAGTACCCTGTAAACGGCTACGCTCCACCTGCTCAGGGTCACATGGCCCCGGCGCCTGCTATGGTGCATCCTCACCAAGTGTACCAGGGCGTTACACCACACATGGTGAATCCGTATGGCTACAACGCCGGTCTCCCACCTTTGGTGCCCACCATGGTTCCACAAAGTTACGGCAAGCCTGCTGGAGGTGCGTACCAGCAAATGCCTCCACAAGGCAGCCAGGGATCGAGCCAGGAGCTCGACCAGAACAATGCATTGGTGAACAAGCGGCGAATCATCAAGAGAAGAACGAGGACAGGCTGCCTCACATGTCGCCGGAGACGCATCAAGTGTGACGAGCGGAAACCACACTGCTACAATTGCGAGAGATCCAAGAAGCTTTGTCTTGGCTACGAGATTGTGCCCGTGCCCACACACAAGGACCCAGAGTACCTTCGCAAAAAGGCGGAGCGGGCAGCGGTCTAGGAGCGGCCCACGCTTCGTGAGCTGGCGGCGGTTTACAATTCCCAATGAAGAGTTGGCTGACTGTCTGTCGATCATTGGACCCTGAGGACCCTCCATATAGATTGTTGCGAGAGATTTGCACTAAGGGAGATCACATACCACAAGGCAACATGGAGTTGCAGGGATCTGCCCTGTTCGGGATGCTAGTTACAAGCGCAGGCGTTTGACTGATACATATAGTAAGGCGAAGACGATATTTCAACCGAACTAATTGAAGCAAAGAATTGAGCACATTTGTAGATAGAGTCACAAGCGGTTTTTGTATGGGACCCTTG
>B12450
CTAGCCGAACGAATAGACGAACGAAGCACTCCTGAAACAAAAGAACGTTTGGCCACTCCAGCCGAACCCACTTCTCATTTCAATCAGCCCTTCACCACTTCGCTGCCTTTCTGCCTACCTCCTCCATGCCCAAGCTTCCTTCGGTGTCTGAGTTGATTGTGGGCGCCCAGCTCTCGTCCCACCTCGACCGCTCTCCTAACCACATGACAGTGAAGCACCTGGACTCGAGCCCCAGACTGGCTCACCCCGTGCTGCCTCACCTGGAAAAAAGCACTTTTGCCTCCTCGGTGCCGCCGCCTCTGGCGCCCTCGTTACATCCACCCGTGGCGTTTCCTGCTGTTCCCAACACCCTCCCGCTTCCACGTTCTCGCAATCCCTCGGTATCAAGCACTTACTCTGGGCCCAGTCGACCGGGAGACTACTTCAGCACCAGCCACACAGTGCTTCCACCGCCTCCTGCCACTCAACGCACTCCACAACATCCAGGCATTTCCCAAACGCCTCTGTATGAGCAACCTCACCACGCCGTGGAGTCTCCTTTGCACGCGCTGCTGCCCCATCAGACAAGATCTTCGCTGCTCTCGCATCCACCACCACCTCATATCCAACAACAACAGCAACAACAACAACAACAGCAGCAGCAGCAGCAGCAACAACAACAGCAACAACAACAACCTCAACAACATCCACTTCCGCTCCAGCCTCAGTACCAACCCCAGCTTCAGTACCCTGTAAACGGCTACGCTCCACCTGCTCAGGGTCACATGGCCCCGGCGCCTGCTATGGTGCATCCTCACCAAGTGTACCAGGGCGTTACACCACACATGGTGAATCCGTATGGCTACAACGCCGGTCTCCCACCTTTGGTGCCCACCATGGTTCCACAAAGTTACGGCAAGCCTGCTGGAGGTGCGTACCAGCAAATGCCTCCACAAGGCAGCCAGGGATCGAGCCAGGAGCTCGACCAGAACAATGCATTGGTGAACAAGCGGCGAATCATCAAGAGAAGAACGAGGACAGGCTGCCTCACATGTCGCCGGAGACGCATCAAGTGTGACGAGCGGAAACCACACTGCTACAATTGCGAGAGATCCAAGAAGCTTTGTCTTGGCTACGAGATTGTGCCCGTGCCCACACACAAGGACCCAGAGTACCTTCGCAAAAAGGCGGAGCGGGCAGCGGTCTAGGAGCGGCCCACGCTTCGTGAGCTGGCGGCGGTTTACAATTCCCAATGAAGAGTTGGCTGACTGTCTGTCGATCATTGGACCCTGAGGACCCTCCATATAGATTGTTGCGAGAGATTTGCACTAAGGGAGATCACATACCACAAGGCAACATGGAGTTGCAGGGATCTGCCCTGTTCGGGATGCTAGTTACAAGCGCAGGCGTTTGACTGATACATATAGTAAGGCGAAGACGATATTTCAACCGAACTAATTGAAGCAAAGAATTGAGCACATTTGTAGATAGAGTCACAAGCGGTTTTTGTATGGGACCCTTG
>B12451
CTAGCCGAACGAATAGACGAACGAAGCACTCCTGAAACAAAAGAACGTTTGGCCACTCCAGCCGAACCCACTTCTCATTTCAATCAGCCCTTCACCACTTCGCTGCCTTTCTGCCTACCTCCTCCATGCCCAAGCTTCCTTCGGTGTCTGAGTTGATTGTGGGCGCCCAGCTCTCGTCCCACCTCGACCGCTCTCCTAACCACATGACAGTGAAGCACCTGGACTCGAGCCCCAGACTGGCTCACCCCGTGCTGCCTCACCTGGAAAAAAGCACTTTTGCCTCCTCGGTGCCGCCGCCTCTGGCGCCCTCGTTACATCCACCCGTGGCGTTTCCTGCTGTTCCCAACACCCTCCCGCTTCCACGTTCTCGCAATCCCTCGGTATCAAGCACTTACTCTGGGCCCAGTCGACCGGGAGACTACTTCAGCACCAGCCACACAGTGCTTCCACCGCCTCCTGCCACTCAACGCACTCCACAACATCCAGGCATTTCCCAAACGCCTCTGTATGAGCAACCTCACCACGCCGTGGAGTCTCCTTTGCACGCGCTGCTGCCCCATCAGACAAGATCTTCGCTGCTCTCGCATCCACCACCACCTCATATCCAACAACAACAGCAACAACAACAACAACAGCAGCAGCAGCAGCAGCAACAACAACAGCAACAACAACAACCTCAACAACATCCACTTCCGCTCCAGCCTCAGTACCAACCCCAGCTTCAGTACCCTGTAAACGGCTACGCTCCACCTGCTCAGGGTCACATGGCCCCGGCGCCTGCTATGGTGCATCCTCACCAAGTGTACCAGGGCGTTACACCACACATGGTGAATCCGTATGGCTACAACGCCGGTCTCCCACCTTTGGTGCCCACCATGGTTCCACAAAGTTACGGCAAGCCTGCTGGAGGTGCGTACCAGCAAATGCCTCCACAAGGCAGCCAGGGATCGAGCCAGGAGCTCGACCAGAACAATGCATTGGTGAACAAGCGGCGAATCATCAAGAGAAGAACGAGGACAGGCTGCCTCACATGTCGCCGGAGACGCATCAAGTGTGACGAGCGGAAACCACACTGCTACAATTGCGAGAGATCCAAGAAGCTTTGTCTTGGCTACGAGATTGTGCCCGTGCCCACACACAAGGACCCAGAGTACCTTCGCAAAAAGGCGGAGCGGGCAGCGGTCTAGGAGCGGCCCACGCTTCGTGAGCTGGCGGCGGTTTACAATTCCCAATGAAGAGTTGGCTGACTGTCTGTCGATCATTGGACCCTGAGGACCCTCCATATAGATTGTTGCGAGAGATTTGCACTAAGGGAGATCACATACCACAAGGCAACATGGAGTTGCAGGGATCTGCCCTGTTCGGGATGCTAGTTACAAGCGCAGGCGTTTGACTGATACATATAGTAAGGCGAAGACGATATTTCAACCGAACTAATTGAAGCAAAGAATTGAGCACATTTGTAGATAGAGTCACAAGCGGTTTTTGTATGGGACCCTTG
>B12452
CTAGCCGAACGAATAGACGAACGAAGCACTCCTGAAACAAAAGAACGTTTGGCCACTCCAGCCGAACCCACTTCTCATTTCAATCAGCCCTTCACCACTTCGCTGCCTTTCTGCCTACCTCCTCCATGCCCAAGCTTCCTTCGGTGTCTGAGTTGATTGTGGGCGCCCAGCTCTCGTCCCACCTCGACCGCTCTCCTAACCACATGACAGTGAAGCACCTGGACTCGAGCCCCAGACTGGCTCACCCCGTGCTGCCTCACCTGGAAAAAAGCACTTTTGCCTCCTCGGTGCCGCCGCCTCTGGCGCCCTCGTTACATCCACCCGTGGCGTTTCCTGCTGTTCCCAACACCCTCCCGCTTCCACGTTCTCGCAATCCCTCGGTATCAAGCACTTACTCTGGGCCCAGTCGACCGGGAGACTACTTCAGCACCAGCCACACAGTGCTTCCACCGCCTCCTGCCACTCAACGCACTCCACAACATCCAGGCATTTCCCAAACGCCTCTGTATGAGCAACCTCACCACGCCGTGGAGTCTCCTTTGCACGCGCTGCTGCCCCATCAGACAAGATCTTCGCTGCTCTCGCATCCACCACCACCTCATATCCAACAACAACAGCAACAACAACAACAACAGCAGCAGCAGCAGCAGCAACAACAACAGCAACAACAACAACCTCAACAACATCCACTTCCGCTCCAGCCTCAGTACCAACCCCAGCTTCAGTACCCTGTAAACGGCTACGCTCCACCTGCTCAGGGTCACATGGCCCCGGCGCCTGCTATGGTGCATCCTCACCAAGTGTACCAGGGCGTTACACCACACATGGTGAATCCGTATGGCTACAACGCCGGTCTCCCACCTTTGGTGCCCACCATGGTTCCACAAAGTTACGGCAAGCCTGCTGGAGGTGCGTACCAGCAAATGCCTCCACAAGGCAGCCAGGGATCGAGCCAGGAGCTCGACCAGAACAATGCATTGGTGAACAAGCGGCGAATCATCAAGAGAAGAACGAGGACAGGCTGCCTCACATGTCGCCGGAGACGCATCAAGTGTGACGAGCGGAAACCACACTGCTACAATTGCGAGAGATCCAAGAAGCTTTGTCTTGGCTACGAGATTGTGCCCGTGCCCACACACAAGGACCCAGAGTACCTTCGCAAAAAGGCGGAGCGGGCAGCGGTCTAGGAGCGGCCCACGCTTCGTGAGCTGGCGGCGGTTTACAATTCCCAATGAAGAGTTGGCTGACTGTCTGTCGATCATTGGACCCTGAGGACCCTCCATATAGATTGTTGCGAGAGATTTGCACTAAGGGAGATCACATACCACAAGGCAACATGGAGTTGCAGGGATCTGCCCTGTTCGGGATGCTAGTTACAAGCGCAGGCGTTTGACTGATACATATAGTAAGGCGAAGACGATATTTCAACCGAACTAATTGAAGCAAAGAATTGAGCACATTTGTAGATAGAGTCACAAGCGGTTTTTGTATGGGACCCTTG
>B12453
CTAGCCGAACGAATAGACGAACGAAGCACTCCTGAAACAAAAGAACGTTTGGCCACTCCAGCCGAACCCACTTCTCATTTCAATCAGCCCTTCACCACTTCGCTGCCTTTCTGCCTACCTCCTCCATGCCCAAGCTTCCTTCGGTGTCTGAGTTGATTGTGGGCGCCCAGCTCTCGTCCCACCTCGACCGCTCTCCTAACCACATGACAGTGAAGCACCTGGACTCGAGCCCCAGACTGGCTCACCCCGTGCTGCCTCACCTGGAAAAAAGCACTTTTGCCTCCTCGGTGCCGCCGCCTCTGGCGCCCTCGTTACATCCACCCGTGGCGTTTCCTGCTGTTCCCAACACCCTCCCGCTTCCACGTTCTCGCAATCCCTCGGTATCAAGCACTTACTCTGGGCCCAGTCGACCGGGAGACTACTTCAGCACCAGCCACACAGTGCTTCCACCGCCTCCTGCCACTCAACGCACTCCACAACATCCAGGCATTTCCCAAACGCCTCTGTATGAGCAACCTCACCACGCCGTGGAGTCTCCTTTGCACGCGCTGCTGCCCCATCAGACAAGATCTTCGCTGCTCTCGCATCCACCACCACCTCATATCCAACAACAACAGCAACAACAACAACAACAGCAGCAGCAGCAGCAGCAACAACAACAGCAACAACAACAACCTCAACAACATCCACTTCCGCTCCAGCCTCAGTACCAACCCCAGCTTCAGTACCCTGTAAACGGCTACGCTCCACCTGCTCAGGGTCACATGGCCCCGGCGCCTGCTATGGTGCATCCTCACCAAGTGTACCAGGGCGTTACACCACACATGGTGAATCCGTATGGCTACAACGCCGGTCTCCCACCTTTGGTGCCCACCATGGTTCCACAAAGTTACGGCAAGCCTGCTGGAGGTGCGTACCAGCAAATGCCTCCACAAGGCAGCCAGGGATCGAGCCAGGAGCTCGACCAGAACAATGCATTGGTGAACAAGCGGCGAATCATCAAGAGAAGAACGAGGACAGGCTGCCTCACATGTCGCCGGAGACGCATCAAGTGTGACGAGCGGAAACCACACTGCTACAATTGCGAGAGATCCAAGAAGCTTTGTCTTGGCTACGAGATTGTGCCCGTGCCCACACACAAGGACCCAGAGTACCTTCGCAAAAAGGCGGAGCGGGCAGCGGTCTAGGAGCGGCCCACGCTTCGTGAGCTGGCGGCGGTTTACAATTCCCAATGAAGAGTTGGCTGACTGTCTGTCGATCATTGGACCCTGAGGACCCTCCATATAGATTGTTGCGAGAGATTTGCACTAAGGGAGATCACATACCACAAGGCAACATGGAGTTGCAGGGATCTGCCCTGTTCGGGATGCTAGTTACAAGCGCAGGCGTTTGACTGATACATATAGTAAGGCGAAGACGATATTTCAACCGAACTAATTGAAGCAAAGAATTGAGCACATTTGTAGATAGAGTCACAAGCGGTTTTTGTATGGGACCCTTG
>B12454
CTAGCCGAACGAATAGACGAACGAAGCACTCCTGAAACAAAAGAACGTTTGGCCACTCCAGCCGAACCCACTTCTCATTTCAATCAGCCCTTCACCACTTCGCTGCCTTTCTGCCTACCTCCTCCATGCCCAAGCTTCCTTCGGTGTCTGAGTTGATTGTGGGCGCCCAGCTCTCGTCCCACCTCGACCGCTCTCCTAACCACATGACAGTGAAGCACCTGGACTCGAGCCCCAGACTGGCTCACCCCGTGCTGCCTCACCTGGAAAAAAGCACTTTTGCCTCCTCGGTGCCGCCGCCTCTGGCGCCCTCGTTACATCCACCCGTGGCGTTTCCTGCTGTTCCCAACACCCTCCCGCTTCCACGTTCTCGCAATCCCTCGGTATCAAGCACTTACTCTGGGCCCAGTCGACCGGGAGACTACTTCAGCACCAGCCACACAGTGCTTCCACCGCCTCCTGCCACTCAACGCACTCCACAACATCCAGGCATTTCCCAAACGCCTCTGTATGAGCAACCTCACCACGCCGTGGAGTCTCCTTTGCACGCGCTGCTGCCCCATCAGACAAGATCTTCGCTGCTCTCGCATCCACCACCACCTCATATCCAACAACAACAGCAACAACAACAACAACAGCAGCAGCAGCAGCAGCAACAACAACAGCAACAACAACAACCTCAACAACATCCACTTCCGCTCCAGCCTCAGTACCAACCCCAGCTTCAGTACCCTGTAAACGGCTACGCTCCACCTGCTCAGGGTCACATGGCCCCGGCGCCTGCTATGGTGCATCCTCACCAAGTGTACCAGGGCGTTACACCACACATGGTGAATCCGTATGGCTACAACGCCGGTCTCCCACCTTTGGTGCCCACCATGGTTCCACAAAGTTACGGCAAGCCTGCTGGAGGTGCGTACCAGCAAATGCCTCCACAAGGCAGCCAGGGATCGAGCCAGGAGCTCGACCAGAACAATGCATTGGTGAACAAGCGGCGAATCATCAAGAGAAGAACGAGGACAGGCTGCCTCACATGTCGCCGGAGACGCATCAAGTGTGACGAGCGGAAACCACACTGCTACAATTGCGAGAGATCCAAGAAGCTTTGTCTTGGCTACGAGATTGTGCCCGTGCCCACACACAAGGACCCAGAGTACCTTCGCAAAAAGGCGGAGCGGGCAGCGGTCTAGGAGCGGCCCACGCTTCGTGAGCTGGCGGCGGTTTACAATTCCCAATGAAGAGTTGGCTGACTGTCTGTCGATCATTGGACCCTGAGGACCCTCCATATAGATTGTTGCGAGAGATTTGCACTAAGGGAGATCACATACCACAAGGCAACATGGAGTTGCAGGGATCTGCCCTGTTCGGGATGCTAGTTACAAGCGCAGGCGTTTGACTGATACATATAGTAAGGCGAAGACGATATTTCAACCGAACTAATTGAAGCAAAGAATTGAGCACATTTGTAGATAGAGTCACAAGCGGTTTTTGTATGGGACCCTTG
>B12455
CTAGCCGAACGAATAGACGAACGAAGCACTCCTGAAACAAAAGAACGTTTGGCCACTCCAGCCGAACCCACTTCTCATTTCAATCAGCCCTTCACCACTTCGCTGCCTTTCTGCCTACCTCCTCCATGCCCAAGCTTCCTTCGGTGTCTGAGTTGATTGTGGGCGCCCAGCTCTCGTCCCACCTCGACCGCTCTCCTAACCACATGACAGTGAAGCACCTGGACTCGAGCCCCAGACTGGCTCACCCCGTGCTGCCTCACCTGGAAAAAAGCACTTTTGCCTCCTCGGTGCCGCCGCCTCTGGCGCCCTCGTTACATCCACCCGTGGCGTTTCCTGCTGTTCCCAACACCCTCCCGCTTCCACGTTCTCGCAATCCCTCGGTATCAAGCACTTACTCTGGGCCCAGTCGACCGGGAGACTACTTCAGCACCAGCCACACAGTGCTTCCACCGCCTCCTGCCACTCAACGCACTCCACAACATCCAGGCATTTCCCAAACGCCTCTGTATGAGCAACCTCACCACGCCGTGGAGTCTCCTTTGCACGCGCTGCTGCCCCATCAGACAAGATCTTCGCTGCTCTCGCATCCACCACCACCTCATATCCAACAACAACAGCAACAACAACAACAACAGCAGCAGCAGCAGCAGCAACAACAACAGCAACAACAACAACCTCAACAACATCCACTTCCGCTCCAGCCTCAGTACCAACCCCAGCTTCAGTACCCTGTAAACGGCTACGCTCCACCTGCTCAGGGTCACATGGCCCCGGCGCCTGCTATGGTGCATCCTCACCAAGTGTACCAGGGCGTTACACCACACATGGTGAATCCGTATGGCTACAACGCCGGTCTCCCACCTTTGGTGCCCACCATGGTTCCACAAAGTTACGGCAAGCCTGCTGGAGGTGCGTACCAGCAAATGCCTCCACAAGGCAGCCAGGGATCGAGCCAGGAGCTCGACCAGAACAATGCATTGGTGAACAAGCGGCGAATCATCAAGAGAAGAACGAGGACAGGCTGCCTCACATGTCGCCGGAGACGCATCAAGTGTGACGAGCGGAAACCACACTGCTACAATTGCGAGAGATCCAAGAAGCTTTGTCTTGGCTACGAGATTGTGCCCGTGCCCACACACAAGGACCCAGAGTACCTTCGCAAAAAGGCGGAGCGGGCAGCGGTCTAGGAGCGGCCCACGCTTCGTGAGCTGGCGGCGGTTTACAATTCCCAATGAAGAGTTGGCTGACTGTCTGTCGATCATTGGACCCTGAGGACCCTCCATATAGATTGTTGCGAGAGATTTGCACTAAGGGAGATCACATACCACAAGGCAACATGGAGTTGCAGGGATCTGCCCTGTTCGGGATGCTAGTTACAAGCGCAGGCGTTTGACTGATACATATAGTAAGGCGAAGACGATATTTCAACCGAACTAATTGAAGCAAAGAATTGAGCACATTTGTAGATAGAGTCACAAGCGGTTTTTGTATGGGACCCTTG
>B12456
CTAGCCGAACGAATAGACGAACGAAGCACTCCTGAAACAAAAGAACGTTTGGCCACTCCAGCCGAACCCACTTCTCATTTCAATCAGCCCTTCACCACTTCGCTGCCTTTCTGCCTACCTCCTCCATGCCCAAGCTTCCTTCGGTGTCTGAGTTGATTGTGGGCGCCCAGCTCTCGTCCCACCTCGACCGCTCTCCTAACCACATGACAGTGAAGCACCTGGACTCGAGCCCCAGACTGGCTCACCCCGTGCTGCCTCACCTGGAAAAAAGCACTTTTGCCTCCTCGGTGCCGCCGCCTCTGGCGCCCTCGTTACATCCACCCGTGGCGTTTCCTGCTGTTCCCAACACCCTCCCGCTTCCACGTTCTCGCAATCCCTCGGTATCAAGCACTTACTCTGGGCCCAGTCGACCGGGAGACTACTTCAGCACCAGCCACACAGTGCTTCCACCGCCTCCTGCCACTCAACGCACTCCACAACATCCAGGCATTTCCCAAACGCCTCTGTATGAGCAACCTCACCACGCCGTGGAGTCTCCTTTGCACGCGCTGCTGCCCCATCAGACAAGATCTTCGCTGCTCTCGCATCCACCACCACCTCATATCCAACAACAACAGCAACAACAACAACAACAGCAGCAGCAGCAGCAGCAACAACAACAGCAACAACAACAACCTCAACAACATCCACTTCCGCTCCAGCCTCAGTACCAACCCCAGCTTCAGTACCCTGTAAACGGCTACGCTCCACCTGCTCAGGGTCACATGGCCCCGGCGCCTGCTATGGTGCATCCTCACCAAGTGTACCAGGGCGTTACACCACACATGGTGAATCCGTATGGCTACAACGCCGGTCTCCCACCTTTGGTGCCCACCATGGTTCCACAAAGTTACGGCAAGCCTGCTGGAGGTGCGTACCAGCAAATGCCTCCACAAGGCAGCCAGGGATCGAGCCAGGAGCTCGACCAGAACAATGCATTGGTGAACAAGCGGCGAATCATCAAGAGAAGAACGAGGACAGGCTGCCTCACATGTCGCCGGAGACGCATCAAGTGTGACGAGCGGAAACCACACTGCTACAATTGCGAGAGATCCAAGAAGCTTTGTCTTGGCTACGAGATTGTGCCCGTGCCCACACACAAGGACCCAGAGTACCTTCGCAAAAAGGCGGAGCGGGCAGCGGTCTAGGAGCGGCCCACGCTTCGTGAGCTGGCGGCGGTTTACAATTCCCAATGAAGAGTTGGCTGACTGTCTGTCGATCATTGGACCCTGAGGACCCTCCATATAGATTGTTGCGAGAGATTTGCACTAAGGGAGATCACATACCACAAGGCAACATGGAGTTGCAGGGATCTGCCCTGTTCGGGATGCTAGTTACAAGCGCAGGCGTTTGACTGATACATATAGTAAGGCGAAGACGATATTTCAACCGAACTAATTGAAGCAAAGAATTGAGCACATTTGTAGATAGAGTCACAAGCGGTTTTTGTATGGGACCCTTG
>B12457
CTAGCCGAACGAATAGACGAACGAAGCACTCCTGAAACAAAAGAACGTTTGGCCACTCCAGCCGAACCCACTTCTCATTTCAATCAGCCCTTCACCACTTCGCTGCCTTTCTGCCTACCTCCTCCATGCCCAAGCTTCCTTCGGTGTCTGAGTTGATTGTGGGCGCCCAGCTCTCGTCCCACCTCGACCGCTCTCCTAACCACATGACAGTGAAGCACCTGGACTCGAGCCCCAGACTGGCTCACCCCGTGCTGCCTCACCTGGAAAAAAGCACTTTTGCCTCCTCGGTGCCGCCGCCTCTGGCGCCCTCGTTACATCCACCCGTGGCGTTTCCTGCTGTTCCCAACACCCTCCCGCTTCCACGTTCTCGCAATCCCTCGGTATCAAGCACTTACTCTGGGCCCAGTCGACCGGGAGACTACTTCAGCACCAGCCACACAGTGCTTCCACCGCCTCCTGCCACTCAACGCACTCCACAACATCCAGGCATTTCCCAAACGCCTCTGTATGAGCAACCTCACCACGCCGTGGAGTCTCCTTTGCACGCGCTGCTGCCCCATCAGACAAGATCTTCGCTGCTCTCGCATCCACCACCACCTCATATCCAACAACAACAGCAACAACAACAACAACAGCAGCAGCAGCAGCAGCAACAACAACAGCAACAACAACAACCTCAACAACATCCACTTCCGCTCCAGCCTCAGTACCAACCCCAGCTTCAGTACCCTGTAAACGGCTACGCTCCACCTGCTCAGGGTCACATGGCCCCGGCGCCTGCTATGGTGCATCCTCACCAAGTGTACCAGGGCGTTACACCACACATGGTGAATCCGTATGGCTACAACGCCGGTCTCCCACCTTTGGTGCCCACCATGGTTCCACAAAGTTACGGCAAGCCTGCTGGAGGTGCGTACCAGCAAATGCCTCCACAAGGCAGCCAGGGATCGAGCCAGGAGCTCGACCAGAACAATGCATTGGTGAACAAGCGGCGAATCATCAAGAGAAGAACGAGGACAGGCTGCCTCACATGTCGCCGGAGACGCATCAAGTGTGACGAGCGGAAACCACACTGCTACAATTGCGAGAGATCCAAGAAGCTTTGTCTTGGCTACGAGATTGTGCCCGTGCCCACACACAAGGACCCAGAGTACCTTCGCAAAAAGGCGGAGCGGGCAGCGGTCTAGGAGCGGCCCACGCTTCGTGAGCTGGCGGCGGTTTACAATTCCCAATGAAGAGTTGGCTGACTGTCTGTCGATCATTGGACCCTGAGGACCCTCCATATAGATTGTTGCGAGAGATTTGCACTAAGGGAGATCACATACCACAAGGCAACATGGAGTTGCAGGGATCTGCCCTGTTCGGGATGCTAGTTACAAGCGCAGGCGTTTGACTGATACATATAGTAAGGCGAAGACGATATTTCAACCGAACTAATTGAAGCAAAGAATTGAGCACATTTGTAGATAGAGTCACAAGCGGTTTTTGTATGGGACCCTTG
>B12458
CTAGCCGAACGAATAGACGAACGAAGCACTCCTGAAACAAAAGAACGTTTGGCCACTCCAGCCGAACCCACTTCTCATTTCAATCAGCCCTTCACCACTTCGCTGCCTTTCTGCCTACCTCCTCCATGCCCAAGCTTCCTTCGGTGTCTGAGTTGATTGTGGGCGCCCAGCTCTCGTCCCACCTCGACCGCTCTCCTAACCACATGACAGTGAAGCACCTGGACTCGAGCCCCAGACTGGCTCACCCCGTGCTGCCTCACCTGGAAAAAAGCACTTTTGCCTCCTCGGTGCCGCCGCCTCTGGCGCCCTCGTTACATCCACCCGTGGCGTTTCCTGCTGTTCCCAACACCCTCCCGCTTCCACGTTCTCGCAATCCCTCGGTATCAAGCACTTACTCTGGGCCCAGTCGACCGGGAGACTACTTCAGCACCAGCCACACAGTGCTTCCACCGCCTCCTGCCACTCAACGCACTCCACAACATCCAGGCATTTCCCAAACGCCTCTGTATGAGCAACCTCACCACGCCGTGGAGTCTCCTTTGCACGCGCTGCTGCCCCATCAGACAAGATCTTCGCTGCTCTCGCATCCACCACCACCTCATATCCAACAACAACAGCAACAACAACAACAACAGCAGCAGCAGCAGCAGCAACAACAACAGCAACAACAACAACCTCAACAACATCCACTTCCGCTCCAGCCTCAGTACCAACCCCAGCTTCAGTACCCTGTAAACGGCTACGCTCCACCTGCTCAGGGTCACATGGCCCCGGCGCCTGCTATGGTGCATCCTCACCAAGTGTACCAGGGCGTTACACCACACATGGTGAATCCGTATGGCTACAACGCCGGTCTCCCACCTTTGGTGCCCACCATGGTTCCACAAAGTTACGGCAAGCCTGCTGGAGGTGCGTACCAGCAAATGCCTCCACAAGGCAGCCAGGGATCGAGCCAGGAGCTCGACCAGAACAATGCATTGGTGAACAAGCGGCGAATCATCAAGAGAAGAACGAGGACAGGCTGCCTCACATGTCGCCGGAGACGCATCAAGTGTGACGAGCGGAAACCACACTGCTACAATTGCGAGAGATCCAAGAAGCTTTGTCTTGGCTACGAGATTGTGCCCGTGCCCACACACAAGGACCCAGAGTACCTTCGCAAAAAGGCGGAGCGGGCAGCGGTCTAGGAGCGGCCCACGCTTCGTGAGCTGGCGGCGGTTTACAATTCCCAATGAAGAGTTGGCTGACTGTCTGTCGATCATTGGACCCTGAGGACCCTCCATATAGATTGTTGCGAGAGATTTGCACTAAGGGAGATCACATACCACAAGGCAACATGGAGTTGCAGGGATCTGCCCTGTTCGGGATGCTAGTTACAAGCGCAGGCGTTTGACTGATACATATAGTAAGGCGAAGACGATATTTCAACCGAACTAATTGAAGCAAAGAATTGAGCACATTTGTAGATAGAGTCACAAGCGGTTTTTGTATGGGACCCTTG
>B12459
CTAGCCGAACGAATAGACGAACGAAGCACTCCTGAAACAAAAGAACGTTTGGCCACTCCAGCCGAACCCACTTCTCATTTCAATCAGCCCTTCACCACTTCGCTGCCTTTCTGCCTACCTCCTCCATGCCCAAGCTTCCTTCGGTGTCTGAGTTGATTGTGGGCGCCCAGCTCTCGTCCCACCTCGACCGCTCTCCTAACCACATGACAGTGAAGCACCTGGACTCGAGCCCCAGACTGGCTCACCCCGTGCTGCCTCACCTGGAAAAAAGCACTTTTGCCTCCTCGGTGCCGCCGCCTCTGGCGCCCTCGTTACATCCACCCGTGGCGTTTCCTGCTGTTCCCAACACCCTCCCGCTTCCACGTTCTCGCAATCCCTCGGTATCAAGCACTTACTCTGGGCCCAGTCGACCGGGAGACTACTTCAGCACCAGCCACACAGTGCTTCCACCGCCTCCTGCCACTCAACGCACTCCACAACATCCAGGCATTTCCCAAACGCCTCTGTATGAGCAACCTCACCACGCCGTGGAGTCTCCTTTGCACGCGCTGCTGCCCCATCAGACAAGATCTTCGCTGCTCTCGCATCCACCACCACCTCATATCCAACAACAACAGCAACAACAACAACAACAGCAGCAGCAGCAGCAGCAACAACAACAGCAACAACAACAACCTCAACAACATCCACTTCCGCTCCAGCCTCAGTACCAACCCCAGCTTCAGTACCCTGTAAACGGCTACGCTCCACCTGCTCAGGGTCACATGGCCCCGGCGCCTGCTATGGTGCATCCTCACCAAGTGTACCAGGGCGTTACACCACACATGGTGAATCCGTATGGCTACAACGCCGGTCTCCCACCTTTGGTGCCCACCATGGTTCCACAAAGTTACGGCAAGCCTGCTGGAGGTGCGTACCAGCAAATGCCTCCACAAGGCAGCCAGGGATCGAGCCAGGAGCTCGACCAGAACAATGCATTGGTGAACAAGCGGCGAATCATCAAGAGAAGAACGAGGACAGGCTGCCTCACATGTCGCCGGAGACGCATCAAGTGTGACGAGCGGAAACCACACTGCTACAATTGCGAGAGATCCAAGAAGCTTTGTCTTGGCTACGAGATTGTGCCCGTGCCCACACACAAGGACCCAGAGTACCTTCGCAAAAAGGCGGAGCGGGCAGCGGTCTAGGAGCGGCCCACGCTTCGTGAGCTGGCGGCGGTTTACAATTCCCAATGAAGAGTTGGCTGACTGTCTGTCGATCATTGGACCCTGAGGACCCTCCATATAGATTGTTGCGAGAGATTTGCACTAAGGGAGATCACATACCACAAGGCAACATGGAGTTGCAGGGATCTGCCCTGTTCGGGATGCTAGTTACAAGCGCAGGCGTTTGACTGATACATATAGTAAGGCGAAGACGATATTTCAACCGAACTAATTGAAGCAAAGAATTGAGCACATTTGTAGATAGAGTCACAAGCGGTTTTTGTATGGGACCCTTG
>B12460
CTAGCCGAACGAATAGACGAACGAAGCACTCCTGAAACAAAAGAACGTTTGGCCACTCCAGCCGAACCCACTTCTCATTTCAATCAGCCCTTCACCACTTCGCTGCCTTTCTGCCTACCTCCTCCATGCCCAAGCTTCCTTCGGTGTCTGAGTTGATTGTGGGCGCCCAGCTCTCGTCCCACCTCGACCGCTCTCCTAACCACATGACAGTGAAGCACCTGGACTCGAGCCCCAGACTGGCTCACCCCGTGCTGCCTCACCTGGAAAAAAGCACTTTTGCCTCCTCGGTGCCGCCGCCTCTGGCGCCCTCGTTACATCCACCCGTGGCGTTTCCTGCTGTTCCCAACACCCTCCCGCTTCCACGTTCTCGCAATCCCTCGGTATCAAGCACTTACTCTGGGCCCAGTCGACCGGGAGACTACTTCAGCACCAGCCACACAGTGCTTCCACCGCCTCCTGCCACTCAACGCACTCCACAACATCCAGGCATTTCCCAAACGCCTCTGTATGAGCAACCTCACCACGCCGTGGAGTCTCCTTTGCACGCGCTGCTGCCCCATCAGACAAGATCTTCGCTGCTCTCGCATCCACCACCACCTCATATCCAACAACAACAGCAACAACAACAACAACAGCAGCAGCAGCAGCAGCAACAACAACAGCAACAACAACAACCTCAACAACATCCACTTCCGCTCCAGCCTCAGTACCAACCCCAGCTTCAGTACCCTGTAAACGGCTACGCTCCACCTGCTCAGGGTCACATGGCCCCGGCGCCTGCTATGGTGCATCCTCACCAAGTGTACCAGGGCGTTACACCACACATGGTGAATCCGTATGGCTACAACGCCGGTCTCCCACCTTTGGTGCCCACCATGGTTCCACAAAGTTACGGCAAGCCTGCTGGAGGTGCGTACCAGCAAATGCCTCCACAAGGCAGCCAGGGATCGAGCCAGGAGCTCGACCAGAACAATGCATTGGTGAACAAGCGGCGAATCATCAAGAGAAGAACGAGGACAGGCTGCCTCACATGTCGCCGGAGACGCATCAAGTGTGACGAGCGGAAACCACACTGCTACAATTGCGAGAGATCCAAGAAGCTTTGTCTTGGCTACGAGATTGTGCCCGTGCCCACACACAAGGACCCAGAGTACCTTCGCAAAAAGGCGGAGCGGGCAGCGGTCTAGGAGCGGCCCACGCTTCGTGAGCTGGCGGCGGTTTACAATTCCCAATGAAGAGTTGGCTGACTGTCTGTCGATCATTGGACCCTGAGGACCCTCCATATAGATTGTTGCGAGAGATTTGCACTAAGGGAGATCACATACCACAAGGCAACATGGAGTTGCAGGGATCTGCCCTGTTCGGGATGCTAGTTACAAGCGCAGGCGTTTGACTGATACATATAGTAAGGCGAAGACGATATTTCAACCGAACTAATTGAAGCAAAGAATTGAGCACATTTGTAGATAGAGTCACAAGCGGTTTTTGTATGGGACCCTTG
>B12461
CTAGCCGAACGAATAGACGAACGAAGCACTCCTGAAACAAAAGAACGTTTGGCCACTCCAGCCGAACCCACTTCTCATTTCAATCAGCCCTTCACCACTTCGCTGCCTTTCTGCCTACCTCCTCCATGCCCAAGCTTCCTTCGGTGTCTGAGTTGATTGTGGGCGCCCAGCTCTCGTCCCACCTCGACCGCTCTCCTAACCACATGACAGTGAAGCACCTGGACTCGAGCCCCAGACTGGCTCACCCCGTGCTGCCTCACCTGGAAAAAAGCACTTTTGCCTCCTCGGTGCCGCCGCCTCTGGCGCCCTCGTTACATCCACCCGTGGCGTTTCCTGCTGTTCCCAACACCCTCCCGCTTCCACGTTCTCGCAATCCCTCGGTATCAAGCACTTACTCTGGGCCCAGTCGACCGGGAGACTACTTCAGCACCAGCCACACAGTGCTTCCACCGCCTCCTGCCACTCAACGCACTCCACAACATCCAGGCATTTCCCAAACGCCTCTGTATGAGCAACCTCACCACGCCGTGGAGTCTCCTTTGCACGCGCTGCTGCCCCATCAGACAAGATCTTCGCTGCTCTCGCATCCACCACCACCTCATATCCAACAACAACAGCAACAACAACAACAACAGCAGCAGCAGCAGCAGCAACAACAACAGCAACAACAACAACCTCAACAACATCCACTTCCGCTCCAGCCTCAGTACCAACCCCAGCTTCAGTACCCTGTAAACGGCTACGCTCCACCTGCTCAGGGTCACATGGCCCCGGCGCCTGCTATGGTGCATCCTCACCAAGTGTACCAGGGCGTTACACCACACATGGTGAATCCGTATGGCTACAACGCCGGTCTCCCACCTTTGGTGCCCACCATGGTTCCACAAAGTTACGGCAAGCCTGCTGGAGGTGCGTACCAGCAAATGCCTCCACAAGGCAGCCAGGGATCGAGCCAGGAGCTCGACCAGAACAATGCATTGGTGAACAAGCGGCGAATCATCAAGAGAAGAACGAGGACAGGCTGCCTCACATGTCGCCGGAGACGCATCAAGTGTGACGAGCGGAAACCACACTGCTACAATTGCGAGAGATCCAAGAAGCTTTGTCTTGGCTACGAGATTGTGCCCGTGCCCACACACAAGGACCCAGAGTACCTTCGCAAAAAGGCGGAGCGGGCAGCGGTCTAGGAGCGGCCCACGCTTCGTGAGCTGGCGGCGGTTTACAATTCCCAATGAAGAGTTGGCTGACTGTCTGTCGATCATTGGACCCTGAGGACCCTCCATATAGATTGTTGCGAGAGATTTGCACTAAGGGAGATCACATACCACAAGGCAACATGGAGTTGCAGGGATCTGCCCTGTTCGGGATGCTAGTTACAAGCGCAGGCGTTTGACTGATACATATAGTAAGGCGAAGACGATATTTCAACCGAACTAATTGAAGCAAAGAATTGAGCACATTTGTAGATAGAGTCACAAGCGGTTTTTGTATGGGACCCTTG
>B12462
CTAGCCGAACGAATAGACGAACGAAGCACTCCTGAAACAAAAGAACGTTTGGCCACTCCAGCCGAACCCACTTCTCATTTCAATCAGCCCTTCACCACTTCGCTGCCTTTCTGCCTACCTCCTCCATGCCCAAGCTTCCTTCGGTGTCTGAGTTGATTGTGGGCGCCCAGCTCTCGTCCCACCTCGACCGCTCTCCTAACCACATGACAGTGAAGCACCTGGACTCGAGCCCCAGACTGGCTCACCCCGTGCTGCCTCACCTGGAAAAAAGCACTTTTGCCTCCTCGGTGCCGCCGCCTCTGGCGCCCTCGTTACATCCACCCGTGGCGTTTCCTGCTGTTCCCAACACCCTCCCGCTTCCACGTTCTCGCAATCCCTCGGTATCAAGCACTTACTCTGGGCCCAGTCGACCGGGAGACTACTTCAGCACCAGCCACACAGTGCTTCCACCGCCTCCTGCCACTCAACGCACTCCACAACATCCAGGCATTTCCCAAACGCCTCTGTATGAGCAACCTCACCACGCCGTGGAGTCTCCTTTGCACGCGCTGCTGCCCCATCAGACAAGATCTTCGCTGCTCTCGCATCCACCACCACCTCATATCCAACAACAACAGCAACAACAACAACAACAGCAGCAGCAGCAGCAGCAACAACAACAGCAACAACAACAACCTCAACAACATCCACTTCCGCTCCAGCCTCAGTACCAACCCCAGCTTCAGTACCCTGTAAACGGCTACGCTCCACCTGCTCAGGGTCACATGGCCCCGGCGCCTGCTATGGTGCATCCTCACCAAGTGTACCAGGGCGTTACACCACACATGGTGAATCCGTATGGCTACAACGCCGGTCTCCCACCTTTGGTGCCCACCATGGTTCCACAAAGTTACGGCAAGCCTGCTGGAGGTGCGTACCAGCAAATGCCTCCACAAGGCAGCCAGGGATCGAGCCAGGAGCTCGACCAGAACAATGCATTGGTGAACAAGCGGCGAATCATCAAGAGAAGAACGAGGACAGGCTGCCTCACATGTCGCCGGAGACGCATCAAGTGTGACGAGCGGAAACCACACTGCTACAATTGCGAGAGATCCAAGAAGCTTTGTCTTGGCTACGAGATTGTGCCCGTGCCCACACACAAGGACCCAGAGTACCTTCGCAAAAAGGCGGAGCGGGCAGCGGTCTAGGAGCGGCCCACGCTTCGTGAGCTGGCGGCGGTTTACAATTCCCAATGAAGAGTTGGCTGACTGTCTGTCGATCATTGGACCCTGAGGACCCTCCATATAGATTGTTGCGAGAGATTTGCACTAAGGGAGATCACATACCACAAGGCAACATGGAGTTGCAGGGATCTGCCCTGTTCGGGATGCTAGTTACAAGCGCAGGCGTTTGACTGATACATATAGTAAGGCGAAGACGATATTTCAACCGAACTAATTGAAGCAAAGAATTGAGCACATTTGTAGATAGAGTCACAAGCGGTTTTTGTATGGGACCCTTG
>B12465
CTAGCCGAACGAATAGACGAACGAAGCACTCCTGAAACAAAAGAACGTTTGGCCACTCCAGCCGAACCCACTTCTCATTTCAATCAGCCCTTCACCACTTCGCTGCCTTTCTGCCTACCTCCTCCATGCCCAAGCTTCCTTCGGTGTCTGAGTTGATTGTGGGCGCCCAGCTCTCGTCCCACCTCGACCGCTCTCCTAACCACATGACAGTGAAGCACCTGGACTCGAGCCCCAGACTGGCTCACCCCGTGCTGCCTCACCTGGAAAAAAGCACTTTTGCCTCCTCGGTGCCGCCGCCTCTGGCGCCCTCGTTACATCCACCCGTGGCGTTTCCTGCTGTTCCCAACACCCTCCCGCTTCCACGTTCTCGCAATCCCTCGGTATCAAGCACTTACTCTGGGCCCAGTCGACCGGGAGACTACTTCAGCACCAGCCACACAGTGCTTCCACCGCCTCCTGCCACTCAACGCACTCCACAACATCCAGGCATTTCCCAAACGCCTCTGTATGAGCAACCTCACCACGCCGTGGAGTCTCCTTTGCACGCGCTGCTGCCCCATCAGACAAGATCTTCGCTGCTCTCGCATCCACCACCACCTCATATCCAACAACAACAGCAACAACAACAACAACAGCAGCAGCAGCAGCAGCAACAACAACAGCAACAACAACAACCTCAACAACATCCACTTCCGCTCCAGCCTCAGTACCAACCCCAGCTTCAGTACCCTGTAAACGGCTACGCTCCACCTGCTCAGGGTCACATGGCCCCGGCGCCTGCTATGGTGCATCCTCACCAAGTGTACCAGGGCGTTACACCACACATGGTGAATCCGTATGGCTACAACGCCGGTCTCCCACCTTTGGTGCCCACCATGGTTCCACAAAGTTACGGCAAGCCTGCTGGAGGTGCGTACCAGCAAATGCCTCCACAAGGCAGCCAGGGATCGAGCCAGGAGCTCGACCAGAACAATGCATTGGTGAACAAGCGGCGAATCATCAAGAGAAGAACGAGGACAGGCTGCCTCACATGTCGCCGGAGACGCATCAAGTGTGACGAGCGGAAACCACACTGCTACAATTGCGAGAGATCCAAGAAGCTTTGTCTTGGCTACGAGATTGTGCCCGTGCCCACACACAAGGACCCAGAGTACCTTCGCAAAAAGGCGGAGCGGGCAGCGGTCTAGGAGCGGCCCACGCTTCGTGAGCTGGCGGCGGTTTACAATTCCCAATGAAGAGTTGGCTGACTGTCTGTCGATCATTGGACCCTGAGGACCCTCCATATAGATTGTTGCGAGAGATTTGCACTAAGGGAGATCACATACCACAAGGCAACATGGAGTTGCAGGGATCTGCCCTGTTCGGGATGCTAGTTACAAGCGCAGGCGTTTGACTGATACATATAGTAAGGCGAAGACGATATTTCAACCGAACTAATTGAAGCAAAGAATTGAGCACATTTGTAGATAGAGTCACAAGCGGTTTTTGTATGGGACCCTTG
>B12466
[truncated: 585,794 more chars]
